# Supplementary material for: A connectome and analysis of the adult Drosophila central brain
Source: eLife. 2020 Sep 7;9:e57443. doi: 10.7554/eLife.57443 (PMC7546738; doi:10.7554/eLife.57443)
Supplement: Figure 16—source data 1. — The first column is the synapse count before the additional proofreading, the second after. Each point includes a small random component so the points do not directly overlap. [file elife-57443-fig16-data1.txt]

  0.163   3.418
 -0.235   2.954
  0.041   2.925
  0.044   2.884
  0.078   3.430
  0.238   3.417
 -0.071   2.685
 -0.268   2.758
  0.243   2.751
  0.055   3.385
 -0.071   2.763
  0.349   3.431
 -0.389   3.290
  0.427   2.817
 -0.128   2.723
 -0.255   3.243
 -0.052   2.828
 -0.122   3.367
  0.447   2.838
 -0.209   2.792
  0.256   3.368
 -0.276   2.644
 -0.151   3.297
  0.313   3.405
 -0.072   2.589
 -0.409   3.276
 -0.113   2.703
 -0.196   2.640
  0.375   2.937
  0.004   2.730
  0.020   2.778
  0.395   3.329
  0.197   3.058
  0.207   2.626
 -0.124   3.343
  0.262   2.834
 -0.104   2.675
 -0.449   3.405
 -0.284   3.271
 -0.289   2.960
  0.040   2.716
 -0.197   2.675
 -0.447   2.881
  0.305   2.748
 -0.061   2.904
  0.014   2.743
 -0.407   2.847
  0.431   3.072
 -0.043   2.815
  0.195   2.683
  0.102   3.000
 -0.388   3.001
 -0.145   2.559
 -0.045   2.734
 -0.354   3.168
  0.048   2.902
  0.184   3.339
 -0.121   3.024
  0.352   2.790
 -0.044   2.988
 -0.126   3.054
  0.259   3.335
 -0.079   2.805
  0.241   3.183
 -0.203   2.949
 -0.228   3.021
 -0.262   2.614
 -0.212   2.628
 -0.180   3.846
 -0.170   4.387
  0.237   3.785
  0.365   3.984
 -0.436   3.972
 -0.374   3.797
  0.415   4.028
  0.436   3.948
 -0.150   3.756
 -0.227   4.244
  0.082   4.325
 -0.018   4.333
  0.361   3.617
  0.151   3.617
 -0.132   3.665
  0.119   3.662
 -0.371   5.212
  0.160   5.311
  0.368   5.192
  0.296   4.810
 -0.038   5.041
 -0.092   4.966
 -0.017   5.016
 -0.415   4.684
  0.245   5.329
 -0.263   4.651
 -0.239   5.341
 -0.051   5.431
 -0.003   4.654
  0.239   4.658
  0.177   5.447
  0.220   5.282
 -0.067   4.606
 -0.247   6.323
  0.260   6.067
 -0.268   5.980
  0.287   5.648
  0.363   5.620
  0.199   6.566
  0.319   6.833
  0.046   6.589
  0.150   7.448
 -0.178   9.304
 -0.314  11.583
  0.150  19.794
  1.193   2.609
  0.670   2.834
  1.017   2.766
  0.664   2.651
  0.880   2.606
  1.038   2.576
  1.018   2.835
  0.586   2.570
  1.074   3.191
  0.712   3.064
  0.627   2.969
  1.285   2.720
  0.968   3.363
  0.791   3.254
  0.620   2.797
  1.249   3.331
  0.812   2.920
  0.848   2.723
  0.847   3.305
  1.067   3.309
  1.064   3.160
  1.049   2.741
  0.991   2.860
  0.756   2.834
  1.378   3.417
  1.421   3.040
  0.798   2.879
  0.817   3.416
  1.327   3.259
  1.018   2.987
  1.212   3.351
  1.195   3.403
  1.093   3.305
  1.096   3.045
  1.289   2.952
  1.309   2.782
  1.427   3.208
  0.726   3.166
  0.810   2.637
  0.669   2.940
  1.403   2.764
  1.039   2.946
  0.703   3.176
  0.824   2.591
  1.315   3.236
  0.592   2.957
  0.837   3.141
  0.832   3.179
  0.591   3.367
  1.132   2.908
  1.286   3.216
  0.832   2.631
  1.125   2.932
  1.331   2.685
  1.298   3.309
  0.735   2.780
  1.103   2.806
  0.988   3.029
  0.903   2.661
  0.806   3.280
  1.269   2.641
  1.174   3.341
  1.100   3.415
  1.080   2.972
  0.911   3.075
  1.145   3.443
  0.685   2.843
  1.354   3.168
  0.827   3.056
  0.606   2.685
  0.585   3.311
  0.673   2.885
  0.846   3.177
  0.616   2.558
  0.705   3.061
  0.868   2.619
  0.807   2.788
  1.204   3.192
  0.568   3.302
  0.646   2.910
  0.931   2.577
  0.647   3.218
  1.169   3.260
  1.422   3.350
  0.821   3.141
  1.144   2.755
  1.234   3.369
  1.082   3.253
  0.803   3.310
  0.848   2.824
  1.058   3.100
  0.969   3.299
  1.229   3.023
  1.345   2.911
  0.900   3.432
  0.833   2.670
  1.319   3.170
  0.839   3.276
  1.160   2.957
  1.027   3.405
  1.036   2.644
  0.945   2.823
  1.413   2.944
  0.910   3.239
  1.239   2.622
  1.162   3.390
  1.073   2.799
  1.389   2.608
  0.991   2.728
  1.049   2.911
  1.343   2.616
  0.969   2.810
  0.648   3.310
  1.134   2.867
  1.029   2.953
  0.604   2.847
  0.580   2.639
  1.314   3.253
  0.817   2.566
  1.343   2.611
  0.770   3.314
  1.067   2.945
  1.253   3.376
  1.070   3.379
  0.612   3.018
  1.168   3.312
  0.978   3.116
  0.810   3.207
  1.071   3.441
  1.025   2.723
  1.264   2.956
  0.668   3.416
  0.996   2.701
  0.731   2.779
  1.384   3.281
  0.581   3.181
  0.846   2.944
  1.219   2.814
  0.813   3.388
  1.259   3.298
  1.219   3.414
  1.229   3.221
  0.812   3.184
  1.393   3.064
  1.196   2.708
  0.969   3.026
  1.207   3.017
  0.763   3.437
  0.985   2.657
  1.307   2.879
  1.406   2.577
  1.236   3.162
  1.194   2.583
  1.004   3.004
  0.819   3.630
  1.102   3.879
  1.437   3.761
  0.902   4.143
  0.671   3.685
  0.630   4.313
  1.257   3.657
  0.803   4.147
  0.602   3.605
  0.720   4.249
  0.774   4.222
  0.697   4.121
  1.157   4.125
  0.707   3.969
  0.777   3.841
  0.849   4.368
  0.717   3.906
  1.254   3.622
  1.250   4.364
  1.108   4.383
  0.959   4.251
  1.447   3.996
  0.958   4.407
  1.176   4.004
  0.906   4.195
  1.425   4.003
  0.968   4.007
  0.587   4.291
  1.202   4.115
  1.178   4.278
  0.940   4.065
  0.767   4.051
  1.136   4.056
  0.726   3.800
  0.586   3.928
  1.070   3.868
  1.152   3.896
  0.973   3.732
  1.029   3.745
  0.749   3.936
  1.123   4.013
  0.755   4.063
  1.182   3.741
  0.659   4.331
  0.858   4.055
  0.990   4.011
  0.833   3.686
  1.179   4.161
  1.393   3.998
  1.315   4.003
  1.439   3.700
  0.820   4.243
  0.930   4.057
  1.348   4.742
  0.609   4.566
  1.107   5.401
  0.766   5.005
  0.935   4.994
  1.291   5.347
  1.076   4.975
  1.366   4.949
  0.823   4.980
  1.145   4.761
  1.221   4.886
  0.604   5.178
  1.347   5.368
  1.434   4.593
  1.426   5.361
  1.352   4.557
  1.154   4.728
  1.361   4.798
  0.601   5.079
  1.173   5.030
  0.920   4.611
  1.201   4.557
  1.071   4.638
  0.960   6.074
  0.772   6.229
  0.780   6.329
  0.904   6.168
  0.956   5.838
  0.634   6.101
  0.596   5.972
  0.916   5.813
  0.776   6.988
  1.343   7.265
  0.826   7.085
  1.117   7.200
  2.113   2.607
  1.679   3.260
  1.786   3.062
  1.598   3.073
  1.809   2.588
  1.563   2.765
  2.014   3.227
  1.578   3.007
  1.852   3.096
  2.181   2.626
  1.773   3.332
  2.147   2.700
  2.034   2.877
  1.689   2.916
  2.027   3.141
  2.345   2.796
  2.439   2.881
  2.133   2.906
  1.954   3.168
  2.218   2.611
  1.570   2.863
  1.836   2.951
  2.401   2.821
  1.755   2.938
  1.850   2.921
  2.023   2.652
  2.231   3.120
  2.228   2.946
  1.708   3.218
  2.335   3.353
  2.200   2.663
  1.814   3.171
  1.586   2.805
  1.898   3.267
  1.574   2.796
  2.123   2.554
  1.828   3.212
  1.969   3.218
  1.771   3.192
  1.691   3.116
  2.261   2.606
  1.803   2.848
  2.346   2.612
  1.920   3.446
  1.633   3.410
  1.616   3.039
  1.954   3.165
  1.807   2.974
  2.330   2.696
  2.356   2.636
  1.707   2.752
  2.034   2.829
  1.973   2.604
  1.821   2.555
  1.660   3.142
  2.052   2.966
  1.573   3.233
  1.638   3.179
  1.916   3.335
  1.638   2.866
  1.588   3.394
  2.104   2.855
  1.695   3.352
  1.870   2.663
  1.972   2.877
  2.287   2.604
  2.240   3.350
  1.604   3.162
  2.203   3.232
  2.331   2.971
  2.132   3.078
  1.947   2.670
  2.039   3.024
  1.861   3.206
  2.348   3.008
  1.891   3.008
  2.214   2.822
  2.293   3.145
  2.182   3.086
  1.611   3.132
  2.330   3.152
  2.308   2.681
  1.959   3.196
  2.402   2.625
  1.734   2.765
  1.779   3.133
  1.919   3.381
  2.158   3.176
  2.366   3.325
  1.575   2.931
  2.135   3.201
  2.364   2.734
  1.996   3.360
  1.717   2.588
  1.932   2.707
  1.580   2.905
  2.122   3.130
  2.321   2.803
  1.799   3.363
  1.600   3.086
  1.673   3.233
  1.655   3.303
  1.812   3.388
  2.118   3.243
  1.733   3.155
  2.141   2.910
  2.049   3.033
  2.307   3.448
  2.288   2.999
  1.641   3.119
  2.426   2.743
  1.671   2.721
  1.631   3.011
  1.731   3.347
  2.352   3.334
  2.029   2.954
  2.150   2.915
  2.057   2.606
  2.044   3.054
  1.745   2.712
  1.944   3.360
  2.444   3.188
  1.846   2.846
  2.383   2.790
  2.088   3.200
  1.804   3.384
  1.775   3.443
  2.185   3.025
  2.070   3.353
  2.322   2.589
  1.836   2.558
  1.930   3.185
  1.900   3.057
  1.697   2.735
  1.849   2.780
  2.191   3.252
  1.828   3.304
  1.866   3.299
  2.181   3.000
  2.242   3.260
  1.748   3.359
  1.858   2.606
  2.443   3.443
  2.147   2.589
  1.561   3.253
  2.172   3.308
  2.414   3.115
  2.281   2.879
  1.916   3.105
  1.827   3.139
  2.344   2.953
  2.351   3.237
  1.785   2.611
  1.834   3.086
  2.073   2.696
  2.167   2.837
  1.895   2.652
  2.189   2.774
  1.733   3.356
  1.850   3.277
  1.602   3.004
  2.131   3.184
  1.968   2.705
  2.039   3.345
  1.815   2.916
  2.147   2.866
  2.135   2.926
  1.698   2.980
  1.606   2.622
  1.937   2.857
  2.272   2.598
  1.862   3.092
  2.063   3.108
  2.069   3.418
  1.752   3.005
  1.618   3.238
  2.044   3.419
  1.654   3.034
  1.791   2.928
  2.385   2.757
  1.669   2.913
  1.794   3.243
  2.192   2.787
  2.305   2.761
  1.607   2.703
  2.069   3.246
  2.196   2.694
  1.904   3.287
  2.121   3.241
  1.687   3.272
  1.704   2.578
  1.982   3.132
  2.120   2.988
  1.714   3.060
  1.977   2.551
  1.787   2.896
  2.209   3.426
  2.430   3.061
  1.868   3.322
  2.270   3.414
  1.780   3.448
  2.083   3.130
  1.761   3.380
  1.680   3.171
  2.384   3.272
  1.742   3.432
  2.307   3.446
  2.271   3.404
  1.746   2.741
  1.765   2.978
  1.712   3.363
  2.300   2.858
  1.781   2.672
  1.736   2.796
  1.833   3.183
  1.604   3.053
  2.278   2.767
  2.119   2.787
  2.355   3.001
  1.880   3.380
  2.012   2.895
  1.718   2.648
  1.832   2.572
  2.330   3.358
  2.307   2.984
  1.868   2.809
  1.673   2.809
  1.829   3.003
  1.721   3.022
  1.998   2.677
  2.071   3.365
  2.229   3.038
  1.772   3.195
  1.765   3.313
  1.800   2.724
  2.250   2.740
  1.801   3.177
  1.895   2.905
  2.374   3.331
  2.443   3.053
  1.890   3.081
  1.918   3.419
  1.787   3.294
  2.258   2.801
  2.252   3.173
  2.267   3.015
  1.678   2.984
  2.409   3.366
  1.837   3.134
  1.576   3.198
  2.074   2.900
  1.794   2.625
  1.765   2.936
  1.932   2.689
  2.175   2.559
  1.711   2.806
  1.709   3.281
  2.406   2.973
  1.852   3.309
  2.232   3.135
  2.381   2.617
  2.083   2.791
  2.420   2.608
  2.346   3.374
  1.602   3.346
  2.005   3.360
  1.971   3.431
  1.834   2.723
  2.119   3.428
  1.780   3.168
  1.789   2.885
  2.103   3.243
  1.996   3.387
  2.139   2.582
  2.103   2.582
  1.767   3.031
  1.918   3.167
  1.917   3.279
  2.048   3.084
  2.103   3.002
  2.029   2.556
  1.684   2.831
  1.755   2.723
  2.173   2.948
  1.695   3.140
  1.709   2.820
  1.730   3.160
  2.004   2.562
  2.185   2.711
  1.785   2.643
  2.087   3.051
  1.776   3.446
  1.909   2.670
  2.271   3.011
  1.969   3.095
  1.976   2.940
  1.589   3.268
  2.045   3.192
  1.603   2.975
  1.858   3.023
  2.175   2.781
  2.211   3.176
  1.614   3.323
  2.113   2.792
  2.354   2.590
  2.067   3.318
  2.202   3.372
  1.987   3.373
  1.592   3.293
  1.723   3.132
  2.442   2.999
  2.311   3.164
  2.311   2.554
  1.988   3.135
  2.203   3.395
  1.713   3.022
  2.110   2.909
  2.376   3.004
  1.616   3.127
  2.221   3.179
  1.990   2.971
  2.319   3.182
  2.185   3.287
  1.643   3.180
  2.320   3.210
  2.400   2.906
  2.230   3.239
  2.222   3.013
  1.984   3.380
  1.747   2.836
  1.702   3.310
  2.302   2.871
  1.910   3.259
  2.126   2.938
  2.406   3.027
  1.635   2.881
  1.868   2.686
  2.113   3.048
  2.183   3.367
  1.741   2.800
  2.124   3.214
  2.171   2.599
  2.260   2.768
  1.616   3.421
  1.653   3.402
  1.742   2.736
  2.373   3.206
  2.413   2.585
  2.164   2.941
  1.799   2.934
  2.272   2.970
  2.388   3.394
  2.094   2.659
  1.669   3.035
  2.295   3.450
  2.196   2.551
  2.366   3.083
  1.665   3.181
  2.394   2.796
  2.067   3.116
  2.094   2.853
  2.044   3.379
  2.046   2.702
  2.064   3.220
  1.620   3.326
  1.978   2.743
  1.751   2.622
  2.315   3.287
  1.923   3.438
  1.750   2.553
  2.297   3.235
  1.714   2.837
  1.622   3.051
  2.029   3.119
  2.308   3.312
  1.859   2.928
  1.687   3.076
  1.899   3.176
  1.823   2.874
  2.135   2.685
  1.763   3.052
  2.148   2.660
  1.919   2.958
  1.915   2.612
  2.167   3.178
  1.772   3.032
  2.295   3.217
  1.559   3.836
  1.749   4.332
  2.179   4.225
  1.562   4.221
  1.678   3.716
  1.968   4.097
  1.779   4.326
  2.207   4.419
  1.680   3.974
  1.880   3.907
  1.640   4.364
  1.662   3.596
  1.565   4.262
  2.332   3.841
  1.721   3.802
  1.938   4.102
  1.789   4.216
  2.212   4.386
  2.395   4.221
  2.397   4.252
  1.898   3.572
  1.744   4.400
  2.145   4.286
  1.601   4.257
  1.802   3.815
  1.943   4.300
  2.187   4.439
  1.555   3.943
  2.107   3.953
  1.900   4.358
  2.008   3.687
  1.899   3.907
  1.807   3.640
  2.304   4.179
  2.425   4.170
  1.999   4.379
  2.103   4.347
  2.350   3.986
  1.741   3.860
  2.345   3.926
  1.905   3.749
  2.244   3.551
  2.330   3.695
  1.743   3.798
  1.934   4.074
  2.224   3.984
  2.157   3.586
  2.104   4.076
  1.617   4.422
  2.088   3.982
  1.739   4.018
  2.314   4.177
  1.628   3.832
  2.379   3.647
  2.115   4.332
  2.163   4.120
  1.584   3.806
  1.763   3.784
  2.146   3.840
  1.565   3.597
  1.921   3.939
  2.051   3.834
  2.270   4.387
  2.358   4.397
  1.890   3.953
  2.338   3.701
  2.359   4.284
  1.826   3.553
  2.026   3.727
  1.719   3.895
  1.916   4.220
  2.176   4.274
  2.250   3.910
  1.864   3.892
  2.022   3.985
  2.062   4.375
  1.872   4.055
  1.722   4.063
  2.074   4.158
  1.955   3.674
  1.866   3.797
  1.719   4.383
  2.182   4.398
  2.399   3.795
  1.823   3.996
  1.917   3.928
  1.626   4.381
  2.324   4.075
  1.891   4.088
  2.035   3.891
  2.205   3.780
  1.878   4.296
  2.195   3.730
  1.851   4.018
  1.693   4.216
  2.109   3.878
  1.847   3.718
  1.724   4.065
  2.039   4.307
  2.270   4.207
  2.071   3.762
  1.947   4.356
  2.254   4.221
  2.346   4.303
  1.779   4.367
  2.425   4.082
  2.070   4.300
  2.275   4.359
  1.971   4.333
  1.947   3.950
  1.995   4.088
  1.575   3.756
  2.313   3.580
  2.349   4.384
  1.970   4.349
  2.363   3.896
  2.248   3.737
  1.906   3.706
  1.827   4.429
  2.124   3.843
  1.636   4.319
  2.389   4.440
  1.595   4.263
  1.824   3.726
  1.993   3.826
  2.387   3.687
  1.878   3.700
  2.196   3.994
  1.988   4.359
  2.081   4.011
  2.325   4.079
  2.360   5.130
  2.202   5.026
  1.652   5.076
  2.340   5.229
  2.412   4.780
  2.325   4.700
  1.562   4.584
  1.736   4.752
  2.256   5.008
  2.337   4.876
  1.685   4.809
  1.723   5.241
  2.395   5.041
  2.047   5.057
  2.178   5.299
  2.293   4.951
  2.002   4.969
  1.697   4.617
  2.290   4.947
  1.705   4.586
  1.572   4.937
  2.064   5.375
  2.233   4.913
  2.077   4.568
  1.695   4.945
  2.081   5.160
  2.378   4.874
  1.905   4.677
  1.802   4.721
  2.292   5.110
  2.259   4.608
  1.979   5.138
  1.749   5.031
  1.586   5.132
  2.092   5.130
  1.587   5.041
  1.877   4.758
  2.439   5.021
  2.186   4.994
  2.352   4.698
  1.987   5.181
  1.705   4.680
  1.990   5.033
  2.336   5.128
  1.762   4.846
  2.300   4.697
  1.831   5.839
  2.091   6.194
  1.689   5.941
  2.325   6.142
  2.325   6.317
  2.023   5.798
  1.835   6.025
  2.364   5.801
  2.258   5.782
  1.764   5.599
  1.904   6.278
  1.925   6.109
  1.629   5.832
  2.020   5.562
  1.802   6.284
  1.641   6.258
  2.122   5.757
  1.711   7.152
  2.060   6.861
  2.276   7.041
  2.386   6.859
  1.950   7.299
  1.827   7.238
  2.253   7.141
  2.092   7.332
  1.707   7.413
  2.331   7.863
  1.552   8.450
  2.355   8.126
  2.427   7.691
  1.825   7.906
  1.699   7.709
  2.325   9.010
  1.917   8.918
  2.181   9.182
  1.910   9.643
  1.841  10.821
  1.711  11.078
  2.410  12.071
  1.597  12.675
  3.391   1.430
  2.890   1.959
  2.791   2.162
  3.367   2.077
  3.186   1.560
  3.325   2.047
  2.587   1.852
  3.214   1.735
  3.273   3.102
  3.129   3.352
  3.369   2.834
  2.674   3.176
  3.223   2.797
  2.917   3.316
  2.700   2.638
  3.396   2.560
  2.740   2.569
  2.957   3.176
  2.749   2.665
  3.002   2.742
  3.063   2.935
  2.788   3.285
  2.788   3.053
  2.585   3.334
  2.716   3.144
  3.444   2.749
  3.175   2.614
  3.379   3.145
  3.188   2.588
  2.895   3.086
  2.780   3.229
  3.060   2.741
  3.329   3.131
  2.774   2.864
  3.151   3.126
  2.939   3.149
  2.605   2.756
  2.636   3.168
  3.199   3.185
  3.116   2.853
  3.006   2.934
  2.680   3.280
  2.671   2.803
  3.219   3.327
  2.637   3.241
  2.767   3.372
  2.639   3.442
  2.801   2.780
  3.297   2.852
  2.696   2.823
  3.391   3.047
  2.988   3.056
  2.649   3.059
  3.191   2.552
  2.718   3.385
  2.994   2.788
  3.100   2.905
  2.596   3.409
  2.862   2.969
  2.875   3.278
  2.875   2.852
  2.956   3.427
  3.361   2.599
  3.387   3.088
  2.680   2.845
  3.156   3.392
  3.253   2.858
  2.987   3.244
  3.082   3.032
  2.603   2.702
  2.670   2.752
  3.176   3.043
  2.981   3.050
  2.697   2.701
  3.105   3.425
  2.719   3.029
  2.733   2.605
  3.432   3.251
  3.277   3.138
  2.613   2.871
  3.437   2.980
  3.190   3.413
  3.192   2.713
  3.371   3.215
  2.766   2.588
  2.841   2.933
  2.774   2.892
  2.962   2.743
  3.351   3.127
  3.408   3.107
  2.720   2.611
  2.813   3.045
  3.332   3.285
  3.380   3.236
  3.013   2.873
  2.688   2.558
  3.251   3.101
  2.790   2.658
  2.570   2.964
  2.769   3.320
  2.612   2.989
  2.967   3.150
  2.730   3.080
  2.773   2.910
  2.752   3.291
  3.013   2.565
  2.983   3.314
  2.645   3.308
  3.153   3.223
  3.214   2.578
  2.920   3.301
  3.179   3.231
  3.106   2.893
  3.301   2.672
  3.318   3.297
  2.985   3.083
  3.194   2.568
  2.693   3.273
  2.809   2.917
  3.243   3.166
  2.601   2.907
  2.754   2.952
  2.902   2.878
  3.252   2.978
  3.118   2.736
  2.827   2.970
  3.092   2.934
  3.251   2.878
  2.763   2.823
  2.978   3.315
  3.218   2.746
  3.417   3.350
  3.126   3.014
  3.333   3.157
  3.099   2.589
  3.022   3.310
  2.929   3.397
  2.886   2.931
  3.271   2.941
  2.727   3.109
  2.632   2.646
  3.110   3.031
  2.657   2.921
  2.565   3.320
  3.315   2.624
  2.870   2.772
  3.136   3.011
  3.052   3.326
  3.066   3.065
  3.206   2.760
  3.218   3.386
  3.103   3.371
  2.835   2.834
  3.062   2.602
  3.021   2.643
  3.082   3.403
  2.567   2.853
  2.565   2.860
  2.856   2.555
  2.680   3.109
  2.986   3.168
  2.871   3.191
  3.126   3.245
  2.820   2.991
  2.616   2.837
  3.002   3.295
  3.385   3.214
  2.804   2.912
  3.227   3.355
  3.391   2.885
  2.849   3.220
  3.001   3.306
  2.944   2.685
  2.901   3.044
  3.193   2.889
  3.424   2.681
  2.905   2.732
  2.698   3.324
  3.373   3.408
  3.052   2.589
  2.585   2.766
  3.408   2.849
  3.402   2.892
  2.588   3.256
  3.205   3.074
  3.046   3.180
  2.706   2.859
  2.904   2.661
  3.113   3.047
  2.687   3.330
  2.625   2.889
  2.729   3.237
  2.716   2.610
  3.285   2.879
  3.223   3.192
  3.333   2.862
  3.272   3.019
  3.289   2.800
  2.650   3.125
  3.375   2.827
  3.052   3.072
  2.623   3.106
  3.257   2.828
  2.560   2.856
  2.924   3.092
  2.711   2.594
  3.351   3.048
  2.936   3.252
  2.630   3.166
  3.303   2.906
  2.912   3.380
  2.691   3.123
  2.997   3.000
  3.125   3.071
  3.153   2.775
  3.233   2.951
  2.778   2.694
  3.228   3.379
  3.337   3.260
  3.417   3.425
  3.034   3.205
  2.623   2.578
  2.649   3.113
  3.404   2.977
  3.373   2.727
  3.176   3.125
  2.672   2.829
  3.195   3.026
  3.183   3.003
  3.294   3.081
  3.067   3.300
  3.320   3.133
  3.444   3.124
  3.334   3.027
  3.285   2.872
  2.929   3.163
  3.370   3.316
  3.340   3.132
  3.373   3.443
  2.690   2.805
  2.842   2.976
  3.295   3.346
  3.118   2.607
  2.901   3.172
  3.330   2.680
  3.330   3.273
  3.267   3.135
  3.446   3.212
  2.945   3.435
  3.018   3.425
  3.061   3.248
  3.182   2.571
  2.659   3.348
  2.597   2.943
  3.042   3.324
  2.747   2.851
  3.313   2.939
  3.219   2.677
  3.189   2.990
  3.411   2.933
  2.893   2.828
  2.732   3.118
  2.692   2.835
  3.002   3.319
  2.743   2.691
  3.380   3.192
  2.890   2.622
  2.836   2.720
  2.616   2.845
  2.898   3.207
  3.422   2.787
  2.763   2.743
  2.711   3.197
  3.058   2.703
  2.932   2.903
  2.987   3.228
  3.307   3.287
  3.000   3.223
  3.437   3.403
  3.018   3.313
  2.682   2.993
  2.979   2.964
  3.068   3.392
  2.852   2.915
  3.297   3.014
  3.041   3.364
  2.550   2.947
  3.271   3.018
  2.858   2.645
  3.164   3.100
  2.668   2.551
  3.024   3.050
  3.242   3.091
  2.580   3.181
  2.844   3.187
  3.147   3.274
  2.800   2.942
  2.929   2.966
  2.858   2.610
  2.742   2.927
  2.759   3.060
  2.867   3.128
  2.739   3.069
  3.071   3.397
  3.231   3.340
  3.026   3.046
  2.580   2.996
  2.953   2.611
  2.933   2.988
  2.978   3.448
  2.623   3.027
  2.830   2.852
  2.943   3.359
  3.335   2.701
  2.816   3.091
  3.173   3.093
  2.787   3.161
  2.982   2.967
  3.376   2.793
  3.319   3.170
  3.168   2.867
  2.830   3.172
  3.059   2.614
  2.672   3.178
  2.570   2.988
  2.650   3.168
  2.818   3.108
  2.877   3.291
  2.583   3.427
  3.184   2.555
  2.620   2.980
  3.355   2.864
  2.551   3.271
  2.697   2.762
  3.245   3.079
  3.340   3.285
  2.570   3.114
  3.256   3.062
  3.252   3.179
  3.024   3.329
  3.169   2.778
  3.062   3.352
  3.132   3.344
  2.636   2.757
  2.865   3.086
  2.733   2.631
  3.196   2.971
  2.718   3.424
  2.568   3.168
  3.361   3.218
  2.970   2.766
  3.140   2.695
  3.406   3.031
  2.901   2.961
  3.420   2.652
  3.200   2.679
  2.782   2.772
  3.156   3.118
  2.803   3.021
  3.286   2.598
  2.933   2.869
  3.238   3.321
  3.288   2.899
  3.354   3.231
  3.033   3.368
  2.615   2.854
  3.220   3.145
  3.411   3.336
  3.133   2.935
  2.930   3.400
  2.785   2.776
  2.563   2.629
  3.303   2.829
  2.887   3.404
  2.768   3.341
  2.864   3.314
  3.404   3.029
  3.359   2.838
  2.795   3.240
  3.218   3.391
  2.970   3.375
  2.593   3.411
  2.742   3.165
  3.381   3.333
  3.068   3.237
  2.937   3.139
  2.709   2.678
  3.265   3.037
  3.294   2.610
  2.705   3.206
  3.016   2.678
  3.180   3.041
  2.775   2.774
  3.120   3.441
  2.866   2.751
  3.130   3.169
  3.155   2.932
  3.285   2.806
  3.304   3.379
  3.419   3.028
  2.752   3.155
  2.579   3.221
  2.811   3.338
  2.587   3.392
  2.938   2.834
  3.075   3.443
  3.327   2.943
  2.999   2.658
  3.077   2.723
  2.626   2.971
  2.604   2.875
  3.035   3.290
  2.835   3.159
  2.822   2.846
  2.835   2.936
  2.619   3.032
  3.352   2.925
  3.096   3.046
  3.045   2.596
  2.569   2.812
  3.336   2.579
  3.072   2.679
  2.553   2.683
  3.162   2.576
  2.965   3.220
  3.136   2.911
  3.361   3.046
  2.746   2.726
  3.300   2.751
  2.862   3.222
  3.066   2.898
  2.725   2.584
  2.932   3.120
  3.249   2.638
  2.906   2.685
  3.332   2.913
  3.009   3.223
  3.098   2.554
  3.247   2.597
  3.075   3.029
  3.324   3.319
  3.137   2.958
  2.654   2.812
  3.305   2.885
  3.253   2.913
  2.728   2.989
  3.373   3.352
  3.072   2.731
  3.448   2.904
  2.860   2.798
  2.771   2.583
  2.900   2.907
  3.347   3.193
  3.036   3.411
  2.737   3.021
  3.425   2.569
  2.706   2.684
  2.704   2.989
  3.107   3.437
  2.880   3.403
  2.727   2.630
  3.136   3.301
  3.113   2.845
  3.012   3.368
  2.838   3.375
  3.106   2.765
  2.702   3.093
  3.121   3.066
  2.777   2.926
  3.179   2.956
  2.616   3.145
  2.724   3.358
  2.874   3.026
  3.232   3.064
  2.675   3.016
  3.428   2.974
  2.627   3.353
  3.127   2.841
  3.395   2.742
  3.183   2.821
  2.742   2.744
  3.070   3.226
  2.851   3.381
  3.044   2.980
  3.110   3.040
  3.233   3.376
  3.324   2.580
  3.263   2.717
  3.208   2.595
  2.716   2.879
  2.721   3.137
  3.090   3.105
  3.405   2.607
  3.041   2.663
  2.814   2.917
  3.237   3.206
  3.022   3.247
  2.911   2.846
  2.956   3.347
  3.228   2.982
  2.894   2.931
  2.819   3.018
  2.562   3.394
  2.750   2.776
  3.337   2.625
  2.989   2.754
  2.709   2.728
  2.720   2.898
  3.325   3.395
  3.142   2.823
  2.855   2.779
  2.865   3.279
  2.850   3.244
  2.997   2.561
  2.938   2.951
  3.172   2.772
  2.824   2.721
  3.247   2.587
  3.284   3.045
  3.155   2.904
  3.186   3.159
  3.150   3.265
  3.427   3.026
  2.562   2.753
  2.691   3.007
  2.728   3.132
  3.259   3.174
  2.771   3.026
  3.410   3.144
  2.921   2.574
  3.296   3.132
  2.978   3.282
  3.390   2.709
  2.931   3.111
  2.568   2.985
  3.323   2.793
  3.077   3.165
  3.265   3.298
  3.147   3.224
  2.631   2.767
  3.346   3.078
  2.780   2.889
  2.950   2.887
  2.619   3.012
  2.894   2.602
  3.296   2.708
  2.618   3.432
  3.295   2.754
  3.341   3.328
  2.727   3.244
  2.637   3.280
  2.884   2.771
  3.386   2.922
  3.107   2.902
  3.335   3.295
  3.363   3.059
  3.301   2.965
  3.449   3.084
  2.678   3.039
  3.202   2.785
  3.247   3.173
  3.213   3.074
  2.976   3.072
  2.968   3.046
  2.957   2.765
  2.858   3.040
  2.744   3.064
  2.587   2.736
  2.781   2.587
  2.576   2.984
  3.095   3.132
  3.377   2.907
  3.081   2.663
  2.786   2.602
  3.350   3.234
  3.189   3.369
  3.221   3.412
  3.273   2.682
  2.891   2.905
  3.037   3.243
  3.146   2.934
  3.167   3.401
  2.619   2.668
  2.832   2.708
  3.276   3.299
  2.732   2.607
  2.951   2.721
  3.096   3.403
  2.969   3.063
  3.121   2.650
  3.428   2.670
  2.843   3.082
  3.004   2.565
  2.815   3.151
  2.849   2.598
  3.213   2.632
  2.735   2.706
  3.446   3.070
  2.968   3.206
  3.087   3.381
  2.739   2.806
  3.015   2.782
  3.145   2.882
  2.589   2.992
  2.661   3.219
  3.199   3.205
  2.725   2.974
  2.714   3.185
  2.550   3.277
  3.431   3.289
  3.176   3.098
  2.959   3.058
  3.006   2.879
  3.039   2.666
  2.616   2.817
  3.416   3.104
  3.379   3.196
  3.244   3.004
  3.101   2.577
  2.637   2.563
  2.943   2.585
  2.697   2.642
  3.395   2.818
  2.757   3.280
  3.094   2.842
  2.787   3.356
  2.704   2.589
  2.922   3.177
  3.169   2.633
  2.940   3.054
  3.201   3.178
  2.949   3.227
  2.997   2.656
  2.680   2.662
  3.167   2.565
  2.752   3.441
  3.311   3.003
  2.629   2.887
  2.741   2.780
  3.008   3.341
  2.662   3.122
  2.670   2.683
  3.015   3.274
  2.798   3.111
  3.371   3.070
  2.882   2.822
  3.224   3.156
  3.143   3.144
  3.121   2.994
  3.423   2.646
  2.598   2.994
  3.375   2.941
  3.367   2.932
  3.020   3.215
  3.387   3.002
  2.933   3.401
  2.914   3.106
  3.050   3.084
  2.602   3.133
  3.111   3.355
  3.327   3.141
  3.063   3.220
  2.736   2.567
  3.168   2.903
  2.915   2.688
  2.726   3.054
  2.919   3.409
  3.049   2.826
  2.854   2.568
  3.269   2.552
  3.223   2.609
  2.677   2.778
  2.808   2.663
  2.915   2.606
  2.606   2.632
  2.818   2.615
  3.124   3.040
  3.308   2.583
  3.120   2.671
  3.430   2.696
  2.764   3.399
  3.346   3.296
  2.561   2.586
  2.569   3.020
  3.391   2.683
  2.836   2.988
  3.053   3.394
  2.806   2.867
  3.172   2.888
  2.836   3.045
  2.729   2.861
  3.435   2.636
  2.735   3.113
  2.809   3.005
  3.175   2.689
  2.703   2.751
  3.196   3.100
  3.445   2.859
  2.999   2.713
  3.420   3.179
  3.133   2.719
  3.279   3.304
  2.670   2.671
  3.331   3.033
  3.231   3.393
  3.249   2.693
  2.706   3.187
  3.117   3.333
  3.203   2.831
  3.100   3.101
  3.413   3.431
  3.012   2.958
  3.142   3.009
  2.951   2.719
  2.703   3.037
  2.920   3.014
  3.213   2.700
  2.789   3.258
  2.826   2.868
  3.362   2.563
  2.881   2.708
  3.433   3.392
  3.364   3.008
  3.063   3.095
  3.205   3.261
  3.330   3.094
  2.611   3.193
  2.926   3.013
  3.229   3.375
  3.152   3.111
  3.448   2.565
  3.196   2.639
  3.050   2.781
  2.878   3.300
  2.842   3.362
  3.115   3.363
  3.118   3.099
  3.047   3.375
  2.559   2.650
  2.746   3.353
  3.417   2.705
  2.808   2.973
  2.755   2.741
  2.715   3.276
  2.675   3.090
  3.322   2.748
  2.935   2.565
  2.655   2.940
  3.106   2.734
  3.377   3.066
  3.449   2.992
  3.080   3.157
  3.127   3.072
  3.104   2.782
  3.205   3.224
  3.094   2.863
  2.873   2.798
  2.587   3.043
  3.334   3.041
  3.432   3.071
  2.581   3.096
  2.572   2.867
  3.442   3.323
  2.901   2.722
  2.613   2.675
  2.750   3.314
  2.859   3.331
  3.390   3.443
  2.836   3.237
  3.159   2.687
  3.253   3.112
  2.646   2.928
  2.816   2.984
  2.756   2.719
  2.559   3.140
  2.816   2.827
  3.123   3.200
  2.921   3.423
  2.687   2.760
  3.259   2.921
  2.685   3.260
  2.621   3.337
  2.845   3.233
  2.897   3.035
  2.812   3.310
  2.879   2.651
  3.391   3.261
  2.836   2.938
  2.923   2.710
  3.264   3.229
  3.266   2.711
  2.881   3.161
  2.639   3.233
  2.856   2.551
  2.860   3.371
  2.876   2.837
  2.651   2.894
  2.636   2.560
  3.130   3.267
  2.908   3.395
  3.000   2.983
  2.985   3.350
  3.011   2.916
  2.816   3.002
  3.087   2.947
  3.361   2.577
  2.947   2.630
  2.880   3.315
  3.425   2.852
  3.117   2.755
  2.590   2.573
  3.096   3.065
  3.291   3.224
  2.727   2.613
  3.220   2.765
  3.271   3.048
  3.289   2.707
  2.872   3.351
  2.653   3.005
  2.932   3.394
  2.721   3.136
  2.696   2.957
  2.872   2.714
  3.217   2.944
  3.204   3.339
  2.657   3.385
  3.416   2.958
  2.580   2.783
  2.644   2.704
  2.798   3.051
  2.636   3.398
  2.971   2.778
  2.569   3.078
  3.275   3.321
  3.107   3.041
  2.568   2.905
  3.440   2.709
  3.295   3.128
  3.158   2.979
  2.911   3.250
  3.202   3.015
  2.551   2.944
  2.778   2.623
  3.015   2.901
  3.443   2.815
  3.328   2.686
  3.042   2.870
  2.576   2.637
  3.063   3.331
  2.577   2.724
  3.285   3.129
  3.168   3.034
  2.769   2.996
  2.591   3.321
  2.556   2.587
  3.034   2.625
  2.847   3.232
  2.928   3.159
  2.783   3.413
  2.618   3.107
  2.736   2.918
  2.819   2.553
  3.421   3.174
  3.269   2.550
  3.167   3.144
  2.719   2.618
  3.171   2.922
  2.872   3.377
  3.324   2.731
  3.225   2.569
  2.811   2.554
  3.154   2.722
  3.000   2.824
  2.754   3.228
  2.765   3.115
  3.081   3.373
  2.716   2.655
  3.217   2.875
  3.258   2.819
  2.632   3.371
  3.233   3.431
  3.444   2.717
  2.608   2.764
  2.789   3.256
  3.174   2.752
  3.165   2.886
  3.403   3.309
  2.651   3.047
  2.699   3.332
  3.419   3.211
  3.240   2.710
  2.882   3.445
  2.876   3.281
  2.987   3.325
  3.409   3.312
  3.374   2.876
  2.670   3.238
  3.337   2.929
  2.888   3.134
  3.413   2.662
  3.281   3.264
  3.182   3.268
  3.072   3.295
  3.079   3.336
  3.397   2.596
  3.106   3.430
  2.880   2.570
  2.904   3.077
  2.781   3.364
  2.557   2.817
  3.280   2.773
  2.714   2.825
  2.724   3.211
  3.327   2.756
  3.321   3.319
  2.910   2.908
  3.343   2.798
  3.165   3.403
  3.062   2.775
  3.041   3.065
  2.983   2.737
  2.569   3.302
  2.553   3.166
  2.808   2.825
  2.595   3.061
  2.728   2.680
  3.032   2.892
  2.839   2.775
  2.940   3.220
  3.419   3.010
  2.844   2.717
  3.215   2.729
  2.696   3.081
  2.994   2.601
  2.550   2.554
  2.791   3.297
  3.278   2.815
  3.394   2.937
  3.078   3.223
  2.652   2.716
  3.316   2.784
  3.220   2.956
  2.841   3.402
  3.129   2.622
  2.807   2.761
  3.400   3.124
  2.743   2.921
  2.661   2.556
  3.030   2.916
  2.864   3.300
  3.250   3.320
  3.155   3.384
  3.306   2.920
  3.204   2.735
  2.617   2.552
  2.945   2.790
  2.883   3.182
  2.581   3.165
  2.897   2.585
  2.993   3.226
  2.692   3.189
  3.361   2.750
  3.380   2.775
  2.887   3.161
  2.704   2.933
  3.139   2.829
  2.623   3.238
  3.193   2.748
  2.871   2.739
  3.026   3.321
  3.149   3.246
  3.125   2.909
  2.784   2.633
  3.175   2.856
  2.579   2.872
  3.354   3.123
  2.932   2.601
  3.224   3.055
  2.695   3.140
  3.258   2.731
  3.396   3.058
  3.445   2.774
  3.120   3.021
  2.695   2.666
  2.630   3.350
  3.417   2.585
  2.948   3.087
  3.054   3.081
  3.151   2.741
  2.560   3.190
  3.443   3.361
  3.419   2.806
  3.235   3.150
  2.595   2.959
  2.747   3.207
  2.782   3.047
  3.059   3.070
  3.366   2.645
  3.181   2.984
  2.652   3.390
  2.863   3.107
  2.796   2.657
  3.299   2.638
  3.199   3.425
  2.759   2.607
  2.859   2.644
  3.447   2.646
  2.702   2.586
  3.449   3.091
  2.622   2.560
  2.933   2.793
  3.302   3.260
  2.771   2.553
  2.785   2.687
  2.757   2.750
  3.151   2.940
  3.363   3.284
  2.981   2.977
  3.006   3.426
  2.928   2.938
  2.693   3.359
  3.264   3.158
  3.254   2.892
  3.294   2.735
  2.551   3.155
  3.225   3.066
  3.034   3.041
  2.584   3.055
  3.327   2.568
  2.782   3.016
  2.907   3.166
  2.689   3.101
  3.000   3.255
  3.123   3.167
  2.808   3.374
  2.873   3.105
  2.850   3.316
  3.207   3.068
  3.388   3.371
  2.880   2.787
  2.841   2.770
  2.808   2.646
  3.238   2.885
  3.322   2.558
  2.824   3.414
  3.333   3.445
  3.424   3.350
  3.130   3.419
  2.681   2.963
  3.064   3.253
  3.077   2.730
  3.334   3.007
  3.129   2.559
  3.437   2.574
  3.438   3.113
  2.972   3.130
  2.977   3.394
  3.283   2.562
  2.936   2.839
  3.251   2.838
  2.865   3.400
  3.053   2.850
  2.765   2.558
  2.736   2.730
  3.221   3.413
  2.897   2.607
  2.569   3.437
  3.345   3.340
  3.195   3.006
  2.841   2.866
  2.989   2.730
  2.932   3.401
  3.018   3.016
  2.986   3.005
  3.353   3.134
  3.213   3.384
  3.232   3.186
  3.305   2.923
  3.101   2.787
  3.336   3.287
  2.978   3.133
  3.412   2.836
  3.069   3.338
  3.012   2.622
  2.729   2.629
  2.880   2.607
  3.214   2.704
  2.562   2.595
  2.584   3.293
  2.584   2.886
  3.308   3.295
  2.801   2.563
  3.315   3.137
  3.374   3.173
  3.231   3.107
  3.159   3.110
  2.657   2.773
  3.203   3.391
  2.693   2.719
  2.833   3.056
  3.344   2.692
  3.407   2.985
  2.597   3.016
  2.869   2.910
  3.359   2.577
  2.815   3.042
  2.868   2.994
  3.167   2.965
  2.631   3.048
  2.602   2.862
  3.227   2.776
  2.757   2.720
  2.569   3.069
  2.714   3.208
  2.612   2.657
  3.113   3.104
  2.806   2.686
  3.311   3.107
  2.978   2.672
  2.851   3.105
  2.682   3.053
  3.328   2.916
  3.034   2.921
  2.660   3.042
  2.625   3.354
  3.385   3.378
  3.336   2.772
  3.092   3.222
  2.941   3.177
  3.120   2.614
  2.593   3.362
  3.363   3.198
  3.022   3.267
  3.372   3.228
  3.162   2.593
  2.778   2.850
  2.962   2.813
  3.271   3.444
  2.904   3.274
  2.833   3.254
  2.785   2.865
  2.725   3.029
  2.828   3.350
  2.668   3.357
  2.746   2.746
  3.169   3.163
  2.681   3.089
  2.881   3.097
  2.930   2.990
  2.640   2.631
  3.315   2.678
  3.302   2.827
  3.165   2.922
  2.991   2.778
  2.810   2.689
  3.261   2.564
  3.334   3.257
  2.775   2.730
  3.291   2.938
  2.746   3.037
  3.385   3.331
  3.038   3.044
  3.209   2.855
  2.585   3.015
  2.650   2.806
  2.830   3.032
  2.590   2.761
  2.560   3.320
  3.438   3.187
  2.568   2.662
  3.233   2.978
  3.188   2.868
  3.380   2.821
  3.082   3.061
  2.792   2.808
  3.412   3.382
  3.318   3.203
  3.063   2.839
  2.644   3.391
  3.249   2.782
  3.345   3.074
  2.633   2.839
  2.764   3.240
  3.293   3.115
  2.943   3.319
  2.915   2.681
  3.137   3.366
  3.351   3.293
  2.944   2.985
  3.124   3.032
  3.377   3.161
  3.312   3.102
  2.607   2.621
  2.771   3.083
  3.347   3.354
  3.085   2.790
  3.082   2.769
  3.019   2.993
  3.391   3.364
  2.594   3.287
  3.092   3.089
  2.953   3.351
  3.249   2.680
  2.862   2.776
  2.750   2.735
  3.154   2.881
  2.774   2.845
  3.310   2.682
  3.333   3.091
  2.980   2.697
  3.448   3.296
  3.109   3.030
  3.101   2.903
  2.575   2.718
  2.853   2.642
  3.233   3.047
  3.306   3.346
  3.076   3.144
  2.748   2.644
  3.211   3.337
  2.744   3.312
  2.929   3.076
  3.344   3.362
  3.283   3.295
  3.177   3.299
  3.284   2.789
  3.069   2.596
  2.732   3.394
  2.710   2.914
  2.734   2.761
  2.921   2.634
  3.217   2.748
  2.684   2.962
  2.977   2.914
  3.422   3.400
  3.316   3.066
  2.668   3.168
  2.770   3.045
  2.684   3.163
  2.744   3.396
  3.241   3.055
  2.649   2.738
  2.948   3.191
  2.973   3.352
  3.051   2.783
  2.735   2.608
  3.283   3.349
  3.304   3.353
  3.304   2.996
  2.906   3.086
  3.390   2.727
  3.408   3.195
  2.673   2.576
  2.685   3.345
  2.819   3.274
  3.185   2.725
  2.854   2.770
  2.654   2.851
  3.179   3.004
  3.038   2.969
  3.123   3.055
  2.684   2.640
  2.849   3.185
  3.269   3.021
  3.324   3.146
  3.281   3.118
  3.345   2.834
  2.772   3.120
  3.125   3.046
  2.771   3.225
  3.139   2.964
  3.050   2.815
  2.900   3.420
  2.677   2.993
  3.098   3.000
  2.962   2.640
  3.268   2.608
  2.877   2.908
  2.703   3.351
  3.293   2.571
  2.585   2.604
  2.760   2.707
  2.975   2.664
  2.587   3.450
  3.349   2.619
  2.859   2.732
  2.680   3.050
  2.942   2.833
  2.995   2.983
  2.588   2.621
  2.925   3.186
  3.279   2.911
  2.565   3.328
  2.576   2.792
  3.080   2.985
  2.788   3.101
  2.701   3.235
  2.581   2.581
  2.841   3.268
  3.317   3.376
  2.918   3.374
  2.893   3.013
  2.728   3.118
  2.787   3.341
  2.840   3.373
  3.049   2.891
  3.137   2.759
  2.991   2.953
  2.773   2.577
  2.671   3.271
  2.566   2.851
  2.736   2.634
  3.007   3.342
  2.942   3.405
  2.786   3.275
  2.568   2.707
  3.216   2.589
  2.983   2.986
  3.274   3.119
  3.221   2.611
  2.698   3.070
  3.014   3.373
  3.400   3.290
  3.256   2.792
  3.071   3.006
  3.155   2.801
  2.944   2.763
  3.230   2.572
  3.291   3.302
  2.647   3.306
  2.710   3.140
  2.606   2.803
  3.067   3.406
  3.120   2.715
  2.593   3.277
  2.785   2.959
  3.188   3.175
  2.722   3.009
  3.427   2.847
  3.080   2.930
  2.573   3.394
  2.877   3.438
  2.982   3.033
  2.818   2.603
  3.249   2.784
  3.289   3.120
  3.367   2.857
  2.855   3.152
  3.013   3.395
  2.920   3.279
  2.779   2.811
  3.079   3.056
  2.775   2.603
  2.605   2.872
  2.868   2.939
  2.965   2.851
  2.727   2.758
  2.998   3.403
  3.401   3.369
  2.817   2.839
  2.767   3.326
  3.197   3.401
  2.676   2.571
  2.910   2.620
  2.976   3.086
  3.442   2.954
  3.218   3.222
  3.161   3.045
  3.133   3.311
  2.738   2.581
  3.196   2.685
  3.228   2.931
  3.396   3.142
  2.840   2.683
  2.589   2.624
  2.944   3.195
  3.444   3.215
  3.026   3.072
  3.076   2.603
  3.078   2.611
  2.695   3.350
  2.824   3.150
  2.840   2.733
  2.937   3.068
  3.380   3.067
  2.682   2.551
  3.017   2.634
  2.846   2.624
  2.599   3.250
  3.040   2.921
  3.127   3.314
  2.568   3.382
  3.217   3.107
  3.096   3.304
  3.093   3.316
  2.864   2.715
  3.104   3.212
  3.412   3.317
  3.096   3.287
  3.198   3.089
  3.186   2.675
  2.852   3.072
  2.750   2.803
  2.593   2.555
  3.441   2.600
  2.658   3.147
  3.056   2.664
  3.040   3.123
  2.628   3.231
  2.717   2.646
  3.288   2.948
  2.662   3.166
  2.741   3.029
  2.641   3.173
  3.123   2.847
  2.625   3.155
  2.819   3.323
  3.401   2.615
  2.608   2.585
  2.561   2.561
  3.422   2.815
  3.227   3.120
  3.187   2.842
  2.839   2.734
  2.578   3.044
  2.683   3.115
  2.737   2.729
  2.805   2.648
  2.946   3.278
  2.632   3.153
  2.583   2.769
  2.804   2.868
  3.244   2.573
  2.944   2.896
  2.798   2.691
  2.752   3.060
  3.317   3.365
  2.886   2.599
  2.811   3.194
  2.875   2.919
  2.729   3.330
  3.139   2.954
  2.982   2.602
  2.962   3.343
  3.090   3.158
  2.856   2.956
  3.156   2.987
  2.792   2.687
  2.836   2.885
  3.099   2.697
  3.303   2.741
  3.100   3.141
  3.209   3.276
  3.173   2.671
  2.885   2.626
  3.409   2.821
  3.072   3.329
  3.136   3.385
  2.966   3.309
  3.093   2.852
  2.909   3.182
  2.651   3.139
  3.015   2.925
  2.632   3.135
  2.592   2.706
  3.441   2.590
  3.387   2.996
  2.858   2.684
  3.358   2.721
  3.153   2.984
  2.685   2.673
  2.713   2.609
  3.440   2.767
  3.405   2.784
  3.014   2.707
  3.130   2.815
  2.573   2.680
  2.942   2.616
  2.631   2.878
  3.100   2.764
  3.114   3.155
  3.208   3.438
  3.415   2.849
  3.045   3.390
  3.268   3.234
  3.334   3.000
  2.877   2.946
  3.214   2.936
  2.636   3.337
  2.664   3.398
  3.267   2.975
  3.434   2.689
  2.822   2.633
  2.701   2.941
  2.610   3.189
  2.950   2.915
  2.926   2.824
  3.296   2.704
  3.190   2.662
  3.206   2.874
  2.691   3.259
  2.620   3.255
  2.865   2.736
  2.620   3.339
  2.612   3.311
  2.755   3.090
  3.030   3.156
  2.911   2.958
  2.910   3.096
  3.177   2.837
  3.339   3.432
  3.062   3.149
  3.317   3.212
  3.259   2.576
  2.990   3.353
  3.106   3.209
  2.657   2.638
  2.667   2.771
  3.144   3.181
  2.665   3.386
  3.224   3.350
  3.039   3.062
  2.696   2.906
  3.142   3.432
  3.225   2.715
  3.281   3.377
  2.711   3.387
  3.351   3.250
  2.567   3.333
  3.368   2.645
  3.368   3.294
  2.725   2.743
  2.915   3.125
  3.184   2.996
  2.938   2.823
  2.623   2.936
  2.698   2.656
  2.861   3.010
  3.418   3.009
  3.214   2.616
  3.156   2.942
  2.769   3.250
  2.858   2.724
  3.243   3.367
  2.617   3.217
  3.055   3.300
  2.789   3.212
  3.373   2.745
  3.241   2.900
  3.278   2.804
  3.265   2.743
  3.119   3.070
  2.728   2.555
  2.973   3.380
  3.140   3.375
  3.207   2.885
  3.354   3.155
  3.003   3.119
  2.717   3.041
  2.960   3.364
  2.835   2.900
  2.774   3.360
  2.925   3.388
  2.605   3.307
  3.147   3.434
  2.839   2.848
  3.056   2.812
  3.126   3.275
  3.082   2.702
  3.186   3.366
  3.297   3.164
  2.948   2.624
  3.137   2.841
  2.599   2.605
  2.967   2.667
  3.004   2.979
  3.410   2.735
  3.202   2.967
  2.602   2.607
  2.778   2.665
  3.153   2.894
  3.102   2.658
  2.764   3.123
  2.566   2.895
  2.825   3.350
  2.848   3.353
  3.445   2.774
  2.687   2.729
  3.016   2.670
  2.699   2.899
  2.617   2.655
  2.610   2.917
  3.104   2.869
  3.057   3.023
  3.223   2.628
  2.774   3.224
  2.699   3.258
  3.305   3.182
  2.979   3.023
  2.940   2.652
  2.940   2.792
  3.093   2.902
  2.718   2.588
  3.033   2.772
  2.553   3.058
  3.384   3.150
  2.591   3.288
  2.622   2.893
  3.340   2.776
  2.979   3.024
  3.164   2.952
  3.321   2.554
  3.120   2.923
  3.156   2.694
  3.192   3.202
  2.655   3.248
  3.292   3.221
  2.615   2.767
  2.808   3.270
  3.313   2.573
  3.046   3.433
  2.920   3.237
  3.360   3.209
  3.208   2.551
  2.894   2.722
  2.551   3.202
  3.077   3.279
  2.732   2.827
  3.156   3.057
  3.312   2.922
  3.211   2.592
  2.883   2.994
  2.758   3.388
  3.183   3.445
  3.365   2.748
  3.320   3.199
  2.624   2.640
  2.636   3.155
  2.662   2.835
  2.721   2.622
  2.789   2.693
  3.382   3.393
  2.665   2.729
  3.387   2.852
  2.794   3.284
  2.910   3.255
  3.285   2.612
  3.053   2.853
  3.194   3.003
  2.945   3.316
  3.324   3.294
  3.360   2.736
  2.850   3.371
  3.040   2.602
  3.425   2.916
  2.943   3.170
  3.442   3.054
  2.984   2.756
  2.643   2.623
  2.592   2.611
  2.952   3.100
  3.017   3.106
  2.673   3.371
  3.311   3.345
  3.092   2.932
  3.166   3.317
  2.605   2.599
  2.647   2.629
  3.173   2.550
  3.261   3.098
  3.081   2.915
  2.773   2.595
  3.262   2.559
  2.994   2.628
  2.667   3.293
  2.953   2.837
  3.223   2.639
  2.804   3.028
  2.873   2.975
  3.101   2.689
  3.173   2.795
  2.973   3.271
  2.822   3.420
  2.933   3.135
  3.342   3.348
  2.579   2.729
  3.432   2.827
  2.903   3.167
  3.111   3.188
  3.222   3.069
  2.817   3.217
  3.007   2.817
  2.883   2.905
  2.907   3.210
  3.241   2.675
  3.427   2.599
  3.208   3.396
  2.997   3.007
  2.915   2.913
  3.356   3.445
  2.912   3.431
  2.700   3.256
  2.608   3.366
  2.807   2.596
  3.100   3.294
  3.087   2.934
  3.432   2.975
  2.811   2.786
  2.949   3.258
  2.853   3.060
  2.982   3.163
  3.388   2.949
  3.399   2.728
  2.697   3.030
  2.582   2.997
  3.053   2.706
  2.743   2.854
  3.288   3.330
  2.579   2.951
  3.440   3.147
  3.033   3.032
  2.667   2.834
  2.929   2.626
  3.015   2.569
  3.095   3.283
  2.893   3.206
  3.350   2.884
  2.657   2.798
  3.102   3.306
  2.729   3.424
  2.567   3.338
  3.073   3.446
  3.233   3.349
  3.380   3.275
  2.747   2.965
  3.010   2.682
  3.387   2.819
  2.676   2.785
  2.653   2.701
  3.420   2.815
  2.639   2.678
  3.203   2.646
  3.320   2.930
  2.775   2.628
  3.131   3.119
  2.791   2.706
  2.606   2.715
  2.974   2.566
  2.621   3.214
  2.929   3.423
  2.783   3.120
  2.695   3.078
  2.761   2.789
  3.450   2.558
  3.201   2.832
  3.218   3.092
  2.690   2.771
  3.398   3.426
  2.673   3.120
  2.927   2.797
  3.281   2.672
  3.170   2.609
  2.692   2.572
  2.656   3.443
  3.229   3.395
  3.321   2.598
  3.313   2.848
  2.690   3.253
  2.632   2.869
  3.200   3.123
  3.250   3.295
  3.145   2.553
  3.019   2.873
  3.086   3.115
  2.908   3.318
  2.700   2.715
  3.113   3.405
  2.698   3.144
  3.238   2.858
  3.331   3.110
  3.028   2.681
  2.996   2.967
  3.425   3.053
  3.190   3.268
  3.360   2.727
  2.739   3.268
  2.790   2.716
  2.594   3.005
  3.017   2.728
  3.398   2.667
  2.822   2.705
  2.872   3.362
  3.369   2.662
  2.822   2.573
  3.121   3.096
  3.211   2.969
  2.691   2.807
  3.400   2.847
  3.224   3.180
  3.284   3.029
  2.880   3.292
  2.828   3.358
  3.098   2.812
  2.669   2.980
  2.826   2.747
  2.613   2.634
  3.379   3.427
  3.193   2.832
  2.584   3.295
  2.931   3.336
  2.975   3.017
  2.697   3.182
  2.943   2.554
  2.947   3.440
  2.741   3.015
  3.083   3.182
  2.670   3.415
  2.781   3.303
  3.019   3.157
  2.664   2.908
  2.813   2.709
  2.594   2.852
  3.210   2.566
  3.100   3.182
  2.633   3.288
  3.161   3.164
  3.356   3.099
  2.699   3.066
  2.913   2.856
  3.236   2.555
  3.214   2.560
  2.865   2.601
  2.932   2.760
  3.147   2.932
  3.195   2.716
  2.650   2.746
  3.072   3.023
  3.398   2.667
  3.338   3.312
  3.323   2.594
  3.144   2.598
  3.393   2.683
  2.929   2.862
  2.634   2.979
  3.073   2.676
  2.639   2.590
  2.845   3.353
  2.697   2.987
  3.018   2.916
  3.372   2.869
  2.852   3.438
  2.625   3.220
  3.116   3.108
  3.016   2.924
  2.767   3.087
  2.892   3.130
  3.224   3.101
  3.045   2.617
  2.946   2.935
  2.819   2.884
  2.907   3.086
  3.178   3.195
  3.142   2.586
  3.330   3.229
  2.745   3.372
  3.312   2.710
  2.623   2.610
  3.302   2.597
  3.261   2.934
  2.967   2.815
  3.157   3.438
  3.082   2.945
  2.994   3.030
  3.028   2.836
  3.200   2.981
  2.837   2.994
  3.200   3.158
  2.960   3.449
  2.631   2.982
  2.856   3.417
  3.382   2.969
  3.431   3.307
  2.935   3.115
  3.279   2.764
  3.120   2.671
  3.232   3.192
  2.859   3.093
  3.113   3.040
  2.992   2.722
  3.415   3.303
  3.046   2.723
  2.639   3.319
  3.406   3.119
  2.574   2.862
  3.028   2.760
  2.603   3.149
  3.360   2.698
  2.921   3.390
  2.658   2.779
  2.589   3.414
  2.842   2.639
  2.917   2.915
  3.360   2.716
  2.867   2.725
  3.144   2.678
  3.024   2.980
  3.355   3.266
  2.935   2.580
  3.148   2.804
  3.310   2.863
  2.699   3.009
  3.446   3.323
  3.364   3.145
  2.635   2.877
  3.299   2.698
  3.158   3.388
  3.013   2.925
  2.636   3.258
  2.812   2.659
  2.844   2.853
  2.619   3.375
  3.418   2.883
  3.322   2.880
  2.889   2.664
  3.341   2.566
  2.771   3.107
  3.005   3.270
  3.192   2.900
  3.410   3.115
  2.990   3.175
  2.853   2.702
  3.230   2.798
  3.331   2.603
  2.811   3.239
  2.676   2.769
  3.241   3.023
  3.270   3.320
  3.001   2.665
  3.176   2.826
  3.227   2.637
  3.041   2.805
  2.556   2.681
  2.990   2.606
  3.430   3.387
  2.684   2.612
  2.583   3.331
  2.700   3.068
  2.808   2.916
  3.433   3.209
  3.299   3.104
  3.112   2.902
  3.346   3.177
  3.092   2.633
  3.277   3.303
  3.083   2.827
  3.039   2.771
  3.196   3.077
  3.034   3.007
  2.650   3.385
  2.640   2.881
  2.863   3.069
  3.244   2.778
  2.855   3.076
  3.255   3.021
  3.384   2.992
  2.950   2.998
  2.741   2.597
  3.076   3.260
  3.009   2.891
  2.914   2.693
  2.669   3.296
  2.599   2.772
  2.847   3.248
  3.298   3.326
  3.176   3.295
  3.056   3.310
  2.945   2.994
  3.401   2.888
  2.913   2.644
  3.146   3.354
  2.896   3.239
  3.243   3.254
  2.860   2.587
  3.195   3.101
  3.233   2.587
  3.291   2.566
  2.934   2.949
  2.928   3.032
  3.198   3.274
  3.449   2.808
  2.918   2.971
  3.124   3.362
  3.275   3.123
  2.707   2.651
  3.377   3.278
  2.897   3.132
  2.801   3.242
  2.945   3.360
  3.392   3.185
  2.974   3.281
  3.430   2.873
  2.909   2.727
  3.269   2.748
  3.246   3.401
  3.116   2.681
  3.048   2.666
  2.917   2.687
  2.934   3.184
  2.767   2.892
  2.693   2.729
  3.443   3.353
  3.229   2.688
  3.092   3.064
  3.097   3.399
  2.657   2.817
  2.976   2.707
  3.169   2.808
  2.558   2.747
  3.025   3.358
  3.070   2.942
  3.300   3.283
  2.864   3.203
  3.359   3.115
  3.391   3.036
  3.174   3.000
  3.194   2.695
  2.730   2.822
  2.922   2.995
  3.436   3.099
  3.248   3.160
  2.934   3.144
  3.296   2.739
  2.790   3.251
  2.843   2.682
  3.014   3.375
  2.603   3.358
  3.089   2.926
  3.111   2.567
  2.922   3.006
  3.099   3.376
  3.385   3.358
  2.841   3.340
  2.788   2.626
  3.412   3.027
  2.654   3.319
  2.606   3.233
  2.898   3.202
  2.701   3.194
  3.411   2.789
  2.680   3.022
  2.980   3.144
  2.793   3.134
  3.393   2.555
  2.653   3.403
  2.862   2.909
  2.856   3.354
  3.287   2.803
  3.178   2.658
  2.970   3.220
  3.010   3.026
  2.960   3.147
  2.595   2.595
  3.087   2.964
  2.978   3.301
  2.968   3.029
  3.279   2.840
  3.182   2.829
  3.441   3.282
  2.974   3.164
  2.785   2.629
  2.884   3.245
  3.413   2.850
  2.817   3.435
  3.416   3.147
  2.704   3.239
  3.067   2.674
  2.678   3.333
  2.876   3.062
  3.221   3.187
  2.946   2.806
  2.748   2.874
  3.182   3.405
  2.884   2.926
  3.301   3.360
  2.591   2.905
  2.773   3.096
  3.384   3.072
  3.122   3.059
  2.811   3.215
  3.089   2.627
  3.112   2.705
  3.261   3.206
  3.370   3.121
  2.596   3.332
  3.220   3.310
  2.926   3.110
  3.023   3.411
  3.134   2.950
  2.609   2.702
  2.796   2.962
  3.352   3.184
  2.643   3.448
  2.754   2.717
  2.893   2.867
  3.290   3.222
  2.862   2.710
  2.974   2.769
  2.598   3.338
  2.920   3.347
  3.204   2.936
  3.132   3.288
  3.275   3.282
  2.946   3.117
  3.251   3.124
  3.079   2.671
  3.246   2.739
  2.976   2.709
  3.187   3.003
  3.243   3.139
  2.746   2.812
  2.931   2.569
  2.594   2.677
  2.936   3.347
  2.642   2.614
  2.913   3.028
  2.588   3.041
  2.983   2.726
  2.742   2.973
  3.250   3.153
  3.222   3.164
  2.599   3.275
  2.585   2.700
  3.010   2.597
  3.236   3.100
  3.427   3.287
  3.172   2.842
  2.815   3.418
  3.028   3.447
  2.748   3.253
  3.355   2.604
  3.103   3.063
  3.086   3.171
  2.762   3.362
  3.309   2.623
  3.057   3.300
  3.362   2.775
  2.696   3.170
  3.138   2.945
  3.364   2.646
  3.326   3.439
  2.605   3.420
  3.386   3.230
  3.244   3.372
  3.248   2.583
  3.272   2.972
  2.877   2.712
  3.163   3.216
  3.421   3.339
  2.611   2.607
  3.309   2.923
  2.718   3.015
  2.607   2.883
  3.151   2.890
  2.860   3.281
  3.430   3.294
  2.859   2.957
  3.368   3.073
  2.567   2.826
  2.962   2.937
  3.275   3.187
  3.208   3.047
  3.137   2.596
  2.862   2.575
  3.279   2.610
  2.758   2.674
  2.810   3.397
  3.202   3.152
  3.277   2.684
  2.738   3.227
  3.241   3.132
  2.876   2.669
  3.077   3.117
  2.575   3.406
  3.105   2.654
  2.963   3.319
  2.771   3.170
  2.596   2.619
  2.882   2.710
  3.250   2.975
  2.714   3.376
  3.202   2.698
  2.768   3.407
  2.707   2.594
  2.900   3.339
  3.244   2.552
  2.708   2.983
  3.044   3.139
  2.758   3.126
  2.744   2.721
  2.703   3.412
  3.175   2.856
  3.236   3.063
  2.976   2.582
  3.122   2.815
  2.961   2.891
  2.742   3.145
  3.163   3.221
  3.062   3.231
  2.680   2.680
  2.573   3.323
  3.414   2.904
  2.673   2.872
  3.099   2.985
  3.086   2.566
  3.142   2.566
  3.417   3.256
  2.805   2.674
  3.387   2.695
  2.844   2.731
  3.352   3.398
  3.130   3.159
  2.941   3.041
  2.732   3.344
  3.334   2.977
  3.083   2.965
  3.342   2.786
  2.595   2.703
  3.395   3.138
  2.589   2.635
  2.713   3.149
  3.279   3.179
  3.332   3.097
  3.048   3.089
  3.346   2.968
  2.850   2.913
  2.896   3.276
  3.407   3.382
  2.803   2.895
  3.308   2.842
  3.019   2.848
  2.604   2.730
  3.367   3.333
  2.556   3.018
  3.423   2.920
  2.772   2.914
  2.810   3.431
  2.643   2.930
  3.184   3.130
  3.176   2.952
  2.713   2.662
  2.660   2.578
  2.712   3.191
  2.834   3.057
  2.754   2.559
  2.895   2.822
  3.163   3.148
  3.045   2.566
  3.257   3.158
  2.811   2.561
  3.241   2.820
  3.410   2.940
  2.657   3.036
  2.603   3.316
  3.058   3.089
  3.317   2.564
  3.359   2.862
  2.940   2.826
  2.827   3.370
  3.050   2.645
  2.809   2.702
  3.231   2.703
  3.302   3.069
  2.855   3.305
  3.287   2.749
  3.017   3.405
  2.556   2.568
  3.042   3.257
  3.030   3.227
  2.958   2.594
  2.798   2.840
  2.701   2.584
  3.161   2.707
  2.872   3.276
  2.639   3.346
  3.376   2.659
  2.972   3.050
  3.312   2.816
  2.586   3.001
  2.715   2.965
  3.218   3.320
  2.857   2.821
  3.306   3.221
  3.191   2.890
  2.966   3.156
  2.632   2.905
  3.098   3.358
  2.852   3.450
  3.040   2.868
  2.648   3.002
  3.128   3.101
  2.834   2.682
  3.405   3.447
  2.847   3.107
  3.124   2.793
  2.804   2.615
  3.067   2.677
  3.033   2.932
  2.709   3.148
  3.360   3.100
  3.167   3.361
  2.792   3.343
  2.810   3.012
  3.160   3.186
  3.356   2.673
  3.021   3.133
  2.873   3.125
  3.352   3.370
  2.883   3.353
  3.175   2.862
  2.621   3.072
  2.831   3.384
  3.439   2.927
  3.085   2.845
  2.742   3.013
  3.412   3.341
  3.201   3.137
  2.787   2.741
  3.258   3.040
  3.120   3.269
  2.779   2.811
  3.057   2.843
  3.023   2.934
  3.267   3.281
  2.832   3.045
  3.267   3.169
  3.375   3.404
  3.194   3.256
  2.744   2.910
  2.994   2.666
  3.029   2.888
  2.626   3.344
  3.047   3.100
  2.737   2.954
  2.814   3.247
  2.616   3.015
  3.304   3.170
  2.698   2.907
  2.809   3.040
  2.913   2.575
  2.943   3.046
  3.115   2.730
  2.672   2.792
  2.632   2.899
  3.147   2.835
  3.117   3.031
  2.798   3.148
  3.267   3.431
  3.001   2.829
  2.974   3.290
  3.138   2.979
  2.622   3.271
  3.058   2.802
  3.022   3.054
  2.697   3.446
  3.248   2.815
  2.784   3.419
  2.932   2.840
  3.289   2.696
  2.684   3.001
  2.587   3.281
  3.316   3.117
  3.441   3.074
  2.830   2.639
  2.914   2.887
  2.965   2.833
  3.108   2.998
  2.761   2.940
  2.912   2.794
  3.044   2.594
  2.753   2.929
  3.160   2.649
  3.228   3.149
  3.419   2.986
  2.757   3.304
  2.758   2.781
  2.816   3.221
  2.554   2.813
  3.187   3.313
  2.813   3.144
  2.948   2.955
  2.865   3.307
  2.787   3.096
  3.213   3.346
  3.014   2.809
  3.243   2.560
  2.594   2.617
  2.812   3.317
  2.768   3.385
  3.199   3.175
  3.428   2.996
  3.394   2.633
  2.792   3.275
  3.134   3.211
  2.713   3.021
  2.835   2.605
  3.241   2.822
  2.653   3.048
  2.975   2.675
  3.157   3.247
  3.388   3.101
  3.134   3.014
  2.753   3.216
  3.296   2.750
  3.051   2.800
  3.418   2.906
  3.409   3.353
  3.136   2.573
  2.557   2.954
  3.010   3.255
  3.136   2.929
  2.641   3.333
  2.664   2.646
  2.815   2.750
  3.441   2.661
  3.226   3.072
  3.223   2.722
  3.428   2.759
  3.414   3.416
  2.555   3.100
  3.043   3.023
  2.867   2.889
  2.687   2.686
  3.263   2.634
  3.186   2.900
  3.266   2.856
  3.446   3.132
  2.928   2.611
  2.847   2.626
  3.299   3.340
  3.417   3.403
  2.617   2.984
  2.614   3.195
  2.557   2.679
  2.979   2.654
  2.580   3.284
  3.233   2.573
  2.992   3.193
  3.170   3.243
  3.317   3.120
  3.013   2.765
  2.573   2.760
  2.865   2.575
  3.400   2.954
  2.681   2.700
  2.836   2.790
  2.644   3.111
  2.789   3.174
  2.678   3.388
  3.193   2.912
  2.971   3.113
  3.411   3.266
  3.022   2.811
  3.165   2.844
  2.938   2.678
  3.045   2.754
  2.882   2.621
  2.687   2.713
  2.579   3.186
  2.641   2.623
  3.445   3.055
  3.225   3.063
  3.414   2.990
  3.098   2.702
  3.270   2.662
  2.855   3.380
  2.841   2.776
  2.928   2.750
  2.985   2.585
  2.604   3.045
  2.789   2.566
  2.922   3.448
  2.752   3.403
  2.898   3.197
  3.212   2.982
  3.298   3.320
  2.714   3.075
  3.422   3.060
  2.973   2.896
  2.938   2.955
  2.736   2.733
  2.717   2.853
  2.756   3.235
  2.817   3.155
  3.396   3.361
  3.190   3.380
  3.087   3.429
  2.703   3.343
  3.173   3.061
  2.910   3.074
  3.448   3.220
  2.992   3.403
  3.287   2.736
  3.246   2.643
  3.367   2.704
  3.408   2.917
  2.776   2.710
  3.239   2.635
  2.646   3.366
  3.119   3.092
  3.258   3.075
  2.876   2.972
  3.347   2.568
  2.868   3.222
  2.660   3.002
  2.676   2.788
  3.222   3.167
  2.809   2.902
  2.730   2.601
  3.388   3.378
  3.426   2.759
  2.651   3.271
  3.086   3.251
  2.927   3.414
  3.070   3.234
  2.819   2.750
  3.184   3.204
  3.370   2.874
  2.772   2.834
  2.718   2.725
  2.718   3.351
  3.370   3.183
  2.560   3.402
  3.365   2.740
  2.894   2.826
  3.036   2.981
  3.158   3.125
  3.439   3.196
  2.842   3.111
  2.877   3.146
  2.984   3.225
  3.132   3.083
  2.782   2.815
  3.423   2.626
  3.450   2.757
  2.571   2.645
  3.269   2.780
  3.163   2.634
  3.418   3.348
  2.997   3.251
  3.435   2.724
  2.936   2.644
  2.677   2.871
  2.998   3.236
  3.271   3.144
  2.740   2.743
  2.743   2.792
  3.057   3.074
  2.876   3.367
  2.889   2.800
  2.843   3.077
  3.216   3.297
  3.074   2.598
  3.386   3.300
  2.614   2.659
  3.147   2.855
  3.298   3.257
  2.725   3.103
  3.401   2.685
  2.775   3.195
  3.102   2.880
  3.268   2.635
  3.295   3.423
  3.003   3.364
  2.812   3.011
  2.931   3.064
  2.863   3.442
  3.330   2.586
  3.420   2.974
  3.197   2.886
  2.627   3.238
  3.008   2.791
  2.666   3.270
  2.746   2.775
  3.387   3.098
  3.322   3.441
  2.553   2.696
  3.156   3.104
  2.555   3.439
  3.437   2.650
  3.089   3.145
  3.448   2.560
  2.906   2.721
  3.049   3.081
  3.119   3.131
  2.898   2.669
  2.656   2.679
  3.437   3.160
  2.857   3.397
  2.618   3.048
  3.219   2.879
  3.337   3.135
  3.229   2.668
  3.039   2.870
  3.425   3.346
  3.327   2.869
  3.049   3.028
  3.221   3.265
  3.206   2.581
  2.768   3.352
  3.223   2.848
  2.636   3.407
  3.120   3.179
  2.935   3.070
  2.840   2.970
  3.436   2.610
  2.562   3.288
  3.371   2.585
  3.177   2.561
  2.702   2.628
  3.306   2.683
  2.574   3.309
  3.270   2.605
  2.770   2.918
  2.963   2.651
  2.820   3.214
  3.351   3.104
  2.789   3.367
  2.909   2.662
  3.233   3.088
  2.584   2.861
  2.787   3.274
  2.757   2.796
  2.906   2.662
  3.361   2.810
  2.648   2.674
  3.038   3.205
  2.881   2.769
  2.955   3.223
  2.925   2.886
  3.244   3.209
  3.146   2.840
  2.928   3.393
  3.381   3.382
  2.885   3.231
  3.137   3.294
  3.299   3.192
  3.389   2.657
  2.557   2.614
  2.843   2.793
  2.797   2.916
  3.175   3.114
  2.872   2.917
  2.998   3.351
  2.561   3.158
  2.766   2.926
  2.758   3.097
  3.212   2.827
  2.908   2.578
  3.134   2.646
  2.777   2.802
  3.293   3.091
  3.185   2.605
  2.922   3.157
  2.581   2.723
  2.762   3.364
  3.069   2.865
  2.839   2.560
  3.386   2.615
  2.617   2.995
  3.041   2.700
  2.827   2.644
  2.889   2.949
  2.659   3.038
  3.300   3.254
  2.923   2.916
  2.646   2.917
  3.098   3.176
  3.220   3.000
  2.861   3.267
  3.395   2.947
  2.785   2.751
  2.677   3.250
  2.575   2.715
  2.919   2.759
  2.992   3.347
  3.147   2.960
  3.423   2.561
  2.953   3.083
  3.116   2.554
  2.611   2.609
  3.410   2.819
  2.842   2.657
  2.623   2.604
  3.057   2.808
  3.134   3.366
  2.618   2.901
  2.809   2.588
  2.827   3.402
  2.559   3.221
  3.348   2.956
  3.090   2.710
  2.905   3.197
  3.061   2.600
  3.252   3.318
  2.607   3.191
  3.149   2.984
  3.219   2.644
  3.433   2.686
  2.852   2.750
  2.974   3.313
  2.995   3.006
  3.062   3.114
  3.330   2.902
  2.825   2.633
  3.251   3.303
  2.620   3.322
  2.819   2.670
  2.818   2.963
  2.972   3.371
  3.188   2.939
  2.990   2.650
  2.552   3.378
  2.822   2.710
  2.867   3.122
  2.788   3.301
  2.913   3.235
  2.574   3.310
  3.088   3.184
  3.030   2.952
  2.996   2.739
  2.767   3.287
  3.423   3.108
  3.187   3.380
  3.414   3.139
  3.422   2.800
  3.122   3.160
  3.032   3.168
  3.013   3.420
  3.427   3.038
  3.349   2.862
  3.285   2.693
  2.981   2.907
  3.086   2.735
  3.177   3.195
  2.998   2.752
  3.234   3.289
  3.093   3.383
  2.626   2.632
  2.904   3.271
  2.832   3.101
  3.095   2.829
  3.017   3.008
  3.111   3.369
  2.986   2.765
  2.959   2.735
  3.001   2.755
  2.608   3.076
  2.587   3.051
  3.016   2.928
  2.650   3.275
  2.772   2.909
  2.925   2.926
  2.938   3.262
  2.661   2.873
  2.836   3.172
  3.359   2.929
  2.944   2.783
  2.978   2.715
  3.185   2.978
  3.334   3.049
  2.569   3.246
  2.983   3.202
  2.714   3.386
  2.990   3.103
  3.079   3.187
  3.087   2.565
  3.100   3.346
  3.404   3.143
  2.952   3.237
  3.255   2.552
  3.006   3.029
  2.964   2.862
  2.712   3.249
  2.825   2.602
  2.568   3.186
  2.563   3.219
  3.117   3.206
  3.315   3.077
  2.984   2.898
  2.833   2.814
  3.364   2.742
  3.373   2.952
  2.563   3.195
  3.189   3.444
  2.624   3.123
  3.416   3.239
  3.420   2.660
  2.745   3.162
  2.661   2.565
  3.400   3.229
  3.194   2.906
  2.990   2.791
  2.952   2.691
  3.440   3.215
  2.899   3.135
  2.707   2.578
  3.109   2.803
  2.808   2.910
  3.446   3.421
  3.254   3.044
  3.312   2.825
  3.378   3.238
  2.809   3.240
  2.943   2.769
  2.885   2.902
  2.662   3.375
  3.094   3.146
  2.575   2.655
  3.100   3.110
  3.323   2.829
  2.745   2.871
  3.431   3.382
  2.592   3.174
  3.055   3.444
  3.079   3.026
  3.180   2.945
  3.003   3.341
  2.866   2.863
  2.775   2.909
  3.341   2.647
  2.959   3.059
  2.673   2.879
  3.144   2.913
  3.432   3.368
  3.295   2.752
  2.666   2.707
  3.305   2.572
  3.134   3.363
  3.108   2.678
  3.258   3.310
  2.938   3.074
  3.210   2.622
  2.753   2.907
  3.002   2.997
  3.430   2.868
  3.078   3.056
  2.779   2.809
  2.670   3.174
  3.160   2.643
  3.344   3.031
  3.159   2.871
  3.194   3.231
  2.683   3.343
  3.365   3.283
  3.130   2.847
  2.598   2.628
  3.314   3.068
  3.365   3.432
  2.568   2.617
  2.553   2.576
  2.900   3.287
  3.235   3.099
  3.187   3.343
  3.326   2.639
  3.127   2.830
  2.797   2.880
  2.661   3.231
  2.641   2.584
  2.742   3.048
  3.038   2.959
  3.130   2.828
  3.343   3.076
  3.341   3.072
  3.302   3.154
  3.423   2.835
  2.560   2.611
  3.020   2.597
  3.255   3.401
  3.379   2.572
  2.722   2.993
  2.697   2.668
  3.014   2.556
  2.660   3.074
  2.833   3.435
  3.337   2.996
  3.084   2.710
  3.057   2.819
  3.180   2.751
  3.439   2.891
  3.432   3.374
  2.565   3.360
  3.271   3.415
  3.048   2.639
  2.860   2.901
  2.677   3.324
  3.355   2.613
  3.243   2.593
  2.829   3.089
  3.112   2.865
  3.275   2.592
  2.999   3.017
  3.131   3.235
  2.833   2.654
  2.558   2.915
  2.668   2.783
  2.898   2.804
  3.173   3.367
  3.262   2.755
  2.789   3.340
  3.216   3.148
  3.246   2.641
  2.914   2.951
  3.202   3.132
  2.597   3.114
  3.382   3.000
  3.033   3.212
  3.252   3.304
  3.304   2.956
  3.010   2.780
  2.743   2.568
  3.446   3.349
  3.446   3.310
  3.207   2.935
  2.953   3.055
  3.030   3.100
  2.781   3.151
  3.182   3.343
  3.390   2.701
  2.607   2.845
  3.315   2.636
  3.247   3.115
  2.977   3.136
  3.119   2.943
  3.175   3.386
  3.021   2.610
  2.976   3.339
  2.779   3.364
  3.345   2.846
  2.673   2.603
  2.601   2.583
  2.778   3.259
  3.179   3.005
  2.990   3.173
  3.310   2.860
  2.558   3.210
  3.442   2.605
  3.153   3.058
  2.947   2.749
  2.681   2.763
  3.294   2.796
  3.018   3.377
  3.103   3.158
  3.293   3.427
  3.386   2.803
  3.395   3.399
  2.920   3.035
  2.565   3.105
  3.256   3.429
  2.826   2.859
  2.985   3.188
  3.131   2.929
  2.920   3.173
  2.727   3.080
  2.827   2.570
  3.437   3.214
  2.802   3.298
  2.751   2.612
  3.166   2.746
  2.874   2.769
  3.351   3.045
  3.194   2.779
  2.970   2.974
  3.249   2.554
  2.860   3.390
  3.014   2.842
  3.416   3.366
  3.416   2.753
  3.201   3.361
  2.701   2.627
  3.411   3.426
  3.062   3.357
  2.811   2.913
  2.670   2.691
  3.011   3.184
  2.616   3.065
  2.570   2.656
  3.051   3.414
  2.624   3.147
  2.884   2.990
  2.939   3.161
  3.235   3.297
  2.827   2.742
  2.637   2.710
  3.185   3.010
  3.313   3.008
  3.281   2.786
  2.994   2.675
  3.181   3.022
  3.309   2.625
  2.669   3.200
  3.227   2.641
  3.422   2.867
  2.694   2.783
  3.437   2.748
  2.827   2.829
  2.744   3.320
  2.997   2.590
  3.202   2.738
  2.704   3.432
  2.626   3.038
  3.090   3.035
  3.395   3.397
  3.063   2.637
  2.582   3.280
  3.003   2.848
  2.840   3.176
  2.820   3.243
  2.923   2.615
  2.878   3.243
  3.320   3.165
  2.821   2.614
  2.968   2.607
  2.838   3.315
  3.128   3.169
  2.909   3.155
  3.319   3.309
  2.670   2.908
  2.748   3.064
  2.639   3.111
  3.166   2.964
  3.445   2.670
  3.350   3.164
  2.674   2.795
  3.436   2.689
  3.218   3.117
  2.930   2.833
  2.779   3.407
  2.780   2.675
  2.654   3.120
  3.448   3.113
  2.743   3.312
  3.290   2.749
  2.559   3.066
  2.653   2.773
  2.803   2.657
  3.445   3.423
  2.626   3.421
  2.965   2.886
  2.869   2.977
  3.401   3.418
  3.276   3.182
  2.565   3.353
  3.261   2.648
  3.009   3.003
  2.671   3.371
  3.077   2.865
  2.823   2.896
  3.152   3.070
  2.712   3.011
  3.439   3.422
  3.134   2.608
  3.250   2.885
  3.049   3.343
  2.824   3.358
  2.630   2.970
  2.938   3.269
  2.734   2.752
  3.014   3.241
  3.383   2.639
  3.207   2.950
  3.071   2.920
  3.290   3.008
  2.866   2.696
  2.584   2.704
  2.933   2.636
  3.198   2.989
  3.214   2.837
  3.009   3.353
  3.388   3.128
  3.261   3.044
  3.391   2.675
  2.808   3.352
  2.937   2.868
  2.738   3.045
  2.602   2.739
  3.148   2.847
  2.579   2.826
  2.795   2.903
  2.832   2.847
  2.804   3.070
  3.242   3.089
  3.368   3.339
  2.636   2.572
  2.803   2.630
  3.370   2.659
  2.815   3.134
  2.910   2.647
  2.733   2.909
  2.848   2.550
  3.342   3.243
  2.978   3.374
  3.152   2.909
  3.005   2.801
  2.953   2.896
  2.798   3.175
  2.845   3.303
  3.424   3.314
  2.798   3.048
  3.186   2.620
  3.116   2.817
  2.649   3.026
  3.330   2.903
  2.884   2.693
  3.272   2.868
  3.199   3.369
  2.800   2.980
  2.949   2.689
  2.600   3.235
  2.918   3.078
  2.685   2.973
  2.878   3.444
  2.774   2.584
  3.355   3.105
  2.619   3.266
  2.969   2.551
  2.612   3.197
  2.880   3.386
  2.634   3.161
  3.047   3.214
  3.195   2.571
  2.707   2.600
  2.774   2.977
  3.389   2.753
  2.803   2.576
  2.971   3.223
  3.391   3.337
  2.677   3.302
  2.657   2.929
  2.560   3.138
  2.562   2.694
  3.276   3.337
  2.872   2.711
  2.871   3.163
  2.643   3.142
  2.986   2.598
  3.058   3.104
  3.254   2.788
  3.433   2.757
  2.804   3.171
  2.778   2.868
  2.814   2.904
  3.285   3.124
  3.278   2.603
  2.806   2.994
  2.873   2.577
  2.982   2.813
  2.602   3.033
  2.861   3.330
  2.981   2.905
  3.095   3.179
  3.415   2.952
  3.000   2.865
  3.223   3.014
  3.115   3.437
  3.097   3.366
  3.013   2.836
  3.263   2.621
  2.997   2.874
  2.760   3.197
  3.061   3.029
  3.354   2.746
  2.833   2.774
  3.398   2.913
  2.937   3.128
  2.665   3.369
  2.892   2.980
  2.759   3.137
  3.100   3.103
  3.399   3.373
  3.437   2.669
  2.710   2.563
  2.662   2.997
  3.226   3.205
  2.770   3.348
  2.669   2.962
  3.144   2.879
  3.344   2.777
  2.859   3.445
  3.407   3.174
  2.861   3.411
  3.010   2.634
  2.804   3.380
  2.988   3.297
  2.880   2.978
  2.955   2.933
  3.404   2.593
  2.634   2.635
  2.582   2.712
  2.729   2.754
  3.197   3.054
  2.807   2.590
  2.841   2.666
  3.235   2.849
  3.118   3.318
  2.876   3.229
  2.632   3.158
  3.088   2.954
  2.849   3.010
  3.298   2.769
  3.420   2.882
  3.132   3.174
  2.850   3.128
  2.738   3.116
  2.853   3.260
  3.353   3.365
  3.369   2.641
  2.917   2.937
  3.067   2.960
  3.299   2.774
  2.829   2.712
  3.302   2.604
  3.145   2.695
  2.938   3.015
  3.125   3.428
  3.041   2.797
  2.754   3.171
  2.646   2.938
  3.217   3.337
  2.868   3.132
  2.851   2.848
  3.266   2.935
  3.074   2.611
  2.946   3.145
  3.294   3.112
  2.898   2.813
  2.794   3.393
  3.090   2.848
  2.761   3.059
  3.076   3.013
  2.877   2.636
  2.931   2.926
  2.649   3.086
  3.329   3.113
  2.641   2.707
  3.233   2.735
  2.753   2.965
  2.597   3.409
  3.228   3.323
  2.958   2.900
  2.673   2.808
  2.976   3.341
  2.936   3.389
  3.270   3.301
  3.285   2.619
  3.368   3.402
  2.719   3.013
  3.416   3.203
  3.157   2.677
  2.743   3.094
  3.342   3.409
  2.993   2.949
  2.751   2.991
  2.588   3.314
  2.901   3.154
  2.939   2.871
  2.555   2.787
  2.679   2.574
  2.759   2.997
  3.085   3.121
  3.066   2.676
  2.885   2.936
  2.618   2.557
  2.755   2.592
  2.698   2.593
  2.850   2.604
  2.592   3.192
  3.200   3.307
  2.571   3.284
  3.365   2.902
  3.417   3.034
  3.078   2.841
  3.278   2.920
  2.691   3.086
  3.014   2.881
  2.719   3.278
  2.727   2.722
  3.367   3.436
  2.753   2.662
  3.398   2.716
  2.892   2.719
  3.428   3.099
  2.730   3.421
  2.994   2.841
  2.988   2.722
  2.991   2.769
  3.289   2.685
  2.817   3.340
  2.815   3.319
  3.449   3.188
  3.044   3.214
  2.973   2.922
  3.142   2.565
  2.825   2.590
  3.165   2.623
  2.975   3.084
  2.920   3.093
  3.351   2.655
  2.890   3.145
  3.373   3.243
  3.359   2.778
  2.616   2.843
  3.331   2.837
  3.092   2.582
  2.997   3.160
  2.818   3.288
  2.844   3.229
  2.690   2.622
  3.248   2.816
  2.604   3.200
  2.959   2.729
  3.191   2.681
  2.691   2.721
  2.968   2.740
  3.362   2.721
  3.015   2.593
  3.071   2.625
  3.149   2.769
  3.400   3.217
  2.866   2.609
  2.748   3.314
  3.269   3.057
  2.988   3.409
  3.191   2.935
  3.337   3.302
  2.977   2.906
  3.328   2.986
  3.202   3.226
  2.812   3.436
  3.301   2.902
  3.137   2.965
  2.573   3.297
  2.645   2.636
  3.284   3.093
  3.190   3.424
  3.359   3.294
  3.378   2.974
  3.015   2.653
  3.142   2.905
  2.839   3.055
  3.367   2.825
  2.829   3.123
  3.302   3.122
  3.086   3.211
  2.851   3.051
  3.154   3.350
  3.384   3.329
  3.274   3.283
  2.743   3.436
  3.445   3.151
  2.810   2.947
  2.566   2.637
  3.334   2.827
  2.967   3.385
  2.551   3.101
  2.866   3.203
  2.958   3.444
  3.250   2.566
  3.178   2.718
  3.194   2.938
  2.740   2.972
  2.933   3.426
  3.059   3.007
  3.148   3.127
  2.706   2.649
  2.684   3.055
  3.145   2.960
  2.698   3.003
  2.609   2.684
  3.140   2.818
  3.433   3.200
  2.963   3.366
  2.619   3.376
  3.352   2.618
  3.392   3.232
  2.655   2.908
  3.024   3.407
  2.892   3.337
  3.090   3.130
  2.746   3.382
  3.350   3.181
  3.421   2.583
  3.125   3.304
  3.121   2.565
  3.243   3.392
  2.863   3.090
  2.694   2.561
  2.995   3.075
  3.419   2.827
  2.864   3.387
  3.081   3.006
  3.053   2.968
  2.790   3.216
  3.116   3.000
  2.935   2.773
  3.167   2.685
  3.096   3.280
  2.695   3.050
  3.407   3.133
  3.203   3.068
  2.776   3.158
  2.797   3.300
  3.073   2.888
  3.286   3.187
  3.444   3.366
  3.403   2.972
  2.705   2.979
  2.644   3.175
  3.281   3.160
  3.019   3.237
  3.277   3.381
  2.985   2.739
  2.830   2.660
  3.361   3.270
  2.566   2.634
  3.127   3.106
  3.284   3.171
  3.143   2.716
  2.973   3.419
  2.779   2.551
  3.173   3.176
  3.413   3.421
  2.863   2.841
  3.181   2.635
  2.558   3.193
  2.975   2.940
  2.559   3.343
  2.577   3.247
  2.952   2.770
  3.131   2.758
  3.136   2.674
  3.142   2.996
  2.665   3.100
  3.100   2.707
  2.621   2.628
  2.793   2.584
  2.731   2.568
  3.188   2.727
  3.412   3.354
  2.733   3.381
  2.672   2.583
  2.750   3.029
  2.711   2.959
  2.887   3.355
  3.264   3.394
  2.581   2.875
  3.013   2.885
  2.935   2.811
  2.692   2.622
  2.887   3.238
  2.926   3.344
  2.917   3.299
  2.646   3.187
  2.707   3.400
  3.344   2.576
  2.733   3.381
  3.114   2.960
  3.300   2.752
  3.054   3.043
  2.669   2.926
  3.428   2.857
  2.959   3.132
  2.957   2.646
  2.897   3.187
  2.908   2.640
  2.600   3.319
  2.802   2.850
  3.224   3.363
  3.354   2.987
  3.428   3.312
  2.597   2.654
  3.192   3.043
  3.294   2.908
  3.391   2.816
  3.125   3.244
  2.602   3.130
  2.755   3.408
  3.145   3.438
  2.841   2.954
  3.196   3.327
  3.234   2.919
  3.084   3.276
  2.942   2.602
  2.897   2.940
  2.939   2.874
  3.027   3.234
  2.713   3.203
  2.912   2.793
  2.685   3.324
  2.686   2.685
  3.341   2.851
  2.655   2.768
  3.019   2.986
  3.241   3.436
  2.598   2.604
  2.626   3.340
  2.651   2.866
  2.550   3.404
  2.950   3.143
  3.007   2.604
  3.416   2.906
  3.209   3.359
  3.099   2.722
  2.961   2.932
  3.332   2.983
  2.979   3.076
  3.336   2.912
  2.637   2.665
  3.097   3.422
  3.234   2.896
  3.364   2.918
  3.133   2.658
  2.922   2.954
  2.783   3.225
  3.370   2.830
  2.768   2.716
  2.610   3.388
  3.161   2.747
  3.336   3.013
  3.323   2.994
  3.101   2.747
  3.391   3.221
  2.808   3.279
  2.856   2.690
  2.983   3.096
  3.217   3.313
  3.233   3.181
  3.071   2.732
  3.317   2.594
  3.207   3.076
  3.402   3.254
  3.355   3.447
  3.285   3.036
  2.745   2.675
  2.666   2.695
  3.272   3.217
  2.868   3.024
  2.564   2.908
  2.778   2.901
  3.064   3.127
  3.418   3.140
  3.320   3.310
  3.445   2.566
  2.669   3.292
  2.603   3.273
  3.229   3.418
  2.685   2.830
  3.426   2.754
  3.327   3.310
  2.593   3.367
  3.048   3.284
  3.360   3.072
  2.836   3.197
  2.824   3.262
  2.867   2.967
  3.013   3.096
  3.423   3.056
  2.972   2.865
  3.443   3.026
  2.708   2.836
  2.560   3.274
  3.047   2.957
  3.342   2.635
  2.793   3.409
  2.758   3.417
  3.356   2.684
  3.148   2.982
  3.142   2.957
  3.241   3.155
  3.079   3.190
  3.307   3.010
  2.595   2.911
  2.711   2.751
  2.607   3.091
  2.988   3.159
  2.558   3.149
  2.996   2.889
  3.282   3.379
  3.282   3.386
  3.301   2.726
  2.707   3.298
  3.114   2.944
  2.817   3.025
  2.766   3.019
  3.385   3.011
  2.575   3.039
  3.215   3.098
  3.357   3.447
  3.229   3.214
  3.438   2.854
  2.834   2.555
  3.416   2.773
  2.660   3.049
  3.292   2.874
  2.863   3.251
  2.684   2.694
  2.875   2.817
  2.830   3.331
  2.719   3.117
  3.408   2.595
  3.412   2.598
  2.995   3.294
  2.876   2.991
  2.780   2.785
  3.126   3.048
  3.131   3.121
  2.630   2.787
  2.971   2.658
  2.629   2.804
  2.636   2.860
  2.674   2.561
  2.626   3.245
  3.199   2.827
  2.974   3.158
  2.653   3.327
  3.355   3.436
  3.218   3.211
  3.304   3.265
  2.876   2.876
  3.421   3.411
  3.126   2.880
  3.133   2.583
  2.912   2.958
  2.727   3.143
  2.578   2.919
  2.680   3.025
  3.439   3.375
  2.958   3.306
  2.700   2.834
  2.869   3.150
  3.425   3.030
  3.436   3.095
  3.285   3.344
  3.171   3.249
  2.953   3.347
  2.684   3.318
  3.189   2.642
  2.558   2.883
  3.282   2.977
  3.281   2.973
  2.674   2.569
  3.148   3.284
  2.987   2.617
  2.862   2.822
  3.307   2.881
  3.179   2.940
  2.745   2.875
  2.643   2.587
  3.424   2.768
  3.422   2.946
  3.360   2.684
  2.553   2.588
  3.380   3.291
  2.885   3.064
  2.885   2.720
  3.204   2.636
  3.415   2.938
  2.846   3.123
  2.924   3.168
  3.403   2.679
  3.279   2.598
  3.065   2.784
  3.245   3.257
  2.714   2.859
  2.691   3.331
  3.046   2.871
  3.219   2.558
  2.747   2.801
  3.382   2.858
  2.949   2.797
  2.760   2.876
  3.443   3.107
  2.674   2.956
  3.275   3.322
  2.752   2.850
  2.669   3.388
  3.420   2.690
  3.011   2.794
  3.230   2.596
  2.697   3.091
  3.347   3.441
  2.717   3.139
  3.362   2.897
  3.055   2.954
  2.610   2.887
  2.741   3.253
  2.990   2.571
  3.214   3.215
  3.196   2.608
  2.688   2.618
  3.244   3.353
  3.405   3.378
  2.748   2.846
  3.351   3.363
  2.610   3.356
  2.959   3.170
  3.143   3.139
  2.853   3.247
  2.717   2.737
  2.927   2.777
  3.332   3.333
  2.670   2.729
  3.125   3.113
  3.043   3.379
  3.138   2.621
  2.774   3.415
  2.797   2.946
  2.999   2.732
  3.103   2.732
  3.271   2.995
  3.300   3.305
  2.631   2.566
  2.817   3.419
  2.578   2.833
  2.937   3.418
  3.261   2.727
  2.657   2.730
  3.221   3.378
  3.116   2.880
  2.798   2.760
  2.721   3.432
  2.847   2.579
  3.306   3.438
  2.933   3.260
  2.744   3.117
  3.269   3.200
  2.740   2.828
  2.876   3.257
  2.996   2.896
  2.704   3.378
  2.856   2.791
  3.418   3.040
  3.153   2.998
  2.907   2.843
  2.675   2.749
  2.776   2.830
  2.610   3.102
  3.036   2.554
  2.842   3.377
  2.670   2.966
  2.984   3.247
  3.138   2.580
  2.642   3.222
  2.572   2.749
  2.758   2.803
  3.413   2.822
  3.046   2.875
  2.563   2.979
  2.855   2.903
  3.428   3.197
  3.391   2.896
  2.890   3.007
  3.051   3.200
  2.775   2.593
  2.791   2.763
  2.955   3.232
  3.359   2.796
  2.994   2.635
  3.215   3.218
  3.213   3.167
  3.227   3.390
  3.123   2.655
  3.143   3.362
  2.920   2.978
  2.988   2.618
  3.311   3.219
  3.358   3.367
  2.653   2.832
  3.131   3.285
  2.908   2.830
  3.344   3.263
  3.161   3.219
  2.870   2.588
  3.061   2.564
  2.943   3.406
  3.425   2.751
  2.653   2.646
  2.565   2.705
  2.752   2.890
  2.561   2.865
  2.834   3.246
  2.839   2.734
  2.702   2.698
  3.081   3.426
  3.116   2.678
  3.277   2.977
  2.849   2.896
  2.801   2.994
  2.887   2.890
  3.338   2.883
  3.432   3.430
  3.295   2.817
  2.611   2.720
  3.290   2.778
  2.908   3.013
  3.399   2.605
  3.235   2.984
  3.182   2.833
  3.403   2.731
  3.333   2.782
  3.448   2.575
  3.094   3.314
  3.290   3.113
  3.029   3.356
  2.710   3.300
  3.392   3.121
  2.668   2.879
  3.267   3.441
  2.796   2.973
  2.988   2.733
  3.406   3.387
  2.895   3.283
  3.386   3.187
  2.763   3.437
  2.914   2.619
  2.964   3.207
  3.295   2.680
  2.804   2.783
  3.044   3.144
  2.619   3.385
  2.601   3.039
  2.780   2.994
  2.650   3.150
  2.971   2.874
  2.918   2.799
  3.153   2.907
  2.877   2.696
  2.849   2.650
  3.075   2.562
  3.321   3.341
  3.374   2.990
  2.800   3.291
  3.216   2.726
  2.929   2.732
  2.895   2.799
  2.686   2.557
  3.288   2.608
  2.806   2.654
  2.877   2.968
  3.107   3.249
  3.010   3.303
  2.983   2.641
  2.931   2.725
  3.184   3.163
  2.618   2.630
  3.198   2.877
  2.593   2.703
  3.349   3.337
  2.695   2.953
  2.855   2.935
  3.441   3.183
  3.252   3.416
  2.689   2.986
  3.012   2.946
  3.097   3.424
  2.763   3.305
  3.253   3.085
  3.419   3.423
  3.183   3.299
  3.266   3.128
  3.273   2.732
  2.732   2.991
  3.155   3.324
  3.336   3.120
  2.725   3.124
  3.273   3.437
  2.686   3.398
  2.758   3.331
  3.022   3.041
  2.687   2.969
  3.358   3.118
  2.860   2.660
  2.933   3.219
  3.238   3.312
  2.772   2.776
  2.688   2.922
  3.209   3.006
  2.767   2.683
  2.667   2.830
  3.039   3.365
  3.164   3.008
  2.746   3.069
  3.399   3.294
  3.202   2.662
  2.567   2.855
  3.379   2.820
  3.171   2.638
  2.869   2.647
  2.776   2.813
  3.104   2.860
  3.350   3.427
  2.583   3.239
  2.913   3.229
  3.104   2.840
  3.345   3.193
  2.710   3.312
  2.963   2.638
  2.843   2.889
  3.104   3.409
  3.256   3.425
  3.341   2.773
  3.435   2.636
  2.720   2.722
  3.186   3.350
  3.192   2.767
  3.398   2.693
  3.363   2.889
  3.323   3.088
  3.171   2.834
  2.606   3.417
  2.599   2.894
  3.379   2.552
  3.324   2.763
  3.095   3.088
  3.151   3.375
  2.631   3.045
  3.361   2.599
  2.615   3.305
  3.173   2.855
  3.206   2.607
  3.405   3.134
  2.797   2.754
  2.655   3.211
  3.064   3.076
  2.940   2.659
  2.863   2.958
  2.572   2.765
  2.726   3.166
  3.094   2.590
  2.688   2.672
  2.834   3.147
  2.992   3.039
  2.855   3.388
  3.268   2.582
  2.812   2.711
  2.618   2.829
  2.644   3.300
  3.238   2.886
  2.882   3.107
  3.074   3.420
  2.607   2.651
  3.313   2.643
  2.995   3.190
  2.964   2.726
  2.896   3.031
  2.903   2.853
  2.798   2.712
  2.637   2.649
  3.012   3.420
  3.383   3.282
  3.113   3.261
  2.648   3.093
  2.942   2.762
  2.959   2.844
  2.579   3.313
  3.308   2.629
  2.820   3.123
  3.128   3.127
  3.010   3.262
  2.885   3.009
  3.157   3.103
  3.337   2.864
  2.795   2.984
  2.610   2.780
  2.573   2.708
  2.654   3.332
  2.692   3.038
  3.279   2.767
  3.255   2.722
  3.196   2.610
  2.872   3.335
  2.889   2.615
  2.866   3.025
  2.854   2.687
  2.901   3.373
  3.370   3.110
  3.292   2.710
  2.616   3.061
  2.615   3.140
  2.666   3.119
  2.851   3.034
  2.892   3.259
  3.299   3.313
  3.010   2.976
  2.706   3.230
  2.626   2.616
  2.571   2.740
  3.055   2.884
  2.561   3.430
  3.058   3.155
  3.330   2.664
  2.707   3.122
  2.812   3.259
  3.436   2.600
  2.920   3.058
  3.423   3.443
  2.650   2.748
  2.796   2.907
  2.790   2.733
  2.930   2.705
  2.690   3.111
  2.996   3.124
  2.624   2.959
  2.984   3.159
  2.687   2.944
  3.035   3.443
  3.217   2.766
  2.727   2.849
  3.108   2.960
  2.829   3.192
  2.661   2.688
  3.002   3.022
  2.748   2.749
  2.887   2.659
  3.363   3.176
  2.729   2.655
  2.975   2.902
  3.367   3.011
  2.881   3.108
  3.171   2.627
  2.570   2.801
  3.202   3.221
  3.189   2.590
  2.834   2.843
  3.405   2.876
  3.037   2.623
  3.380   3.130
  2.771   2.768
  3.210   3.044
  3.198   2.954
  2.712   2.902
  3.412   2.879
  2.785   2.616
  2.714   2.864
  2.810   2.574
  3.071   3.004
  3.317   2.704
  2.910   2.846
  3.127   2.580
  2.680   3.119
  2.970   2.634
  3.129   2.684
  2.918   3.289
  2.805   2.590
  3.349   2.812
  2.827   3.032
  3.239   3.143
  3.193   3.027
  3.411   2.982
  2.793   3.322
  3.235   3.283
  2.639   3.098
  3.284   2.817
  3.170   2.885
  3.055   3.129
  3.237   3.014
  3.355   2.967
  2.692   2.590
  3.150   3.415
  2.892   2.637
  2.707   2.622
  2.756   2.843
  2.632   3.184
  3.191   3.330
  3.067   2.872
  2.966   3.072
  2.992   2.905
  3.087   3.059
  3.413   3.202
  3.289   3.348
  3.399   2.721
  3.288   3.073
  2.958   2.980
  2.641   3.295
  2.955   3.129
  3.107   3.179
  2.705   2.593
  3.276   2.879
  2.601   2.844
  2.792   3.228
  2.694   2.898
  2.981   3.097
  2.694   3.137
  2.993   2.954
  2.744   3.214
  2.995   3.100
  2.637   2.791
  3.252   2.970
  3.013   3.416
  2.801   2.631
  2.950   2.551
  2.909   3.160
  2.632   2.554
  3.241   3.248
  2.874   2.612
  2.813   2.945
  3.296   2.607
  3.185   3.179
  2.556   3.216
  3.280   2.862
  2.952   2.567
  2.883   2.743
  2.692   2.692
  2.677   2.744
  3.047   2.849
  3.445   3.208
  3.167   2.686
  2.842   2.918
  3.081   2.974
  3.402   3.409
  2.800   3.440
  2.743   2.736
  3.393   3.015
  3.021   3.092
  2.675   2.996
  3.340   2.563
  3.125   2.806
  3.156   3.370
  3.232   3.014
  3.409   3.107
  3.358   2.699
  2.800   2.697
  2.824   2.599
  3.001   2.920
  3.132   2.864
  2.928   2.622
  3.285   2.888
  3.263   3.281
  3.353   2.681
  3.440   2.646
  3.080   3.231
  3.432   3.144
  3.173   2.646
  2.597   3.197
  2.586   3.373
  2.717   2.861
  3.065   2.698
  2.595   3.024
  3.308   3.292
  3.296   2.777
  2.634   3.022
  3.420   3.362
  3.182   2.886
  2.921   2.760
  3.142   3.152
  2.717   2.665
  2.648   3.224
  2.704   3.278
  3.194   2.844
  3.212   3.319
  2.686   2.731
  3.351   2.830
  2.765   2.966
  2.886   3.049
  3.239   3.260
  3.271   2.964
  3.317   3.296
  3.098   2.715
  2.859   2.683
  3.104   3.407
  2.861   2.920
  3.309   2.884
  2.690   2.759
  3.426   2.991
  3.365   2.750
  2.907   3.041
  2.800   3.085
  3.122   2.710
  3.432   2.880
  3.087   3.220
  2.745   3.161
  2.625   3.053
  3.112   2.750
  2.992   3.410
  2.645   3.165
  2.880   3.230
  2.783   2.739
  3.243   2.730
  2.671   2.703
  2.771   2.968
  3.410   3.352
  2.579   2.814
  3.043   2.697
  2.597   2.617
  3.381   2.621
  3.322   2.585
  2.580   2.568
  3.302   3.309
  2.995   2.576
  2.796   2.914
  3.108   2.895
  3.424   2.655
  2.928   3.250
  2.598   2.702
  3.371   3.367
  3.092   2.557
  3.072   3.201
  3.326   3.343
  2.964   3.103
  2.826   3.320
  3.021   2.984
  3.000   2.761
  3.249   2.819
  3.281   3.449
  2.858   2.606
  2.883   3.443
  2.902   2.925
  3.047   2.662
  2.941   2.885
  2.719   2.942
  2.849   2.572
  2.644   2.695
  2.764   3.079
  3.447   3.165
  3.421   2.964
  3.385   3.259
  2.806   2.603
  2.958   3.401
  3.103   2.833
  3.326   2.557
  2.689   3.381
  2.568   2.734
  2.602   3.085
  3.336   3.306
  3.433   2.911
  2.942   3.382
  2.859   2.624
  3.266   3.322
  3.399   2.672
  2.930   2.705
  3.007   3.285
  3.157   2.984
  3.092   3.437
  3.175   2.832
  3.384   2.944
  2.721   3.376
  3.126   2.571
  3.432   3.294
  3.223   2.777
  3.242   3.257
  2.560   2.664
  2.602   3.194
  3.166   3.190
  2.735   2.865
  2.734   3.183
  2.598   3.265
  2.610   2.645
  2.574   2.766
  2.568   3.226
  2.633   3.338
  2.836   3.230
  3.375   2.797
  3.220   3.161
  2.922   3.342
  2.646   2.830
  2.661   3.140
  2.988   2.712
  2.981   2.730
  3.305   3.397
  2.891   2.964
  3.061   3.126
  2.719   3.364
  2.951   3.148
  3.381   3.252
  3.376   2.833
  2.937   3.296
  3.074   3.034
  3.394   3.337
  3.386   3.269
  3.041   2.767
  2.661   2.775
  3.337   3.276
  2.638   3.090
  2.732   2.789
  2.697   3.270
  2.911   2.826
  2.806   2.799
  2.685   3.055
  3.131   3.257
  3.232   3.012
  3.334   2.680
  3.328   2.787
  2.686   2.638
  2.826   3.060
  3.348   2.612
  2.725   3.063
  2.571   2.641
  2.582   2.924
  3.197   2.989
  3.387   3.210
  3.296   3.042
  3.358   3.099
  2.569   3.287
  3.098   3.164
  3.216   2.609
  2.912   2.626
  2.844   3.282
  2.714   3.365
  3.055   2.832
  3.255   3.013
  2.566   3.355
  3.014   3.016
  3.375   3.231
  2.803   3.328
  2.642   2.702
  2.573   3.087
  2.788   2.556
  3.096   2.738
  2.679   2.682
  2.861   2.612
  2.760   3.447
  3.445   2.920
  2.930   2.584
  2.691   3.290
  2.550   3.005
  2.717   3.189
  3.025   2.980
  3.311   3.069
  3.018   2.663
  3.064   3.041
  3.303   3.187
  2.701   3.305
  2.626   3.392
  3.376   2.845
  2.744   2.947
  2.753   2.677
  2.653   3.432
  2.923   2.638
  2.644   2.598
  2.740   3.164
  2.936   3.420
  3.174   3.442
  3.319   3.059
  2.770   3.298
  3.302   2.830
  3.241   2.790
  2.836   2.967
  2.838   3.196
  3.195   3.040
  3.029   2.927
  3.287   2.979
  2.924   3.389
  2.860   2.626
  2.559   3.014
  3.219   2.700
  2.668   3.437
  2.998   2.739
  3.184   3.090
  2.742   3.076
  3.269   3.249
  3.162   3.433
  3.412   2.830
  3.172   2.806
  3.094   3.418
  3.401   2.748
  2.949   3.448
  2.928   2.762
  3.020   2.825
  2.557   2.753
  3.029   3.308
  2.837   2.753
  3.076   3.401
  2.962   2.783
  2.856   2.583
  2.897   3.233
  3.242   2.722
  2.633   3.115
  3.367   3.090
  3.064   3.155
  3.024   3.085
  2.659   3.227
  2.760   2.691
  3.054   2.980
  2.736   3.439
  3.267   3.375
  2.648   3.039
  3.344   2.744
  3.353   2.959
  3.089   3.271
  2.872   2.620
  2.576   2.780
  2.821   2.651
  3.201   2.652
  2.742   3.022
  3.119   3.391
  2.751   2.588
  3.442   3.374
  3.124   3.369
  3.272   2.575
  2.604   3.120
  3.066   3.023
  2.759   3.117
  2.579   2.810
  3.035   3.371
  3.089   2.977
  2.852   3.352
  3.336   3.051
  2.648   2.557
  2.710   3.240
  2.753   2.831
  2.736   2.557
  2.554   2.825
  2.690   2.561
  3.433   3.260
  3.115   2.657
  2.756   2.608
  3.337   2.895
  3.395   3.423
  3.215   3.100
  3.170   2.833
  3.404   3.326
  2.662   2.760
  3.302   3.328
  2.995   3.343
  2.630   3.210
  2.714   2.558
  2.687   2.629
  3.105   3.204
  3.436   4.277
  2.942   3.602
  3.191   4.112
  2.910   4.143
  3.425   4.234
  3.202   4.402
  2.868   4.266
  2.851   4.414
  3.265   4.436
  3.218   4.157
  2.568   4.205
  3.224   4.149
  2.900   3.650
  2.976   4.341
  2.868   4.294
  3.190   3.875
  2.985   4.442
  2.751   3.893
  2.839   3.957
  2.685   3.988
  2.739   4.449
  3.269   3.780
  3.085   3.998
  3.408   4.084
  2.667   3.918
  3.440   3.667
  2.680   4.206
  3.152   4.275
  3.389   4.285
  2.579   3.579
  2.607   4.274
  3.336   3.835
  2.607   3.898
  3.089   4.262
  2.663   3.960
  3.075   3.906
  2.783   4.403
  2.841   3.983
  3.246   4.298
  2.809   4.215
  2.591   4.226
  3.405   4.282
  3.400   4.049
  3.034   4.055
  3.397   3.835
  3.045   3.979
  3.280   3.573
  3.047   4.368
  2.577   4.039
  2.861   3.871
  3.088   4.229
  3.103   3.724
  3.086   4.213
  2.706   3.746
  2.936   3.574
  2.694   4.173
  3.204   4.186
  3.103   3.823
  2.955   3.943
  3.249   3.775
  3.041   3.599
  2.585   4.045
  2.659   4.320
  2.702   3.553
  3.048   3.644
  2.614   4.162
  3.163   4.445
  2.553   3.906
  3.212   3.683
  2.600   3.594
  3.320   3.759
  3.005   4.330
  3.194   3.753
  3.265   3.756
  2.613   4.000
  2.852   3.847
  2.805   4.058
  2.994   4.303
  2.594   4.016
  2.566   3.677
  3.280   4.293
  2.561   3.783
  3.056   4.443
  2.718   3.751
  2.870   4.250
  3.163   4.268
  3.185   3.643
  3.331   4.417
  3.010   3.838
  2.801   4.447
  3.133   3.552
  2.913   4.175
  2.671   4.111
  3.356   3.632
  2.813   3.919
  3.092   4.331
  2.765   4.241
  2.767   4.405
  3.336   3.786
  3.441   4.149
  3.130   4.371
  3.046   4.081
  2.621   3.814
  3.057   4.432
  2.765   3.890
  2.695   3.935
  3.199   3.887
  2.877   4.100
  2.863   3.843
  2.565   3.765
  3.008   3.705
  2.643   3.746
  2.713   4.064
  2.877   3.928
  3.126   4.430
  3.433   4.073
  2.586   3.955
  2.902   3.900
  3.025   3.561
  2.999   3.975
  3.301   4.145
  2.668   4.011
  2.661   3.897
  2.773   4.276
  2.974   3.925
  2.703   3.648
  3.257   3.809
  3.323   4.279
  2.880   3.692
  3.110   3.784
  2.708   4.013
  3.311   3.551
  3.058   4.323
  3.303   4.313
  3.128   3.962
  2.959   4.032
  2.642   3.964
  3.207   4.142
  2.668   4.424
  2.578   3.874
  3.003   3.801
  3.270   4.087
  3.043   4.366
  2.785   3.887
  2.864   4.147
  2.875   4.208
  3.095   3.977
  3.224   4.239
  2.866   4.111
  2.599   4.095
  2.926   3.807
  2.556   4.393
  3.373   4.442
  3.159   4.117
  2.691   3.998
  3.214   4.389
  2.932   3.631
  2.647   3.601
  3.029   3.655
  3.366   4.264
  3.131   3.865
  2.720   3.668
  3.166   4.348
  3.046   3.949
  3.350   3.969
  3.426   3.713
  2.569   4.158
  2.940   3.996
  3.271   4.004
  2.893   3.927
  3.149   3.627
  2.741   3.951
  3.440   4.377
  2.760   3.945
  2.787   4.429
  2.667   3.908
  2.646   4.093
  2.727   3.610
  3.070   3.991
  2.686   4.396
  2.575   4.122
  3.061   4.291
  2.606   4.036
  2.615   4.126
  2.913   3.648
  3.438   3.606
  2.906   3.782
  2.896   4.213
  2.606   3.561
  2.610   3.778
  3.266   4.148
  2.874   3.577
  2.604   4.205
  3.051   3.672
  3.126   4.296
  3.373   4.241
  2.898   3.617
  3.289   4.130
  3.352   4.052
  2.746   3.893
  3.145   3.998
  3.143   4.358
  2.696   3.623
  2.984   4.133
  3.318   4.180
  3.409   4.112
  3.332   4.266
  2.732   3.852
  2.623   3.568
  3.251   4.282
  2.981   3.938
  2.952   3.855
  2.941   3.846
  3.398   4.199
  2.707   4.215
  2.921   4.133
  2.905   3.687
  3.143   4.303
  3.063   3.966
  3.284   4.074
  2.930   4.342
  2.779   3.962
  2.815   3.805
  3.029   3.996
  3.045   3.718
  3.274   4.236
  3.342   4.085
  3.328   3.869
  3.240   4.411
  2.702   4.202
  3.117   3.860
  2.827   4.237
  2.841   4.403
  3.216   3.771
  3.311   3.804
  3.134   3.677
  2.761   4.442
  2.962   4.200
  3.406   3.619
  3.275   4.365
  3.144   3.976
  2.837   3.808
  2.790   3.714
  3.440   4.382
  3.316   3.981
  2.912   3.995
  2.775   3.765
  2.670   4.175
  2.749   3.997
  2.585   4.278
  3.413   3.680
  3.050   3.968
  3.054   4.150
  2.575   3.630
  3.346   3.831
  3.292   3.985
  3.013   3.651
  3.325   3.986
  3.244   3.861
  2.739   4.426
  3.187   4.411
  2.914   3.782
  2.976   4.166
  3.129   3.992
  3.092   3.681
  3.103   3.955
  2.617   4.004
  2.766   4.188
  2.950   3.582
  3.065   3.803
  3.444   4.385
  3.339   3.599
  2.615   4.001
  3.065   3.827
  3.066   3.828
  3.362   3.551
  2.987   3.734
  3.123   3.623
  3.297   3.725
  3.432   3.772
  2.968   4.310
  2.634   4.320
  2.959   3.958
  2.840   3.664
  2.892   3.972
  2.816   3.929
  3.190   4.150
  3.287   4.168
  2.826   4.428
  3.054   3.993
  3.162   3.902
  3.408   3.945
  2.812   3.901
  3.318   3.666
  2.896   3.936
  3.251   3.674
  2.602   3.936
  3.359   3.763
  3.284   4.345
  2.823   4.428
  2.629   3.634
  3.427   3.592
  3.354   4.363
  3.368   3.898
  2.712   4.041
  2.575   4.334
  2.941   4.061
  3.216   3.840
  2.915   3.854
  2.638   4.227
  3.449   4.126
  3.441   3.903
  2.560   3.796
  2.932   3.908
  3.364   4.404
  3.326   4.324
  3.441   4.321
  3.018   3.584
  2.727   3.870
  3.337   3.673
  3.093   3.674
  3.109   3.783
  2.927   4.093
  3.228   3.634
  3.433   3.555
  2.619   4.167
  2.864   4.235
  3.011   3.953
  3.397   3.670
  2.861   3.823
  2.985   4.137
  2.705   3.959
  3.242   3.853
  2.828   4.358
  3.112   3.752
  2.689   3.798
  3.449   4.126
  2.763   3.781
  2.662   3.899
  2.757   3.720
  3.016   3.813
  3.406   4.039
  3.265   4.180
  2.826   3.673
  3.436   4.432
  3.404   3.997
  2.682   4.351
  2.714   3.741
  2.864   3.640
  3.137   3.794
  3.123   4.051
  3.447   3.688
  2.738   4.133
  2.558   4.425
  2.913   3.855
  3.295   3.806
  3.327   4.134
  3.200   3.927
  2.644   3.819
  2.575   4.173
  3.026   4.002
  2.651   3.852
  3.149   4.256
  3.027   4.427
  3.160   4.256
  3.344   4.097
  3.326   3.606
  2.872   3.716
  2.921   3.875
  3.246   3.684
  2.885   4.018
  2.579   4.000
  3.368   4.204
  2.604   3.986
  3.384   3.852
  2.561   4.099
  2.580   4.025
  2.617   3.925
  2.635   4.754
  3.297   5.236
  3.303   4.868
  3.048   4.891
  2.754   4.825
  3.364   5.321
  3.128   5.024
  3.060   5.204
  3.132   4.955
  3.023   4.553
  3.322   5.449
  2.841   5.009
  2.990   5.424
  2.750   5.445
  2.879   5.033
  3.346   4.768
  3.186   4.755
  3.364   4.792
  3.103   4.925
  3.047   4.912
  3.084   4.644
  2.651   4.718
  2.774   4.827
  2.562   4.873
  3.035   5.083
  3.398   5.094
  3.284   5.249
  2.718   4.649
  3.099   5.125
  2.971   5.444
  3.029   4.855
  3.140   4.666
  2.997   4.597
  3.325   4.589
  2.602   4.883
  2.563   5.248
  2.584   4.683
  3.403   5.342
  3.104   4.957
  3.015   5.157
  3.197   4.670
  2.590   4.561
  2.712   5.268
  2.893   4.629
  3.038   5.323
  3.409   5.213
  2.622   5.236
  3.310   4.639
  3.094   4.901
  2.873   4.710
  3.112   4.854
  3.242   5.168
  2.751   4.949
  3.265   4.786
  2.596   5.017
  2.743   4.905
  3.156   5.404
  3.199   5.088
  2.901   4.631
  2.704   5.352
  3.068   5.312
  2.917   4.718
  2.681   4.626
  3.225   5.233
  2.597   4.632
  3.088   5.111
  3.007   5.055
  3.207   5.413
  2.676   4.653
  2.744   4.560
  3.450   5.447
  3.053   5.159
  2.784   5.142
  2.901   4.825
  3.320   5.034
  3.183   5.034
  3.172   5.115
  3.446   5.097
  2.614   5.205
  2.952   5.044
  3.099   5.214
  2.618   4.893
  2.761   5.301
  3.107   5.304
  2.714   5.392
  2.884   4.615
  2.842   4.989
  3.408   5.299
  3.152   5.261
  2.995   4.630
  3.119   4.577
  3.388   5.292
  3.221   4.959
  3.051   5.053
  2.562   5.404
  2.950   5.359
  2.766   5.200
  3.420   5.403
  2.964   4.617
  3.223   4.753
  2.820   5.350
  2.886   4.680
  3.290   4.596
  3.109   4.733
  2.665   4.832
  3.341   5.102
  3.344   5.335
  3.363   5.344
  2.916   5.169
  3.356   4.952
  2.846   5.055
  3.399   4.790
  3.321   5.117
  2.800   4.707
  3.128   4.673
  2.875   4.570
  2.970   5.382
  2.900   5.006
  3.034   4.648
  2.930   4.572
  2.872   5.046
  3.219   4.617
  2.876   4.875
  2.921   5.116
  2.564   5.020
  3.251   5.137
  2.932   5.203
  2.897   4.744
  3.027   4.639
  3.351   5.428
  2.668   4.597
  3.187   5.249
  3.318   4.915
  3.166   5.223
  2.868   4.569
  3.354   5.023
  3.261   4.964
  2.581   5.403
  3.077   4.980
  3.409   5.200
  2.925   5.291
  3.221   4.742
  2.858   4.836
  3.189   5.440
  2.933   4.696
  3.165   5.111
  2.692   4.634
  3.294   5.044
  3.109   5.103
  3.067   4.793
  2.591   4.945
  2.599   5.450
  2.560   4.905
  3.047   4.696
  2.915   5.062
  2.815   4.651
  3.110   5.347
  3.382   5.129
  3.142   4.690
  3.154   4.634
  3.145   5.037
  3.358   5.432
  3.228   4.925
  3.258   4.938
  2.838   5.228
  3.106   5.294
  3.210   4.735
  3.273   4.648
  2.802   5.714
  3.128   5.825
  2.967   5.914
  2.710   6.409
  3.251   5.952
  3.145   6.116
  3.064   5.620
  3.086   5.983
  2.669   6.233
  2.860   6.151
  3.207   6.309
  2.743   6.095
  3.109   6.084
  3.070   5.812
  2.631   5.862
  3.405   6.113
  2.976   5.862
  3.434   5.756
  2.969   6.061
  2.674   5.767
  2.728   6.330
  3.413   6.154
  2.727   5.578
  3.084   6.282
  3.434   6.404
  2.812   6.279
  3.302   6.064
  3.109   5.746
  2.866   6.339
  3.305   6.096
  3.418   6.218
  3.360   5.795
  3.437   6.416
  2.703   6.324
  3.099   5.667
  3.019   6.262
  3.331   5.944
  3.193   6.012
  3.035   6.258
  2.757   6.244
  2.634   6.296
  2.766   5.589
  3.145   6.145
  2.574   5.603
  3.240   5.877
  3.253   6.030
  3.268   6.321
  3.334   5.559
  3.382   5.958
  3.379   5.741
  3.316   5.841
  2.899   5.583
  3.324   6.186
  2.556   5.925
  2.664   5.661
  3.193   5.801
  2.734   6.272
  2.894   5.797
  2.769   6.275
  3.350   6.211
  2.755   6.717
  2.835   7.401
  2.842   6.851
  3.392   7.153
  2.773   7.270
  2.806   7.223
  2.722   6.660
  3.031   6.807
  2.566   7.340
  3.375   6.767
  3.359   7.149
  2.578   7.061
  2.936   7.072
  3.230   7.288
  2.593   6.965
  2.906   7.281
  2.841   7.318
  2.943   6.728
  2.853   6.926
  2.937   7.077
  3.148   7.275
  2.874   6.741
  3.309   7.435
  3.202   7.295
  2.725   6.612
  2.832   8.090
  3.038   8.179
  3.151   7.929
  2.884   7.844
  2.859   7.933
  3.278   7.554
  2.800   8.239
  3.002   8.283
  2.656   7.561
  3.427   8.299
  3.302   8.156
  3.250   8.441
  3.314   8.268
  3.123   7.853
  2.723   7.558
  3.384   8.417
  3.412   8.849
  2.917   8.684
  3.162   8.563
  3.185   8.702
  2.814   9.436
  3.179   9.762
  3.295  10.136
  3.158  11.742
  3.368  11.786
  3.031  12.979
  3.752   1.823
  4.225   2.184
  4.256   2.347
  4.382   1.761
  4.161   1.757
  4.151   2.984
  4.385   3.330
  4.280   2.924
  3.964   2.821
  4.412   3.821
  3.955   3.788
  4.260   4.273
  3.881   3.851
  4.325   4.407
  4.058   3.900
  3.867   3.919
  4.123   4.362
  4.088   4.028
  3.697   3.777
  3.809   3.814
  4.390   4.426
  4.296   4.210
  4.103   4.294
  3.579   4.354
  3.943   4.276
  3.830   3.721
  3.882   4.255
  3.900   4.416
  3.625   4.218
  3.844   4.151
  4.381   3.776
  4.227   3.676
  3.680   3.969
  4.424   4.091
  4.215   4.017
  3.571   3.579
  4.022   4.397
  3.739   4.305
  4.198   3.940
  3.793   4.034
  4.212   4.335
  3.624   4.146
  3.618   4.319
  3.912   4.302
  3.557   3.950
  3.555   3.846
  4.055   3.869
  3.982   3.865
  4.368   4.064
  4.382   4.116
  4.222   4.185
  4.063   3.610
  4.424   3.858
  4.353   4.427
  4.397   4.034
  3.766   4.380
  4.194   4.415
  4.413   4.222
  4.366   4.100
  3.718   4.166
  4.322   3.667
  4.095   4.315
  4.276   4.400
  4.401   3.828
  4.208   4.439
  3.555   4.033
  3.923   4.004
  4.266   3.875
  4.182   4.048
  3.733   4.445
  4.271   3.573
  3.765   3.803
  4.301   4.320
  4.127   4.349
  3.556   3.754
  4.203   3.660
  4.132   4.240
  3.966   4.119
  4.145   3.897
  3.932   3.982
  4.315   3.842
  4.050   3.629
  3.810   4.014
  4.363   3.699
  4.367   4.072
  3.934   3.687
  4.385   4.101
  3.570   4.192
  3.835   3.738
  3.800   3.946
  3.914   4.148
  3.655   4.194
  4.332   4.191
  3.651   4.100
  3.853   4.173
  3.789   4.045
  4.042   3.875
  3.791   4.268
  4.022   4.179
  3.789   3.804
  4.296   4.290
  4.147   3.993
  3.722   3.995
  4.315   4.000
  3.642   3.583
  3.820   4.333
  3.897   3.985
  3.743   4.385
  4.119   4.035
  4.007   3.725
  3.905   4.358
  3.563   4.019
  3.742   3.669
  4.110   3.668
  3.749   3.920
  3.816   4.356
  3.799   3.764
  3.692   3.713
  3.753   3.819
  4.024   4.219
  3.938   3.642
  3.961   4.211
  4.387   4.402
  3.747   3.730
  3.857   4.177
  4.405   3.651
  4.256   3.559
  4.019   4.239
  3.709   3.851
  4.389   4.052
  3.755   4.061
  4.225   3.981
  3.638   4.263
  4.354   4.338
  4.175   3.957
  4.360   3.551
  4.420   3.975
  4.096   3.852
  4.260   3.893
  3.661   4.034
  3.880   4.309
  4.170   4.176
  3.948   4.143
  4.396   4.380
  4.369   3.857
  3.710   3.775
  4.269   4.333
  4.176   3.948
  4.064   3.714
  3.792   4.329
  4.185   3.827
  3.779   3.611
  3.995   4.363
  3.782   4.188
  4.224   3.994
  3.650   4.417
  4.353   3.956
  4.159   4.058
  4.188   3.725
  4.100   4.028
  3.568   4.101
  3.945   3.554
  3.820   4.348
  3.569   3.843
  4.211   4.227
  3.701   3.565
  4.321   3.692
  4.282   3.679
  4.122   4.364
  4.441   3.667
  3.688   3.997
  4.279   3.622
  4.262   3.818
  4.090   4.188
  4.091   3.675
  4.191   4.408
  3.600   4.137
  3.962   3.999
  3.812   3.597
  4.081   3.842
  3.646   3.580
  3.799   3.719
  3.808   4.105
  4.341   3.948
  3.605   3.594
  4.166   4.182
  3.681   3.619
  3.651   3.567
  4.163   4.408
  3.651   3.670
  4.168   3.965
  3.708   3.716
  4.265   4.174
  3.600   4.160
  3.656   3.992
  3.641   3.742
  4.304   3.998
  3.999   3.706
  3.867   4.056
  3.948   3.814
  4.077   3.640
  3.985   4.216
  4.232   4.024
  4.214   3.856
  3.883   3.945
  3.668   3.627
  4.383   4.278
  4.334   4.449
  3.961   4.051
  3.976   3.675
  3.621   4.103
  3.650   4.277
  4.135   4.104
  3.993   4.311
  3.752   3.868
  4.020   4.198
  3.629   3.853
  3.930   4.309
  4.154   3.778
  4.166   3.698
  4.305   3.817
  4.139   4.366
  4.107   4.400
  3.694   3.890
  4.037   4.280
  4.440   4.395
  4.378   3.772
  4.376   3.684
  4.409   3.902
  3.892   4.183
  4.133   3.836
  3.784   3.695
  4.420   4.169
  3.661   3.700
  4.293   3.782
  3.849   4.289
  4.000   3.985
  4.185   4.325
  4.263   3.788
  4.105   3.743
  3.779   3.686
  4.197   3.902
  3.768   4.184
  3.881   4.238
  4.379   4.433
  4.442   3.703
  4.405   3.767
  4.417   3.983
  3.863   3.654
  4.255   4.274
  4.244   3.770
  4.017   4.430
  3.698   4.170
  3.856   4.059
  4.019   3.683
  3.556   3.554
  3.725   3.948
  4.078   4.151
  3.570   3.691
  4.067   4.019
  4.141   4.322
  3.866   4.211
  3.610   4.024
  4.310   3.842
  4.343   4.370
  4.074   4.079
  3.601   4.233
  3.902   3.888
  3.821   4.155
  3.834   4.343
  3.947   3.796
  3.852   3.643
  3.713   4.238
  3.956   4.050
  3.656   3.930
  4.016   4.437
  4.194   3.562
  4.078   3.561
  3.711   3.572
  3.988   4.133
  4.412   3.669
  3.641   4.219
  3.636   3.930
  4.223   4.216
  4.333   3.998
  3.685   3.681
  3.941   3.551
  4.330   4.228
  4.075   3.970
  4.255   3.757
  4.143   3.948
  4.003   3.790
  4.322   3.938
  4.016   3.653
  4.182   3.562
  3.622   4.288
  4.143   3.555
  4.439   3.622
  3.799   3.864
  3.914   3.742
  4.236   4.446
  4.001   3.893
  3.782   3.944
  4.047   3.917
  4.436   4.410
  4.353   4.445
  3.923   4.150
  3.739   4.225
  3.674   4.406
  4.117   3.705
  3.845   3.914
  4.052   4.238
  3.732   3.822
  3.748   3.911
  3.844   3.911
  3.754   4.356
  3.773   3.790
  4.147   4.266
  4.331   4.077
  3.652   3.844
  3.562   3.577
  4.281   3.808
  3.630   3.746
  3.720   4.204
  3.752   4.372
  4.412   3.635
  4.234   4.065
  4.102   3.807
  3.640   3.645
  3.556   4.249
  4.427   4.074
  3.725   3.810
  3.593   4.016
  3.986   3.669
  3.951   4.082
  3.953   3.560
  4.172   3.658
  3.592   4.070
  3.951   4.200
  3.581   3.747
  4.074   4.117
  3.955   4.320
  4.183   3.693
  3.710   3.702
  4.219   3.946
  4.283   4.228
  4.094   4.040
  3.909   3.927
  3.771   4.203
  3.988   4.133
  4.416   4.141
  3.833   4.355
  3.829   4.062
  4.402   3.892
  3.556   3.824
  4.206   3.939
  3.744   4.263
  4.136   4.179
  3.678   3.940
  3.685   4.184
  4.450   4.185
  3.827   3.733
  3.884   4.137
  3.799   4.400
  4.121   4.391
  4.428   3.971
  4.400   3.947
  4.237   3.675
  3.758   3.599
  3.990   4.431
  4.444   4.311
  3.840   4.025
  3.670   4.125
  4.025   3.738
  3.889   4.366
  3.710   4.368
  3.569   3.849
  3.702   3.745
  3.797   4.145
  3.920   4.060
  3.813   4.031
  4.277   4.417
  3.748   4.304
  3.871   3.965
  3.786   4.336
  4.103   3.555
  4.055   4.137
  3.745   4.448
  4.422   3.790
  3.553   4.357
  4.185   4.414
  3.787   4.210
  4.239   3.674
  3.758   4.038
  4.238   4.286
  3.746   3.925
  4.431   4.195
  4.090   3.973
  4.334   4.014
  3.951   3.851
  3.847   3.689
  3.591   4.342
  3.897   3.660
  4.283   4.345
  4.341   3.630
  4.281   3.993
  4.157   3.714
  4.381   4.048
  3.687   3.984
  3.627   3.690
  3.795   3.889
  3.990   3.893
  4.125   4.277
  4.091   3.802
  3.745   3.919
  3.982   4.389
  3.552   4.045
  3.586   3.840
  4.420   4.348
  3.735   4.274
  4.260   4.006
  3.585   3.709
  4.142   3.712
  3.768   3.931
  4.000   3.632
  4.396   4.294
  3.767   4.424
  3.805   3.929
  3.832   4.374
  3.969   3.691
  4.395   3.797
  4.094   3.808
  4.378   3.907
  3.665   3.630
  3.638   4.092
  4.086   3.726
  4.262   4.230
  3.622   3.571
  4.008   3.816
  3.823   4.107
  3.811   3.937
  3.638   4.208
  3.834   4.104
  3.912   3.586
  4.085   4.162
  4.295   4.440
  4.431   3.729
  4.269   4.372
  4.009   4.175
  4.217   3.953
  3.806   3.867
  4.170   3.847
  4.109   3.747
  3.720   3.799
  4.377   4.303
  4.063   4.050
  4.314   4.333
  4.261   4.070
  4.200   4.071
  3.887   4.005
  4.348   3.569
  3.598   3.642
  4.406   3.950
  3.967   4.099
  4.252   4.170
  4.404   3.788
  3.927   3.668
  3.686   3.754
  4.080   3.553
  4.250   4.344
  3.584   4.378
  3.834   4.394
  3.680   4.059
  3.688   4.367
  4.136   3.682
  3.654   3.876
  4.412   4.061
  3.621   4.123
  4.159   3.884
  4.061   4.204
  3.843   3.840
  3.622   4.367
  4.260   3.879
  3.801   4.012
  3.999   3.694
  4.008   4.180
  4.420   4.042
  4.400   4.312
  4.448   3.831
  3.566   3.837
  4.431   3.974
  3.710   3.773
  3.695   4.174
  4.008   3.763
  4.039   4.017
  3.985   4.149
  3.570   4.255
  3.956   4.248
  3.969   3.871
  4.060   4.133
  4.346   3.763
  3.948   3.577
  3.710   3.790
  4.083   4.431
  3.822   4.017
  3.750   4.023
  3.769   3.738
  3.694   4.213
  4.002   3.805
  4.329   4.420
  3.878   3.857
  4.069   4.057
  3.730   4.365
  3.813   3.848
  3.947   4.346
  4.409   3.800
  3.893   3.612
  4.025   4.402
  3.977   3.843
  3.752   3.989
  3.681   4.058
  4.049   4.445
  3.608   4.249
  4.331   4.231
  4.168   4.380
  4.191   4.450
  3.698   3.767
  4.045   3.815
  3.631   4.262
  3.733   4.332
  4.293   3.636
  3.979   3.570
  4.429   3.630
  3.850   3.746
  3.933   4.104
  3.678   4.146
  4.228   4.002
  3.964   4.206
  3.672   3.577
  3.947   3.820
  3.918   3.713
  3.636   4.163
  4.213   4.249
  3.608   4.087
  4.030   3.600
  3.909   3.659
  4.392   4.125
  3.711   3.647
  3.964   4.109
  3.823   3.698
  3.732   4.408
  3.859   4.308
  4.288   3.970
  3.766   4.020
  4.021   3.926
  3.766   3.804
  3.646   3.894
  3.707   4.136
  3.746   4.403
  3.595   3.579
  3.862   3.838
  4.066   3.607
  4.444   4.018
  4.404   3.634
  3.895   3.697
  4.373   3.885
  4.241   4.102
  4.371   4.017
  3.639   4.325
  4.254   4.242
  4.228   3.673
  3.760   4.209
  3.562   4.278
  3.946   4.389
  3.618   3.569
  4.036   4.216
  3.672   4.094
  3.855   3.979
  4.096   3.819
  3.833   4.057
  4.144   3.730
  4.427   4.015
  4.429   4.190
  4.065   3.999
  3.568   3.680
  4.171   4.380
  4.289   4.116
  3.956   4.067
  3.923   3.859
  4.007   3.889
  3.927   3.752
  4.431   3.977
  3.719   3.658
  3.966   3.962
  3.887   3.627
  4.368   4.007
  3.686   4.316
  3.884   3.662
  3.553   4.373
  3.621   4.371
  4.364   4.385
  3.678   4.250
  4.243   3.691
  3.697   4.049
  4.363   4.038
  4.214   3.760
  4.072   3.737
  3.884   3.713
  3.565   4.440
  4.260   3.829
  4.417   3.784
  4.270   4.116
  4.206   3.805
  3.912   4.299
  3.736   4.145
  4.272   4.245
  4.087   4.298
  3.753   4.284
  4.353   3.912
  4.094   3.701
  3.563   3.605
  4.363   3.901
  3.849   3.835
  4.193   4.048
  4.005   3.602
  3.844   3.896
  3.681   4.312
  4.032   4.060
  3.588   3.878
  3.744   4.023
  3.607   3.688
  3.802   4.195
  4.097   4.318
  4.438   3.913
  4.081   3.812
  3.777   3.624
  3.701   4.269
  4.246   4.093
  4.302   4.428
  3.572   3.914
  4.342   4.440
  3.576   4.043
  4.392   4.329
  4.215   4.139
  4.171   4.022
  4.022   4.135
  4.391   4.384
  4.120   3.771
  3.701   4.300
  4.009   4.038
  3.658   4.000
  3.948   3.755
  3.942   3.911
  3.581   3.935
  3.989   3.654
  3.659   4.301
  4.354   4.113
  4.041   3.669
  3.581   3.709
  3.723   3.647
  3.871   4.371
  3.710   4.323
  4.068   4.299
  3.737   4.019
  3.582   3.783
  3.720   3.718
  4.176   4.352
  3.885   3.868
  4.216   3.853
  4.114   3.651
  3.647   3.711
  4.449   3.702
  3.991   3.937
  4.150   3.736
  3.777   4.408
  3.581   4.380
  3.950   3.883
  3.952   3.663
  4.082   4.161
  4.263   4.153
  4.154   4.422
  3.772   4.337
  4.097   4.287
  4.376   4.324
  4.384   4.194
  4.045   3.984
  4.116   3.637
  3.819   3.736
  3.577   4.165
  3.552   3.665
  3.732   3.788
  4.009   4.029
  3.576   3.913
  3.809   4.248
  3.801   4.075
  4.189   3.976
  4.149   4.352
  4.187   4.099
  3.688   4.244
  4.168   4.212
  4.071   4.046
  3.603   4.434
  3.886   3.800
  3.853   3.926
  3.847   4.016
  4.382   3.750
  3.639   3.647
  4.152   3.839
  3.816   4.176
  3.740   3.718
  4.259   4.400
  3.944   3.741
  3.866   4.167
  4.427   4.242
  4.312   4.169
  4.278   4.358
  3.552   4.105
  4.318   4.288
  3.708   4.339
  4.359   3.632
  3.999   3.947
  3.725   3.795
  3.846   4.290
  3.801   3.665
  4.193   4.013
  3.985   4.214
  3.879   4.449
  4.422   3.679
  3.815   4.364
  4.293   3.706
  3.911   4.221
  4.189   4.090
  3.659   3.838
  4.319   3.912
  4.263   3.584
  3.596   4.307
  4.235   3.823
  4.087   4.364
  3.786   3.608
  4.018   4.236
  3.962   3.971
  4.211   4.256
  3.943   4.074
  4.389   4.350
  4.390   4.211
  3.579   4.196
  3.988   3.789
  3.876   3.983
  4.402   4.436
  3.786   4.054
  4.400   4.434
  3.844   4.216
  3.862   3.847
  4.286   4.177
  4.415   3.773
  4.352   4.298
  4.150   3.768
  4.276   3.781
  4.106   4.407
  3.645   3.952
  3.603   3.621
  3.840   3.968
  4.257   3.606
  3.751   4.422
  4.017   3.572
  3.972   4.110
  4.010   4.363
  4.217   3.602
  3.757   4.349
  4.395   4.293
  4.013   3.956
  3.572   4.256
  4.320   3.823
  3.622   4.087
  4.039   3.800
  4.305   3.637
  4.312   4.000
  4.076   3.991
  4.100   3.814
  4.368   4.326
  3.564   3.966
  3.742   4.055
  3.572   4.416
  4.154   4.080
  3.791   3.961
  4.023   3.953
  3.656   3.622
  4.300   3.735
  3.644   4.418
  3.861   3.606
  3.565   3.907
  3.850   4.120
  4.050   4.344
  3.651   3.816
  3.592   3.716
  3.669   3.663
  4.343   4.054
  4.071   3.995
  4.047   4.139
  4.094   4.429
  4.387   4.002
  4.178   4.117
  4.354   4.446
  3.994   3.552
  4.002   3.882
  3.822   3.727
  4.279   3.703
  3.695   3.963
  3.794   4.156
  3.861   4.281
  3.947   3.655
  4.096   3.931
  4.046   3.843
  3.566   4.426
  3.637   3.556
  3.956   3.685
  4.363   3.842
  4.043   3.958
  4.355   4.421
  3.687   4.384
  4.180   3.888
  3.935   3.900
  4.079   4.066
  4.449   4.297
  4.008   3.840
  3.735   4.079
  3.606   3.712
  3.788   4.442
  3.838   3.603
  4.067   3.707
  3.830   3.749
  3.717   4.198
  3.841   4.172
  3.707   4.219
  3.688   4.323
  4.329   3.631
  3.992   4.411
  4.061   3.679
  3.698   4.034
  3.780   3.920
  4.303   4.288
  4.152   4.347
  3.671   4.289
  3.956   3.807
  3.621   4.356
  3.895   4.093
  3.981   4.244
  3.989   4.402
  4.178   3.822
  3.715   4.369
  3.918   4.375
  3.574   3.773
  4.075   3.978
  4.034   4.103
  3.933   3.775
  4.327   4.227
  4.144   4.449
  3.628   4.184
  3.801   4.272
  4.209   4.261
  4.312   4.142
  4.231   4.426
  4.369   4.313
  4.374   4.337
  4.421   4.009
  4.101   4.391
  4.122   3.741
  3.799   3.648
  4.136   3.654
  3.710   4.257
  3.681   4.120
  4.433   4.098
  3.683   3.844
  3.963   3.828
  4.119   4.443
  3.906   3.657
  3.621   3.934
  3.662   4.072
  3.879   3.949
  3.996   4.310
  4.272   4.388
  3.680   3.994
  3.678   4.328
  3.583   4.064
  4.154   3.904
  3.622   4.042
  3.561   4.125
  3.811   3.838
  4.389   3.670
  4.438   3.801
  4.440   3.611
  4.209   3.695
  4.285   3.949
  3.963   3.737
  3.581   4.210
  3.811   3.572
  4.154   3.688
  4.007   4.108
  4.048   4.429
  3.966   3.930
  4.200   3.762
  3.855   3.765
  3.930   3.810
  4.078   3.658
  3.760   3.738
  3.554   4.047
  3.685   4.322
  4.120   4.044
  3.599   3.740
  4.278   3.855
  4.089   4.046
  4.086   3.963
  3.592   4.021
  4.218   3.681
  4.060   3.709
  3.584   4.093
  3.579   4.342
  3.933   4.052
  4.257   4.362
  4.302   4.258
  4.422   4.316
  3.755   3.957
  4.047   4.368
  3.938   4.220
  4.311   4.246
  3.908   3.566
  4.097   4.017
  3.961   4.103
  3.730   3.721
  3.718   3.609
  4.057   3.732
  3.697   3.792
  3.782   3.929
  3.884   3.614
  4.144   3.676
  4.089   4.090
  3.669   3.882
  3.883   3.828
  3.908   3.899
  3.642   4.132
  3.906   4.378
  4.071   4.074
  3.846   4.126
  4.297   4.337
  4.433   3.821
  3.598   3.806
  3.897   4.000
  3.834   3.734
  3.878   3.987
  3.868   3.670
  4.341   4.393
  3.718   3.811
  3.980   4.100
  4.307   4.296
  3.615   3.664
  4.120   4.385
  3.876   4.103
  4.396   3.754
  3.594   3.618
  4.311   4.215
  3.587   4.256
  4.204   3.843
  3.855   4.204
  3.945   3.689
  4.146   4.076
  4.406   4.047
  4.089   4.028
  3.787   3.871
  4.392   4.092
  4.285   3.741
  3.724   4.358
  3.789   3.678
  3.727   3.741
  4.197   4.308
  4.228   3.608
  3.930   4.399
  3.870   4.270
  3.944   4.220
  4.124   3.992
  4.094   4.134
  4.033   4.205
  3.910   3.871
  4.292   3.659
  4.221   4.331
  4.032   3.642
  3.893   4.407
  3.890   3.854
  3.607   4.215
  4.060   3.637
  4.356   3.837
  3.763   4.369
  3.854   3.922
  4.362   3.949
  3.952   3.636
  3.712   3.856
  4.331   4.214
  4.201   3.758
  4.439   3.584
  4.007   3.698
  4.306   3.599
  3.762   3.948
  4.439   3.960
  3.694   3.693
  4.051   3.576
  3.974   3.587
  3.557   4.314
  4.158   4.376
  3.700   4.354
  3.753   3.820
  4.316   3.710
  3.769   3.554
  3.565   4.329
  4.091   4.245
  4.001   4.081
  3.768   3.634
  3.585   4.074
  3.561   3.975
  3.710   4.109
  4.343   4.369
  3.808   4.370
  4.441   4.276
  3.563   3.845
  3.690   3.586
  4.033   3.967
  3.562   3.610
  3.925   4.398
  3.852   3.814
  4.446   3.898
  4.383   4.185
  4.280   3.927
  3.637   4.256
  3.565   3.966
  4.163   4.277
  3.841   3.566
  4.328   4.139
  3.746   4.325
  3.875   4.381
  4.408   4.351
  3.967   4.257
  4.376   4.099
  3.989   4.301
  4.170   4.023
  3.570   3.789
  3.801   3.923
  3.974   3.659
  3.846   3.666
  4.424   3.939
  4.180   4.213
  3.848   4.128
  3.702   4.425
  3.590   4.099
  3.908   3.851
  4.114   3.562
  3.665   4.060
  4.099   4.129
  3.664   4.410
  4.279   4.258
  3.947   4.076
  3.677   3.772
  3.949   4.093
  3.705   4.417
  4.332   4.423
  4.221   4.304
  3.716   4.304
  4.139   4.041
  4.411   3.964
  3.617   3.876
  3.777   3.577
  4.447   4.334
  3.557   4.249
  4.239   3.922
  4.280   4.428
  4.201   3.991
  4.124   3.857
  3.679   3.807
  3.659   4.432
  4.231   4.296
  3.700   3.987
  4.209   4.351
  4.421   3.853
  3.702   3.826
  3.755   4.106
  3.867   4.008
  4.149   4.414
  4.220   3.946
  3.694   3.845
  3.870   4.253
  4.419   4.156
  3.825   4.295
  4.227   4.243
  3.636   4.205
  3.966   3.707
  4.246   4.431
  3.745   4.103
  3.612   3.837
  4.422   4.208
  3.761   4.348
  4.227   3.924
  3.620   3.857
  4.160   4.436
  3.834   4.193
  4.273   4.111
  3.573   4.205
  3.600   4.424
  4.129   3.737
  3.891   3.750
  4.307   4.323
  4.143   3.656
  4.140   4.008
  4.321   3.708
  3.746   3.651
  3.930   4.421
  3.719   4.063
  4.061   4.382
  3.796   4.395
  4.426   4.425
  4.389   3.664
  4.362   3.588
  3.860   3.695
  4.360   4.243
  3.980   3.833
  3.836   4.231
  3.645   4.111
  3.605   3.968
  4.358   4.265
  3.571   3.707
  4.115   3.962
  3.956   3.791
  3.925   4.271
  3.844   4.093
  4.150   4.197
  3.985   3.561
  3.802   3.702
  4.231   4.394
  4.418   3.819
  3.753   4.237
  4.232   3.708
  3.750   3.624
  3.813   4.111
  4.397   4.225
  3.927   3.821
  4.022   4.380
  4.043   3.757
  4.216   4.180
  3.685   4.041
  3.765   3.938
  4.321   3.765
  4.089   3.966
  3.648   4.250
  3.608   3.586
  4.346   3.860
  3.886   4.043
  3.942   3.671
  3.894   4.243
  4.133   4.397
  4.172   3.928
  4.014   3.851
  3.774   3.943
  4.395   3.922
  3.689   4.130
  3.627   4.110
  3.714   4.365
  3.942   4.145
  4.115   4.047
  3.855   3.575
  4.189   3.558
  3.905   4.250
  4.235   4.346
  4.138   3.839
  3.739   3.894
  3.715   3.623
  3.665   4.429
  4.444   4.037
  3.956   4.329
  4.362   4.194
  3.922   4.069
  3.851   4.013
  3.969   4.178
  3.566   3.670
  3.770   4.253
  4.230   3.579
  3.744   3.700
  4.391   3.917
  3.802   3.963
  4.145   3.701
  3.790   3.564
  3.599   4.224
  3.712   4.205
  3.773   4.159
  4.395   3.665
  4.025   4.093
  3.980   3.913
  4.117   3.557
  4.419   3.788
  3.747   3.809
  4.184   3.661
  4.151   3.752
  4.189   3.802
  3.714   4.222
  3.796   4.043
  4.275   4.173
  4.162   4.089
  4.040   3.866
  4.000   3.569
  4.442   3.666
  4.019   3.599
  4.424   3.572
  3.928   3.761
  4.312   3.919
  3.599   4.423
  4.262   3.943
  4.307   4.144
  3.814   3.552
  3.709   3.902
  4.444   3.684
  3.921   4.072
  3.947   3.619
  3.915   3.875
  3.985   3.663
  4.148   4.059
  4.049   4.355
  4.273   4.326
  4.327   3.643
  3.838   3.625
  3.772   3.988
  4.388   4.070
  4.412   4.369
  4.149   3.919
  4.260   4.143
  3.855   4.253
  3.977   4.146
  3.580   3.907
  3.735   4.284
  4.434   3.925
  4.251   4.156
  4.152   4.017
  3.643   3.606
  4.054   4.093
  3.673   3.932
  4.179   3.647
  4.405   4.081
  4.055   3.867
  4.203   3.813
  4.307   3.832
  4.043   3.553
  3.621   4.044
  4.244   4.379
  4.061   3.604
  3.791   3.551
  4.110   4.293
  3.661   3.722
  4.014   4.110
  3.933   3.693
  4.393   3.654
  4.215   4.124
  4.339   4.286
  4.194   3.900
  3.760   4.015
  4.051   3.565
  4.265   4.049
  3.968   3.610
  3.707   3.638
  4.119   4.142
  4.403   3.608
  3.646   4.329
  4.137   4.383
  3.566   3.884
  4.094   3.800
  4.110   3.642
  4.214   4.013
  4.249   4.350
  4.242   3.970
  3.993   3.783
  3.930   3.905
  3.690   4.334
  3.785   3.982
  4.366   3.696
  4.157   4.153
  3.564   4.392
  3.841   4.290
  4.415   3.601
  3.935   4.210
  4.034   3.962
  3.903   3.863
  4.415   3.966
  4.047   3.963
  3.866   3.640
  3.811   3.722
  4.263   4.184
  4.300   4.134
  3.826   4.167
  4.073   4.142
  3.588   3.766
  4.341   4.121
  4.108   3.912
  4.307   4.213
  3.671   4.268
  3.633   4.266
  4.192   4.054
  4.450   3.735
  3.747   4.179
  3.732   4.434
  3.719   4.117
  3.712   4.323
  4.000   3.958
  3.615   3.597
  4.106   4.130
  4.140   4.230
  3.977   3.736
  3.675   4.128
  4.074   3.882
  3.784   3.741
  3.856   4.423
  3.949   4.397
  3.701   3.632
  3.837   4.442
  4.238   4.299
  4.344   3.878
  3.617   4.340
  3.826   3.892
  3.888   4.403
  4.450   3.904
  3.776   3.641
  3.789   3.870
  3.910   3.836
  4.387   3.595
  4.193   4.128
  3.666   4.054
  4.227   4.346
  4.316   3.622
  4.040   3.701
  3.835   3.591
  3.698   4.192
  4.335   3.802
  3.812   4.145
  4.310   4.427
  3.640   4.404
  4.379   4.343
  3.921   3.864
  4.012   3.665
  3.830   4.247
  3.898   4.433
  4.139   3.895
  4.033   4.415
  3.744   4.307
  4.032   3.891
  4.230   4.397
  3.587   4.221
  4.211   4.134
  4.357   3.693
  3.862   4.252
  4.446   4.265
  3.700   4.256
  4.339   3.899
  3.949   4.121
  4.001   3.646
  4.230   3.652
  3.979   3.810
  3.567   3.958
  3.654   3.755
  3.748   3.952
  4.218   4.187
  3.682   4.321
  3.949   4.033
  4.066   4.278
  3.841   3.686
  3.988   3.903
  4.005   4.125
  3.860   3.975
  3.659   4.243
  4.114   4.254
  4.155   3.627
  3.556   4.294
  3.651   3.869
  4.425   3.669
  3.776   4.194
  4.343   3.695
  3.700   3.938
  4.274   3.726
  3.641   3.762
  4.439   3.977
  3.756   4.313
  3.604   3.556
  3.980   3.627
  3.662   3.816
  3.722   4.007
  4.414   4.290
  4.114   3.641
  3.960   3.600
  4.295   4.093
  4.446   3.672
  4.283   4.410
  3.740   3.620
  4.192   4.243
  4.229   4.364
  4.046   3.785
  4.040   3.833
  4.059   3.617
  3.553   4.135
  4.145   4.361
  4.212   4.341
  3.918   4.146
  3.706   4.236
  4.071   4.138
  3.586   4.188
  4.335   3.867
  4.374   3.700
  3.714   3.645
  3.819   4.439
  3.595   3.674
  3.630   3.569
  3.806   4.275
  3.828   3.951
  4.018   4.404
  3.972   4.324
  4.363   3.998
  3.662   4.275
  3.857   3.838
  4.026   3.785
  4.070   4.168
  3.704   3.790
  3.922   3.972
  4.346   3.936
  3.893   3.787
  3.721   3.625
  3.998   3.679
  3.847   3.817
  3.858   3.661
  4.081   3.808
  4.218   3.782
  4.087   4.186
  3.713   3.772
  3.770   4.260
  4.341   4.064
  4.335   3.870
  4.422   3.625
  3.921   3.748
  3.918   4.261
  3.580   4.154
  4.011   4.395
  4.032   3.661
  3.944   4.289
  4.135   3.868
  4.206   3.634
  4.138   4.450
  4.300   4.087
  3.823   3.733
  4.036   4.252
  3.904   4.102
  4.061   3.800
  3.756   4.389
  3.695   3.915
  3.872   4.223
  3.805   4.178
  3.935   3.731
  3.864   3.736
  3.917   4.313
  3.881   4.449
  4.107   3.744
  3.829   3.965
  3.852   4.268
  3.892   4.008
  4.336   4.374
  3.874   4.434
  4.084   3.624
  4.117   4.333
  3.676   3.683
  3.680   4.035
  4.030   4.061
  4.228   3.718
  3.842   3.850
  3.870   3.892
  4.343   4.383
  4.038   4.219
  4.234   3.860
  4.179   4.012
  3.668   4.351
  4.272   4.115
  4.146   3.690
  4.027   3.554
  3.838   3.747
  3.834   3.673
  4.411   4.316
  3.914   4.056
  4.115   3.579
  3.749   4.403
  4.355   3.699
  4.346   4.346
  4.106   3.559
  3.620   4.159
  4.422   4.407
  3.615   3.581
  3.584   4.115
  4.072   4.134
  4.381   4.297
  3.811   4.188
  3.907   4.450
  3.866   4.009
  3.947   4.442
  3.747   4.404
  4.135   3.742
  3.911   3.711
  3.876   4.139
  3.801   4.018
  3.858   3.914
  4.337   3.630
  3.619   4.236
  4.313   3.719
  4.100   4.324
  4.103   4.411
  3.813   4.339
  4.156   4.329
  3.820   4.389
  3.978   3.623
  4.247   4.361
  4.058   3.736
  4.435   4.161
  4.416   4.447
  4.046   3.634
  3.566   4.310
  3.709   4.217
  4.170   3.725
  4.417   3.932
  3.741   3.885
  4.185   3.613
  4.348   3.686
  3.882   4.095
  4.193   3.909
  3.769   3.607
  3.734   4.268
  3.718   3.607
  3.728   3.772
  3.750   4.156
  4.107   3.632
  4.052   3.899
  3.886   3.931
  4.244   3.634
  4.141   3.797
  3.688   4.409
  4.310   3.780
  3.614   3.552
  4.346   3.625
  3.606   3.795
  3.655   3.801
  3.872   4.387
  3.613   3.758
  3.849   4.354
  4.161   4.186
  4.053   3.617
  3.689   4.425
  3.909   4.004
  3.828   3.838
  4.314   3.591
  4.324   4.328
  4.305   4.062
  4.374   3.779
  3.831   4.110
  4.166   3.716
  3.609   4.435
  3.684   4.445
  3.923   4.208
  3.805   3.605
  4.243   3.766
  4.173   3.746
  3.613   4.053
  4.428   3.936
  3.878   3.723
  3.661   4.230
  3.656   3.606
  3.863   3.909
  3.582   4.164
  4.045   4.443
  4.246   4.115
  4.251   4.172
  4.248   3.898
  4.134   4.431
  4.340   4.180
  3.661   4.443
  4.049   4.427
  4.261   4.284
  3.779   3.770
  3.557   3.604
  4.431   4.337
  4.049   4.108
  4.134   3.764
  3.791   4.209
  4.081   3.875
  3.683   3.761
  3.698   4.446
  3.562   4.361
  3.585   4.021
  4.329   3.771
  4.156   3.707
  4.311   3.875
  4.305   3.938
  3.698   3.980
  4.374   3.595
  3.998   4.121
  4.263   3.593
  3.754   3.723
  4.276   3.717
  4.435   4.202
  3.809   3.661
  3.698   3.763
  3.622   3.854
  4.335   3.763
  3.577   3.963
  3.973   4.093
  4.231   4.310
  3.851   3.864
  4.173   4.015
  3.901   3.698
  3.677   4.324
  3.850   3.884
  3.922   4.186
  4.226   4.147
  4.255   4.055
  4.446   3.735
  4.262   3.973
  3.855   4.142
  4.061   3.713
  3.949   4.382
  4.335   4.309
  4.027   3.560
  3.939   4.306
  4.068   3.955
  3.938   3.975
  4.145   4.315
  4.224   3.826
  4.409   3.672
  3.841   4.375
  3.781   3.913
  4.319   4.141
  3.806   3.577
  3.757   3.607
  3.802   4.166
  3.600   3.983
  4.031   3.716
  4.315   4.075
  4.318   4.274
  3.777   3.842
  4.155   4.170
  4.316   3.617
  3.785   4.094
  4.033   4.324
  4.010   3.788
  3.950   3.810
  3.658   3.639
  4.422   4.334
  3.671   3.987
  4.195   3.754
  4.319   3.628
  4.182   4.114
  3.756   3.772
  3.775   4.087
  3.574   3.880
  4.025   4.247
  4.117   4.161
  4.330   4.281
  4.331   4.000
  4.037   3.687
  4.101   4.271
  3.601   3.669
  3.795   3.936
  3.637   4.383
  4.237   4.136
  3.751   4.003
  4.072   4.178
  4.221   3.902
  4.432   3.908
  4.417   3.578
  4.289   4.322
  4.251   4.195
  4.018   4.060
  4.124   4.140
  4.122   4.436
  3.769   4.259
  3.852   4.404
  4.150   4.164
  3.640   3.916
  3.565   3.693
  3.766   3.952
  3.915   3.727
  3.826   4.297
  3.708   4.350
  3.651   4.314
  3.768   4.008
  4.183   4.157
  3.900   4.213
  4.353   3.589
  3.808   3.893
  4.448   3.853
  4.095   4.027
  3.667   4.060
  4.428   3.825
  4.111   4.146
  4.118   3.793
  3.945   3.868
  4.039   4.049
  4.062   3.596
  4.287   4.275
  4.158   3.566
  3.766   3.797
  3.850   3.926
  4.171   3.620
  4.247   4.259
  3.864   4.152
  4.077   4.407
  4.252   4.372
  4.037   3.961
  3.976   3.964
  3.704   4.370
  4.256   4.280
  4.293   4.152
  3.826   3.766
  3.849   4.215
  3.662   3.856
  3.927   3.890
  3.867   4.449
  4.149   4.442
  3.733   4.263
  3.888   4.430
  4.317   3.865
  4.021   4.351
  3.562   3.811
  4.405   4.196
  4.362   3.686
  4.443   3.933
  3.995   3.755
  3.801   3.646
  3.994   4.390
  4.341   3.724
  4.224   4.052
  4.103   3.768
  3.803   4.333
  4.352   3.930
  4.281   3.945
  4.332   3.765
  3.975   3.751
  4.320   3.684
  4.103   3.892
  3.766   3.648
  3.930   4.278
  3.680   3.905
  4.024   3.597
  4.226   4.247
  3.685   3.876
  4.028   4.340
  4.155   3.865
  4.258   4.122
  3.752   4.264
  4.100   3.595
  4.317   3.730
  3.737   4.194
  4.267   3.936
  4.334   4.022
  3.965   3.997
  3.867   3.873
  4.435   3.804
  3.765   3.720
  4.379   4.067
  3.557   4.203
  4.299   4.342
  4.257   4.034
  4.356   4.340
  3.747   3.550
  4.284   3.660
  3.585   4.432
  3.672   3.627
  4.292   4.447
  4.250   3.864
  3.654   3.701
  4.127   4.202
  4.319   3.746
  3.666   3.634
  4.102   4.014
  3.996   4.239
  4.442   3.944
  3.666   4.139
  3.912   4.407
  4.443   4.168
  3.873   3.686
  4.290   3.556
  4.354   4.015
  3.930   3.782
  4.372   3.810
  4.026   4.074
  3.773   4.018
  3.882   4.437
  3.911   3.649
  3.874   3.962
  4.387   3.800
  4.395   3.692
  4.203   4.243
  4.110   4.340
  4.067   4.291
  4.356   4.370
  4.289   4.180
  3.652   4.011
  3.613   4.093
  4.255   3.569
  3.939   4.255
  4.364   4.056
  4.240   3.935
  4.084   4.351
  3.848   3.599
  4.004   4.243
  3.938   3.971
  3.907   3.601
  3.608   4.059
  3.733   4.001
  4.199   4.225
  3.700   3.990
  3.612   3.767
  3.864   4.313
  4.176   4.159
  4.413   3.768
  3.969   3.656
  4.259   4.321
  4.185   3.814
  3.685   4.094
  4.399   4.273
  3.675   4.141
  4.337   4.365
  4.379   3.583
  4.003   4.435
  4.302   3.778
  3.735   3.866
  4.411   4.200
  4.091   4.167
  3.879   3.853
  4.143   3.628
  3.845   3.643
  3.788   3.800
  4.375   4.138
  3.640   3.797
  4.266   4.334
  4.311   3.713
  4.207   4.372
  4.125   4.151
  3.635   4.069
  3.689   4.408
  4.096   3.861
  3.782   4.203
  3.954   3.637
  4.005   4.080
  4.338   4.339
  3.606   4.183
  4.242   3.769
  3.917   3.973
  4.095   3.990
  4.263   3.805
  3.607   3.949
  3.898   4.290
  3.820   3.807
  4.290   3.660
  3.570   4.386
  4.432   4.211
  3.974   3.932
  3.910   3.850
  4.104   4.226
  4.387   3.707
  4.200   4.313
  4.318   4.448
  3.727   3.639
  3.913   4.152
  4.168   4.032
  4.354   4.151
  4.208   4.394
  3.646   4.100
  4.084   3.991
  4.009   3.801
  3.648   3.606
  3.654   3.671
  3.591   4.197
  4.176   4.157
  3.818   4.217
  3.567   3.888
  4.104   4.247
  3.838   3.607
  4.035   4.124
  3.556   3.633
  4.386   3.653
  4.033   3.655
  4.138   4.435
  3.835   3.880
  3.988   3.749
  4.281   4.202
  3.756   4.180
  4.089   4.384
  3.650   3.641
  4.130   4.099
  3.564   3.786
  4.234   4.156
  3.844   3.991
  4.345   3.722
  4.028   3.773
  4.310   4.307
  4.196   3.905
  4.420   3.914
  3.887   4.440
  3.571   4.263
  4.015   4.315
  3.840   4.404
  3.814   3.691
  3.628   3.979
  4.271   3.976
  4.425   3.922
  3.992   3.808
  4.371   3.645
  3.950   4.340
  3.752   4.208
  4.146   4.374
  4.394   4.029
  4.373   4.189
  3.776   4.275
  3.708   3.626
  3.896   4.007
  4.107   3.803
  3.818   3.689
  3.755   4.314
  4.193   3.945
  4.425   4.354
  3.759   3.884
  3.877   4.396
  4.369   3.979
  3.992   3.888
  4.328   3.862
  3.608   3.918
  3.702   3.576
  4.435   3.573
  4.313   3.587
  4.152   4.253
  3.725   4.253
  4.220   3.990
  4.373   4.082
  4.123   3.615
  3.691   3.861
  3.919   3.690
  3.654   3.554
  3.989   4.303
  4.301   4.235
  3.564   4.434
  3.934   4.068
  3.717   3.766
  3.746   3.578
  3.668   4.138
  4.081   3.818
  3.946   3.729
  3.637   3.755
  4.089   3.879
  4.384   3.969
  4.434   3.869
  4.224   3.722
  3.575   3.800
  4.056   4.398
  3.808   4.070
  3.868   4.450
  4.069   3.660
  3.752   3.674
  4.235   4.409
  4.186   4.096
  4.135   3.762
  4.350   4.304
  4.218   4.408
  3.990   4.349
  4.143   4.369
  4.449   3.741
  3.573   3.689
  3.754   3.928
  4.264   3.872
  3.859   4.435
  4.041   3.577
  3.826   4.174
  3.561   3.843
  4.444   3.592
  3.925   3.556
  3.941   4.153
  3.813   4.021
  4.390   3.904
  4.362   4.185
  3.663   4.070
  4.162   3.639
  3.686   4.262
  4.160   4.103
  3.636   4.053
  4.143   3.773
  3.682   3.829
  4.196   4.360
  3.966   3.554
  3.893   4.152
  3.619   4.434
  3.847   4.292
  3.643   4.016
  3.708   3.901
  4.259   4.404
  4.060   4.105
  4.141   3.978
  4.036   4.262
  3.623   4.233
  4.282   3.978
  4.038   3.554
  4.105   3.581
  3.693   4.098
  4.069   4.197
  3.562   3.906
  4.100   3.581
  3.863   4.318
  4.266   4.144
  3.880   4.230
  4.042   4.158
  3.599   4.137
  3.689   4.323
  3.730   3.757
  4.014   4.030
  3.844   3.836
  4.167   4.148
  3.850   3.864
  3.619   4.301
  3.679   4.025
  4.224   4.359
  3.597   4.266
  3.880   4.349
  3.679   3.689
  3.616   3.937
  4.364   4.297
  3.856   3.598
  3.853   3.720
  4.085   4.177
  4.033   3.958
  3.955   4.038
  3.757   4.275
  4.025   3.565
  4.436   4.098
  3.851   3.555
  3.592   4.297
  3.661   3.695
  3.992   3.632
  4.117   3.610
  3.931   4.175
  4.299   3.647
  4.189   3.852
  3.932   4.336
  4.218   3.928
  3.662   4.023
  4.194   4.056
  3.718   4.187
  4.331   3.899
  4.270   4.184
  3.744   3.610
  4.285   4.010
  4.202   4.403
  3.799   3.923
  3.630   3.984
  3.761   3.718
  4.298   3.635
  3.780   3.792
  3.580   4.007
  4.379   3.670
  3.780   4.045
  4.327   3.846
  4.226   4.167
  4.295   4.158
  3.839   3.767
  4.253   4.168
  3.744   3.606
  3.591   4.205
  4.073   4.010
  4.126   3.862
  3.696   4.397
  3.969   3.787
  3.942   3.659
  3.983   4.280
  4.312   4.096
  3.846   4.143
  3.833   3.780
  3.833   3.700
  4.041   3.701
  3.965   3.652
  3.628   3.870
  3.568   4.235
  3.714   3.611
  3.993   4.228
  4.408   3.825
  3.879   4.360
  3.950   4.364
  4.168   4.012
  3.874   3.926
  4.107   3.940
  4.187   3.987
  4.085   3.645
  3.787   4.256
  3.841   4.143
  4.174   4.230
  3.904   3.556
  3.907   4.332
  4.055   3.554
  3.675   4.011
  4.067   3.675
  3.641   3.973
  3.618   4.415
  4.235   4.179
  4.042   3.928
  4.013   4.273
  3.955   4.095
  3.978   4.239
  3.580   4.075
  4.287   4.296
  3.724   3.622
  4.030   4.426
  4.107   3.890
  4.202   3.646
  3.640   4.112
  4.411   4.338
  3.631   4.345
  4.328   4.056
  3.666   4.001
  3.724   4.411
  3.769   3.632
  4.278   4.249
  3.883   3.642
  3.632   4.122
  4.211   3.602
  3.810   3.942
  3.599   3.999
  4.115   3.880
  3.595   4.217
  3.923   4.099
  3.947   3.707
  3.695   4.442
  3.914   4.210
  3.846   3.916
  3.916   4.270
  4.308   3.860
  3.840   4.122
  3.686   4.055
  4.167   3.964
  4.064   3.915
  3.931   3.607
  3.712   3.724
  4.057   3.821
  3.567   3.594
  3.923   4.043
  3.728   3.922
  3.900   3.861
  3.875   4.288
  3.947   3.976
  4.165   4.056
  3.816   4.233
  3.693   3.900
  4.190   3.716
  3.851   3.599
  4.291   3.853
  4.161   3.649
  3.989   3.827
  4.418   4.361
  3.904   4.175
  3.849   3.794
  4.328   4.167
  4.272   3.808
  3.954   3.685
  4.332   4.026
  4.347   3.708
  4.188   3.906
  3.825   3.606
  3.603   3.777
  3.888   3.668
  3.645   3.889
  4.239   4.448
  4.337   4.195
  3.606   4.258
  4.163   3.653
  3.900   4.197
  3.730   3.992
  4.117   4.381
  4.002   3.818
  4.268   3.761
  3.890   4.321
  4.206   4.299
  3.959   4.420
  4.185   3.815
  3.770   3.819
  4.214   4.025
  3.927   4.281
  3.836   3.909
  4.303   4.136
  3.673   4.057
  3.888   4.229
  3.749   4.044
  4.199   3.752
  3.802   3.859
  3.611   4.274
  3.716   4.180
  4.002   3.668
  3.738   4.442
  4.005   4.365
  3.715   3.830
  4.093   3.734
  4.317   3.891
  4.285   3.568
  3.949   4.388
  4.130   3.664
  3.561   4.188
  3.950   4.185
  3.691   3.913
  4.104   3.968
  3.945   3.599
  4.357   3.983
  3.740   4.130
  3.726   3.707
  3.782   3.669
  4.275   4.204
  3.627   4.401
  4.408   4.058
  4.403   4.101
  4.393   4.310
  4.425   3.793
  4.380   4.297
  4.005   4.447
  3.860   4.260
  3.689   4.174
  4.212   4.320
  4.416   3.585
  4.388   4.303
  3.741   3.954
  3.770   4.448
  4.071   4.211
  4.204   3.799
  3.846   3.595
  4.018   3.581
  4.423   3.823
  4.431   3.734
  3.650   4.033
  3.970   4.156
  3.745   3.601
  4.380   4.392
  4.283   3.683
  4.371   4.343
  3.618   4.434
  4.422   4.416
  3.849   4.404
  4.412   3.962
  4.242   3.593
  3.993   4.138
  3.606   3.911
  4.004   4.439
  4.181   3.898
  4.338   3.730
  4.299   4.015
  4.399   3.991
  3.708   3.959
  4.070   4.207
  4.427   4.345
  4.430   3.843
  3.768   3.949
  4.433   3.817
  4.226   3.665
  4.255   4.314
  3.595   3.747
  4.264   4.053
  3.579   3.995
  4.431   3.806
  3.619   4.293
  3.616   4.214
  4.282   4.210
  4.152   3.854
  4.016   3.820
  3.630   3.657
  4.430   4.183
  3.775   4.121
  4.116   3.621
  3.963   3.944
  4.303   4.183
  3.891   3.882
  3.798   3.755
  3.894   3.746
  3.920   4.433
  3.844   3.911
  4.094   4.278
  3.826   4.252
  3.989   3.929
  3.802   4.066
  3.649   4.074
  4.138   4.309
  3.770   4.183
  3.937   4.166
  4.083   4.126
  3.796   3.764
  4.423   3.755
  4.027   3.649
  3.981   4.430
  4.181   3.669
  4.149   4.353
  3.772   4.277
  3.928   3.852
  3.941   4.185
  3.571   3.844
  4.256   4.240
  3.989   3.854
  3.569   4.382
  3.715   3.969
  3.919   3.586
  4.050   4.335
  4.133   3.788
  4.434   3.944
  4.123   3.799
  3.937   3.966
  4.397   4.149
  4.086   3.867
  4.294   3.997
  4.172   4.032
  3.764   4.336
  4.017   4.016
  3.689   4.239
  4.230   3.570
  4.052   4.015
  4.444   4.150
  3.887   3.769
  4.285   3.863
  3.655   3.839
  3.801   3.710
  4.060   4.228
  3.687   3.570
  3.745   3.847
  4.283   3.933
  3.943   4.024
  4.059   3.903
  4.310   3.660
  3.588   3.927
  3.856   3.756
  4.230   3.907
  4.003   4.265
  4.189   4.175
  4.015   4.182
  3.816   3.699
  3.784   3.556
  4.108   4.375
  4.257   4.419
  4.356   4.225
  3.886   4.180
  3.885   4.259
  3.767   3.613
  4.122   4.398
  4.070   3.918
  3.807   4.382
  3.796   3.987
  4.077   3.644
  3.604   3.926
  3.572   4.016
  3.869   3.858
  3.857   3.680
  4.267   4.068
  3.861   4.409
  3.577   4.076
  4.001   3.782
  3.761   3.629
  4.449   3.867
  4.251   4.312
  3.633   4.201
  4.150   3.892
  4.267   4.449
  4.413   3.970
  3.751   3.560
  3.988   3.712
  4.218   4.154
  4.295   3.754
  4.384   3.987
  3.872   4.390
  4.344   4.102
  4.151   4.112
  3.728   4.249
  4.151   3.891
  4.383   4.120
  3.805   3.699
  3.835   3.946
  3.796   4.159
  4.322   4.240
  3.916   4.191
  3.833   3.622
  3.855   4.001
  4.400   3.930
  3.595   3.550
  3.585   4.339
  3.890   3.705
  4.395   4.233
  4.122   4.309
  4.444   4.401
  3.645   4.335
  3.861   4.054
  3.934   3.608
  4.141   3.738
  4.376   4.206
  4.182   4.270
  4.081   3.799
  3.965   3.875
  4.217   4.141
  4.105   3.827
  4.237   4.320
  4.058   3.641
  3.780   3.681
  4.386   3.809
  4.233   3.668
  4.167   4.109
  4.281   3.875
  3.634   3.895
  4.342   4.438
  4.081   3.710
  4.219   3.992
  3.558   4.093
  4.418   3.868
  3.753   3.720
  3.751   3.672
  4.112   3.718
  4.002   3.884
  3.846   3.975
  4.179   3.880
  4.077   4.357
  4.157   4.416
  4.307   3.873
  4.011   4.363
  3.892   3.751
  3.924   3.812
  4.258   4.343
  4.170   4.310
  4.015   4.153
  4.160   4.213
  4.395   4.228
  3.733   3.707
  4.217   3.594
  3.692   3.826
  4.269   4.128
  4.332   4.078
  3.992   3.570
  4.428   4.424
  3.913   3.897
  4.029   4.298
  4.011   3.951
  4.227   4.014
  4.114   4.080
  4.043   3.726
  3.918   3.601
  3.766   4.244
  3.780   3.775
  4.351   4.233
  3.699   4.094
  3.728   3.568
  4.067   4.334
  3.583   3.911
  3.682   3.931
  3.692   4.041
  4.340   3.635
  3.650   3.940
  3.752   4.136
  3.745   4.208
  4.069   3.851
  4.060   4.238
  4.087   3.949
  4.119   4.163
  4.449   4.228
  3.603   3.637
  3.871   4.442
  4.417   4.045
  4.129   3.984
  4.319   4.345
  3.905   4.208
  3.593   3.908
  4.442   3.634
  4.361   4.206
  4.112   4.055
  3.628   3.681
  4.063   3.651
  3.692   3.899
  3.885   3.567
  4.084   4.167
  4.301   4.310
  4.047   4.112
  4.198   3.759
  4.216   3.898
  3.550   3.841
  4.416   3.847
  3.589   4.175
  3.826   3.714
  4.217   4.207
  4.050   4.376
  3.867   3.622
  3.606   3.569
  4.116   4.419
  4.084   3.562
  4.131   3.964
  3.957   4.261
  4.318   3.557
  4.389   3.947
  4.430   4.172
  4.212   4.379
  3.591   3.939
  3.758   4.203
  4.216   4.114
  3.836   3.684
  3.795   3.595
  4.168   4.020
  4.152   3.774
  4.040   3.560
  3.587   3.680
  3.776   3.889
  4.012   3.985
  3.794   3.701
  3.928   3.946
  3.731   3.617
  4.062   4.158
  3.641   3.987
  3.669   4.200
  4.336   3.983
  4.016   3.731
  3.805   3.557
  3.609   3.783
  4.352   4.000
  4.431   4.146
  4.264   3.556
  3.734   3.664
  4.255   3.835
  4.328   4.212
  3.888   3.785
  4.304   3.587
  4.156   3.686
  3.826   3.813
  3.898   3.883
  4.410   3.627
  4.404   4.242
  4.262   4.391
  3.628   4.053
  4.042   4.007
  4.260   3.736
  3.728   3.705
  3.914   3.736
  4.351   3.791
  4.342   4.200
  4.226   3.865
  3.744   4.218
  3.962   4.281
  3.783   3.852
  4.127   4.007
  4.164   4.230
  4.247   4.039
  3.594   3.571
  4.199   4.015
  4.265   3.905
  4.140   3.649
  3.681   3.794
  3.746   4.228
  4.321   4.386
  4.250   4.218
  4.012   4.001
  4.252   3.615
  3.974   4.443
  3.791   4.162
  3.867   4.008
  4.388   4.371
  3.772   4.070
  3.861   4.195
  3.684   3.767
  3.724   4.284
  3.880   3.650
  4.023   3.796
  3.914   3.866
  4.121   4.376
  3.607   4.238
  3.634   4.049
  3.582   4.381
  4.399   3.912
  3.985   3.608
  3.863   3.691
  4.408   3.891
  4.398   3.783
  3.865   3.809
  3.752   3.961
  3.802   4.323
  3.823   3.941
  3.879   4.175
  4.180   4.073
  3.765   3.892
  3.933   4.230
  4.428   4.117
  4.339   3.919
  3.591   3.676
  4.027   3.959
  3.790   3.897
  3.573   4.083
  3.891   3.803
  3.988   4.423
  3.582   4.043
  3.954   3.943
  3.967   3.646
  3.673   4.270
  4.122   3.990
  3.748   3.625
  3.819   3.954
  4.246   3.746
  3.661   3.868
  3.635   3.559
  4.018   3.566
  3.907   3.947
  4.137   4.066
  3.757   4.370
  3.648   4.030
  4.114   3.898
  4.379   3.728
  3.782   3.725
  3.821   4.336
  4.243   4.137
  3.993   3.618
  4.260   4.267
  4.112   3.621
  4.279   4.066
  3.654   4.030
  3.967   3.858
  4.041   4.301
  4.240   4.444
  3.803   4.168
  4.446   3.844
  4.262   3.894
  3.911   3.565
  4.366   4.161
  3.846   3.577
  4.105   3.902
  4.007   3.668
  3.641   3.672
  3.735   4.039
  3.560   3.697
  4.413   4.296
  4.430   3.809
  3.925   4.269
  4.328   4.311
  4.415   3.664
  3.605   4.337
  4.280   4.234
  3.611   3.627
  4.030   3.588
  3.578   4.223
  3.686   3.923
  4.369   4.021
  4.170   3.850
  3.759   4.138
  4.033   3.767
  4.297   3.850
  3.957   4.295
  4.136   4.383
  3.569   4.101
  4.072   4.408
  3.704   4.362
  4.150   3.915
  4.328   3.865
  3.858   4.087
  3.722   4.361
  4.409   4.237
  4.035   4.084
  4.019   4.442
  4.091   4.078
  4.196   4.401
  4.403   4.281
  3.588   3.928
  4.000   4.123
  3.864   3.740
  3.968   3.942
  3.617   4.265
  3.953   3.626
  3.613   4.327
  3.641   3.903
  3.601   4.337
  3.844   3.989
  4.105   4.310
  4.399   3.923
  3.918   3.618
  3.642   3.912
  3.728   3.772
  4.131   3.771
  4.054   4.046
  3.640   4.106
  3.689   4.309
  4.425   3.682
  4.263   3.587
  4.343   3.731
  3.733   4.146
  3.833   4.228
  4.156   4.066
  3.592   4.044
  4.289   3.820
  3.954   4.329
  3.794   3.986
  3.786   3.961
  4.219   4.436
  3.870   3.826
  3.971   3.663
  4.082   4.180
  4.351   4.020
  4.039   3.902
  3.930   3.920
  3.968   3.793
  3.890   3.615
  4.326   4.111
  4.143   4.340
  3.751   3.606
  4.140   4.272
  4.430   4.026
  3.715   3.799
  3.759   3.558
  4.176   4.085
  3.893   4.210
  3.601   3.798
  4.058   3.769
  3.571   3.568
  3.814   3.859
  4.369   3.561
  3.889   3.650
  3.806   4.139
  4.047   4.217
  4.199   3.696
  4.385   3.588
  3.699   4.394
  3.665   3.645
  4.400   4.346
  3.927   3.827
  4.407   4.065
  3.974   3.914
  3.677   3.566
  3.970   4.336
  3.674   3.571
  3.616   4.405
  3.860   4.402
  3.947   4.126
  4.233   3.807
  4.115   3.816
  3.629   4.124
  4.433   4.432
  3.795   4.183
  3.701   3.951
  3.966   4.415
  4.103   4.032
  3.720   4.345
  3.705   4.322
  4.351   3.651
  3.735   3.979
  4.063   4.396
  3.643   3.999
  3.674   3.828
  3.601   3.911
  4.280   3.573
  3.933   3.957
  3.859   4.011
  4.355   3.719
  3.941   3.885
  3.580   4.319
  4.158   3.651
  4.161   4.304
  3.580   4.246
  3.905   4.222
  3.803   4.160
  4.222   3.980
  3.556   4.138
  4.201   3.571
  3.653   4.113
  3.726   4.152
  3.672   4.401
  3.732   4.215
  3.665   4.183
  4.298   4.411
  4.002   3.686
  4.239   3.906
  3.816   3.854
  3.820   3.944
  3.931   3.649
  3.752   3.745
  4.388   4.345
  3.794   4.378
  4.142   4.138
  4.168   3.927
  3.747   4.144
  3.725   4.244
  4.266   3.880
  4.297   3.614
  4.354   4.070
  3.752   3.567
  3.891   4.029
  3.599   4.118
  4.209   3.714
  4.327   4.121
  3.885   3.623
  4.311   3.972
  4.236   4.220
  3.620   3.667
  4.310   4.428
  3.973   3.640
  4.305   4.109
  3.966   4.190
  4.146   4.185
  4.075   3.566
  3.763   3.552
  3.751   4.120
  3.783   4.180
  3.666   3.718
  4.226   3.903
  4.274   4.156
  4.303   3.663
  4.098   3.925
  3.635   4.135
  4.098   3.753
  4.308   3.970
  4.289   4.447
  3.555   4.243
  3.606   4.219
  4.432   4.107
  3.680   3.876
  3.576   4.317
  3.761   4.413
  3.878   4.039
  4.144   4.255
  4.284   4.067
  3.806   4.432
  4.243   3.695
  4.444   3.928
  4.012   4.248
  4.088   3.564
  3.837   3.772
  3.931   4.164
  3.755   3.654
  3.686   3.847
  3.663   4.444
  4.180   3.591
  3.588   3.677
  4.286   3.638
  3.964   3.926
  4.072   3.572
  4.246   4.391
  3.847   3.893
  3.877   3.637
  4.139   4.205
  3.592   3.783
  3.693   4.380
  3.947   4.294
  3.845   4.377
  4.070   3.787
  4.138   4.310
  3.883   4.365
  4.099   4.329
  4.261   4.060
  4.189   3.937
  4.080   4.024
  3.714   3.866
  4.050   3.824
  4.322   3.565
  4.446   3.949
  4.257   3.638
  3.771   3.934
  4.144   4.260
  4.401   3.641
  3.990   4.296
  4.349   4.178
  4.112   4.358
  3.612   4.202
  3.552   3.810
  4.135   3.550
  3.603   3.765
  4.223   4.215
  4.285   3.848
  4.248   3.704
  3.657   3.690
  3.865   3.839
  3.997   3.941
  3.927   3.688
  3.656   3.553
  3.791   4.402
  4.220   3.918
  3.693   4.100
  4.009   4.349
  3.584   4.313
  4.195   3.886
  4.166   4.438
  4.044   4.092
  4.434   4.373
  3.798   4.216
  4.428   4.319
  3.608   3.554
  3.981   4.330
  3.768   3.962
  4.214   4.185
  3.920   4.165
  4.145   4.226
  3.716   4.085
  3.957   3.600
  3.808   4.170
  4.423   4.086
  3.817   4.334
  3.892   4.379
  3.741   4.251
  4.171   3.871
  3.636   3.776
  4.193   3.751
  4.413   3.716
  4.215   3.580
  4.299   4.383
  4.021   4.177
  4.392   4.310
  3.999   4.408
  3.999   4.259
  4.293   4.406
  3.615   4.293
  4.350   3.811
  3.812   3.965
  3.677   3.969
  4.144   3.583
  4.320   3.785
  3.789   4.409
  4.262   4.439
  4.130   3.920
  3.726   4.191
  3.773   3.614
  3.739   4.258
  3.579   3.870
  4.128   3.885
  4.036   3.790
  4.339   3.756
  3.901   3.572
  3.635   4.131
  4.027   3.795
  4.439   4.108
  4.412   4.177
  4.443   4.416
  4.182   4.282
  3.598   3.659
  3.847   4.078
  3.963   4.433
  3.680   3.922
  4.063   3.650
  3.744   3.617
  3.997   4.374
  4.424   3.940
  4.394   3.880
  3.577   3.851
  3.857   4.307
  4.091   3.824
  3.762   4.420
  4.277   4.170
  3.784   4.360
  3.718   4.037
  4.169   4.103
  3.983   4.243
  3.615   4.227
  4.020   4.380
  3.586   3.785
  4.248   3.609
  3.638   4.100
  3.789   3.617
  4.304   3.645
  4.247   3.678
  3.915   3.734
  3.834   4.238
  4.042   4.350
  3.576   4.244
  4.136   3.883
  3.984   3.588
  4.227   3.818
  3.829   4.390
  4.312   4.051
  3.859   4.207
  4.374   4.360
  3.819   3.888
  3.661   4.440
  3.879   3.691
  3.741   3.774
  4.354   4.048
  3.565   4.081
  4.397   4.419
  4.129   3.658
  3.622   4.173
  3.909   4.298
  3.968   4.193
  4.245   3.814
  4.052   3.936
  3.981   4.019
  3.688   4.342
  3.630   3.940
  3.655   3.906
  3.993   3.565
  4.209   4.286
  3.675   3.944
  3.569   3.930
  4.111   3.842
  4.144   3.599
  4.063   4.343
  3.813   3.934
  4.215   3.918
  3.836   3.643
  4.114   4.423
  3.678   3.811
  4.382   3.650
  3.587   4.192
  3.896   4.293
  3.622   3.786
  3.802   3.834
  3.840   4.434
  3.883   3.883
  4.258   4.032
  4.155   4.181
  3.744   3.932
  4.167   4.395
  3.971   4.217
  3.712   3.681
  3.742   3.772
  4.080   3.681
  4.164   4.428
  3.621   3.661
  4.140   4.292
  3.633   3.738
  4.269   3.789
  3.681   3.670
  4.101   3.864
  4.402   4.373
  3.925   3.750
  3.846   3.563
  4.361   3.654
  3.653   4.117
  4.159   3.612
  3.872   3.899
  4.232   3.851
  4.014   4.006
  4.013   3.754
  3.811   3.566
  4.439   4.448
  3.676   3.744
  3.855   4.096
  3.774   3.801
  4.161   4.320
  3.668   3.566
  3.725   4.421
  3.582   4.125
  4.137   4.316
  4.202   4.158
  4.172   3.949
  4.365   4.109
  4.149   3.787
  3.784   4.319
  4.312   3.993
  4.426   4.296
  3.650   3.887
  4.333   3.728
  3.828   4.237
  3.703   4.063
  3.737   3.756
  3.666   3.865
  4.244   3.920
  4.172   4.219
  3.943   3.932
  3.966   4.368
  4.399   4.136
  4.019   3.755
  3.813   3.721
  3.897   3.895
  3.799   3.920
  3.625   3.800
  4.174   3.666
  4.321   4.441
  3.720   3.917
  4.004   3.989
  4.237   3.883
  3.773   3.605
  3.553   3.673
  4.075   4.239
  3.686   3.909
  4.282   4.114
  3.985   3.721
  4.274   3.965
  3.751   3.978
  3.944   4.248
  3.864   4.106
  4.107   3.613
  4.361   3.663
  4.374   4.087
  3.873   3.963
  4.045   3.696
  4.174   4.443
  4.200   4.005
  3.866   3.986
  4.034   3.806
  3.915   3.752
  3.925   4.123
  3.765   3.787
  3.935   3.812
  4.355   3.958
  4.000   3.957
  4.221   3.710
  3.865   4.156
  3.653   3.837
  4.013   3.804
  3.900   4.298
  3.583   4.189
  3.638   4.132
  4.186   4.336
  4.170   4.015
  3.763   4.248
  4.359   4.143
  4.239   4.232
  3.978   3.757
  4.238   4.033
  4.384   3.953
  3.780   3.952
  3.720   3.958
  4.055   3.722
  3.822   3.984
  3.647   3.631
  4.040   3.931
  4.332   4.371
  4.395   3.728
  3.900   4.070
  4.294   4.186
  3.899   4.219
  3.822   4.253
  3.804   4.365
  3.735   4.350
  3.662   3.660
  3.990   3.718
  3.958   4.228
  3.980   3.754
  4.428   3.776
  4.177   3.622
  3.667   4.056
  3.648   3.923
  3.808   4.218
  3.565   4.375
  3.919   4.253
  3.716   3.711
  4.408   3.700
  4.160   4.166
  4.164   4.345
  4.376   4.306
  4.449   4.354
  4.354   3.651
  3.618   3.836
  3.690   4.240
  4.381   4.403
  3.882   3.947
  3.807   3.848
  3.853   3.941
  4.338   4.054
  3.725   4.190
  4.291   3.624
  4.089   3.652
  3.941   3.926
  3.912   4.442
  3.681   3.606
  3.755   4.113
  3.838   3.890
  3.687   4.293
  3.658   3.824
  4.159   3.687
  3.836   4.339
  4.280   4.168
  3.850   3.874
  3.868   4.277
  3.758   3.921
  3.552   4.004
  4.320   3.949
  4.394   4.127
  3.811   4.156
  4.170   4.122
  3.948   4.418
  3.579   3.883
  3.833   4.304
  4.241   4.111
  3.900   4.191
  3.801   4.271
  4.365   4.067
  3.574   4.295
  3.685   4.028
  4.280   3.695
  4.039   3.785
  4.070   3.578
  3.739   4.390
  3.994   4.424
  4.227   4.152
  4.204   4.158
  4.272   3.918
  3.910   3.806
  3.806   3.912
  3.728   4.329
  3.573   3.593
  3.906   4.226
  4.121   3.678
  3.820   4.386
  3.912   4.156
  4.227   3.952
  3.618   4.308
  3.927   3.935
  3.918   3.869
  3.576   3.872
  3.612   3.953
  4.152   4.278
  3.893   3.591
  3.847   4.041
  4.446   4.316
  3.939   3.922
  4.269   4.324
  4.153   4.322
  3.729   4.363
  4.251   3.987
  4.191   4.287
  3.832   4.119
  4.378   3.704
  4.187   3.893
  3.851   4.050
  3.595   4.164
  4.373   4.049
  3.800   3.791
  3.566   4.392
  4.114   3.570
  4.354   3.858
  3.648   4.167
  4.400   3.886
  3.690   4.111
  3.811   3.960
  3.632   3.636
  4.155   3.674
  3.614   3.711
  4.180   4.244
  3.875   3.760
  4.362   4.379
  4.056   4.032
  3.745   3.660
  4.334   4.245
  3.976   3.944
  3.741   3.788
  3.973   3.647
  4.010   3.878
  3.586   4.321
  3.814   3.766
  4.085   4.399
  3.676   3.586
  3.952   3.684
  3.591   4.294
  3.743   3.677
  4.076   3.799
  3.970   3.903
  3.709   4.029
  3.936   4.144
  3.890   4.084
  4.126   3.853
  4.166   3.578
  3.679   4.128
  3.710   4.418
  3.617   4.309
  3.623   3.871
  3.577   3.996
  3.956   4.115
  4.419   4.321
  4.297   3.865
  3.590   3.729
  3.851   4.177
  4.287   3.957
  4.353   3.588
  3.804   3.589
  3.933   4.340
  3.900   4.010
  4.247   3.773
  3.702   3.592
  4.182   3.921
  3.762   4.217
  4.060   3.800
  3.712   3.670
  4.236   4.233
  3.714   3.899
  3.900   4.096
  4.449   4.236
  3.884   3.921
  3.574   4.148
  3.623   3.861
  4.232   4.128
  4.404   4.262
  4.397   4.185
  4.357   3.949
  4.242   3.791
  3.972   4.036
  4.145   3.774
  4.270   4.364
  4.083   3.887
  3.594   4.059
  4.145   3.928
  3.632   4.186
  4.172   3.928
  4.117   3.743
  4.252   3.980
  4.196   4.284
  4.349   3.576
  3.828   3.844
  3.565   4.269
  3.934   4.138
  3.929   4.157
  4.184   4.151
  4.386   3.921
  4.162   4.134
  4.270   3.589
  4.203   4.162
  3.551   3.921
  4.257   4.257
  3.860   4.142
  4.230   3.831
  4.222   4.335
  3.713   3.656
  4.310   3.873
  4.087   4.083
  3.997   4.105
  3.922   4.423
  3.631   3.623
  3.889   3.722
  3.820   3.937
  4.269   3.559
  3.918   3.721
  4.215   3.978
  4.151   3.881
  4.437   3.603
  3.747   4.049
  4.312   3.862
  3.959   3.571
  4.029   4.180
  4.348   4.251
  3.675   3.810
  3.622   3.853
  4.346   3.694
  4.191   4.199
  4.245   3.627
  3.578   4.366
  3.829   4.271
  4.395   4.441
  4.315   4.159
  4.146   3.879
  4.079   4.007
  3.794   3.777
  4.185   3.558
  4.284   3.672
  3.943   4.066
  3.651   3.681
  4.440   4.102
  3.685   4.431
  3.767   4.295
  4.083   3.670
  4.166   4.246
  4.037   3.930
  4.181   3.750
  3.643   3.772
  4.064   4.001
  3.669   4.414
  3.584   4.170
  3.845   4.446
  3.721   3.705
  3.733   3.756
  3.643   4.028
  4.434   3.633
  3.826   3.893
  3.767   3.769
  3.591   4.208
  4.245   3.653
  4.221   4.308
  3.639   3.899
  4.126   4.230
  4.416   3.925
  4.098   4.411
  3.846   3.885
  4.357   3.635
  3.694   3.648
  4.053   4.433
  4.337   3.785
  4.186   3.592
  3.720   4.184
  3.637   3.985
  3.680   3.570
  4.450   4.216
  4.118   4.099
  3.986   3.854
  3.875   3.656
  4.338   3.725
  3.849   4.230
  3.880   4.042
  4.106   4.053
  4.355   3.894
  3.762   4.385
  3.666   4.340
  4.411   4.184
  3.685   4.061
  4.435   3.619
  3.564   4.433
  4.154   3.908
  3.554   3.646
  3.813   4.281
  4.437   4.070
  3.881   3.565
  3.898   3.984
  4.038   3.741
  4.440   3.805
  4.354   3.618
  3.853   3.818
  4.213   3.818
  3.625   3.897
  3.930   4.178
  3.774   3.564
  3.974   4.145
  4.132   4.001
  4.417   3.554
  4.008   4.102
  4.394   4.155
  4.434   3.820
  4.152   4.869
  4.326   5.209
  4.088   4.713
  3.976   5.086
  4.095   4.568
  4.090   5.343
  4.370   4.928
  4.283   5.331
  4.306   5.175
  3.787   4.561
  3.583   4.829
  4.010   5.335
  4.221   4.877
  3.797   4.783
  3.865   5.268
  4.362   5.058
  3.873   4.754
  3.931   5.119
  4.278   5.340
  3.817   4.779
  4.421   5.165
  3.828   5.186
  4.069   4.756
  3.863   4.779
  4.131   4.574
  4.445   4.772
  4.438   4.909
  3.627   4.930
  4.007   5.225
  4.048   4.996
  4.213   4.801
  4.258   5.304
  4.079   5.053
  3.631   5.206
  3.971   4.612
  4.377   5.134
  4.117   5.086
  3.623   4.880
  4.432   5.072
  3.613   5.038
  4.223   5.123
  3.992   4.955
  4.158   4.834
  4.378   5.098
  3.982   5.006
  3.974   4.871
  3.658   4.580
  3.611   5.124
  3.602   4.726
  4.299   5.137
  3.590   5.058
  4.411   5.416
  4.117   4.892
  4.110   5.400
  4.026   5.197
  4.089   5.161
  4.129   4.861
  3.863   4.654
  4.347   5.032
  4.018   5.386
  4.311   5.028
  4.075   4.640
  3.902   4.855
  3.831   5.354
  3.687   4.889
  4.220   5.343
  4.095   5.404
  4.065   4.677
  4.330   5.412
  4.116   5.345
  3.632   4.566
  4.378   5.413
  3.876   5.382
  3.965   5.000
  4.428   5.085
  3.801   5.105
  3.730   4.890
  4.354   5.064
  3.676   4.830
  4.035   4.663
  4.172   5.297
  4.291   5.364
  4.100   4.558
  3.694   4.570
  3.794   4.600
  3.795   5.039
  3.552   5.085
  4.096   4.800
  4.401   5.352
  4.093   4.708
  3.604   5.298
  3.935   5.395
  3.584   5.188
  4.370   4.669
  4.114   5.145
  3.648   4.697
  4.430   5.448
  3.981   4.605
  4.180   5.124
  3.928   5.336
  4.059   5.259
  3.628   5.381
  3.788   4.622
  3.981   4.683
  3.650   5.278
  3.932   4.821
  4.422   5.433
  3.644   5.435
  4.290   5.160
  4.419   4.599
  4.252   4.785
  4.220   5.379
  4.410   4.768
  3.905   5.319
  3.580   4.901
  3.771   5.317
  4.169   5.427
  4.325   4.604
  3.575   4.972
  4.028   5.431
  3.835   5.293
  3.563   4.987
  3.829   4.892
  3.598   5.378
  3.713   4.598
  3.888   4.875
  4.413   5.042
  4.422   4.935
  4.093   5.015
  3.783   5.042
  4.447   5.250
  3.868   4.550
  4.336   4.877
  3.986   4.688
  3.638   4.846
  4.227   4.626
  3.590   5.395
  3.705   5.249
  4.344   4.757
  4.260   4.692
  4.226   4.773
  4.057   5.050
  3.890   5.146
  4.215   4.718
  4.066   5.052
  3.975   5.434
  3.603   5.096
  4.220   5.056
  4.263   5.243
  3.943   5.133
  3.876   5.168
  3.745   5.036
  4.311   5.225
  4.112   5.280
  3.623   4.844
  4.102   4.956
  3.592   4.924
  4.404   4.873
  3.891   5.419
  3.887   4.831
  4.423   4.941
  3.843   4.570
  3.991   5.212
  4.204   5.134
  4.363   4.762
  4.082   4.769
  4.078   4.654
  3.740   5.040
  3.876   5.321
  4.332   5.094
  4.296   5.255
  3.647   5.406
  4.281   5.223
  3.897   4.820
  3.872   4.968
  3.988   4.984
  4.305   4.831
  3.804   5.227
  4.296   4.743
  3.599   5.388
  4.056   5.173
  3.852   5.072
  3.848   4.718
  3.566   5.140
  3.720   4.868
  3.879   4.968
  3.962   5.433
  4.138   4.867
  3.576   5.355
  3.982   5.132
  3.756   4.862
  4.318   5.030
  3.913   4.716
  4.263   5.152
  3.821   5.126
  4.142   4.688
  4.164   5.123
  3.975   5.196
  3.747   5.321
  4.441   5.018
  3.737   5.164
  3.994   4.627
  4.099   4.947
  3.771   5.305
  4.027   4.974
  3.621   4.747
  3.820   5.252
  3.855   4.573
  3.856   5.126
  3.728   4.725
  4.151   5.336
  4.335   4.688
  3.827   5.227
  4.053   5.226
  4.106   5.216
  3.630   5.239
  4.384   5.325
  4.418   4.854
  3.879   4.584
  3.985   5.326
  4.391   5.359
  4.420   5.019
  3.818   4.839
  4.260   5.014
  3.628   5.342
  3.930   4.583
  4.150   4.833
  4.073   4.774
  4.356   5.015
  3.831   5.176
  3.557   4.711
  3.835   5.285
  4.258   4.848
  4.294   4.939
  4.037   5.440
  3.951   5.222
  3.751   5.304
  4.076   4.686
  3.666   5.013
  4.030   4.674
  4.399   5.115
  4.342   5.283
  3.608   5.152
  3.845   5.250
  4.405   4.667
  3.680   5.304
  3.942   5.073
  3.747   5.335
  3.603   5.063
  4.093   5.027
  3.990   5.417
  4.186   5.051
  3.777   4.621
  4.232   5.265
  4.114   5.190
  3.946   5.297
  4.011   4.657
  4.373   4.891
  3.639   4.778
  4.408   4.768
  3.558   5.304
  3.578   4.783
  4.097   4.929
  3.844   4.738
  3.799   4.962
  3.832   5.261
  3.834   4.615
  3.909   5.331
  4.181   5.058
  3.760   4.678
  4.267   4.603
  4.299   5.190
  3.791   5.403
  3.633   4.771
  3.926   4.739
  4.011   4.830
  3.673   5.214
  4.401   5.054
  3.880   5.373
  3.843   5.136
  3.801   5.310
  4.121   4.731
  4.179   4.947
  3.987   4.881
  3.927   4.771
  3.572   4.913
  4.305   5.285
  4.206   4.829
  4.377   5.295
  4.372   5.154
  3.757   5.423
  3.917   4.742
  3.778   4.795
  3.782   5.244
  4.264   5.097
  3.723   5.115
  4.090   5.067
  3.926   5.066
  4.256   4.899
  3.658   4.918
  3.967   5.113
  3.656   5.390
  4.361   5.322
  3.732   5.126
  4.037   5.084
  4.394   5.107
  3.653   4.966
  4.178   5.077
  4.196   5.000
  4.158   5.252
  3.553   4.653
  3.868   5.310
  4.366   5.095
  4.061   5.114
  3.930   5.019
  4.215   4.710
  3.762   5.073
  4.106   4.717
  4.113   4.946
  4.358   4.908
  4.428   4.776
  3.965   4.615
  3.875   5.035
  3.973   4.880
  4.433   5.286
  3.980   4.693
  3.797   4.909
  4.225   4.818
  4.233   5.292
  3.731   4.764
  4.046   4.949
  3.830   4.782
  4.340   5.398
  4.022   5.091
  3.785   4.604
  3.703   4.552
  3.979   4.660
  3.979   4.738
  3.877   4.607
  4.119   5.172
  3.766   5.080
  4.303   4.733
  4.135   5.387
  4.121   4.650
  3.644   5.435
  4.278   4.641
  4.046   5.063
  4.313   4.591
  3.750   4.820
  4.196   4.815
  4.433   5.171
  3.990   5.307
  3.599   5.366
  3.904   5.129
  3.969   5.121
  3.635   4.960
  3.617   4.773
  3.653   4.960
  4.110   4.881
  4.169   5.227
  4.208   4.740
  4.413   5.257
  3.871   5.440
  3.839   5.430
  4.031   4.759
  4.321   5.177
  3.968   4.618
  4.056   4.804
  4.064   5.010
  4.065   4.912
  4.079   5.247
  4.258   4.630
  4.015   4.641
  4.164   4.841
  3.616   4.893
  4.439   5.313
  4.007   4.630
  4.100   4.626
  3.634   6.234
  4.195   6.204
  3.696   6.251
  4.269   5.872
  4.324   5.680
  4.065   6.309
  4.066   6.028
  4.252   5.946
  3.780   6.058
  3.881   5.584
  3.626   6.014
  3.737   6.250
  3.922   5.608
  3.600   6.339
  3.868   6.038
  4.162   5.960
  4.379   6.271
  4.437   5.557
  3.774   5.813
  3.621   6.168
  4.119   5.817
  4.287   5.706
  3.662   5.608
  3.841   5.986
  4.060   5.637
  4.259   6.219
  4.300   6.244
  4.430   6.182
  3.807   6.258
  3.885   5.572
  4.006   6.388
  4.146   5.612
  3.552   6.411
  3.958   5.553
  4.276   5.589
  4.150   6.281
  3.967   6.170
  4.069   5.858
  4.435   5.932
  4.447   6.263
  3.905   5.609
  3.746   5.975
  4.362   6.178
  4.334   6.400
  3.990   6.207
  4.024   5.960
  3.623   5.888
  4.341   6.204
  4.019   6.291
  4.303   5.908
  4.395   5.587
  3.572   6.408
  4.055   6.169
  4.130   6.068
  4.194   5.854
  4.284   6.423
  4.315   5.968
  3.797   5.841
  3.756   6.182
  4.156   5.556
  4.400   5.745
  4.244   6.325
  4.091   5.755
  3.887   5.916
  4.126   6.134
  4.241   5.969
  4.080   6.397
  4.139   6.360
  3.861   6.061
  3.955   6.427
  3.874   6.146
  3.916   5.817
  3.960   6.193
  4.114   6.286
  3.625   5.551
  4.247   5.627
  4.068   6.097
  3.693   6.165
  3.556   5.921
  3.877   5.997
  3.614   5.651
  4.016   5.747
  4.022   5.586
  3.654   6.319
  3.906   6.310
  4.434   6.174
  4.240   5.977
  4.124   6.281
  3.626   5.904
  3.816   5.964
  3.578   6.288
  3.949   5.824
  3.767   5.760
  3.720   6.004
  3.763   6.099
  3.841   6.081
  4.063   6.434
  4.394   5.619
  3.927   5.563
  4.033   6.149
  3.848   5.836
  3.648   5.617
  3.733   6.049
  4.155   6.163
  4.366   5.568
  4.060   6.400
  4.387   5.607
  4.372   5.794
  4.441   5.635
  4.443   5.896
  3.718   5.748
  3.651   6.073
  3.761   5.776
  3.730   6.303
  3.563   6.365
  4.392   5.866
  3.899   6.265
  3.956   6.340
  4.206   6.275
  4.045   5.636
  3.861   5.675
  4.113   5.632
  3.746   6.263
  4.229   6.115
  3.957   6.276
  4.160   5.946
  4.419   5.921
  3.963   6.022
  4.114   5.789
  4.323   6.366
  4.093   6.158
  3.952   6.015
  3.785   6.331
  3.822   5.862
  4.053   6.087
  3.977   5.952
  4.043   5.855
  3.718   5.794
  4.357   5.819
  4.028   6.173
  4.078   6.096
  3.944   5.609
  4.195   6.318
  3.903   6.351
  4.362   6.403
  4.012   6.347
  4.061   5.908
  3.839   6.327
  3.844   6.268
  3.952   6.210
  4.414   5.595
  3.763   6.322
  4.251   5.647
  4.302   5.610
  3.597   5.597
  4.265   6.002
  3.817   6.167
  4.315   6.293
  3.708   6.127
  3.715   5.575
  3.837   7.114
  4.164   7.273
  3.874   6.652
  3.652   6.860
  4.245   6.910
  4.003   6.880
  4.243   6.836
  4.020   7.006
  3.825   7.032
  4.286   6.867
  3.857   7.442
  3.794   6.758
  3.918   7.382
  3.919   6.631
  3.910   7.449
  3.624   7.006
  4.115   7.420
  3.677   7.175
  4.358   6.678
  4.227   6.866
  3.849   6.997
  4.214   6.933
  4.327   6.688
  3.581   6.779
  3.830   7.357
  4.300   7.082
  4.173   6.795
  4.242   6.566
  3.968   7.313
  4.135   6.761
  3.573   7.142
  4.260   7.095
  4.031   7.021
  3.698   6.587
  4.415   7.007
  4.369   6.583
  3.656   6.852
  3.796   6.856
  3.996   7.261
  4.446   6.601
  3.817   7.127
  4.061   6.997
  4.436   6.618
  3.656   7.206
  3.570   6.744
  3.888   7.013
  4.314   7.145
  3.696   7.405
  3.882   7.243
  3.557   7.169
  4.001   7.396
  3.902   7.292
  3.661   7.015
  3.697   6.985
  4.026   7.275
  4.356   7.079
  4.161   6.927
  3.797   6.927
  4.364   7.100
  4.203   6.993
  3.808   7.416
  3.581   7.883
  3.664   8.013
  3.931   7.761
  3.727   7.681
  4.035   8.139
  3.889   7.598
  3.601   7.717
  3.948   7.682
  4.036   8.159
  3.786   7.838
  3.951   8.189
  4.186   8.175
  3.784   8.295
  4.244   8.392
  3.960   7.971
  3.857   7.881
  4.404   8.188
  3.615   7.688
  4.199   7.844
  3.846   8.106
  4.283   8.106
  3.625   8.349
  4.383   8.443
  4.202   8.189
  4.221   7.781
  4.013   7.788
  3.629   8.773
  3.707   8.812
  3.974   8.554
  4.238   8.839
  3.858   9.372
  3.680   8.794
  3.965   9.281
  4.319   8.652
  4.412   8.936
  3.979   9.003
  4.286   9.228
  3.788   8.611
  3.978   9.423
  3.636   9.695
  3.749   9.856
  3.837   9.586
  4.322  10.384
  3.956   9.936
  4.272   9.897
  4.099  10.983
  4.436  11.043
  4.059  11.252
  4.056  11.273
  3.928  10.950
  4.368  11.663
  4.260  14.979
  5.115   1.765
  4.776   2.234
  5.043   3.823
  5.229   3.842
  4.966   4.141
  5.366   5.029
  4.659   4.889
  5.030   5.274
  5.367   4.770
  4.562   4.700
  5.017   4.722
  5.386   4.988
  4.671   4.806
  5.395   5.399
  5.233   5.089
  4.604   4.943
  4.842   5.277
  5.092   4.926
  4.594   5.391
  4.977   5.032
  5.058   5.078
  5.029   4.672
  5.115   5.392
  4.772   5.425
  4.644   5.449
  5.446   4.930
  5.051   4.810
  5.189   5.000
  4.887   5.350
  5.185   5.044
  4.714   5.049
  4.859   4.724
  4.910   5.209
  4.576   4.612
  4.727   5.063
  5.300   4.994
  4.884   4.619
  4.703   5.237
  4.754   4.589
  4.835   5.439
  4.863   5.126
  5.308   5.313
  5.381   5.085
  4.993   4.852
  5.181   4.571
  5.328   5.029
  5.385   4.730
  4.645   4.954
  5.244   5.179
  5.022   4.855
  5.404   5.438
  5.019   4.781
  4.740   5.243
  4.709   5.057
  4.804   5.201
  5.277   4.727
  4.968   4.612
  4.984   5.202
  4.611   4.733
  5.297   5.238
  5.032   5.201
  5.264   5.048
  4.858   4.609
  5.234   5.029
  5.057   4.868
  4.560   5.244
  5.155   5.186
  4.821   4.648
  4.989   4.977
  4.669   5.245
  5.415   5.204
  4.890   4.896
  5.156   4.713
  4.654   4.983
  4.684   4.984
  5.219   5.391
  4.678   5.414
  5.236   5.158
  4.944   4.598
  4.952   4.846
  5.239   5.221
  4.953   4.579
  4.910   4.893
  5.246   5.245
  4.678   5.156
  5.091   5.435
  4.904   5.087
  4.949   4.941
  4.716   4.677
  4.848   4.965
  5.440   4.873
  5.195   5.421
  5.041   4.846
  5.322   5.145
  4.645   4.808
  4.551   5.092
  5.240   5.203
  5.144   4.749
  4.756   4.782
  4.636   4.822
  4.737   4.567
  5.209   4.859
  4.645   4.890
  5.208   4.763
  4.586   5.148
  4.575   5.296
  4.839   5.444
  5.238   4.744
  4.561   4.661
  5.445   5.016
  4.595   5.320
  5.121   4.924
  4.892   4.847
  5.276   5.044
  5.190   4.599
  4.999   4.706
  5.090   4.980
  5.130   5.003
  5.022   4.951
  5.195   4.693
  4.640   4.914
  4.615   4.651
  4.910   5.342
  4.665   5.074
  4.839   5.358
  5.355   4.827
  4.810   4.883
  5.358   4.597
  4.831   4.655
  4.767   5.050
  4.874   5.278
  5.144   5.432
  5.346   5.323
  5.377   4.836
  4.710   4.762
  5.000   5.225
  5.392   4.875
  4.872   4.861
  4.839   4.719
  5.112   4.709
  4.869   5.025
  5.185   4.891
  4.728   4.760
  5.015   5.423
  5.016   5.392
  4.811   4.989
  4.639   4.834
  4.944   5.230
  4.967   4.569
  4.934   5.386
  4.649   5.225
  4.813   4.981
  5.348   4.817
  4.967   4.817
  4.602   4.853
  5.134   4.822
  5.252   5.328
  4.666   5.253
  4.717   4.585
  4.654   5.197
  4.856   5.245
  4.775   4.736
  4.956   5.190
  4.796   4.998
  4.551   5.152
  5.040   4.598
  4.718   5.273
  5.079   5.162
  4.654   4.744
  5.158   4.874
  4.996   4.789
  5.416   4.744
  5.207   5.217
  5.000   5.005
  5.235   5.069
  5.034   5.404
  4.823   5.361
  4.854   4.886
  5.050   4.647
  5.006   4.867
  4.592   4.689
  5.074   5.224
  5.433   4.588
  5.432   5.085
  5.195   5.330
  5.414   4.654
  4.857   4.855
  5.070   4.600
  4.594   4.818
  5.036   5.282
  4.946   4.830
  4.975   5.443
  5.313   5.261
  5.069   5.376
  4.844   4.894
  5.339   4.909
  5.224   5.371
  5.055   5.420
  5.019   4.816
  5.384   4.682
  5.321   5.434
  5.058   5.155
  5.387   5.204
  4.899   5.398
  5.137   5.023
  4.736   5.079
  4.857   4.980
  4.741   4.743
  4.598   4.934
  4.865   5.214
  5.178   5.138
  5.356   4.859
  5.138   5.407
  4.712   4.725
  4.718   5.307
  4.893   4.727
  4.718   4.931
  4.645   5.259
  4.662   4.947
  4.671   4.874
  5.208   4.734
  4.618   4.555
  4.588   4.591
  5.119   5.059
  5.201   5.349
  5.379   4.640
  4.837   5.061
  4.754   5.222
  5.390   5.357
  4.552   5.005
  5.233   5.310
  5.287   4.852
  5.369   4.843
  4.969   4.823
  5.294   5.193
  5.376   4.591
  4.832   4.627
  4.876   5.280
  4.643   5.118
  5.243   5.384
  5.242   5.120
  5.054   5.100
  5.057   5.092
  4.990   4.598
  5.115   4.690
  5.291   5.002
  4.647   4.842
  5.347   4.702
  4.957   4.898
  4.621   4.739
  4.737   4.914
  5.340   4.630
  5.084   5.016
  5.136   4.630
  4.632   4.878
  5.084   5.186
  4.938   4.723
  5.283   4.589
  5.103   5.205
  4.553   5.018
  4.962   4.565
  4.973   5.009
  4.891   4.693
  4.758   4.614
  4.924   4.618
  4.739   4.661
  4.717   4.909
  5.263   4.590
  5.019   4.990
  5.138   5.325
  4.779   5.159
  5.445   5.354
  4.981   5.407
  5.263   5.060
  4.579   5.168
  4.620   4.555
  4.924   4.669
  4.734   5.388
  5.201   4.914
  5.364   5.386
  5.274   5.049
  5.384   4.997
  4.571   4.770
  4.708   4.705
  5.391   5.348
  5.352   4.665
  5.255   5.253
  4.559   5.028
  5.116   4.920
  4.602   5.203
  4.775   4.850
  4.962   5.285
  5.423   4.892
  4.652   5.134
  5.197   5.288
  5.011   4.623
  4.832   5.057
  4.703   5.012
  5.063   4.584
  4.554   5.393
  5.026   4.979
  5.175   5.364
  5.119   5.420
  5.414   5.270
  5.421   4.852
  5.085   4.660
  5.102   5.056
  5.033   4.595
  4.708   5.256
  4.803   5.240
  4.567   5.385
  5.099   4.942
  5.390   5.268
  5.438   4.674
  5.121   5.163
  4.776   5.422
  5.062   4.782
  5.084   4.800
  5.201   5.209
  5.363   4.982
  5.189   4.679
  5.045   5.004
  4.675   5.079
  4.749   4.903
  5.347   5.098
  4.646   5.135
  4.724   5.385
  4.590   4.922
  4.701   5.299
  5.383   4.564
  4.939   5.152
  5.030   4.926
  4.773   5.088
  4.775   4.723
  4.743   5.004
  4.739   4.692
  4.728   4.864
  4.921   4.585
  5.395   5.410
  5.319   4.639
  5.053   4.582
  4.707   4.957
  4.712   4.965
  5.207   4.632
  5.333   4.595
  4.889   5.063
  5.261   4.817
  4.625   4.579
  5.326   4.845
  5.358   4.596
  4.902   4.871
  4.731   5.405
  4.966   5.025
  4.669   5.069
  4.643   5.292
  4.830   5.416
  5.257   5.113
  4.735   4.707
  5.026   5.081
  5.018   5.429
  4.998   5.219
  4.671   4.676
  5.133   4.584
  5.147   4.916
  5.114   4.764
  4.809   4.917
  5.395   5.076
  4.777   4.594
  5.266   5.219
  5.307   5.037
  4.772   5.426
  5.118   5.082
  4.579   5.171
  4.769   5.007
  5.194   5.356
  5.250   5.064
  4.981   4.905
  4.922   4.710
  4.837   5.108
  4.989   5.219
  4.931   4.603
  5.132   5.091
  4.586   5.003
  4.806   5.038
  5.348   5.381
  5.349   5.209
  4.635   4.559
  5.101   4.728
  4.644   5.113
  4.702   5.024
  4.695   4.950
  5.120   5.294
  4.894   4.714
  5.095   5.038
  5.020   4.837
  5.109   4.664
  4.736   4.858
  4.858   4.887
  5.041   5.309
  5.418   4.673
  4.967   5.127
  5.442   5.431
  5.291   4.757
  4.985   5.187
  4.868   4.847
  4.876   5.044
  4.918   4.813
  4.766   5.247
  4.715   4.620
  5.035   4.907
  5.314   5.207
  5.106   5.179
  5.187   5.327
  4.579   4.666
  4.953   5.130
  5.203   4.782
  5.299   5.277
  5.025   4.813
  5.259   4.676
  4.566   4.853
  5.175   5.255
  4.718   4.617
  4.919   4.581
  4.936   4.670
  4.950   5.016
  4.561   4.555
  5.350   4.847
  5.208   5.244
  4.711   4.809
  5.139   5.175
  5.165   4.906
  5.230   5.047
  5.036   4.860
  4.686   4.685
  5.040   4.861
  5.310   4.790
  5.385   4.915
  4.896   4.704
  5.450   5.231
  5.233   4.595
  5.319   5.004
  4.630   4.928
  4.659   5.365
  4.594   5.200
  4.984   4.896
  5.271   5.436
  5.300   4.653
  5.136   4.884
  5.346   4.734
  5.077   5.170
  4.814   4.862
  4.683   5.161
  4.836   5.259
  4.718   5.438
  5.298   5.170
  5.321   5.446
  4.848   4.748
  5.211   4.721
  5.372   5.191
  5.295   5.191
  5.250   5.250
  5.090   4.940
  5.305   4.568
  4.730   4.571
  5.340   4.836
  4.585   4.761
  5.148   5.033
  5.198   5.266
  5.281   5.371
  4.664   5.158
  4.591   4.971
  4.673   5.271
  5.389   4.942
  5.082   5.079
  5.376   4.927
  5.378   5.154
  4.727   5.164
  4.831   5.327
  5.192   5.038
  5.444   5.428
  4.999   4.989
  4.574   4.914
  5.071   5.271
  4.952   4.621
  5.173   5.004
  4.964   4.650
  4.851   4.588
  4.913   5.309
  4.984   5.386
  5.261   5.168
  5.180   4.939
  5.388   4.550
  5.004   5.152
  5.076   5.136
  4.955   4.716
  5.215   5.156
  4.920   5.304
  4.634   4.861
  5.103   5.081
  4.637   4.580
  5.151   5.059
  4.616   4.606
  4.604   5.249
  5.042   5.373
  5.272   5.324
  4.771   5.147
  5.382   4.804
  4.951   4.977
  4.714   4.759
  5.448   4.844
  4.707   5.124
  4.558   4.558
  5.239   5.180
  4.818   5.110
  5.234   5.344
  5.387   4.880
  4.710   4.646
  5.234   5.130
  4.738   5.171
  5.258   4.752
  4.821   4.646
  4.903   5.347
  5.136   5.272
  5.096   5.336
  5.055   5.355
  5.425   5.011
  5.215   4.969
  4.724   5.421
  4.867   5.064
  4.730   5.160
  4.991   5.207
  5.070   5.124
  4.851   5.386
  5.172   4.566
  5.286   5.022
  4.779   4.791
  5.413   5.366
  4.754   5.010
  5.281   5.338
  4.975   4.883
  4.746   4.884
  4.852   4.794
  5.382   5.039
  5.002   4.593
  4.796   5.061
  5.335   4.589
  4.806   4.649
  5.015   4.829
  5.403   4.823
  5.374   4.633
  4.911   4.746
  4.703   4.876
  5.289   4.936
  4.606   4.794
  4.725   5.175
  5.198   4.621
  5.400   4.944
  4.583   5.224
  5.298   5.435
  4.894   4.610
  5.088   4.944
  4.656   5.133
  5.017   4.894
  4.924   4.557
  5.124   4.857
  5.444   4.696
  5.026   4.874
  4.909   5.392
  4.614   5.289
  4.731   4.836
  5.271   5.167
  5.372   5.115
  5.352   5.133
  4.654   5.014
  4.586   5.312
  5.186   4.988
  4.914   4.928
  5.250   4.554
  5.326   4.553
  5.038   5.155
  4.804   5.257
  4.698   4.846
  5.385   4.875
  4.684   4.968
  5.240   5.091
  4.810   4.843
  4.551   5.065
  4.925   4.977
  4.864   4.706
  4.831   4.830
  4.980   5.023
  4.999   5.339
  5.172   5.200
  4.606   4.763
  5.386   5.177
  5.280   5.216
  5.056   5.430
  5.001   5.167
  5.295   4.817
  5.061   5.068
  4.551   5.321
  5.212   5.162
  5.161   5.393
  4.837   5.285
  5.163   5.282
  4.880   5.056
  4.666   5.249
  5.226   4.916
  5.374   5.116
  5.376   5.254
  5.278   5.032
  5.278   4.843
  4.988   4.975
  5.396   4.673
  5.055   4.823
  4.700   4.772
  4.910   5.217
  5.216   5.436
  5.135   4.950
  5.158   5.304
  5.248   4.814
  5.212   5.442
  5.236   4.935
  4.760   5.249
  4.974   5.259
  5.432   4.768
  4.846   5.247
  4.969   5.289
  5.032   5.080
  4.919   5.439
  4.590   4.900
  5.165   5.363
  4.777   5.357
  5.348   4.738
  4.619   5.000
  4.624   5.430
  4.822   5.262
  5.192   4.993
  5.351   4.637
  4.619   5.436
  5.174   4.951
  5.350   5.280
  5.388   4.584
  4.968   4.886
  5.001   4.840
  4.981   4.640
  5.141   5.234
  4.669   4.691
  5.284   4.568
  5.396   4.599
  4.729   4.809
  5.079   5.401
  4.990   5.031
  4.602   4.782
  4.845   4.994
  4.855   4.667
  4.932   5.369
  4.810   5.191
  4.764   4.570
  5.331   4.589
  5.194   5.345
  5.014   5.095
  5.192   4.895
  5.045   5.314
  5.367   4.734
  5.298   4.749
  5.343   5.419
  5.424   5.208
  5.411   5.073
  4.821   4.554
  4.801   5.016
  5.247   4.891
  5.109   5.373
  4.943   4.775
  5.422   4.945
  5.113   4.817
  4.797   5.234
  5.261   5.391
  4.996   5.421
  5.383   5.429
  5.145   5.419
  4.723   4.632
  4.910   5.440
  5.121   4.593
  4.684   4.995
  5.433   5.024
  5.435   5.181
  5.359   5.054
  5.298   5.146
  5.061   4.904
  5.005   5.419
  5.148   5.102
  4.950   4.629
  4.854   5.162
  5.028   5.282
  5.173   4.598
  5.261   5.199
  4.643   4.886
  5.008   5.097
  4.982   4.756
  4.571   4.848
  5.070   5.023
  5.107   5.150
  5.326   5.040
  4.603   4.756
  5.065   5.125
  5.192   4.910
  5.076   4.753
  5.017   5.443
  5.192   5.184
  5.124   4.717
  4.754   5.127
  5.240   4.570
  5.304   5.163
  4.952   4.697
  5.023   5.303
  5.388   4.874
  4.625   5.401
  5.258   4.681
  4.949   4.851
  4.941   4.776
  4.706   4.834
  5.421   4.826
  5.112   4.588
  4.590   4.586
  4.553   5.211
  5.344   4.977
  4.766   4.705
  5.060   4.842
  4.971   5.003
  4.976   5.241
  5.178   5.436
  5.206   5.204
  5.011   4.635
  5.235   4.692
  5.279   4.979
  5.110   4.718
  5.324   4.669
  4.997   4.955
  5.226   5.013
  5.052   5.158
  5.107   5.195
  4.706   5.038
  4.845   4.672
  5.388   5.247
  4.926   5.136
  4.778   4.915
  4.897   4.928
  4.698   5.092
  4.616   5.298
  5.062   5.064
  5.081   4.985
  4.676   5.285
  5.046   5.420
  5.162   4.902
  5.297   5.351
  4.790   5.228
  5.196   5.014
  4.931   4.869
  4.848   4.855
  4.705   4.921
  5.083   4.703
  5.369   4.667
  4.968   4.560
  4.643   5.067
  4.742   4.739
  5.052   4.585
  4.774   5.289
  5.311   4.656
  4.610   5.031
  5.048   4.999
  5.342   4.557
  5.013   4.561
  5.040   4.870
  5.144   4.587
  5.427   4.821
  4.566   5.172
  4.661   4.934
  4.700   4.835
  4.649   5.362
  5.198   5.443
  4.899   5.427
  5.223   4.859
  4.592   5.094
  5.186   5.149
  5.183   4.926
  5.409   4.666
  4.788   5.111
  4.936   4.703
  4.938   5.204
  5.447   4.823
  4.765   5.299
  5.425   4.798
  4.638   5.341
  5.177   5.231
  5.378   5.389
  5.150   5.348
  5.317   5.082
  5.132   4.630
  4.616   5.440
  4.551   4.981
  5.100   5.123
  5.439   4.993
  5.429   4.640
  5.440   4.559
  5.316   5.417
  4.941   4.830
  5.372   4.778
  5.279   5.060
  5.414   5.080
  5.024   4.712
  4.745   5.410
  5.006   4.667
  4.895   4.757
  4.879   5.002
  4.586   5.029
  4.805   4.806
  5.325   5.374
  4.757   5.132
  4.889   5.174
  5.389   5.201
  5.180   4.799
  4.793   5.280
  4.680   5.134
  4.906   5.112
  5.257   5.078
  5.379   4.896
  4.740   4.708
  4.943   5.193
  5.232   4.686
  5.178   4.589
  5.175   4.770
  4.632   5.359
  4.913   4.709
  5.213   4.704
  5.352   4.921
  4.837   5.271
  5.086   4.600
  4.565   5.121
  4.829   4.916
  5.137   5.174
  4.858   5.234
  5.429   5.060
  5.260   5.071
  4.774   4.950
  4.770   5.129
  5.290   4.908
  5.017   5.430
  4.976   5.196
  4.579   5.220
  4.982   5.154
  5.311   5.341
  4.933   5.308
  4.994   5.245
  5.192   5.378
  4.590   5.338
  4.704   5.047
  4.865   5.323
  5.355   4.914
  5.134   5.137
  4.593   5.191
  4.907   4.796
  5.019   4.794
  5.231   4.903
  4.629   5.026
  5.316   5.093
  5.404   5.206
  5.095   4.876
  4.857   4.815
  4.746   4.687
  5.429   5.363
  4.786   5.289
  5.050   4.909
  5.246   5.299
  5.333   4.968
  5.195   4.698
  4.682   4.926
  5.429   4.640
  4.676   4.712
  4.751   4.675
  5.192   4.868
  5.346   4.763
  5.287   5.312
  4.577   4.881
  5.419   5.102
  4.747   5.418
  5.033   5.073
  5.191   5.069
  5.037   4.875
  5.264   5.063
  4.913   4.851
  4.725   4.577
  4.980   4.553
  5.140   5.174
  5.390   4.891
  4.616   5.054
  5.155   5.325
  4.770   4.851
  5.146   4.621
  4.697   4.577
  5.430   4.982
  4.787   5.068
  4.568   5.230
  5.054   4.894
  5.332   5.133
  4.699   5.086
  4.936   5.186
  4.806   5.202
  4.865   5.347
  4.992   4.763
  5.021   4.610
  5.340   4.935
  5.084   4.890
  4.748   5.349
  5.093   4.642
  4.774   4.806
  4.847   5.304
  5.212   4.695
  4.741   5.052
  4.584   5.112
  5.104   5.318
  4.911   4.674
  4.913   4.662
  5.340   5.331
  5.063   5.309
  4.909   5.359
  4.599   5.178
  4.819   5.108
  5.179   5.190
  4.613   4.936
  5.231   4.634
  4.885   4.915
  4.887   5.022
  4.769   4.703
  5.390   4.561
  5.312   4.744
  4.567   5.232
  4.994   4.632
  5.277   4.740
  4.705   5.403
  5.184   4.896
  4.836   4.834
  5.220   5.151
  5.129   4.948
  5.360   5.350
  5.350   5.047
  4.809   4.964
  5.149   4.874
  5.053   5.029
  4.617   5.056
  4.944   4.712
  5.266   5.055
  4.578   4.973
  4.587   4.762
  5.217   4.758
  5.170   5.243
  4.753   5.021
  4.651   5.139
  4.763   5.093
  4.874   4.559
  4.802   4.956
  4.919   4.956
  4.626   5.173
  5.002   5.325
  5.188   5.246
  4.591   5.301
  4.709   5.244
  5.109   5.197
  4.598   5.143
  5.017   5.189
  4.685   4.766
  4.569   4.781
  4.738   5.356
  5.035   4.566
  4.975   5.075
  4.758   5.211
  4.803   4.579
  4.999   5.163
  4.564   5.375
  4.700   4.706
  5.029   4.943
  5.135   5.150
  4.883   5.033
  4.862   5.345
  5.246   4.633
  4.595   4.978
  4.643   5.037
  4.572   4.986
  4.670   5.062
  5.175   5.085
  4.834   5.345
  5.258   5.011
  5.394   5.214
  5.041   4.651
  4.719   5.040
  5.128   4.710
  5.261   4.893
  5.034   5.046
  5.096   4.705
  5.305   5.237
  5.252   5.267
  4.872   4.999
  4.591   5.390
  4.895   5.081
  4.870   5.407
  5.263   5.266
  5.228   5.097
  5.025   4.826
  5.227   4.703
  5.292   5.191
  4.694   5.190
  5.195   4.841
  5.122   4.940
  5.350   5.380
  4.996   5.377
  5.150   5.069
  5.191   4.831
  5.220   5.422
  5.132   4.993
  5.283   4.775
  5.397   5.051
  4.567   5.126
  4.553   4.615
  4.940   4.980
  5.415   5.036
  4.699   5.220
  4.710   5.144
  5.025   4.851
  5.288   4.857
  4.968   5.174
  5.082   5.381
  4.969   4.756
  4.645   4.930
  5.030   5.323
  4.615   5.108
  5.261   5.295
  4.651   4.992
  5.367   5.008
  5.125   4.689
  5.339   4.988
  4.680   4.922
  4.571   5.297
  4.816   4.772
  5.290   4.955
  4.919   5.052
  5.242   5.069
  5.386   5.387
  4.585   5.237
  4.878   4.688
  4.895   4.615
  5.192   5.392
  4.865   5.044
  5.375   4.897
  4.622   5.113
  4.910   4.946
  4.647   4.803
  5.208   4.958
  5.119   5.199
  5.121   5.054
  5.044   4.829
  5.139   5.324
  4.733   4.888
  5.052   5.116
  5.292   5.202
  5.332   5.366
  5.048   5.416
  5.395   5.341
  4.783   4.807
  4.827   5.152
  4.601   5.154
  4.639   4.692
  4.644   4.734
  5.192   4.722
  4.614   5.131
  5.139   4.923
  4.772   5.335
  5.017   5.240
  5.296   4.865
  5.294   4.969
  4.606   4.561
  5.138   4.677
  5.037   4.985
  5.084   4.839
  4.875   5.143
  4.925   5.132
  5.342   5.334
  5.101   5.296
  4.964   4.813
  5.150   4.782
  4.727   5.232
  5.136   5.169
  5.394   4.653
  5.191   5.204
  4.640   5.421
  4.570   5.334
  5.293   4.939
  4.557   5.039
  5.254   4.961
  4.617   5.105
  5.080   4.703
  4.796   5.384
  4.730   4.991
  5.275   5.003
  5.149   5.144
  5.312   5.424
  5.139   5.203
  5.266   5.174
  5.197   5.071
  5.070   5.069
  5.419   4.602
  4.934   4.987
  4.782   4.739
  4.711   4.850
  5.266   5.272
  4.553   5.201
  5.354   4.797
  4.958   5.258
  4.951   5.357
  5.432   5.024
  5.129   5.413
  5.380   4.911
  5.070   4.921
  5.070   5.336
  4.887   4.561
  5.181   4.784
  4.721   4.980
  4.688   5.254
  4.567   4.686
  4.678   4.846
  5.110   5.357
  4.743   5.134
  5.141   4.775
  4.705   5.068
  4.679   4.668
  5.336   4.976
  4.973   4.575
  5.237   5.273
  4.590   5.396
  5.285   5.411
  4.558   4.857
  5.031   5.258
  4.647   5.417
  4.831   5.429
  4.850   4.966
  4.864   5.385
  4.589   4.803
  4.591   4.839
  5.248   5.421
  4.856   5.382
  4.694   5.231
  4.969   5.037
  4.979   4.591
  5.276   4.683
  4.878   4.640
  4.809   4.863
  5.066   4.844
  4.752   4.825
  4.992   4.973
  5.091   4.732
  4.772   4.862
  4.852   5.240
  5.246   5.025
  5.101   5.302
  5.208   5.424
  4.841   5.449
  5.346   5.349
  5.147   4.825
  4.935   5.409
  4.790   4.681
  5.169   4.777
  4.870   4.802
  5.170   5.329
  5.188   5.212
  5.188   4.938
  4.582   4.716
  4.823   4.572
  5.305   4.826
  4.719   4.685
  4.982   5.325
  5.053   5.018
  4.617   5.060
  4.729   4.778
  4.666   5.242
  5.170   5.033
  5.312   4.916
  5.300   5.060
  4.685   5.092
  4.971   4.736
  5.240   4.680
  5.269   5.188
  4.590   5.295
  4.587   5.337
  5.091   5.427
  4.813   4.874
  5.223   5.165
  4.846   5.395
  4.921   4.655
  5.387   5.233
  5.213   5.285
  4.816   5.376
  4.958   5.162
  4.749   4.684
  5.388   4.818
  4.795   4.932
  5.233   4.846
  5.276   4.899
  4.915   4.923
  5.102   5.432
  5.358   5.153
  5.381   4.813
  4.833   5.186
  4.875   5.379
  5.368   5.381
  5.197   5.061
  5.449   4.563
  4.746   5.049
  4.656   4.811
  5.115   5.318
  5.073   4.737
  4.760   4.946
  4.793   4.800
  5.255   4.612
  5.090   5.318
  5.068   4.996
  4.787   4.814
  5.083   5.188
  4.871   5.324
  4.935   4.799
  4.744   4.961
  4.838   4.679
  5.427   4.610
  4.998   4.902
  5.001   4.888
  4.681   4.701
  4.867   4.910
  5.345   5.236
  4.783   4.725
  4.579   4.824
  4.850   4.651
  5.284   4.771
  5.326   5.358
  5.364   4.729
  4.780   5.003
  5.096   5.409
  5.413   4.820
  4.662   4.572
  5.171   5.380
  4.620   5.092
  5.210   4.686
  4.561   5.198
  4.719   4.557
  5.164   4.666
  4.982   5.020
  5.089   4.988
  5.281   5.442
  4.894   4.561
  4.924   5.100
  5.191   5.371
  5.438   4.649
  5.003   4.807
  4.772   4.916
  5.114   4.996
  5.162   5.132
  4.707   5.036
  5.113   5.200
  4.678   4.639
  4.651   4.579
  4.835   4.837
  5.139   4.553
  4.642   5.264
  5.428   5.131
  5.411   5.378
  5.141   5.366
  4.570   4.814
  4.653   5.102
  5.445   4.822
  4.742   5.073
  4.749   5.244
  5.348   4.861
  4.566   5.197
  4.949   4.701
  4.863   4.980
  5.161   5.246
  4.920   4.623
  5.397   4.801
  5.350   5.391
  4.601   5.003
  4.726   5.273
  5.340   5.238
  4.702   4.917
  4.587   5.033
  5.315   5.283
  4.636   5.166
  4.975   5.097
  4.659   4.747
  4.782   4.652
  4.986   4.787
  4.943   4.666
  5.115   5.271
  5.141   5.233
  4.680   5.046
  4.985   4.745
  5.332   4.588
  4.862   5.350
  4.816   5.325
  5.195   4.901
  4.654   4.965
  5.121   4.769
  5.401   5.118
  5.062   5.351
  4.694   4.563
  5.416   4.900
  5.070   4.716
  4.830   5.295
  4.753   4.550
  4.689   5.309
  5.313   4.665
  5.133   5.179
  4.766   5.137
  5.317   5.216
  5.158   4.994
  4.664   5.442
  5.104   5.043
  4.914   5.058
  5.370   4.707
  5.010   4.934
  5.225   5.087
  4.794   5.163
  5.009   5.283
  5.198   4.725
  4.916   5.175
  5.101   4.720
  4.835   4.701
  4.993   4.722
  4.890   4.917
  4.626   4.996
  4.563   5.342
  4.644   5.071
  5.096   4.644
  4.582   4.834
  5.278   4.557
  4.783   4.679
  4.849   5.442
  5.011   5.381
  5.344   4.705
  4.571   4.814
  4.712   5.083
  4.579   5.283
  5.098   5.136
  4.707   5.016
  4.791   5.372
  4.810   5.154
  5.425   4.796
  4.948   5.030
  5.278   4.876
  4.605   5.168
  5.025   5.270
  4.957   4.730
  5.149   5.448
  5.295   4.556
  4.827   4.574
  5.229   5.134
  5.322   4.554
  5.251   5.134
  4.633   4.844
  4.836   4.756
  4.688   4.905
  5.092   4.571
  4.760   5.108
  5.314   5.311
  5.311   5.252
  5.122   5.109
  5.398   4.609
  5.392   4.680
  5.245   5.416
  4.574   5.444
  4.971   5.315
  4.640   5.026
  4.714   5.086
  5.293   4.664
  5.084   4.809
  4.569   4.902
  5.327   5.282
  5.283   5.416
  5.066   4.941
  4.913   5.307
  4.764   5.021
  4.900   4.662
  4.923   4.903
  4.801   5.026
  4.990   4.859
  4.985   5.152
  5.312   4.689
  4.736   4.933
  5.366   5.142
  4.814   5.158
  4.904   5.252
  4.554   4.595
  5.123   4.556
  5.233   5.062
  4.891   4.686
  4.551   5.078
  4.863   4.687
  5.110   5.355
  4.682   5.259
  5.194   4.700
  5.375   4.682
  5.242   5.335
  4.908   5.047
  5.182   4.935
  4.627   5.435
  5.447   4.840
  5.003   4.589
  4.951   5.083
  5.421   5.174
  4.900   5.236
  5.202   5.250
  4.574   5.161
  5.270   5.141
  4.935   5.059
  5.401   4.767
  4.808   4.555
  5.397   5.269
  5.356   4.873
  4.954   4.810
  4.824   4.631
  5.016   5.028
  5.101   5.084
  5.275   4.567
  4.655   5.232
  4.607   4.667
  4.796   4.566
  5.272   5.171
  5.441   4.687
  5.090   4.770
  4.642   5.099
  5.312   4.990
  4.975   5.091
  4.893   5.143
  4.575   4.889
  5.280   4.592
  4.993   4.932
  5.350   5.214
  5.052   4.668
  5.212   5.362
  5.040   4.795
  5.285   5.414
  4.662   4.999
  5.276   4.856
  4.753   5.372
  5.237   4.583
  4.940   4.781
  4.559   4.580
  4.983   5.041
  5.110   4.660
  5.345   4.769
  4.750   4.801
  4.790   4.801
  4.675   5.294
  4.854   5.348
  5.367   5.325
  4.851   4.664
  5.322   5.293
  5.332   5.090
  4.616   5.217
  4.625   4.698
  5.161   5.191
  4.895   5.188
  4.891   5.006
  4.556   4.995
  4.854   5.043
  5.143   5.213
  5.041   5.115
  5.367   5.096
  4.986   5.376
  5.128   4.988
  4.550   4.658
  4.613   5.018
  5.136   4.919
  4.767   4.830
  5.198   4.782
  4.964   5.365
  4.968   4.959
  5.288   5.173
  5.320   5.414
  4.606   4.659
  5.111   4.867
  5.159   4.725
  5.276   4.822
  4.732   4.879
  4.697   5.150
  5.094   5.166
  5.060   4.824
  4.904   5.158
  4.696   4.803
  4.668   4.838
  4.926   4.770
  4.674   5.274
  5.343   4.746
  4.683   4.626
  4.749   5.233
  4.566   4.778
  4.613   4.563
  5.383   5.097
  4.945   4.777
  5.198   5.151
  4.925   5.262
  5.326   4.776
  4.967   4.738
  4.886   4.815
  5.051   5.287
  5.365   4.873
  4.629   4.978
  5.273   4.644
  4.576   4.677
  4.973   5.153
  4.602   4.672
  5.397   5.122
  4.564   5.085
  5.208   4.672
  4.971   5.207
  4.631   5.126
  4.675   5.099
  4.875   5.077
  5.322   5.433
  5.044   5.128
  4.753   4.749
  4.662   5.196
  5.198   4.770
  5.162   4.907
  4.680   4.740
  4.965   4.660
  4.935   4.858
  5.189   5.106
  4.815   5.425
  4.576   5.375
  4.777   5.018
  5.355   4.974
  5.199   4.920
  5.059   4.714
  5.079   5.429
  5.151   5.376
  5.120   4.626
  5.318   4.699
  5.135   5.198
  5.018   5.031
  5.255   4.627
  4.970   4.968
  4.604   4.646
  5.333   5.023
  4.643   5.342
  5.221   5.218
  4.661   4.740
  4.889   4.762
  5.190   5.335
  5.372   4.982
  5.243   5.046
  4.598   5.038
  5.431   4.651
  5.059   5.142
  4.823   5.060
  5.272   4.634
  5.257   4.629
  5.229   4.969
  4.595   4.796
  4.688   5.112
  5.299   5.405
  4.954   5.284
  4.553   5.353
  4.601   4.575
  4.960   5.391
  4.883   5.056
  5.385   4.873
  5.181   4.699
  4.641   4.818
  4.899   4.984
  4.626   5.033
  5.284   4.676
  5.342   5.374
  4.665   5.141
  4.826   5.205
  4.724   4.887
  4.852   5.332
  5.024   5.287
  4.762   4.753
  5.066   5.020
  4.857   5.394
  5.104   5.031
  4.624   4.828
  5.382   5.132
  4.892   5.324
  5.054   4.666
  5.116   5.361
  5.303   4.728
  4.568   5.440
  5.031   5.086
  4.993   4.856
  4.749   5.164
  4.764   5.436
  5.246   5.047
  5.173   4.950
  5.039   4.763
  5.265   5.216
  4.653   5.346
  4.926   5.340
  4.593   5.194
  4.665   4.890
  4.700   5.214
  5.118   5.075
  4.810   4.618
  4.967   4.669
  4.587   5.275
  5.096   4.608
  4.572   5.411
  4.885   5.176
  4.717   4.858
  4.734   5.169
  4.912   5.072
  4.666   5.347
  5.318   5.061
  5.449   5.367
  5.118   4.729
  5.237   4.797
  5.055   4.839
  5.300   5.173
  5.112   5.100
  5.245   4.797
  4.792   4.776
  5.014   5.387
  5.433   5.428
  5.299   5.022
  5.161   4.636
  5.161   5.424
  5.002   5.331
  5.271   4.607
  5.291   5.043
  4.692   5.415
  5.254   5.299
  4.615   5.395
  5.286   4.699
  4.687   5.242
  4.726   5.064
  4.922   4.820
  4.587   4.688
  4.831   4.622
  4.814   4.656
  5.409   4.887
  5.193   5.354
  4.712   4.782
  4.557   5.295
  5.217   5.264
  5.397   5.346
  5.196   4.800
  4.588   4.918
  4.910   5.128
  5.111   5.161
  4.966   4.835
  5.375   4.836
  4.588   5.166
  5.134   4.986
  4.911   5.173
  5.318   5.240
  5.074   4.684
  4.751   4.915
  5.280   5.368
  4.824   5.132
  5.038   5.224
  5.399   5.162
  5.118   4.900
  5.413   5.065
  4.656   4.843
  5.105   4.731
  4.710   5.360
  5.224   4.843
  4.631   5.022
  5.203   5.110
  5.079   5.373
  5.170   4.787
  5.368   4.933
  5.167   4.772
  4.623   4.961
  4.755   4.730
  4.730   4.750
  4.911   4.677
  4.746   5.153
  5.254   4.771
  5.404   4.959
  5.201   5.363
  4.557   5.066
  4.633   4.609
  4.998   5.378
  4.807   5.408
  5.167   5.208
  5.365   4.838
  5.094   5.326
  4.782   4.723
  5.048   4.976
  5.280   4.788
  5.086   4.651
  5.415   5.300
  4.921   5.013
  5.412   5.099
  5.320   4.977
  4.739   5.314
  5.333   5.047
  5.296   4.703
  5.384   4.720
  4.618   4.615
  5.213   5.328
  5.169   5.426
  5.449   4.758
  4.566   5.435
  4.966   4.856
  5.373   4.922
  5.185   5.162
  4.655   5.241
  5.414   5.022
  5.027   5.245
  5.151   5.322
  4.873   5.381
  4.705   5.316
  5.204   4.876
  5.329   5.432
  5.324   5.345
  4.813   4.773
  4.871   5.069
  4.871   4.708
  5.299   4.886
  4.716   5.433
  5.292   5.434
  5.409   5.203
  5.207   5.122
  5.235   5.250
  5.084   4.589
  5.037   5.314
  4.585   4.836
  5.300   4.940
  5.029   4.971
  4.970   4.924
  5.141   4.673
  4.716   5.366
  5.156   4.590
  5.031   4.690
  4.857   4.852
  4.990   4.826
  4.845   5.096
  5.263   5.082
  4.623   5.102
  5.140   5.128
  4.771   4.880
  5.032   5.195
  4.912   5.159
  5.323   4.708
  5.038   5.124
  4.705   5.416
  4.933   5.291
  5.089   5.071
  5.260   4.578
  4.842   5.270
  4.912   5.092
  5.042   5.332
  4.880   5.229
  5.117   5.408
  4.992   5.092
  4.767   4.714
  4.727   5.106
  4.831   5.446
  4.924   4.645
  5.112   5.333
  4.707   4.908
  5.247   4.627
  4.685   5.050
  5.370   4.813
  4.953   5.050
  4.622   4.928
  4.569   4.674
  4.783   5.297
  5.024   5.021
  5.338   5.226
  4.564   4.701
  4.994   4.956
  5.061   4.874
  5.276   5.011
  5.025   5.103
  4.844   4.703
  4.814   4.779
  5.098   4.694
  5.366   5.090
  4.836   5.315
  4.865   4.815
  5.338   5.078
  5.250   5.089
  5.381   4.961
  4.620   5.142
  4.772   5.331
  4.813   4.816
  5.169   4.798
  4.592   4.685
  4.646   4.603
  5.449   5.420
  5.446   4.622
  5.384   4.560
  5.194   5.342
  5.194   5.211
  4.566   4.622
  4.811   5.376
  5.310   4.841
  4.777   4.890
  4.811   5.346
  5.371   5.020
  4.589   4.574
  5.432   4.757
  5.184   4.680
  5.003   4.801
  5.217   4.565
  4.659   4.756
  5.176   4.798
  4.639   4.580
  5.187   4.717
  4.806   5.422
  4.858   5.234
  5.377   4.576
  5.077   4.907
  4.897   5.307
  4.741   5.379
  5.054   4.858
  4.593   4.866
  5.080   5.046
  4.893   4.775
  5.280   5.204
  4.561   5.289
  5.135   4.734
  5.376   5.023
  5.014   4.583
  5.355   4.693
  4.851   5.354
  5.441   5.421
  5.380   5.138
  4.955   5.175
  4.715   4.903
  5.415   4.659
  5.446   4.709
  4.742   4.860
  5.334   4.945
  4.695   5.146
  4.636   4.950
  5.384   4.978
  4.713   4.982
  5.231   4.739
  5.012   4.573
  4.906   5.371
  4.980   5.219
  5.285   5.128
  4.981   4.820
  5.327   5.005
  4.604   5.257
  5.327   5.234
  5.306   4.994
  5.105   5.138
  4.640   4.698
  4.838   4.981
  5.033   5.390
  5.098   5.156
  4.612   5.273
  4.940   4.974
  4.619   5.240
  5.180   4.628
  5.097   5.299
  5.140   5.287
  4.922   4.742
  4.715   5.277
  4.795   5.407
  5.061   5.065
  4.879   4.768
  4.786   5.231
  4.740   4.860
  5.092   5.082
  5.331   5.394
  5.326   4.799
  5.180   5.294
  4.930   4.924
  4.699   5.432
  4.898   4.722
  4.963   4.663
  4.996   4.791
  5.423   5.152
  5.316   4.675
  5.007   5.276
  5.200   5.085
  4.976   5.114
  5.407   5.380
  5.372   4.562
  5.024   5.074
  4.980   5.174
  4.634   5.128
  5.310   5.046
  5.049   5.214
  5.376   4.586
  4.819   4.600
  4.822   4.850
  5.165   4.707
  4.862   5.005
  5.324   4.631
  4.735   4.553
  4.562   4.660
  5.127   5.260
  5.296   4.864
  5.097   5.409
  5.190   4.918
  5.025   4.957
  4.581   5.372
  4.800   5.364
  5.063   5.241
  5.208   4.732
  5.436   5.167
  5.068   5.117
  5.356   4.854
  4.834   5.137
  5.163   4.644
  4.988   4.736
  5.217   4.801
  4.555   5.311
  4.802   4.848
  5.311   5.207
  4.823   4.671
  5.095   4.748
  4.727   4.922
  4.665   4.957
  4.977   4.731
  5.073   5.343
  5.066   5.286
  5.258   5.253
  4.718   5.215
  5.110   4.572
  4.823   5.234
  4.581   4.646
  5.350   5.428
  5.116   5.342
  5.419   5.090
  4.749   4.576
  5.221   5.419
  5.080   4.613
  5.444   5.165
  5.387   4.715
  5.051   4.670
  5.338   4.990
  5.426   5.096
  5.389   5.250
  5.263   4.567
  4.721   5.270
  5.074   5.167
  4.997   5.375
  4.573   5.348
  5.270   5.082
  4.658   5.236
  5.263   4.955
  5.184   5.326
  5.266   4.853
  5.136   5.098
  4.929   5.214
  4.707   4.734
  4.881   4.925
  4.926   5.419
  5.364   5.327
  4.980   5.226
  4.624   4.573
  4.896   4.997
  5.365   4.677
  4.868   4.558
  5.328   4.721
  4.738   4.972
  5.152   4.804
  4.922   5.025
  4.567   4.564
  5.358   5.037
  4.667   5.124
  5.222   4.877
  5.080   4.554
  4.761   4.758
  4.792   4.594
  5.120   5.263
  4.594   4.655
  5.382   4.974
  4.896   4.750
  4.765   5.155
  4.750   4.958
  5.048   4.685
  5.119   4.741
  4.869   4.907
  4.827   4.785
  4.962   4.918
  5.105   4.655
  4.632   4.700
  5.003   4.570
  5.158   4.690
  4.737   4.623
  4.560   4.623
  5.021   4.653
  5.203   4.967
  5.164   5.104
  5.256   5.221
  5.195   5.301
  5.426   5.064
  4.750   4.958
  5.038   5.040
  4.625   5.151
  4.558   4.744
  5.153   4.711
  5.015   5.248
  5.329   4.822
  4.982   5.138
  4.904   5.391
  4.664   5.008
  4.895   4.776
  4.688   4.613
  4.675   4.888
  4.858   4.556
  5.190   4.783
  5.427   5.384
  4.901   5.186
  4.876   4.900
  4.854   4.682
  4.559   5.272
  4.561   5.268
  4.748   5.444
  4.742   5.101
  5.379   5.317
  5.111   5.207
  4.962   5.010
  4.709   4.924
  4.578   5.033
  5.333   5.119
  5.411   4.979
  4.618   4.890
  5.059   5.381
  4.974   4.918
  4.925   5.240
  4.881   5.190
  4.984   5.354
  5.419   4.716
  4.990   5.014
  5.156   4.755
  4.868   5.143
  4.952   5.164
  4.602   4.913
  5.394   5.393
  5.149   5.038
  4.868   5.134
  4.901   4.586
  5.365   5.430
  5.250   4.880
  4.561   5.382
  4.590   4.989
  4.925   5.076
  4.632   4.635
  4.845   5.307
  5.281   4.984
  4.593   5.449
  4.751   4.794
  4.705   4.947
  4.642   4.676
  4.607   4.713
  4.614   5.408
  5.083   4.839
  5.174   4.637
  5.224   5.410
  5.230   4.899
  4.724   5.015
  4.661   5.197
  5.245   4.551
  4.605   4.748
  5.228   5.321
  4.566   4.945
  5.238   5.253
  4.966   5.051
  5.404   4.568
  4.724   5.347
  4.717   4.742
  4.856   5.436
  5.016   4.689
  4.576   5.049
  4.869   4.900
  4.896   4.712
  4.828   5.262
  5.286   5.205
  4.868   5.020
  4.667   4.911
  4.860   4.987
  4.815   4.563
  5.053   4.674
  4.705   4.806
  5.383   4.775
  5.443   4.642
  4.564   4.922
  4.974   4.758
  4.617   5.209
  4.839   5.309
  5.365   5.364
  5.326   5.041
  4.889   4.602
  5.414   5.316
  5.260   4.596
  5.174   5.143
  5.180   4.759
  5.436   5.420
  5.355   5.048
  5.005   4.656
  5.016   4.840
  5.404   5.027
  5.424   4.966
  5.285   4.624
  5.010   5.185
  5.317   5.186
  5.389   4.674
  4.852   5.272
  4.713   4.775
  5.065   4.898
  5.284   4.766
  4.683   5.304
  4.560   4.713
  5.350   4.571
  5.266   5.067
  5.032   5.098
  4.765   4.647
  5.370   5.111
  4.733   4.963
  5.097   4.567
  4.974   4.562
  5.318   4.994
  5.444   4.955
  4.899   4.801
  5.349   4.678
  5.312   5.361
  5.131   5.391
  4.987   5.389
  4.632   5.188
  4.585   4.679
  5.071   5.320
  5.063   5.351
  4.630   5.323
  5.419   4.659
  4.938   4.603
  4.768   5.319
  5.104   4.788
  5.280   4.889
  4.992   5.397
  5.220   5.273
  5.035   5.074
  5.369   5.055
  4.895   4.984
  5.447   4.622
  5.067   5.116
  4.999   4.912
  5.427   5.324
  5.309   5.205
  5.416   4.700
  4.574   4.815
  5.238   5.240
  5.099   4.718
  4.994   4.803
  4.777   5.310
  4.732   5.301
  5.136   4.578
  5.094   4.581
  4.662   4.714
  4.855   4.607
  4.851   4.858
  5.149   5.256
  4.991   5.409
  5.088   4.970
  4.844   4.942
  4.872   4.997
  5.414   4.963
  5.281   4.859
  4.993   4.718
  5.338   5.081
  5.075   4.581
  5.445   5.339
  5.055   4.888
  4.892   4.966
  5.204   4.893
  4.895   5.281
  5.279   4.705
  5.306   4.811
  5.384   5.309
  4.880   4.602
  5.089   5.209
  4.627   5.412
  5.258   5.411
  4.955   4.601
  4.628   4.984
  4.645   4.807
  4.903   5.324
  4.867   5.119
  4.702   5.344
  4.856   5.445
  5.292   5.394
  5.386   5.139
  5.002   4.623
  4.890   4.655
  5.311   5.165
  5.092   5.247
  5.273   5.313
  4.853   4.751
  5.296   4.999
  4.917   4.622
  5.233   4.699
  5.000   4.878
  4.702   5.205
  4.977   5.091
  4.859   5.096
  4.804   5.005
  4.915   5.113
  5.345   4.856
  5.271   5.217
  4.553   4.991
  4.945   5.220
  5.335   4.871
  5.334   5.447
  5.243   5.139
  5.002   4.815
  4.654   5.418
  4.911   4.560
  5.265   5.382
  4.992   4.619
  4.928   5.037
  5.248   4.679
  5.148   4.918
  4.567   5.260
  4.761   4.712
  5.330   5.058
  5.357   5.309
  4.559   4.630
  5.347   5.295
  4.702   4.926
  5.261   4.730
  5.083   5.013
  5.430   4.934
  5.070   4.624
  4.769   5.344
  5.129   5.395
  5.352   4.749
  5.093   4.887
  4.999   5.188
  5.238   5.044
  4.837   5.091
  4.706   5.052
  5.288   5.416
  5.424   4.953
  4.578   5.296
  4.806   5.120
  4.712   5.053
  5.249   5.076
  5.241   5.217
  4.737   5.415
  5.220   4.590
  5.190   4.742
  4.591   5.198
  4.969   5.365
  5.051   5.337
  4.565   5.138
  5.158   4.712
  4.832   4.892
  5.329   5.333
  4.870   5.222
  5.438   5.206
  4.657   5.083
  4.624   4.753
  4.766   5.196
  5.040   5.141
  4.858   4.697
  4.893   5.069
  4.816   5.244
  4.989   4.977
  5.037   5.412
  4.787   5.330
  4.748   5.350
  4.732   4.737
  5.203   4.585
  4.676   5.264
  5.135   5.354
  4.584   4.571
  4.561   4.757
  4.753   5.271
  5.155   5.408
  4.936   5.170
  4.802   4.956
  5.020   4.633
  4.959   5.058
  4.574   5.128
  5.248   4.749
  4.692   4.755
  4.846   5.381
  4.825   5.092
  5.164   5.018
  4.599   5.023
  4.643   4.690
  4.712   5.187
  5.037   5.170
  4.926   5.175
  4.783   4.847
  5.273   4.925
  5.420   5.351
  4.682   4.752
  5.199   5.077
  4.662   4.771
  4.551   4.743
  5.110   5.206
  5.283   5.325
  4.745   5.131
  5.373   5.071
  5.169   4.978
  4.939   4.885
  4.590   4.826
  5.272   5.265
  5.276   4.916
  4.977   5.397
  4.901   4.916
  4.558   5.252
  5.238   4.837
  5.355   4.727
  5.081   4.838
  4.675   4.705
  4.813   4.650
  4.594   4.901
  4.703   4.930
  5.384   5.354
  4.843   5.002
  5.008   4.615
  4.879   4.728
  4.942   4.840
  5.178   4.831
  4.914   5.439
  4.967   5.138
  5.177   4.577
  5.212   4.670
  4.881   4.792
  4.683   4.570
  4.734   5.087
  5.140   4.596
  4.976   4.910
  4.617   5.024
  4.642   4.669
  4.909   4.629
  4.686   4.650
  4.929   5.178
  4.660   4.747
  5.122   5.134
  5.356   4.882
  4.614   5.100
  5.100   4.578
  4.831   4.903
  4.897   5.295
  4.639   4.792
  5.421   4.819
  4.697   5.400
  5.196   5.066
  5.257   4.698
  5.038   4.646
  4.722   5.166
  4.984   5.003
  4.789   5.161
  4.614   5.132
  5.302   5.295
  4.775   4.593
  4.969   5.179
  5.373   4.858
  5.195   4.906
  4.580   4.849
  4.629   4.935
  4.754   4.665
  5.300   4.860
  5.156   4.589
  4.840   5.300
  4.897   5.125
  5.190   5.219
  4.688   4.593
  4.876   4.906
  4.883   5.155
  5.356   5.041
  4.628   4.552
  5.132   4.863
  5.143   4.694
  5.391   4.972
  4.819   4.702
  5.270   5.246
  4.914   5.440
  4.560   5.251
  5.398   4.719
  5.423   4.570
  5.127   5.373
  5.300   4.649
  4.573   4.955
  5.232   5.371
  4.952   5.203
  5.285   4.732
  5.221   4.893
  5.405   5.055
  5.401   5.374
  4.625   4.832
  4.841   4.683
  5.305   4.840
  5.027   4.985
  4.573   5.059
  4.834   5.228
  4.623   5.063
  4.827   5.359
  4.691   5.181
  4.714   4.810
  4.949   4.813
  4.569   4.714
  4.571   5.417
  4.930   5.240
  5.106   4.566
  5.199   5.072
  5.121   5.012
  5.413   5.139
  5.062   4.698
  5.082   5.437
  4.857   4.605
  4.879   5.182
  5.097   5.093
  5.409   5.119
  5.389   5.338
  4.975   5.018
  5.420   4.877
  4.944   5.241
  4.990   5.081
  5.346   4.609
  5.402   4.795
  5.314   5.105
  5.364   5.316
  4.747   4.803
  4.611   4.893
  4.722   4.954
  4.597   5.101
  4.664   4.974
  4.991   4.712
  4.562   4.713
  5.345   4.931
  4.703   4.853
  5.200   4.979
  5.003   5.019
  4.714   4.903
  4.884   5.221
  4.781   5.205
  4.801   5.434
  4.998   4.592
  5.275   4.961
  4.761   4.675
  5.275   5.283
  5.057   5.378
  5.386   5.246
  5.317   5.127
  5.416   4.714
  4.798   5.191
  4.625   4.673
  5.018   4.679
  4.910   5.307
  5.138   4.626
  5.383   5.247
  4.927   5.394
  5.012   5.346
  5.287   5.169
  5.198   5.085
  5.132   4.968
  4.985   4.777
  5.140   4.992
  5.111   4.846
  5.000   5.404
  4.995   5.078
  5.102   5.316
  4.896   5.407
  5.047   4.948
  4.612   5.225
  5.159   4.571
  5.257   4.813
  5.219   4.580
  5.410   5.294
  4.915   5.097
  5.384   4.822
  4.908   5.126
  4.764   5.311
  5.066   5.067
  5.035   5.398
  4.862   5.019
  4.780   5.180
  5.217   5.387
  5.212   5.370
  5.256   5.192
  5.240   5.245
  5.343   4.901
  5.289   5.140
  5.279   4.634
  5.442   5.293
  5.115   5.350
  4.999   4.659
  5.359   5.278
  5.189   5.449
  4.643   4.770
  5.140   5.086
  4.981   4.960
  5.288   5.024
  5.321   4.631
  4.649   4.954
  5.233   4.729
  4.698   5.206
  4.775   5.058
  4.607   4.965
  5.321   5.102
  4.989   5.305
  5.392   4.747
  4.856   5.094
  5.421   4.590
  5.393   5.208
  4.903   4.752
  4.869   5.407
  5.408   4.796
  5.106   4.804
  4.879   4.939
  5.323   4.996
  5.364   4.560
  4.751   4.910
  5.326   4.968
  4.829   4.835
  5.110   5.059
  4.813   5.275
  5.302   5.356
  5.393   4.669
  5.449   4.861
  5.140   4.690
  4.816   4.758
  4.797   4.569
  5.233   4.934
  4.564   5.270
  4.651   5.364
  5.156   5.408
  4.966   5.239
  4.726   4.680
  4.969   5.213
  5.440   5.434
  4.802   4.930
  4.881   5.155
  5.285   4.849
  5.401   4.841
  5.234   4.795
  5.052   4.779
  5.332   4.829
  5.348   5.018
  5.254   4.581
  4.649   5.002
  5.006   5.446
  4.757   5.199
  4.590   5.035
  4.811   4.637
  5.048   5.110
  5.295   4.777
  4.773   4.614
  4.913   5.031
  5.205   4.833
  4.975   5.086
  5.345   4.838
  4.846   4.720
  5.000   5.151
  4.596   5.008
  4.829   5.381
  4.736   5.130
  5.276   5.263
  5.429   4.649
  4.933   4.879
  4.854   5.301
  4.846   4.944
  4.975   4.564
  5.085   5.236
  4.693   4.960
  4.774   5.380
  4.728   5.329
  4.788   5.097
  4.632   4.746
  5.327   4.898
  4.622   4.920
  4.665   4.853
  5.228   5.168
  5.220   4.623
  5.340   4.742
  5.410   4.619
  5.395   4.821
  4.760   4.801
  5.093   4.705
  5.100   4.844
  5.053   5.384
  4.788   4.955
  4.590   5.190
  4.732   5.071
  5.020   4.758
  5.229   5.140
  4.793   5.364
  5.150   4.950
  4.745   4.728
  4.865   4.799
  5.428   5.202
  4.746   5.174
  4.793   5.099
  4.728   4.946
  5.203   5.354
  5.242   4.899
  4.939   5.242
  4.665   4.969
  5.164   5.225
  5.223   4.738
  5.432   5.139
  4.850   4.648
  4.577   4.577
  5.198   5.437
  5.349   5.094
  5.339   5.127
  5.240   4.970
  5.187   5.361
  5.204   5.389
  4.885   5.195
  4.635   4.588
  5.382   5.063
  5.322   5.140
  5.395   4.827
  5.391   4.766
  5.056   5.348
  5.250   5.109
  5.202   5.230
  5.076   4.905
  5.292   4.782
  5.040   4.850
  5.008   5.247
  5.035   5.025
  4.583   4.646
  5.273   4.832
  4.921   5.035
  5.003   4.594
  4.723   4.584
  5.236   5.351
  4.638   4.762
  5.121   4.731
  4.874   4.877
  4.866   5.363
  4.711   4.621
  5.335   4.871
  5.446   4.555
  5.158   5.308
  5.136   5.088
  5.204   4.884
  4.758   5.199
  5.398   4.568
  5.353   4.947
  5.176   4.866
  4.830   5.150
  5.087   5.091
  5.419   4.871
  5.236   5.187
  5.188   4.992
  4.609   5.326
  5.406   4.670
  5.070   6.044
  4.670   5.678
  5.338   6.371
  4.690   5.596
  5.016   6.334
  5.299   6.108
  4.727   6.042
  5.051   5.828
  4.631   5.864
  4.975   5.667
  5.253   6.346
  4.583   6.389
  5.392   6.179
  5.344   5.622
  5.148   5.564
  5.324   5.946
  5.298   6.212
  4.670   5.762
  4.624   5.627
  4.987   5.808
  4.727   5.953
  4.776   5.580
  5.250   6.072
  4.948   6.172
  4.769   5.677
  5.160   6.351
  5.105   6.371
  4.835   5.795
  5.037   5.810
  5.043   6.165
  4.602   5.763
  5.305   6.372
  4.905   6.281
  4.975   6.185
  5.137   5.623
  4.579   6.048
  5.214   5.968
  4.652   6.054
  4.793   6.243
  4.834   6.250
  5.118   6.217
  4.793   5.579
  5.228   6.125
  4.556   5.862
  5.138   5.876
  4.791   5.701
  5.368   5.950
  5.093   6.089
  5.283   6.292
  4.864   5.666
  4.716   6.314
  4.914   5.759
  5.321   6.135
  5.104   5.828
  4.726   6.229
  5.289   5.907
  4.755   6.041
  5.013   6.360
  4.666   6.012
  4.971   5.927
  4.986   5.954
  4.655   5.605
  4.659   6.217
  5.343   5.751
  5.215   6.308
  4.848   5.773
  5.175   6.396
  5.432   6.398
  5.444   6.360
  4.765   5.751
  4.997   5.940
  4.972   6.420
  5.368   5.629
  5.221   6.432
  5.146   6.253
  5.150   6.045
  5.396   5.719
  4.830   6.405
  5.080   5.969
  5.256   6.285
  5.071   5.556
  5.380   6.080
  5.193   6.433
  4.839   5.900
  5.302   5.785
  5.331   5.729
  5.168   5.970
  5.145   6.300
  4.898   6.361
  4.887   6.213
  4.969   6.024
  4.779   5.693
  4.990   6.114
  4.602   6.104
  4.885   6.015
  4.750   6.071
  4.727   5.622
  5.229   6.123
  4.762   6.327
  4.682   6.178
  5.370   5.934
  5.034   5.935
  4.764   6.180
  5.312   5.648
  5.277   5.566
  4.864   6.356
  4.674   6.270
  5.299   5.914
  4.889   6.042
  4.641   5.717
  5.444   6.176
  4.800   6.333
  5.386   5.929
  4.925   6.108
  5.230   6.038
  5.264   5.674
  4.966   6.300
  4.768   6.378
  5.431   6.213
  5.258   6.250
  5.176   5.622
  5.092   5.551
  5.406   5.741
  5.426   5.953
  5.430   6.309
  5.037   6.304
  4.823   6.021
  4.643   6.345
  4.550   6.069
  4.887   6.260
  5.081   5.565
  4.635   6.172
  4.805   6.287
  4.588   5.926
  4.570   5.812
  4.790   6.402
  5.245   6.016
  4.571   5.647
  5.335   6.166
  4.805   6.025
  5.226   6.229
  5.361   6.349
  5.141   6.145
  5.084   6.137
  5.181   6.137
  5.062   5.765
  4.561   5.916
  5.175   5.935
  5.210   6.349
  5.035   6.006
  5.326   6.071
  5.159   5.698
  5.084   6.078
  4.664   5.741
  4.806   5.717
  4.989   5.731
  5.300   6.160
  5.159   5.826
  4.749   5.569
  5.265   5.904
  4.925   5.647
  4.968   5.700
  5.109   6.313
  5.138   6.219
  5.366   6.042
  4.706   5.628
  4.765   6.408
  4.953   6.107
  4.986   5.677
  5.288   6.432
  4.552   6.025
  5.273   6.412
  4.900   5.947
  4.784   6.124
  4.807   6.141
  4.998   5.564
  5.185   5.960
  5.098   5.633
  4.802   5.951
  4.753   5.849
  5.385   6.150
  4.605   6.052
  5.413   5.771
  4.984   6.292
  5.190   6.449
  4.847   5.730
  5.007   6.417
  4.907   5.880
  5.129   6.154
  4.714   5.887
  5.016   6.294
  4.944   5.563
  4.783   6.240
  4.811   5.569
  5.031   6.102
  5.039   6.120
  4.861   6.191
  5.336   5.798
  5.099   6.370
  5.193   6.014
  4.925   6.227
  4.655   6.391
  5.141   6.139
  5.440   5.846
  4.571   5.571
  5.381   5.929
  5.122   5.678
  5.249   6.324
  5.210   5.715
  5.441   6.291
  5.181   5.564
  4.653   6.234
  5.267   5.865
  4.611   6.180
  4.643   5.553
  4.869   6.359
  4.594   6.127
  4.704   5.970
  5.267   5.768
  5.420   5.930
  4.975   5.578
  5.420   6.298
  4.640   6.098
  5.096   6.345
  4.891   6.064
  5.004   6.081
  4.705   6.411
  5.191   5.987
  5.300   6.107
  5.173   6.286
  4.744   6.277
  4.818   6.141
  5.401   6.321
  5.209   6.101
  5.449   6.037
  5.162   5.605
  5.405   6.025
  5.008   6.421
  4.604   6.091
  5.148   6.374
  4.829   6.371
  5.338   6.225
  4.739   5.568
  4.812   6.449
  4.795   5.987
  4.851   5.739
  5.316   6.384
  5.242   5.788
  5.004   6.189
  4.767   6.202
  4.668   5.802
  4.985   6.348
  5.255   6.150
  4.966   6.343
  5.100   5.573
  4.998   5.709
  5.303   5.632
  4.869   6.080
  5.379   5.642
  4.728   6.362
  4.884   6.189
  5.239   5.680
  5.259   5.579
  5.321   5.869
  4.956   5.768
  5.425   5.790
  5.060   6.046
  4.669   6.257
  4.825   6.192
  4.851   6.243
  5.001   5.918
  5.346   5.843
  4.612   6.440
  5.296   5.726
  5.223   6.221
  5.221   6.241
  4.722   5.732
  4.644   5.742
  5.345   5.751
  5.169   5.723
  5.404   5.602
  4.850   6.390
  5.129   6.443
  5.140   6.237
  5.255   6.282
  4.941   6.449
  5.422   5.876
  5.444   6.172
  4.816   6.279
  4.724   6.448
  5.137   6.426
  4.962   5.648
  4.921   5.870
  4.678   5.580
  5.025   5.802
  4.988   6.365
  5.410   6.440
  5.325   5.775
  4.967   6.444
  5.439   6.063
  5.262   5.745
  4.673   5.580
  5.168   5.875
  5.308   5.949
  5.401   5.957
  4.937   6.381
  5.332   5.734
  4.635   6.023
  4.650   6.228
  5.359   6.347
  4.770   5.649
  5.073   5.552
  5.367   5.605
  5.058   6.125
  4.652   6.191
  5.061   5.826
  4.713   5.586
  4.759   5.921
  4.815   5.987
  4.826   5.734
  4.581   5.933
  4.624   5.761
  4.767   6.050
  5.258   5.644
  4.941   6.362
  5.381   5.891
  5.118   5.934
  5.437   5.557
  5.426   5.763
  5.333   5.768
  4.640   5.710
  5.057   6.441
  5.093   6.293
  4.726   5.900
  5.254   6.108
  5.216   5.888
  4.643   6.084
  4.962   6.255
  5.239   5.906
  5.022   5.883
  5.272   5.935
  4.901   6.415
  5.239   6.351
  5.378   5.855
  5.246   5.926
  5.324   5.592
  5.241   5.882
  4.746   7.035
  5.031   7.106
  5.396   7.129
  5.400   6.787
  5.242   7.367
  4.765   7.264
  4.612   6.720
  4.558   6.760
  5.175   7.169
  4.861   6.603
  5.356   6.845
  4.574   7.361
  5.141   7.382
  4.662   7.424
  5.248   7.052
  4.773   7.147
  4.689   6.593
  4.827   7.267
  4.708   7.041
  4.883   7.363
  4.905   6.844
  4.903   7.270
  5.022   6.555
  5.217   6.570
  5.155   7.204
  4.755   6.783
  4.849   7.096
  4.885   6.896
  4.848   6.593
  4.668   6.776
  4.693   6.678
  5.336   7.056
  4.649   6.992
  4.983   7.341
  5.273   6.709
  4.659   6.769
  5.341   6.850
  4.683   7.221
  5.090   6.871
  5.293   7.342
  5.344   7.251
  5.202   6.736
  5.056   6.774
  4.909   6.949
  4.590   7.359
  5.265   6.840
  5.060   7.196
  4.735   7.239
  5.380   7.371
  5.449   6.887
  5.193   7.238
  4.636   7.187
  4.995   6.903
  5.368   7.076
  4.853   6.684
  4.677   7.226
  5.149   7.284
  4.715   7.100
  5.238   7.413
  5.228   7.302
  4.729   6.796
  4.886   7.030
  4.818   7.000
  4.988   6.853
  4.571   7.237
  4.951   6.662
  4.597   6.931
  5.220   7.356
  5.128   6.712
  5.260   7.103
  4.962   7.024
  4.870   6.723
  5.361   7.019
  5.276   7.106
  4.904   6.921
  5.389   7.016
  4.708   6.627
  4.882   6.977
  4.556   7.216
  5.225   6.984
  4.848   7.098
  5.335   7.444
  4.969   6.572
  5.424   7.237
  4.703   7.376
  4.763   7.202
  4.625   7.370
  5.309   7.320
  4.639   6.752
  4.851   7.384
  5.329   7.331
  5.185   7.022
  4.914   6.605
  4.769   7.368
  5.254   7.405
  5.076   7.054
  5.113   6.933
  4.621   6.958
  5.373   6.978
  5.230   6.756
  5.071   7.028
  4.552   6.946
  4.701   6.800
  4.906   7.429
  5.415   7.157
  5.183   7.319
  5.027   6.658
  4.889   7.104
  5.222   7.302
  5.300   7.198
  5.318   6.629
  5.037   6.661
  4.919   6.726
  4.695   6.879
  5.184   6.877
  5.235   6.619
  5.227   6.905
  4.668   6.714
  5.101   6.986
  5.360   7.377
  4.582   6.717
  5.418   7.097
  4.781   6.682
  5.035   7.307
  4.576   7.359
  4.764   7.060
  4.728   7.017
  4.848   6.707
  5.429   7.334
  5.060   7.054
  4.749   6.780
  4.842   6.773
  4.751   7.359
  4.907   6.838
  5.090   6.588
  5.021   6.809
  4.800   6.807
  4.891   7.380
  5.286   6.582
  5.032   6.660
  4.697   6.834
  4.989   6.806
  4.610   7.210
  4.931   7.322
  4.665   6.611
  4.580   7.362
  4.899   6.878
  5.428   7.165
  4.682   7.276
  5.233   6.687
  4.818   7.338
  4.833   6.942
  4.680   6.679
  4.742   6.792
  4.865   7.359
  4.656   6.966
  4.676   7.334
  5.177   7.408
  5.119   8.210
  4.969   7.794
  4.956   8.353
  4.841   8.200
  4.592   8.128
  4.950   8.409
  4.688   8.139
  4.687   7.874
  4.602   7.892
  4.553   7.628
  4.757   7.829
  4.685   8.393
  4.870   8.348
  4.679   8.328
  5.063   8.182
  4.765   8.211
  4.762   8.202
  4.988   7.639
  5.235   7.816
  4.818   8.395
  4.902   8.420
  5.415   8.439
  5.244   7.785
  5.310   8.106
  4.938   7.716
  4.742   7.855
  5.022   7.880
  4.700   8.004
  5.075   8.067
  4.637   8.089
  4.897   7.656
  5.071   7.807
  4.819   7.679
  4.839   8.111
  4.585   8.058
  5.194   8.369
  5.338   7.801
  5.116   7.555
  5.007   7.961
  4.625   8.033
  4.992   7.572
  4.652   8.162
  4.617   8.206
  5.152   8.162
  4.624   8.220
  5.123   8.420
  4.719   7.937
  4.913   8.436
  4.599   7.672
  4.643   8.280
  5.255   7.840
  5.394   7.561
  5.257   7.608
  4.578   7.812
  5.084   8.217
  4.977   7.955
  4.897   7.901
  4.668   7.865
  4.603   8.446
  4.872   7.874
  4.826   8.183
  4.752   8.183
  4.624   7.941
  5.287   7.904
  5.040   8.277
  4.883   7.694
  4.941   8.440
  5.124   7.624
  5.384   7.827
  5.162   8.268
  5.083   7.786
  5.159   8.145
  4.649   7.643
  5.355   8.389
  4.794   7.687
  4.950   8.099
  5.003   7.943
  5.430   7.853
  5.146   7.783
  4.610   8.379
  5.430   8.304
  4.961   7.745
  4.754   7.901
  5.085   7.730
  5.242   8.958
  5.213   9.211
  5.399   9.146
  4.782   9.306
  4.587   9.101
  4.658   9.286
  4.771   9.235
  5.400   9.249
  4.749   9.425
  5.048   9.100
  5.198   8.969
  4.878   8.976
  5.186   9.347
  5.224   9.278
  4.702   9.445
  5.042   9.273
  4.889   8.757
  5.149   8.688
  4.903   9.181
  4.684   9.190
  5.405   9.344
  4.627   8.768
  5.043   8.722
  5.171   8.993
  4.583   9.158
  4.814   9.148
  4.714   8.911
  4.683   8.761
  4.954   9.415
  5.233   9.124
  4.921   9.033
  5.299   9.011
  5.105   9.357
  5.201   8.647
  5.330   8.821
  5.249   8.851
  4.765   9.114
  4.932   9.413
  4.743   9.240
  4.835   8.614
  5.328   9.196
  5.134   9.761
  5.079   9.907
  4.670  10.355
  5.379  10.045
  4.764  10.192
  4.807  10.316
  4.699  10.017
  4.804  10.267
  5.220   9.617
  5.395  10.152
  4.678   9.722
  5.350   9.877
  5.355  10.444
  4.757  10.177
  5.152   9.920
  4.617   9.853
  5.408   9.806
  5.264  10.068
  4.861  11.297
  5.240  11.162
  5.017  10.954
  4.869  11.245
  5.262  10.853
  4.798  10.592
  4.836  10.865
  4.660  11.013
  4.879  10.602
  4.982  12.009
  5.090  13.301
  5.249  13.294
  4.667  13.003
  4.618  13.030
  5.116  12.799
  5.431  12.938
  4.940  13.604
  4.693  16.351
  5.570   2.216
  5.898   2.923
  5.600   3.645
  5.556   5.232
  5.960   4.911
  6.142   4.629
  5.638   4.737
  5.722   4.784
  6.156   6.415
  6.294   6.113
  6.177   5.994
  6.138   5.764
  6.286   5.747
  6.049   6.330
  5.775   6.320
  6.395   5.647
  6.157   6.138
  5.835   6.268
  5.841   5.618
  5.651   6.382
  5.880   5.568
  6.074   6.126
  5.561   5.909
  6.134   6.286
  5.581   5.987
  5.695   5.659
  5.601   5.617
  6.220   5.888
  6.357   5.973
  6.003   6.217
  6.189   6.328
  6.310   5.965
  6.392   5.666
  6.043   6.123
  6.287   6.303
  6.448   6.001
  5.879   6.184
  5.828   5.836
  6.312   5.820
  6.037   5.682
  6.039   5.704
  6.220   6.262
  5.920   5.870
  6.047   5.888
  5.706   6.404
  5.682   6.012
  5.664   5.892
  6.010   5.819
  6.102   5.588
  6.070   5.763
  5.906   5.832
  6.030   6.442
  5.656   5.760
  5.844   5.652
  6.154   5.633
  6.327   5.996
  5.746   6.219
  5.722   6.094
  6.383   6.287
  6.264   6.299
  6.376   6.347
  5.802   5.554
  5.926   5.977
  6.052   6.365
  6.200   5.576
  5.764   6.230
  6.404   6.132
  6.021   6.434
  6.136   5.656
  6.199   6.135
  5.651   6.369
  6.334   5.819
  6.344   6.377
  5.793   6.247
  6.034   5.853
  6.211   6.290
  5.720   6.036
  6.146   6.250
  6.106   6.330
  6.019   5.638
  6.266   6.422
  6.418   6.152
  6.325   5.589
  6.209   5.732
  5.642   5.633
  6.109   6.242
  5.913   6.173
  5.865   6.018
  6.113   6.010
  6.334   5.742
  6.313   6.207
  6.121   6.051
  6.337   6.183
  5.933   6.202
  5.887   6.369
  5.779   6.383
  6.257   6.422
  5.773   5.793
  6.021   5.709
  6.273   5.968
  5.635   5.786
  5.751   6.150
  6.341   6.448
  5.644   5.998
  6.382   6.025
  5.598   6.187
  6.431   5.648
  5.693   6.324
  6.240   5.887
  6.392   5.768
  6.135   5.800
  6.004   5.806
  5.663   5.894
  6.201   5.818
  6.043   5.658
  6.214   6.132
  5.584   6.288
  5.844   6.349
  5.757   6.032
  5.631   5.633
  6.284   5.981
  5.708   5.879
  5.651   6.043
  6.429   6.405
  5.680   5.601
  5.820   5.559
  5.618   5.804
  6.403   6.321
  6.082   6.310
  6.164   6.245
  5.804   6.044
  5.997   5.686
  5.572   6.128
  6.134   5.914
  5.672   5.927
  5.874   6.334
  6.301   5.627
  6.162   5.773
  5.650   5.820
  5.726   5.919
  5.612   5.921
  5.806   6.386
  5.631   5.787
  6.376   6.030
  5.963   5.855
  5.603   6.296
  6.259   5.772
  6.021   6.099
  6.219   6.169
  6.021   5.790
  5.769   6.126
  6.108   6.228
  6.044   6.289
  6.232   6.413
  6.247   6.133
  6.006   5.824
  6.299   5.752
  6.346   5.866
  6.389   6.398
  5.583   5.947
  6.244   6.236
  6.066   5.886
  5.685   5.761
  6.222   6.270
  6.296   5.735
  6.004   5.643
  6.124   6.367
  5.967   5.978
  5.568   6.225
  6.392   6.303
  6.264   5.554
  6.018   5.689
  6.149   5.581
  6.265   5.842
  6.392   6.422
  5.626   6.289
  5.713   5.987
  5.592   5.747
  5.614   5.791
  6.132   5.793
  6.300   6.163
  5.571   5.971
  5.668   6.213
  6.319   6.245
  5.678   5.811
  5.947   6.374
  5.953   6.080
  6.216   6.119
  5.598   5.826
  5.933   5.604
  5.924   6.072
  6.219   6.365
  6.441   5.978
  6.019   5.587
  5.638   5.752
  5.694   5.743
  6.344   5.621
  6.023   6.175
  5.754   5.933
  5.694   6.444
  5.936   5.771
  6.373   5.766
  5.850   5.639
  5.565   6.019
  6.124   6.397
  5.707   6.413
  6.173   6.374
  5.807   6.036
  6.254   6.234
  6.281   5.603
  6.236   5.979
  6.036   5.816
  5.912   6.158
  6.414   6.337
  5.620   6.403
  6.385   5.755
  5.608   6.370
  5.980   5.602
  5.850   6.227
  5.697   5.654
  6.352   5.994
  6.287   5.830
  6.083   6.003
  6.388   6.394
  6.200   5.987
  6.353   6.421
  5.739   5.947
  5.665   5.739
  6.220   5.889
  6.285   5.626
  6.009   5.857
  6.377   5.861
  6.087   5.988
  5.850   5.988
  6.149   5.783
  6.261   5.999
  5.876   6.147
  6.368   5.697
  5.877   5.908
  6.200   6.414
  6.063   5.996
  5.762   5.676
  6.193   6.428
  5.950   6.161
  6.110   5.838
  6.386   6.006
  6.390   5.860
  5.695   5.795
  6.161   5.850
  6.080   5.735
  5.900   5.700
  5.774   5.643
  6.296   6.367
  6.308   5.666
  5.833   6.046
  6.287   6.008
  5.683   6.010
  5.613   6.089
  5.591   6.219
  6.341   5.790
  5.556   6.215
  6.274   6.125
  5.553   5.680
  5.937   6.119
  6.222   6.179
  5.913   5.914
  5.648   6.374
  5.925   6.194
  5.941   6.180
  6.261   5.938
  5.604   5.559
  6.383   6.363
  5.567   5.880
  5.862   5.784
  5.633   5.662
  5.566   5.793
  5.634   5.640
  6.213   6.340
  6.393   5.781
  5.710   6.233
  5.748   6.186
  5.775   5.725
  5.711   5.634
  6.346   5.550
  6.285   5.718
  5.898   5.618
  6.286   5.601
  5.687   5.659
  5.753   6.344
  5.854   5.660
  6.284   5.719
  6.003   5.647
  5.555   5.723
  6.264   5.900
  5.653   6.345
  5.701   5.596
  6.189   6.422
  5.862   6.392
  5.655   5.833
  6.229   5.725
  5.706   6.286
  6.422   5.798
  5.915   5.746
  5.796   6.128
  6.331   6.374
  6.432   5.760
  5.844   5.719
  6.362   5.906
  5.785   5.650
  5.889   5.604
  5.556   6.048
  6.392   6.233
  5.931   6.291
  6.276   5.783
  5.884   5.566
  5.688   5.962
  5.732   6.118
  5.867   6.384
  5.817   6.010
  6.304   5.550
  6.032   5.972
  5.552   6.290
  6.350   5.630
  5.994   6.243
  6.137   5.996
  5.731   6.362
  5.743   5.730
  5.623   6.044
  6.361   5.803
  5.907   6.152
  6.227   5.612
  6.083   6.295
  6.060   5.714
  5.705   6.052
  6.042   5.927
  6.290   5.639
  6.112   6.420
  5.811   5.890
  5.648   5.886
  6.243   5.881
  6.011   6.444
  5.559   5.599
  6.183   6.364
  5.728   5.858
  5.719   5.870
  5.741   6.249
  6.080   6.410
  5.958   5.607
  6.150   6.282
  6.319   6.148
  6.044   6.259
  6.092   6.079
  5.851   6.350
  6.167   5.726
  5.918   6.086
  5.936   6.435
  6.234   6.343
  5.894   6.311
  5.702   6.374
  6.357   5.980
  6.223   5.577
  6.423   5.848
  6.405   6.069
  5.950   6.233
  5.934   6.037
  6.014   5.602
  6.233   5.961
  5.631   6.143
  6.014   5.706
  5.911   6.422
  5.945   5.742
  6.117   5.728
  5.956   6.340
  5.767   6.122
  6.066   5.856
  6.191   6.412
  5.637   6.150
  6.053   6.336
  6.307   5.577
  6.230   5.747
  6.091   5.844
  6.400   6.150
  6.432   5.702
  6.433   5.577
  6.088   6.405
  6.058   6.442
  6.069   5.657
  5.846   6.167
  5.906   5.869
  5.819   6.332
  6.068   5.790
  6.073   5.993
  5.771   5.770
  6.058   5.984
  6.196   5.834
  5.944   5.876
  6.026   5.867
  5.963   5.957
  5.634   5.935
  6.427   5.956
  5.662   5.725
  6.085   6.351
  5.754   5.899
  5.904   5.784
  6.077   6.017
  5.745   6.120
  6.293   5.584
  5.969   5.819
  5.726   5.901
  6.403   6.362
  6.430   6.228
  6.341   5.679
  5.772   5.974
  6.388   6.386
  5.882   6.413
  5.857   5.960
  6.189   5.836
  5.891   6.415
  6.436   5.867
  6.398   6.275
  5.591   6.204
  5.700   6.141
  5.967   6.159
  6.125   6.344
  6.142   5.858
  6.116   6.200
  5.897   5.560
  5.902   6.206
  6.356   5.723
  5.835   5.870
  6.364   5.706
  6.249   5.973
  5.691   5.704
  5.770   5.837
  6.322   6.166
  5.816   6.233
  5.770   5.964
  5.958   5.616
  6.421   6.075
  6.407   5.819
  6.428   5.862
  5.667   5.967
  6.436   5.679
  5.993   5.683
  5.844   6.249
  5.690   6.281
  6.295   6.025
  5.622   5.894
  6.081   5.830
  6.257   5.918
  5.854   5.791
  6.096   5.885
  6.322   6.396
  6.353   6.392
  5.710   6.240
  6.405   6.030
  6.051   6.255
  5.764   5.588
  6.039   5.927
  5.659   5.917
  5.559   5.625
  6.350   5.673
  6.168   5.981
  6.312   6.393
  5.626   5.926
  6.232   5.675
  6.105   5.759
  6.168   6.346
  5.940   5.673
  5.939   5.726
  5.725   6.450
  6.186   6.138
  5.617   5.674
  6.037   6.215
  6.149   6.015
  5.905   5.573
  6.032   6.039
  6.140   5.620
  5.844   6.370
  6.091   5.766
  5.620   5.782
  5.856   5.811
  6.016   6.384
  6.163   5.852
  6.394   5.928
  6.202   6.219
  6.409   6.010
  5.740   6.345
  6.154   5.785
  5.667   6.279
  6.179   5.723
  5.847   6.063
  6.320   5.710
  6.009   5.835
  6.231   5.987
  5.870   5.832
  5.957   5.583
  6.136   5.627
  6.348   6.076
  6.252   5.904
  6.369   5.978
  5.999   6.394
  6.423   6.333
  5.858   6.060
  6.362   6.115
  5.956   5.670
  5.798   6.344
  6.330   5.680
  5.681   6.257
  6.178   6.207
  5.979   5.884
  6.179   6.055
  5.687   6.356
  6.298   5.896
  5.921   6.439
  5.640   6.341
  6.210   6.022
  6.319   6.221
  6.135   6.074
  5.598   5.668
  5.840   6.095
  6.187   5.565
  6.101   6.233
  6.161   5.977
  5.863   6.406
  5.728   5.789
  6.164   6.293
  5.597   6.390
  5.569   6.217
  6.417   5.736
  5.714   6.235
  6.298   6.184
  5.860   5.568
  6.448   5.736
  6.178   5.772
  5.713   5.997
  6.421   6.090
  6.314   6.103
  5.849   5.848
  5.841   6.246
  6.262   6.148
  6.295   5.798
  6.248   5.956
  5.778   5.988
  6.245   5.566
  5.671   6.260
  6.294   5.666
  5.666   5.934
  5.979   5.557
  5.985   6.267
  5.737   6.157
  5.563   5.910
  5.875   6.000
  6.324   5.618
  5.702   5.743
  5.921   6.126
  6.341   5.888
  6.342   6.209
  5.991   6.202
  5.953   5.650
  6.245   5.672
  6.110   5.987
  6.429   5.610
  6.429   6.244
  6.331   6.337
  6.020   5.970
  6.058   5.823
  5.958   5.952
  6.126   5.922
  6.360   6.414
  5.600   6.393
  5.831   5.841
  6.341   5.807
  5.621   6.438
  6.197   6.013
  5.961   6.214
  5.852   5.978
  5.891   6.147
  6.439   6.424
  6.094   5.594
  5.641   6.046
  6.115   6.181
  5.606   5.852
  5.571   5.551
  6.428   6.066
  5.589   5.716
  6.054   5.975
  6.418   6.379
  6.149   5.667
  5.895   6.110
  5.889   5.996
  6.150   5.806
  5.687   5.648
  5.666   6.197
  6.029   6.166
  6.334   6.261
  6.393   5.970
  6.350   6.101
  5.686   6.245
  5.841   6.103
  6.059   5.654
  5.695   6.029
  6.041   5.913
  6.384   6.205
  6.284   6.069
  6.419   6.272
  5.775   6.228
  6.430   6.098
  5.975   5.901
  5.837   6.379
  5.853   5.770
  6.142   5.637
  5.669   6.261
  5.666   5.587
  5.873   6.258
  5.785   5.826
  5.781   6.152
  5.781   6.063
  6.064   6.156
  5.692   6.380
  6.421   6.167
  5.788   6.424
  6.196   6.020
  6.182   5.562
  5.654   6.436
  5.681   6.313
  5.705   6.437
  5.870   6.367
  5.672   5.714
  6.401   5.687
  6.360   5.646
  6.171   6.103
  6.052   6.161
  6.427   5.783
  5.815   5.910
  5.787   6.385
  5.976   5.897
  5.801   6.339
  5.786   6.204
  6.046   5.762
  6.208   5.963
  5.635   6.151
  6.439   5.689
  5.951   6.006
  6.151   5.751
  5.616   6.448
  5.991   6.008
  6.319   5.551
  5.990   5.641
  5.664   5.600
  5.647   5.992
  6.249   5.993
  6.346   6.256
  5.581   5.710
  6.175   5.819
  6.417   5.814
  5.689   5.741
  6.376   6.449
  5.798   6.009
  5.845   5.605
  6.111   5.798
  5.739   6.264
  6.385   6.291
  5.704   6.164
  6.062   5.960
  6.284   5.852
  6.394   6.234
  5.621   5.720
  5.806   6.039
  5.747   6.170
  6.279   6.335
  5.940   5.916
  6.313   5.690
  6.009   5.706
  5.895   6.155
  5.809   6.365
  6.206   6.132
  6.353   6.338
  6.023   6.195
  6.417   6.435
  6.365   6.298
  5.980   5.848
  5.810   6.336
  6.307   5.838
  5.669   6.158
  6.289   6.394
  6.018   5.612
  5.831   5.691
  6.377   6.346
  5.694   6.231
  5.746   6.132
  6.016   6.160
  5.754   5.882
  5.980   6.002
  6.012   6.127
  5.905   5.555
  5.666   6.077
  6.149   6.298
  6.182   5.886
  6.004   6.360
  6.309   6.341
  5.730   6.314
  5.725   5.808
  5.879   5.812
  6.129   5.606
  5.958   6.424
  6.304   6.055
  6.017   6.012
  5.638   6.232
  6.433   5.655
  6.023   5.598
  5.904   6.339
  6.431   5.675
  6.249   6.310
  6.294   6.387
  5.690   5.749
  5.871   6.005
  5.594   5.559
  6.319   6.127
  6.052   6.003
  5.785   5.637
  6.311   5.904
  5.809   6.440
  6.230   6.001
  5.906   5.778
  6.055   5.789
  6.349   5.687
  5.875   6.096
  6.264   6.264
  5.657   6.128
  6.071   6.367
  6.410   6.238
  5.967   5.929
  6.374   5.765
  5.816   6.046
  6.141   5.609
  5.797   6.028
  6.072   5.969
  6.060   5.795
  6.342   5.971
  5.718   5.752
  5.728   5.966
  5.632   5.831
  6.025   6.140
  5.632   5.823
  6.247   5.951
  6.290   6.186
  6.388   6.025
  5.872   5.601
  6.445   6.061
  5.863   5.692
  6.249   6.231
  5.725   6.101
  6.343   6.032
  6.315   6.282
  5.683   6.303
  6.002   6.352
  6.100   6.018
  6.029   5.994
  5.650   6.271
  6.409   5.622
  6.179   6.211
  6.105   6.225
  6.073   5.726
  6.429   5.762
  5.640   6.256
  6.368   5.588
  5.952   5.866
  5.828   5.815
  5.945   6.224
  6.427   6.372
  5.954   5.625
  6.256   6.134
  6.137   5.567
  6.105   6.271
  5.995   6.082
  5.689   6.319
  6.396   5.887
  6.297   6.437
  5.920   5.693
  6.322   6.341
  5.890   6.420
  6.026   5.993
  6.387   6.111
  6.236   6.219
  5.661   5.646
  5.918   5.763
  5.781   5.807
  6.359   5.690
  6.037   6.116
  5.927   5.614
  5.555   5.600
  6.054   5.584
  6.126   6.446
  6.027   6.388
  5.748   6.349
  6.334   6.398
  6.445   6.319
  5.710   5.874
  5.629   6.244
  6.417   5.616
  6.030   5.822
  6.234   6.153
  6.117   5.904
  5.555   5.568
  5.771   6.327
  5.992   5.948
  6.386   6.037
  6.273   5.621
  5.874   6.352
  5.761   6.187
  5.736   5.798
  5.706   5.991
  6.206   5.934
  5.631   6.351
  5.648   6.093
  6.249   6.330
  5.563   6.254
  5.556   6.318
  5.597   5.689
  6.349   5.789
  5.726   5.670
  5.846   6.118
  5.615   6.222
  5.638   5.851
  6.142   6.005
  5.689   6.418
  6.447   6.192
  6.060   6.403
  5.996   6.361
  6.204   6.433
  6.172   6.371
  5.605   6.063
  5.714   6.192
  5.827   6.046
  5.781   6.041
  6.320   6.424
  6.159   5.682
  5.572   5.551
  6.060   6.121
  5.694   5.840
  5.763   6.369
  6.021   5.632
  5.687   5.598
  6.127   5.611
  6.383   6.430
  6.142   6.254
  6.197   5.736
  5.893   6.208
  6.339   6.018
  5.849   5.736
  6.416   6.281
  6.363   5.976
  6.383   6.297
  5.553   5.641
  6.391   5.869
  6.062   5.941
  6.087   5.585
  6.134   6.098
  6.383   5.653
  6.271   5.687
  6.025   5.603
  6.382   6.423
  6.097   5.823
  5.636   6.288
  5.838   5.884
  6.230   5.733
  5.623   5.877
  5.973   5.963
  5.925   5.926
  5.593   6.447
  5.947   5.768
  5.952   5.888
  6.002   6.218
  5.644   5.724
  5.676   5.818
  5.934   6.374
  6.201   6.425
  5.913   6.221
  6.081   6.330
  6.129   6.049
  6.435   6.281
  5.644   6.146
  6.056   5.742
  6.233   6.386
  6.061   6.011
  6.416   6.207
  6.275   6.196
  6.261   6.061
  6.297   5.585
  6.264   6.373
  6.195   6.023
  6.058   5.909
  6.376   6.312
  6.229   5.883
  6.031   6.369
  5.553   6.357
  6.121   5.955
  5.806   6.087
  5.988   6.186
  5.661   5.935
  6.316   6.409
  5.618   6.022
  5.566   5.568
  5.862   6.030
  6.099   6.392
  6.078   6.222
  6.226   6.062
  5.604   5.634
  6.262   6.363
  6.339   6.398
  6.387   6.422
  5.619   5.695
  6.071   6.359
  6.282   6.292
  5.684   6.234
  5.887   5.853
  5.611   5.796
  6.031   6.444
  6.023   5.554
  5.967   6.132
  5.577   5.883
  5.863   6.309
  5.974   6.251
  5.557   5.995
  5.565   6.327
  5.787   6.354
  6.225   5.868
  6.306   5.830
  5.722   6.161
  5.613   5.904
  5.890   5.919
  5.737   6.447
  5.913   6.061
  5.877   6.132
  5.785   5.559
  6.442   5.649
  6.031   6.263
  6.152   5.951
  5.785   6.232
  5.841   5.595
  6.209   5.922
  6.110   5.917
  6.136   6.262
  6.196   5.577
  6.052   6.415
  5.696   6.041
  5.781   6.052
  6.246   6.427
  5.557   5.943
  6.270   6.039
  5.738   6.309
  5.734   6.291
  6.175   5.801
  5.645   6.197
  6.398   6.205
  6.094   5.910
  6.178   6.352
  5.688   6.142
  6.059   5.746
  6.440   6.069
  6.224   5.864
  5.866   5.677
  5.912   6.348
  6.081   6.448
  5.921   5.723
  5.778   6.367
  5.975   5.990
  6.064   5.645
  6.395   5.789
  6.401   5.747
  5.933   6.165
  6.169   5.799
  6.217   6.190
  6.319   5.584
  5.869   5.654
  6.364   6.389
  6.167   5.861
  5.939   5.773
  5.934   5.953
  6.278   6.196
  5.857   5.783
  5.931   6.026
  6.318   6.276
  6.423   5.855
  5.829   6.087
  6.095   5.811
  6.418   6.057
  5.585   6.020
  6.342   6.132
  6.401   5.834
  6.015   5.784
  5.831   6.286
  5.693   6.075
  5.998   6.260
  6.287   5.783
  5.934   5.798
  6.257   6.267
  6.401   6.122
  6.061   5.726
  5.724   5.803
  6.375   5.813
  5.611   6.003
  6.269   5.801
  5.561   5.679
  5.558   6.368
  6.107   5.782
  6.160   5.693
  6.304   6.108
  6.329   5.950
  5.581   6.276
  5.797   6.041
  5.648   6.115
  6.418   5.930
  6.265   5.961
  5.644   5.751
  6.190   5.584
  5.668   5.618
  5.819   6.336
  6.126   6.049
  5.864   6.258
  5.980   6.418
  6.363   6.388
  6.095   5.832
  6.236   6.295
  5.608   5.882
  5.933   6.172
  6.216   5.727
  5.666   6.120
  5.637   6.342
  5.940   6.059
  5.804   6.085
  6.283   5.577
  5.882   5.711
  6.400   5.619
  5.661   6.414
  5.691   5.913
  5.711   5.711
  6.247   6.048
  6.193   5.641
  5.722   6.287
  6.130   6.334
  5.956   6.396
  5.819   6.034
  6.349   5.684
  5.749   6.085
  6.278   6.405
  5.551   6.106
  6.065   5.897
  5.753   5.927
  5.663   6.231
  5.556   6.226
  5.914   6.445
  6.208   6.047
  6.150   5.703
  6.389   6.278
  5.636   6.344
  5.681   5.658
  6.197   5.642
  5.629   5.595
  5.907   6.356
  5.816   6.320
  5.918   6.080
  6.080   5.618
  6.121   5.694
  5.928   5.764
  5.556   6.185
  5.860   6.007
  6.239   6.245
  5.636   5.702
  6.198   6.202
  5.732   5.593
  5.707   5.750
  5.558   5.709
  5.973   6.192
  6.440   6.314
  6.199   6.053
  5.672   5.867
  6.271   6.385
  6.009   6.141
  6.070   6.305
  6.203   5.665
  5.610   5.775
  6.387   5.939
  6.070   5.616
  6.220   5.667
  6.024   6.423
  5.736   6.418
  5.729   6.416
  6.339   6.087
  6.412   5.722
  6.068   6.161
  5.747   5.581
  6.188   5.914
  5.759   5.930
  5.762   6.295
  6.416   5.827
  5.901   5.841
  6.423   5.619
  5.638   5.683
  5.989   6.043
  6.127   6.413
  5.788   5.826
  6.226   6.435
  6.404   6.003
  6.255   5.788
  5.693   6.048
  6.194   5.756
  6.239   5.774
  5.706   5.996
  6.232   6.379
  5.651   6.153
  5.558   5.995
  6.274   5.576
  6.102   5.756
  5.956   5.821
  5.721   6.187
  5.921   6.365
  6.070   6.324
  6.214   5.977
  6.273   6.351
  5.876   5.798
  5.944   5.641
  6.105   5.723
  5.837   5.718
  5.622   6.127
  6.073   6.070
  6.409   6.137
  5.622   6.375
  5.769   6.271
  6.091   5.583
  6.022   6.032
  5.626   6.002
  5.554   5.788
  6.108   5.701
  5.567   6.308
  5.651   5.616
  6.022   6.134
  5.789   6.326
  6.423   5.652
  6.163   6.418
  6.419   5.818
  6.392   5.645
  5.812   5.978
  5.567   5.719
  5.596   6.020
  5.611   6.404
  6.080   5.639
  5.644   5.959
  5.786   6.411
  5.825   6.146
  5.602   6.284
  6.050   6.006
  5.875   5.628
  5.712   6.014
  5.838   5.569
  6.438   5.923
  6.251   5.927
  6.081   5.550
  5.561   6.300
  6.082   6.019
  6.218   5.653
  6.154   5.713
  6.223   5.597
  6.084   5.942
  5.914   5.870
  5.621   6.045
  5.588   5.635
  5.571   6.156
  6.034   5.999
  5.957   6.262
  5.826   6.087
  5.585   6.088
  6.299   5.980
  6.429   6.193
  5.698   6.327
  6.179   5.843
  5.728   6.197
  5.708   5.692
  5.889   6.383
  5.804   5.776
  5.933   5.591
  5.955   5.867
  6.006   6.280
  5.911   5.875
  5.955   5.929
  5.760   6.338
  6.361   6.366
  6.267   5.732
  5.833   5.938
  6.117   5.941
  6.293   5.826
  5.562   5.836
  5.767   6.090
  6.218   5.773
  6.040   6.174
  5.823   6.158
  5.672   6.087
  5.822   6.165
  6.005   5.716
  6.179   5.872
  5.594   6.053
  6.024   5.972
  6.237   5.830
  6.112   6.446
  6.091   5.670
  6.280   5.681
  5.783   6.201
  5.680   5.797
  6.328   5.899
  5.749   5.933
  5.834   6.059
  6.269   5.903
  6.119   6.338
  5.812   6.444
  5.600   5.927
  5.862   5.974
  6.180   5.883
  6.131   5.957
  6.021   6.241
  5.741   5.578
  6.352   6.380
  5.785   5.624
  6.234   6.037
  5.762   5.979
  6.391   5.908
  5.630   6.276
  6.049   5.812
  6.124   6.285
  5.773   6.042
  6.269   6.149
  6.026   5.599
  6.387   5.732
  6.392   5.633
  5.810   5.617
  5.886   6.316
  6.217   5.961
  5.997   5.788
  6.113   5.730
  5.682   5.718
  5.979   6.070
  5.626   5.748
  5.827   6.103
  5.674   6.437
  6.306   5.733
  5.778   5.782
  6.357   5.701
  5.799   5.928
  6.230   5.714
  5.632   5.950
  6.276   5.782
  6.003   5.796
  5.783   5.900
  5.821   6.300
  6.345   5.894
  6.449   6.036
  6.438   6.162
  5.658   5.578
  6.242   5.996
  5.815   5.860
  6.179   6.146
  5.765   5.752
  6.153   6.406
  5.884   5.919
  6.032   6.141
  5.944   5.557
  5.872   6.265
  5.712   5.977
  6.182   5.740
  5.662   6.272
  6.317   5.695
  5.845   5.952
  6.225   5.552
  5.790   5.880
  6.162   5.656
  6.339   6.045
  5.569   6.119
  6.437   5.797
  5.655   5.991
  6.272   5.888
  5.984   6.442
  6.128   6.389
  5.655   5.898
  5.785   5.897
  5.788   6.199
  5.784   5.816
  6.054   5.763
  6.096   6.075
  5.733   6.327
  5.729   6.209
  6.390   5.972
  5.969   5.921
  5.697   6.066
  6.033   5.801
  6.072   5.848
  5.636   6.218
  5.731   5.606
  6.294   6.000
  5.699   6.242
  5.893   6.276
  6.244   6.393
  6.447   5.558
  5.764   5.679
  6.377   5.910
  5.619   6.002
  5.621   6.349
  5.609   5.748
  6.063   5.996
  5.666   5.759
  5.850   6.014
  6.411   6.305
  6.258   6.183
  5.772   5.659
  5.597   6.342
  5.698   6.325
  5.983   5.582
  6.340   6.228
  5.685   5.657
  5.898   5.671
  6.020   5.564
  6.127   5.611
  5.867   6.148
  6.420   6.378
  6.015   6.038
  5.917   5.811
  6.447   6.379
  5.853   6.335
  5.733   5.989
  6.370   6.181
  6.291   6.417
  5.630   6.256
  5.799   5.771
  6.003   6.254
  5.786   5.667
  6.025   6.019
  5.985   6.222
  5.855   6.079
  6.270   6.369
  5.953   5.993
  6.312   5.959
  5.722   6.095
  6.060   6.277
  5.883   6.392
  6.277   5.718
  5.880   5.998
  6.277   6.005
  5.780   5.943
  5.597   6.100
  6.098   5.984
  6.150   6.364
  5.616   5.884
  6.363   5.890
  5.586   6.034
  6.350   6.165
  5.646   5.753
  6.077   6.351
  5.736   6.441
  5.682   5.945
  6.398   6.187
  5.690   5.876
  6.368   6.214
  5.921   5.583
  5.776   6.074
  6.329   5.811
  5.956   6.134
  5.677   6.373
  5.608   5.963
  5.903   6.002
  5.975   5.718
  5.921   5.706
  6.344   6.256
  5.935   5.789
  5.568   5.652
  6.251   6.229
  5.811   6.437
  6.022   6.241
  5.855   5.908
  6.221   5.712
  5.643   5.757
  5.569   6.107
  5.890   6.137
  6.413   5.732
  6.314   6.291
  6.284   6.392
  6.339   5.753
  5.556   5.865
  5.809   6.367
  5.885   5.730
  6.354   5.840
  6.146   5.864
  5.957   6.230
  5.765   5.858
  5.841   5.897
  5.882   5.999
  5.610   6.046
  6.373   5.735
  6.187   6.315
  5.565   5.932
  5.566   6.439
  6.368   6.007
  5.620   6.073
  6.300   5.758
  6.008   6.034
  5.859   6.294
  5.787   6.295
  6.288   6.255
  6.327   6.393
  6.308   6.002
  5.947   5.855
  5.650   6.013
  5.683   5.617
  6.267   5.726
  6.102   5.734
  6.406   5.911
  5.804   6.035
  5.648   6.044
  6.036   5.976
  5.572   5.551
  5.852   6.240
  6.195   5.862
  5.728   6.086
  6.054   6.435
  6.302   6.259
  5.814   6.322
  6.337   6.339
  6.322   6.074
  6.439   6.149
  6.435   5.966
  6.262   5.777
  6.331   5.579
  5.721   5.668
  6.423   5.981
  5.828   5.664
  6.446   6.377
  6.220   5.886
  6.416   6.195
  5.641   5.819
  6.199   6.120
  5.892   5.734
  5.743   5.875
  6.324   5.821
  5.653   5.700
  5.998   6.189
  5.834   5.913
  6.044   6.025
  6.317   5.893
  6.025   5.868
  6.346   5.856
  5.700   6.043
  5.610   6.203
  5.813   5.989
  6.270   6.066
  5.831   6.095
  5.943   5.903
  6.290   6.186
  5.696   5.552
  6.418   5.902
  6.095   5.733
  6.202   6.450
  6.044   5.715
  5.887   6.040
  6.246   6.299
  6.039   6.278
  6.403   6.092
  6.143   6.279
  5.580   6.236
  5.647   6.037
  5.722   6.205
  5.792   6.175
  5.586   5.615
  6.012   5.709
  5.705   6.245
  5.796   5.708
  5.704   6.212
  5.588   6.115
  5.934   5.981
  6.162   6.164
  6.008   6.067
  5.814   6.447
  5.629   5.639
  6.318   5.697
  5.763   5.979
  5.676   5.707
  5.721   6.216
  6.348   5.648
  6.289   5.792
  5.895   6.013
  6.351   5.619
  6.207   5.928
  5.919   5.609
  5.884   5.706
  6.256   6.073
  5.691   6.382
  5.598   5.660
  6.305   5.935
  6.012   6.011
  6.243   6.150
  5.619   6.112
  6.065   6.306
  6.177   6.067
  5.578   5.885
  5.791   5.670
  5.796   5.738
  5.925   6.191
  5.697   6.111
  5.798   5.594
  6.163   5.799
  5.811   6.211
  5.617   5.556
  6.415   5.902
  5.672   6.258
  5.962   5.954
  6.341   6.001
  5.702   6.054
  6.003   5.864
  5.962   6.420
  5.799   6.343
  5.871   5.629
  5.836   5.608
  5.886   6.118
  6.017   5.689
  6.204   6.160
  5.579   5.644
  5.772   5.733
  5.939   5.977
  5.827   6.108
  5.753   6.327
  6.410   6.267
  6.082   5.944
  6.371   5.913
  6.342   5.759
  5.730   5.782
  5.945   6.283
  6.016   5.593
  6.119   6.267
  6.426   5.890
  6.100   6.209
  5.796   6.016
  6.275   5.756
  5.954   6.146
  5.852   5.678
  5.752   6.213
  6.063   5.552
  5.981   6.368
  5.707   5.791
  6.277   5.599
  6.327   5.631
  5.871   6.032
  6.187   6.157
  6.063   5.605
  5.568   6.169
  5.798   6.140
  5.862   6.259
  6.209   6.120
  5.891   5.932
  6.084   6.087
  6.046   6.135
  6.031   5.945
  5.624   5.649
  6.190   5.951
  5.947   5.773
  5.617   6.074
  5.620   6.026
  5.894   6.197
  6.043   6.032
  5.784   6.299
  6.309   5.754
  6.347   5.607
  6.273   6.324
  5.582   5.961
  6.159   5.928
  5.609   6.215
  6.233   6.079
  6.191   6.387
  6.046   5.844
  6.080   5.927
  6.277   5.751
  5.804   5.732
  6.419   5.609
  5.646   5.659
  5.838   5.940
  5.822   6.446
  5.901   5.959
  6.366   5.550
  6.003   6.328
  6.388   5.930
  6.234   6.150
  6.017   5.737
  6.139   5.811
  6.253   5.973
  6.420   6.270
  6.109   6.120
  5.643   5.677
  5.974   5.839
  5.607   6.336
  6.188   5.598
  5.852   5.947
  5.661   5.605
  5.954   6.325
  5.636   5.943
  5.757   6.320
  6.086   5.907
  6.293   5.571
  6.421   5.837
  5.601   5.989
  5.956   6.121
  5.816   6.326
  5.747   6.013
  6.398   6.169
  6.051   6.014
  5.589   6.205
  5.722   6.357
  5.639   5.558
  5.930   6.129
  6.309   6.040
  5.893   5.557
  5.664   6.300
  5.959   6.092
  6.050   6.338
  6.157   6.230
  5.801   6.185
  5.583   5.834
  5.613   5.950
  6.352   6.263
  5.940   5.590
  6.321   5.604
  5.750   6.307
  5.725   6.189
  6.241   5.929
  6.055   5.964
  5.876   6.030
  6.115   5.826
  5.672   5.841
  5.746   5.686
  6.298   5.654
  6.300   5.948
  6.268   5.560
  6.277   6.083
  5.722   5.736
  6.276   5.604
  5.878   5.707
  5.720   5.962
  6.316   5.769
  5.968   5.846
  5.844   6.276
  5.846   6.239
  5.602   5.769
  6.084   5.642
  6.125   6.319
  5.996   5.779
  6.034   6.069
  6.450   6.369
  6.414   6.178
  5.826   6.290
  6.256   5.800
  6.256   5.824
  6.361   5.992
  5.732   5.886
  6.226   5.824
  6.215   6.285
  5.861   5.922
  5.735   5.793
  6.205   6.254
  5.614   5.572
  6.208   5.827
  6.053   6.412
  5.964   6.318
  6.281   6.221
  5.586   6.247
  5.551   5.781
  5.705   6.250
  6.380   5.966
  5.788   6.077
  5.996   6.218
  5.781   6.339
  6.067   6.276
  6.096   6.252
  6.334   6.028
  5.576   6.282
  6.029   5.691
  6.163   5.779
  6.165   6.283
  5.561   6.188
  6.148   6.161
  5.962   6.339
  5.901   6.070
  6.288   6.319
  5.643   5.874
  6.000   5.724
  5.914   6.199
  6.406   5.907
  6.213   6.040
  5.881   6.151
  5.688   6.264
  6.113   5.946
  5.797   5.601
  6.185   5.743
  6.120   5.775
  5.987   5.849
  6.301   6.088
  6.284   5.618
  6.107   6.254
  6.190   5.563
  5.582   6.385
  5.600   6.221
  6.263   6.015
  5.915   6.228
  6.435   6.038
  5.606   5.740
  6.154   5.615
  6.108   5.875
  5.713   5.659
  6.099   6.101
  5.941   5.679
  5.675   6.051
  5.667   5.613
  5.633   6.445
  6.263   5.749
  6.107   5.925
  5.886   6.209
  5.707   6.432
  6.134   5.792
  5.607   5.808
  6.255   5.741
  6.374   6.289
  5.984   5.827
  5.562   5.668
  6.013   6.138
  5.965   6.165
  6.428   6.119
  6.331   5.786
  5.852   5.897
  6.218   6.354
  6.110   6.018
  6.144   5.975
  6.230   6.294
  5.924   5.790
  5.608   6.407
  5.657   6.301
  6.326   5.811
  5.928   5.959
  5.630   6.151
  6.216   6.417
  5.969   6.208
  6.273   6.211
  6.148   6.223
  5.720   6.190
  6.185   6.114
  5.735   6.339
  5.650   6.286
  6.343   6.073
  5.745   5.997
  5.981   5.733
  6.015   6.240
  5.570   5.833
  6.028   5.574
  5.993   5.857
  6.273   6.194
  5.848   5.748
  5.858   6.054
  5.589   6.136
  5.959   6.023
  6.178   5.948
  6.064   6.067
  6.161   5.707
  6.306   6.244
  5.759   6.432
  5.596   5.958
  6.213   6.449
  6.207   6.393
  6.273   5.885
  6.064   5.946
  6.278   5.692
  5.826   5.684
  6.061   5.784
  6.145   5.732
  5.602   5.808
  6.086   6.334
  6.417   6.037
  5.945   5.896
  5.770   6.139
  6.071   6.170
  6.146   6.031
  5.551   6.134
  5.698   6.364
  5.617   6.329
  6.193   6.375
  5.786   5.732
  5.949   5.788
  5.919   5.905
  6.237   5.937
  6.372   6.396
  5.992   5.645
  5.894   6.249
  5.649   5.752
  5.783   6.441
  6.069   6.182
  6.129   5.957
  5.594   6.265
  5.922   5.696
  5.651   6.045
  6.320   5.786
  5.787   6.352
  6.303   5.938
  6.365   5.968
  5.980   6.010
  5.835   5.868
  5.857   6.301
  5.768   6.023
  5.913   5.972
  6.119   6.274
  5.551   6.137
  6.425   5.764
  5.871   6.166
  5.825   5.883
  5.561   6.372
  5.870   5.698
  5.675   5.695
  6.294   5.724
  6.117   5.689
  6.035   5.666
  6.210   6.310
  6.357   5.720
  6.347   6.372
  6.168   5.642
  6.116   5.789
  5.950   6.391
  6.371   6.353
  5.796   6.002
  5.962   6.436
  6.010   5.561
  6.154   5.671
  5.709   5.707
  6.244   5.972
  5.886   5.683
  5.765   6.343
  6.429   5.608
  6.103   5.978
  6.143   6.033
  5.686   5.779
  5.909   5.682
  6.323   5.911
  5.696   5.922
  6.432   5.633
  5.725   5.821
  6.011   6.162
  6.364   5.679
  5.737   5.806
  5.946   5.995
  6.349   6.362
  6.386   5.816
  6.420   5.685
  5.918   6.319
  6.336   5.699
  5.703   6.228
  6.430   6.240
  6.204   5.769
  6.198   5.904
  6.123   5.672
  5.669   5.707
  5.748   5.882
  5.806   6.065
  5.686   6.135
  5.750   6.140
  5.845   6.436
  5.644   5.585
  6.236   5.979
  5.854   6.446
  6.402   5.618
  5.937   5.555
  6.042   6.295
  6.170   5.941
  5.665   6.441
  5.799   6.009
  5.600   6.153
  5.910   6.424
  5.793   5.829
  5.645   5.889
  5.932   6.243
  5.796   6.166
  6.393   6.254
  5.972   5.823
  6.163   5.861
  5.639   5.567
  5.664   5.561
  5.655   6.411
  6.204   5.846
  5.619   5.896
  5.733   5.845
  6.395   5.713
  6.291   5.575
  5.937   5.900
  6.364   6.385
  6.138   6.446
  6.359   6.070
  6.364   5.592
  5.597   5.747
  5.705   5.716
  5.909   6.408
  5.593   6.075
  5.720   6.158
  5.590   6.115
  6.122   5.730
  5.993   6.189
  6.156   5.929
  6.293   6.385
  6.204   6.022
  6.362   6.054
  5.996   6.199
  5.935   5.902
  5.568   6.375
  5.756   6.104
  6.410   5.959
  5.886   6.269
  6.350   5.724
  5.982   6.099
  6.373   6.307
  6.196   5.612
  5.914   6.102
  5.749   5.796
  6.168   5.678
  6.392   6.390
  6.030   5.594
  6.296   5.585
  5.788   5.910
  5.712   5.832
  6.101   5.760
  6.025   5.566
  5.897   5.943
  6.261   6.347
  5.631   6.436
  5.749   6.163
  5.919   6.058
  5.585   5.747
  5.790   5.563
  5.784   5.715
  6.383   6.246
  5.615   5.574
  5.997   6.064
  5.838   6.383
  6.116   6.223
  5.617   5.879
  5.933   6.004
  6.007   6.407
  5.848   6.051
  5.861   5.596
  5.912   5.781
  5.632   5.611
  6.378   5.926
  6.076   5.851
  6.206   5.972
  5.654   5.871
  6.315   6.044
  5.607   5.615
  6.184   6.403
  6.331   6.297
  5.748   5.599
  6.024   6.200
  5.923   5.630
  5.719   5.779
  6.180   5.708
  5.825   5.685
  5.749   6.218
  6.135   5.833
  6.369   5.704
  5.653   6.420
  6.254   6.174
  5.706   5.626
  6.063   6.260
  6.336   6.150
  6.022   6.184
  6.035   5.760
  5.728   5.794
  5.792   6.223
  6.413   6.280
  5.757   5.908
  6.384   5.765
  5.921   6.074
  6.183   5.585
  5.786   5.909
  6.395   6.254
  6.313   5.651
  6.362   6.449
  6.089   5.942
  5.688   5.901
  5.615   5.838
  6.299   5.876
  6.219   5.617
  5.888   6.310
  6.408   6.422
  6.357   5.760
  6.392   6.207
  6.161   6.229
  6.181   6.068
  5.738   5.669
  5.831   5.695
  6.369   6.220
  5.633   6.343
  6.421   5.852
  5.656   5.757
  6.088   6.356
  5.880   6.158
  6.026   5.784
  5.918   6.294
  5.631   6.447
  5.943   5.597
  6.078   5.698
  5.608   5.908
  6.391   5.924
  6.271   6.000
  5.714   6.131
  5.735   5.842
  6.184   5.882
  6.245   6.332
  6.024   6.113
  5.804   5.949
  6.384   6.061
  6.071   5.596
  5.990   6.350
  5.661   6.355
  6.346   5.970
  6.059   6.319
  5.748   5.735
  6.364   5.900
  5.602   5.976
  6.227   5.697
  5.831   6.330
  5.885   6.039
  6.085   6.319
  6.035   5.721
  5.649   5.660
  5.618   5.585
  6.019   6.009
  6.343   6.302
  5.936   6.239
  6.437   5.843
  6.028   6.376
  6.077   6.343
  6.124   5.648
  6.375   6.380
  5.722   5.937
  5.822   6.087
  5.676   6.202
  5.813   6.371
  5.600   5.692
  5.905   5.615
  6.287   5.763
  5.797   6.069
  5.971   5.634
  5.802   5.935
  5.845   5.611
  5.950   5.870
  6.036   5.661
  5.767   5.686
  5.588   6.208
  6.188   5.748
  5.762   6.406
  6.391   5.764
  6.004   6.167
  6.010   5.846
  5.883   6.040
  6.166   5.984
  6.187   6.171
  6.270   5.585
  6.267   5.828
  5.957   6.016
  6.270   5.720
  5.899   5.709
  5.833   6.284
  6.248   5.634
  6.200   5.594
  6.149   6.218
  5.565   5.655
  6.193   5.832
  5.702   5.737
  5.690   5.773
  6.378   5.720
  5.933   6.337
  6.205   6.242
  5.850   5.587
  5.624   5.881
  6.024   6.069
  6.146   6.445
  6.166   5.590
  5.651   5.974
  5.734   5.844
  5.828   6.031
  6.419   6.417
  5.567   6.085
  6.287   5.966
  5.819   5.855
  6.430   6.392
  6.369   6.253
  5.999   5.674
  6.025   6.259
  5.736   6.226
  6.418   6.414
  6.138   5.624
  6.279   5.847
  5.677   5.746
  6.377   6.268
  6.279   5.835
  5.706   6.013
  6.128   6.151
  6.086   5.855
  5.672   5.999
  6.333   5.556
  6.282   5.958
  6.310   6.293
  5.792   6.173
  6.409   6.223
  5.790   5.761
  5.953   6.139
  6.369   6.118
  6.303   5.722
  6.390   6.361
  5.911   5.834
  5.596   6.319
  6.444   6.126
  6.307   5.783
  5.892   6.190
  5.632   5.760
  5.824   6.337
  6.336   6.189
  5.647   6.279
  5.662   5.843
  6.145   6.253
  6.304   6.214
  5.582   5.674
  6.024   6.118
  5.963   6.077
  5.703   5.612
  5.834   5.707
  6.141   6.371
  6.292   6.326
  5.676   6.188
  5.799   5.665
  5.947   6.175
  5.761   5.784
  5.656   6.400
  5.801   5.694
  6.045   6.142
  6.317   6.036
  6.418   6.322
  6.335   5.678
  5.840   6.305
  5.853   5.706
  5.987   5.590
  6.111   5.708
  5.703   6.344
  5.939   6.234
  5.855   5.687
  6.378   6.052
  6.345   6.208
  5.881   5.738
  5.565   5.673
  6.444   6.315
  5.914   5.983
  6.381   5.620
  5.889   6.289
  5.882   6.246
  6.016   5.741
  5.703   6.339
  5.722   5.970
  5.725   6.242
  6.203   5.965
  5.963   5.967
  5.613   5.999
  6.435   5.970
  6.306   5.905
  5.897   5.578
  6.046   5.613
  6.378   5.862
  5.804   5.683
  6.315   6.296
  6.297   6.313
  5.899   6.198
  6.416   5.743
  6.253   6.159
  6.078   5.623
  5.669   5.806
  6.129   6.214
  5.704   5.724
  5.669   5.716
  6.125   6.156
  6.056   6.711
  5.851   6.848
  6.390   7.375
  6.253   6.562
  6.139   6.715
  5.557   6.769
  6.001   7.124
  6.136   7.358
  5.601   7.332
  6.358   7.226
  6.097   6.780
  5.632   7.416
  5.788   7.402
  6.017   7.034
  6.309   7.292
  6.207   7.152
  5.641   7.353
  6.051   7.437
  5.640   6.948
  5.863   6.807
  6.400   7.046
  5.949   6.965
  5.818   7.090
  6.138   7.401
  6.390   6.828
  5.968   7.394
  6.348   6.678
  5.592   6.804
  6.330   6.624
  5.615   6.580
  5.617   7.014
  5.798   7.166
  5.993   6.989
  5.938   7.301
  6.082   7.434
  6.332   7.052
  5.991   6.811
  5.708   7.196
  5.796   6.817
  5.619   7.107
  5.828   6.919
  5.644   6.957
  6.288   7.105
  6.364   7.401
  6.149   6.711
  5.594   6.989
  6.308   6.933
  5.720   6.915
  5.611   6.829
  6.254   6.632
  6.448   6.979
  5.951   7.318
  6.039   6.762
  5.943   7.439
  6.388   7.204
  6.304   6.796
  5.723   6.821
  5.776   7.116
  6.231   7.326
  5.735   7.404
  5.962   7.395
  6.134   6.596
  5.936   6.563
  6.208   6.622
  5.760   6.580
  5.941   7.287
  6.132   6.890
  5.804   7.171
  5.673   7.116
  6.374   7.057
  5.663   7.379
  5.722   7.330
  5.954   6.829
  6.112   7.404
  5.959   7.115
  5.734   6.721
  5.771   7.114
  6.277   7.194
  6.256   7.001
  5.810   7.055
  5.729   6.554
  6.067   6.676
  6.434   7.278
  5.676   7.222
  6.193   6.948
  6.257   6.855
  6.053   7.073
  5.887   7.334
  6.282   7.422
  5.953   6.578
  5.574   6.556
  6.009   6.580
  6.314   6.929
  5.747   6.632
  6.017   7.436
  5.920   6.615
  5.852   6.744
  5.697   7.068
  6.167   6.671
  5.999   7.195
  5.830   6.893
  5.646   7.448
  5.567   6.995
  5.857   6.747
  5.746   6.822
  5.995   6.859
  6.263   7.264
  5.742   7.241
  5.852   6.968
  6.246   7.013
  6.139   7.396
  5.581   6.804
  6.278   7.026
  6.041   7.037
  5.961   7.038
  5.672   7.420
  5.569   6.644
  6.019   7.012
  5.877   6.909
  6.338   7.353
  5.703   6.673
  6.376   7.207
  6.036   6.965
  6.334   7.342
  6.219   6.979
  5.908   6.933
  6.320   6.838
  6.355   6.881
  6.016   6.590
  5.620   7.277
  6.197   7.440
  5.986   7.355
  5.782   6.650
  5.587   7.008
  5.567   6.971
  5.928   7.012
  6.087   7.149
  5.575   7.386
  6.324   7.357
  6.314   7.340
  5.585   7.219
  5.810   6.964
  6.278   6.840
  6.059   6.807
  6.244   7.082
  5.559   6.626
  5.623   6.617
  5.681   7.081
  5.884   7.214
  5.756   7.309
  6.021   6.813
  5.595   7.271
  6.353   7.425
  6.276   6.980
  5.953   7.250
  5.854   6.808
  5.649   6.993
  6.291   6.561
  6.191   6.658
  5.891   6.638
  6.059   6.869
  5.837   7.227
  6.144   6.788
  5.883   7.214
  6.385   7.415
  6.278   6.564
  5.561   7.362
  5.992   7.292
  6.304   6.704
  5.995   6.589
  5.629   6.900
  6.242   6.744
  6.238   6.972
  6.200   6.751
  5.824   6.633
  5.699   6.691
  6.169   7.381
  6.263   7.275
  5.588   7.121
  5.806   7.239
  5.757   7.106
  6.255   7.188
  5.715   6.624
  6.367   6.700
  6.051   7.383
  5.570   6.748
  6.060   6.861
  6.180   6.888
  6.220   6.720
  6.089   7.242
  6.351   7.447
  6.107   6.889
  5.960   7.338
  6.263   7.189
  6.020   6.597
  5.553   7.242
  5.685   7.359
  5.872   7.349
  6.035   6.666
  5.838   7.311
  6.441   7.103
  5.643   6.668
  6.344   7.389
  6.188   6.774
  5.603   7.428
  5.656   6.858
  5.616   7.415
  6.362   6.942
  5.845   7.016
  5.825   7.243
  6.441   6.986
  5.677   7.022
  6.037   6.903
  5.856   6.615
  5.597   7.078
  5.757   6.817
  6.368   6.804
  6.226   6.984
  5.604   6.967
  6.393   7.001
  5.897   7.167
  6.027   6.601
  6.188   6.905
  5.909   7.307
  6.139   6.716
  6.185   7.387
  5.589   7.147
  5.663   7.201
  5.625   7.347
  5.555   6.975
  6.177   6.940
  5.950   7.317
  5.880   7.388
  5.878   6.731
  5.613   6.917
  5.846   6.816
  5.814   7.167
  5.857   7.409
  6.376   6.873
  5.718   7.245
  5.756   6.800
  6.007   7.164
  5.772   7.325
  5.608   6.967
  5.764   7.025
  6.239   6.920
  6.415   7.324
  6.326   7.137
  6.264   6.772
  5.847   6.924
  6.271   7.251
  5.997   6.568
  5.639   6.748
  5.610   6.948
  6.274   6.725
  6.194   6.659
  6.192   7.419
  5.764   6.933
  6.311   7.270
  6.181   6.675
  5.560   7.402
  6.395   7.338
  6.191   6.815
  6.118   7.032
  5.998   6.608
  6.188   7.397
  5.933   6.738
  5.820   6.936
  5.690   6.915
  5.690   6.848
  6.090   6.925
  5.806   7.200
  5.875   6.960
  5.711   7.326
  5.879   6.682
  5.998   7.396
  5.770   7.250
  6.238   6.588
  6.112   6.770
  6.009   6.819
  6.295   7.319
  5.894   6.966
  6.323   7.371
  5.945   6.932
  6.084   7.394
  5.745   6.695
  5.607   7.029
  5.875   6.613
  6.290   6.803
  5.558   6.697
  6.105   7.023
  5.660   7.199
  6.376   7.437
  5.936   6.959
  5.958   7.137
  6.100   7.252
  5.733   6.897
  6.114   7.087
  6.236   7.386
  6.343   6.887
  5.762   6.845
  5.919   6.704
  5.704   6.551
  5.959   7.003
  6.008   7.065
  6.039   7.293
  5.736   7.268
  6.026   7.099
  6.374   7.193
  6.383   6.898
  6.123   6.828
  6.422   6.855
  6.382   7.065
  5.903   7.388
  6.022   7.399
  6.394   7.241
  5.955   7.150
  5.982   6.659
  5.571   7.124
  6.448   6.763
  6.434   7.351
  6.407   6.764
  6.145   6.976
  6.242   6.653
  6.066   7.407
  6.300   7.134
  6.402   7.151
  6.324   7.198
  5.950   7.197
  6.177   7.445
  6.392   7.297
  5.586   7.051
  6.279   6.570
  6.445   7.064
  6.133   6.927
  5.947   7.044
  6.110   6.993
  5.621   6.754
  6.311   6.793
  5.557   7.292
  5.913   6.767
  6.268   7.225
  5.739   7.206
  6.273   7.119
  5.613   7.054
  6.416   6.942
  6.313   6.653
  6.339   6.735
  6.163   6.702
  6.222   7.107
  5.958   7.396
  6.425   7.162
  6.159   6.570
  6.162   6.747
  5.825   7.039
  6.202   6.613
  6.266   7.424
  6.196   7.218
  6.160   8.435
  6.137   8.442
  5.840   7.675
  5.868   7.812
  6.294   8.124
  5.569   7.931
  6.392   7.648
  6.133   8.023
  5.745   8.315
  6.266   7.703
  6.135   8.140
  5.811   7.768
  5.880   8.184
  5.928   7.609
  6.083   7.991
  6.095   8.305
  5.830   8.415
  6.377   8.088
  6.136   8.357
  5.842   7.800
  6.229   7.921
  5.884   7.727
  5.611   8.270
  5.620   8.021
  5.616   7.855
  5.635   7.577
  5.670   8.345
  6.040   7.699
  5.618   8.285
  5.964   7.620
  5.710   8.088
  6.145   7.808
  5.795   7.631
  6.197   8.213
  6.067   7.826
  5.788   7.600
  5.832   8.260
  6.141   7.757
  5.913   7.829
  6.023   7.832
  6.314   8.225
  6.069   7.781
  6.142   8.139
  6.120   7.568
  5.704   8.371
  6.067   7.862
  6.073   8.367
  5.849   7.840
  6.121   7.789
  6.165   8.059
  6.118   7.950
  5.573   7.894
  5.980   8.151
  6.357   7.671
  6.253   8.048
  6.427   8.243
  5.755   7.704
  5.936   7.666
  5.810   7.712
  5.627   7.626
  5.715   8.214
  6.394   7.866
  6.172   8.287
  5.638   8.077
  5.991   7.873
  5.747   7.670
  6.051   7.870
  6.384   8.164
  5.687   8.190
  5.559   7.640
  5.792   7.945
  6.332   7.709
  5.626   8.306
  6.071   7.688
  6.427   8.436
  5.883   7.783
  5.921   7.866
  5.829   7.749
  6.404   7.996
  6.012   7.629
  6.081   8.124
  6.207   7.982
  5.631   8.394
  6.033   7.778
  6.394   8.080
  5.652   7.606
  6.112   7.962
  6.389   8.343
  5.635   7.931
  6.133   7.654
  5.802   7.909
  6.134   7.824
  5.649   7.841
  5.706   7.566
  5.880   8.439
  5.870   8.055
  5.653   7.628
  5.849   8.162
  6.248   7.593
  6.045   7.791
  5.849   7.781
  6.338   7.714
  5.990   8.207
  5.585   7.558
  6.035   8.270
  6.401   8.189
  5.806   8.290
  6.050   8.371
  6.416   7.822
  5.872   8.105
  5.957   7.599
  6.328   7.838
  5.563   7.988
  6.187   7.674
  5.690   7.963
  5.774   8.043
  6.133   8.294
  6.141   8.177
  5.967   7.557
  5.801   8.265
  6.296   8.117
  5.926   8.143
  5.770   7.645
  5.700   7.843
  5.648   8.192
  5.884   7.780
  6.035   7.752
  5.809   8.281
  5.992   7.894
  6.301   8.121
  6.203   8.404
  6.009   7.722
  5.829   7.551
  6.342   7.757
  5.853   7.825
  6.309   7.619
  5.931   7.981
  5.945   7.627
  6.152   7.944
  6.144   8.257
  6.420   7.606
  5.881   7.799
  5.938   7.563
  6.094   8.362
  5.838   8.180
  5.696   7.875
  5.925   8.091
  5.936   8.161
  6.435   7.926
  5.876   8.411
  6.236   7.858
  5.919   7.638
  5.843   7.763
  5.854   7.823
  5.816   8.354
  6.252   8.449
  5.847   7.645
  5.957   7.701
  6.447   8.004
  5.975   7.990
  6.165   8.552
  5.862   8.738
  5.773   8.618
  5.677   9.253
  6.010   8.924
  6.444   9.102
  5.925   9.096
  5.966   9.276
  5.888   8.961
  5.796   8.672
  5.658   8.564
  6.172   9.231
  6.135   9.362
  6.117   9.417
  6.405   8.801
  5.662   9.015
  5.904   9.269
  6.169   9.364
  5.909   8.611
  5.989   8.726
  6.376   9.439
  5.726   8.660
  5.719   8.818
  6.055   8.841
  6.033   9.134
  5.795   9.143
  6.335   8.601
  5.918   8.940
  6.416   9.005
  6.176   8.753
  6.110   9.435
  5.709   8.724
  5.856   8.854
  5.936   8.796
  6.409   8.917
  5.756   8.975
  5.649   9.048
  6.224   8.827
  6.328   9.418
  5.908   9.098
  5.631   9.300
  5.855   8.918
  6.447   8.652
  5.607   9.322
  6.184   9.315
  5.787   8.740
  6.289   8.947
  5.797   9.052
  6.140   9.025
  6.439   8.578
  6.129   9.314
  6.314   8.876
  5.988   9.134
  6.417   9.359
  5.901   9.381
  5.908   9.311
  6.020   9.125
  6.015   9.038
  6.380   8.615
  5.758   9.140
  6.317   9.443
  5.987   8.564
  6.325   9.298
  6.068   8.871
  5.903   8.984
  5.822   9.329
  5.789   9.006
  5.765   9.392
  5.822   9.040
  6.040   9.150
  6.172   9.145
  5.622   9.389
  5.626   9.309
  5.861   8.879
  5.829   9.056
  5.840   9.077
  6.200   8.708
  6.104   9.144
  6.154   9.323
  5.884   9.564
  6.251  10.407
  5.941  10.176
  5.848   9.943
  5.635  10.073
  5.972   9.560
  6.006   9.812
  6.390   9.621
  6.337  10.346
  5.924   9.951
  6.347  10.064
  5.585  10.071
  5.977   9.572
  5.616   9.809
  5.748  10.187
  6.002   9.728
  5.662  10.005
  6.127   9.682
  6.438  10.245
  6.219   9.984
  5.835   9.610
  6.017   9.852
  6.179  10.265
  6.393   9.869
  5.950  10.026
  6.041  10.419
  6.125   9.912
  5.626  10.325
  5.834   9.675
  5.992   9.889
  5.817  10.419
  5.681   9.753
  5.891  10.307
  5.625   9.713
  6.133   9.875
  6.225  10.064
  6.091   9.586
  6.371  10.126
  5.819  10.212
  5.610  10.207
  5.798  10.171
  6.385   9.968
  6.164  10.397
  6.077  11.222
  6.164  10.605
  5.806  11.116
  5.991  11.085
  6.209  10.720
  5.698  10.635
  6.099  11.304
  6.442  11.117
  6.231  10.847
  6.011  10.660
  6.188  10.603
  5.648  10.583
  6.028  10.811
  6.286  11.426
  6.227  11.440
  5.968  11.714
  6.016  11.910
  6.089  11.855
  6.212  12.311
  6.442  11.656
  6.117  11.669
  5.561  11.769
  5.869  11.607
  5.880  12.391
  6.198  12.010
  5.758  11.640
  6.433  11.647
  6.364  11.636
  6.026  13.204
  5.600  13.272
  6.383  14.002
  5.560  14.158
  6.388  15.129
  5.866  18.441
  6.374  18.169
  5.755  18.900
  7.411   4.159
  7.400   4.636
  6.826   4.689
  7.374   6.040
  6.610   6.010
  6.837   6.379
  7.336   5.764
  7.303   6.025
  7.054   6.234
  6.848   6.003
  7.020   6.025
  6.645   5.749
  7.328   6.834
  7.335   7.252
  7.129   7.080
  7.259   6.642
  6.955   7.410
  6.563   6.783
  6.900   7.172
  6.741   7.414
  6.575   7.132
  7.112   7.158
  7.246   7.119
  6.704   7.216
  7.127   6.671
  6.685   6.948
  7.258   7.208
  7.025   6.720
  7.001   7.245
  6.853   7.358
  7.394   7.283
  6.806   7.132
  7.215   7.178
  7.226   6.874
  6.942   6.833
  7.085   7.171
  6.710   7.292
  6.575   7.134
  7.296   7.358
  6.976   6.684
  6.618   6.624
  7.169   6.872
  7.409   6.632
  6.626   6.567
  6.634   7.117
  7.371   6.967
  7.183   7.229
  7.260   6.779
  6.803   7.417
  6.590   6.599
  7.304   7.412
  6.564   7.263
  7.091   6.870
  6.670   7.027
  7.165   6.815
  7.181   6.836
  7.404   7.136
  7.274   6.810
  6.691   6.558
  7.071   7.278
  7.319   6.987
  6.601   7.274
  6.992   7.430
  6.750   7.283
  6.679   6.791
  7.319   7.295
  6.969   6.724
  7.321   7.273
  7.086   6.744
  7.018   7.047
  7.149   6.643
  6.741   6.773
  6.770   7.078
  7.352   6.642
  7.180   6.640
  6.663   7.352
  7.421   6.591
  7.277   7.143
  7.160   7.443
  7.442   6.773
  6.588   6.763
  7.235   6.806
  6.991   6.736
  7.434   7.367
  7.118   7.291
  7.063   7.142
  6.935   7.448
  7.020   6.776
  7.434   6.834
  6.642   7.240
  6.817   6.928
  7.222   7.112
  7.048   7.449
  6.935   6.905
  7.208   7.031
  6.663   6.698
  7.152   6.842
  6.613   6.654
  7.300   7.193
  7.433   6.771
  6.690   6.955
  6.734   6.808
  6.595   7.439
  6.898   6.679
  7.056   6.872
  6.862   7.287
  6.932   7.390
  7.140   7.013
  7.449   7.167
  7.354   7.323
  6.929   6.749
  7.365   7.101
  7.172   7.128
  7.071   7.149
  6.551   6.785
  7.252   6.963
  6.682   6.813
  7.332   6.727
  6.740   6.965
  6.558   6.814
  6.769   6.811
  7.280   7.053
  6.713   6.785
  6.599   7.427
  6.568   6.739
  7.347   6.750
  6.674   7.200
  7.392   7.449
  6.796   7.062
  6.833   7.128
  7.441   7.224
  7.005   7.127
  6.716   6.758
  6.731   6.606
  6.649   6.733
  6.862   6.642
  6.867   7.216
  6.931   7.039
  6.952   7.256
  6.904   6.978
  6.974   6.783
  6.970   6.910
  7.391   7.213
  6.683   7.183
  6.962   6.605
  7.404   6.978
  6.585   7.144
  6.925   6.784
  7.113   7.199
  6.910   7.267
  6.662   7.190
  6.568   6.826
  6.604   6.638
  6.961   6.884
  7.344   6.976
  6.901   7.001
  7.450   6.773
  6.769   7.028
  7.019   7.214
  7.321   7.123
  6.669   6.742
  7.003   6.621
  7.049   7.198
  7.185   7.101
  6.584   6.758
  7.280   6.874
  7.289   7.407
  6.725   6.702
  6.910   6.581
  6.750   6.971
  6.885   6.990
  7.332   6.714
  7.210   6.694
  7.277   6.956
  6.599   7.391
  6.637   7.242
  7.388   6.570
  6.669   6.978
  6.741   6.880
  6.680   6.882
  6.711   7.436
  7.345   7.409
  6.838   6.786
  7.131   7.271
  7.164   7.281
  7.065   6.981
  7.182   7.362
  6.786   7.059
  7.367   6.888
  7.263   6.902
  6.585   7.010
  7.041   6.962
  7.077   7.404
  7.066   7.324
  6.669   6.943
  7.037   6.665
  6.784   7.283
  6.958   7.352
  6.950   7.416
  6.777   6.659
  7.213   6.693
  7.302   6.925
  7.240   7.424
  7.181   6.701
  7.123   6.754
  7.114   6.769
  6.980   6.759
  6.867   6.723
  7.044   7.447
  6.892   7.213
  6.756   6.989
  6.755   6.814
  6.888   6.982
  6.761   7.287
  6.699   7.008
  6.706   6.980
  6.706   6.730
  7.252   7.256
  7.379   7.063
  6.579   7.359
  6.917   7.340
  7.446   6.692
  7.165   7.392
  6.654   6.613
  7.399   6.566
  6.903   7.182
  7.284   6.721
  6.718   6.652
  6.775   7.255
  7.046   7.311
  6.726   7.224
  6.564   6.814
  7.287   6.865
  7.072   7.251
  7.365   7.327
  6.738   6.844
  7.082   7.314
  6.809   7.444
  6.711   6.596
  7.338   6.821
  7.301   7.309
  6.912   6.824
  7.343   7.260
  6.890   6.838
  7.110   7.448
  7.055   7.261
  6.677   6.973
  7.325   7.405
  7.182   6.563
  7.432   6.682
  7.326   7.313
  6.985   7.074
  6.897   6.623
  6.580   6.648
  6.960   7.271
  7.294   6.555
  6.771   6.633
  6.844   6.908
  7.152   7.016
  6.931   6.939
  7.164   7.394
  7.062   6.973
  7.261   7.336
  7.176   6.879
  7.185   6.646
  7.105   6.627
  6.808   6.972
  6.574   7.425
  6.771   7.187
  6.786   7.304
  7.001   7.181
  6.848   7.186
  6.687   7.162
  6.963   6.991
  6.628   6.981
  6.944   7.280
  7.200   6.746
  7.048   7.407
  6.631   6.626
  6.791   6.688
  6.730   6.903
  7.032   7.122
  7.177   6.662
  7.414   7.334
  6.930   6.949
  6.771   7.017
  6.744   7.408
  7.161   7.365
  7.147   7.128
  7.398   6.803
  7.281   7.312
  6.768   6.755
  7.189   7.208
  6.945   6.987
  7.076   7.221
  7.280   7.420
  7.005   7.017
  7.450   7.048
  6.586   6.760
  6.673   7.274
  6.683   6.602
  7.355   7.401
  6.849   7.262
  7.285   7.161
  6.888   7.280
  6.925   7.130
  7.387   7.319
  6.830   7.040
  6.737   6.766
  6.662   7.151
  6.951   7.162
  7.429   7.289
  6.922   7.267
  6.740   6.644
  6.823   7.071
  6.993   6.942
  7.145   7.011
  6.893   6.877
  7.426   7.393
  6.832   7.437
  6.668   6.914
  7.304   7.278
  7.214   7.079
  7.439   6.746
  6.583   6.766
  6.724   6.582
  7.309   7.106
  7.327   7.137
  6.851   6.921
  6.722   6.607
  7.332   7.314
  6.892   6.938
  6.694   7.314
  7.031   6.839
  7.310   7.003
  7.273   7.303
  6.602   6.774
  7.007   7.158
  6.969   7.409
  7.095   7.183
  7.382   6.662
  7.334   7.214
  6.690   6.929
  6.987   6.961
  7.443   7.240
  7.336   6.860
  6.576   7.341
  7.234   6.798
  6.668   6.748
  6.628   7.115
  7.107   7.025
  6.926   6.822
  6.683   6.827
  6.678   7.259
  7.358   7.217
  7.168   6.878
  6.588   7.335
  6.567   6.764
  6.964   6.892
  6.735   7.270
  7.241   6.942
  6.901   7.091
  6.829   7.198
  7.425   7.118
  6.940   7.366
  6.739   6.785
  7.407   7.415
  7.365   6.986
  7.417   6.694
  7.002   6.596
  6.766   7.429
  7.448   6.606
  6.889   6.618
  6.996   7.423
  7.060   6.949
  6.934   7.186
  6.565   7.341
  6.925   7.190
  6.694   7.053
  7.014   6.915
  6.994   6.843
  6.743   6.556
  6.939   7.118
  7.077   6.643
  6.852   6.933
  6.813   6.788
  6.599   6.667
  7.130   7.379
  6.912   7.106
  6.618   6.568
  7.321   7.022
  7.287   6.670
  6.761   6.781
  7.303   6.770
  6.600   7.398
  6.836   7.173
  7.380   7.051
  7.013   6.634
  6.887   6.673
  6.961   7.373
  7.267   6.792
  7.216   7.265
  7.039   7.252
  7.385   6.705
  6.599   7.299
  6.924   6.848
  6.953   6.635
  7.356   6.890
  6.652   7.206
  6.879   6.765
  6.574   6.663
  7.383   7.349
  6.768   7.190
  6.993   6.973
  7.355   7.027
  6.565   7.205
  7.186   6.550
  6.552   7.065
  7.067   6.668
  7.344   7.077
  7.027   6.955
  6.601   7.312
  6.713   7.210
  7.097   6.707
  6.980   6.683
  6.882   7.101
  7.206   6.946
  7.014   7.116
  7.145   7.266
  7.357   7.325
  7.070   7.335
  7.253   7.115
  7.344   7.145
  6.566   6.749
  6.969   7.333
  6.838   6.911
  7.165   7.215
  7.431   6.688
  7.379   7.094
  6.833   7.219
  6.861   7.318
  6.708   6.786
  6.735   6.677
  7.410   7.181
  7.163   6.919
  6.919   6.629
  7.323   7.322
  6.982   6.908
  7.180   7.102
  6.581   7.446
  6.984   7.168
  7.186   7.000
  6.942   7.150
  6.920   7.028
  6.779   6.766
  7.239   7.173
  6.815   6.783
  7.441   7.311
  7.098   7.259
  7.359   7.188
  7.179   7.429
  6.558   6.570
  7.050   7.338
  6.875   6.727
  7.357   7.313
  7.345   6.888
  6.931   7.073
  7.443   6.981
  6.808   6.607
  6.843   7.098
  6.678   6.622
  6.617   7.298
  6.691   7.320
  7.057   7.363
  7.159   7.190
  6.973   6.595
  6.878   6.843
  6.851   7.276
  7.193   6.700
  7.114   7.234
  6.813   7.233
  6.662   6.774
  6.560   7.397
  7.281   7.098
  6.700   7.211
  7.380   6.904
  6.688   6.622
  7.065   7.291
  6.613   6.847
  7.248   7.033
  6.619   6.694
  7.379   7.193
  6.728   6.630
  6.862   7.077
  6.846   7.288
  7.318   7.177
  7.410   6.785
  6.790   7.099
  6.581   7.009
  6.941   7.102
  7.077   6.780
  6.622   7.180
  7.260   6.883
  6.728   7.000
  7.238   7.331
  7.268   7.258
  7.111   6.989
  6.678   6.830
  7.380   6.590
  7.021   6.721
  7.259   7.200
  7.181   6.964
  6.819   7.249
  7.402   7.164
  7.238   7.062
  6.990   6.759
  7.245   7.129
  6.635   7.285
  6.907   6.705
  6.846   7.146
  6.809   6.614
  6.784   6.788
  6.559   6.937
  7.018   6.996
  6.960   6.898
  7.219   6.804
  6.811   6.627
  6.906   7.210
  7.311   7.208
  6.935   6.735
  7.156   6.574
  7.412   7.328
  6.744   6.649
  6.993   6.820
  7.086   7.171
  7.005   7.429
  6.653   6.835
  7.121   6.782
  6.655   6.995
  7.055   6.958
  6.621   7.015
  6.606   7.222
  7.089   7.075
  6.601   7.282
  6.855   6.649
  7.033   7.107
  7.219   7.216
  7.135   6.821
  7.062   6.641
  7.010   6.710
  6.850   6.605
  6.734   6.738
  7.334   6.799
  6.878   6.997
  6.798   6.717
  7.192   6.605
  6.588   7.368
  6.619   6.783
  7.063   7.008
  6.753   7.075
  6.652   6.719
  7.081   7.298
  6.865   6.975
  6.702   6.812
  6.798   7.002
  6.746   7.282
  6.577   6.751
  7.150   6.615
  7.183   7.224
  6.754   7.298
  6.773   7.302
  7.055   7.116
  6.871   7.195
  6.666   6.768
  7.313   7.397
  6.557   6.859
  7.265   6.619
  7.323   7.097
  6.898   6.714
  6.690   7.246
  6.659   6.684
  6.635   6.598
  7.365   6.945
  7.428   6.590
  7.015   7.088
  7.243   6.942
  7.225   7.424
  7.287   7.032
  6.906   6.683
  7.063   6.742
  7.446   6.789
  6.686   7.262
  7.145   6.920
  7.433   6.753
  7.048   6.619
  7.285   6.911
  6.568   6.761
  6.858   7.372
  7.340   7.366
  7.088   7.236
  6.962   6.596
  7.130   6.582
  6.967   6.855
  6.656   7.163
  6.730   7.274
  6.949   6.732
  7.250   7.042
  7.262   6.695
  6.713   7.366
  7.391   7.107
  6.654   6.789
  6.817   6.739
  7.025   6.723
  6.593   7.149
  6.765   6.623
  7.227   7.289
  7.444   6.661
  7.368   7.426
  7.254   6.994
  6.860   6.773
  6.975   7.069
  7.129   6.692
  6.807   7.096
  6.858   7.429
  7.439   7.334
  6.706   6.941
  7.142   7.376
  6.701   7.027
  6.909   6.797
  7.107   7.294
  7.223   6.970
  6.968   6.649
  6.732   7.441
  7.254   6.970
  7.229   7.331
  7.390   6.570
  6.802   7.181
  7.270   7.099
  6.850   6.723
  6.704   7.052
  6.990   7.379
  6.745   7.098
  7.112   7.223
  7.249   6.782
  6.993   6.866
  7.016   7.303
  7.338   7.283
  7.246   6.631
  6.786   7.074
  6.936   6.891
  6.613   7.374
  6.674   6.767
  7.376   6.647
  6.829   7.248
  6.615   7.056
  6.693   6.622
  7.083   7.016
  7.227   6.876
  7.068   6.596
  7.046   6.776
  7.022   7.338
  6.846   6.754
  7.431   7.002
  6.988   7.244
  7.314   6.853
  7.252   7.046
  7.321   7.092
  7.071   7.117
  7.136   7.208
  6.583   6.553
  6.678   6.899
  7.425   7.281
  6.876   6.573
  6.899   6.763
  7.072   6.554
  7.098   6.609
  7.286   6.708
  7.163   6.780
  7.038   6.737
  7.268   6.597
  7.398   6.573
  6.676   7.074
  7.334   7.007
  7.278   7.252
  7.156   6.933
  6.856   7.247
  6.733   6.890
  7.301   7.034
  6.623   6.933
  7.108   7.247
  7.194   6.874
  7.015   6.993
  7.268   6.908
  7.415   7.089
  6.733   6.629
  6.666   7.192
  7.338   7.308
  6.712   6.702
  7.301   7.365
  7.371   7.225
  7.088   7.248
  7.328   7.397
  7.327   7.061
  7.450   6.630
  7.195   7.268
  7.281   7.377
  7.029   6.801
  7.054   6.747
  6.677   6.685
  7.021   6.663
  6.879   6.900
  6.646   6.770
  6.831   6.696
  7.370   7.382
  6.891   6.571
  6.929   7.153
  7.097   7.444
  6.658   6.826
  6.626   7.073
  6.970   7.020
  7.413   6.718
  7.273   7.113
  7.021   7.340
  7.356   6.577
  6.852   6.938
  7.101   7.368
  7.055   6.878
  6.582   6.622
  6.860   6.978
  7.360   6.815
  6.827   6.740
  6.672   7.417
  6.557   6.892
  7.393   6.988
  6.779   6.599
  6.973   6.768
  7.231   6.747
  7.260   7.419
  6.750   6.925
  7.144   7.269
  6.716   6.762
  6.558   6.776
  7.416   7.361
  6.585   6.575
  7.389   6.707
  7.249   7.105
  7.270   6.845
  7.303   7.422
  7.375   6.620
  6.894   7.214
  6.996   7.303
  7.122   6.972
  7.278   6.953
  6.672   6.787
  6.678   6.738
  7.316   6.720
  7.334   7.105
  6.936   6.953
  7.318   6.674
  6.994   6.580
  6.701   7.219
  6.656   7.033
  6.861   6.932
  7.155   6.814
  7.289   7.275
  7.361   6.631
  6.891   7.145
  7.362   7.224
  6.823   7.289
  6.701   6.743
  7.375   6.901
  6.715   7.412
  7.109   6.834
  6.655   6.590
  6.700   7.392
  7.404   7.067
  6.776   6.864
  7.382   6.719
  6.785   7.285
  6.796   6.589
  6.927   6.703
  6.665   6.584
  7.303   7.142
  7.088   6.938
  7.409   6.889
  6.676   6.750
  7.393   6.679
  6.810   7.244
  7.209   7.418
  7.350   6.780
  7.282   6.663
  7.366   6.649
  6.695   6.694
  7.185   6.867
  7.344   6.889
  7.207   6.599
  7.375   6.955
  6.813   7.159
  6.601   7.342
  7.393   7.393
  7.138   6.747
  7.222   6.920
  6.695   6.736
  7.435   6.791
  6.697   7.110
  7.195   6.781
  7.015   6.613
  7.247   6.730
  7.446   6.605
  6.999   7.056
  6.732   7.202
  7.040   6.682
  7.131   6.995
  7.251   6.891
  6.853   6.640
  6.658   6.575
  7.396   7.115
  6.856   6.609
  6.977   6.897
  6.791   7.111
  6.904   6.671
  6.575   6.850
  6.802   7.428
  6.801   7.122
  7.136   7.065
  6.799   7.229
  7.067   6.583
  6.971   7.409
  7.324   7.225
  7.385   6.610
  6.899   7.425
  7.219   7.417
  6.942   7.256
  6.845   6.567
  6.572   6.924
  6.796   7.068
  6.901   7.416
  6.829   6.865
  7.242   6.651
  6.868   6.821
  7.020   7.280
  6.840   6.870
  6.903   6.784
  7.369   7.019
  6.738   6.782
  6.560   6.741
  7.094   7.235
  7.422   7.287
  6.635   7.277
  6.806   7.050
  7.133   7.300
  6.836   6.988
  7.313   6.797
  7.046   7.248
  7.119   6.581
  7.400   7.130
  6.734   6.604
  6.676   7.076
  6.695   7.407
  6.764   6.911
  6.819   7.310
  6.559   6.891
  7.145   6.761
  7.093   6.723
  7.196   7.386
  6.671   7.136
  7.068   6.816
  7.325   6.781
  7.130   6.689
  6.890   7.148
  6.583   6.825
  6.958   6.830
  6.648   6.761
  6.713   7.147
  6.901   7.012
  6.660   6.886
  7.126   6.811
  7.396   6.971
  7.257   7.231
  6.625   7.296
  6.582   6.978
  6.940   6.716
  7.161   6.682
  6.809   6.565
  7.333   6.986
  7.076   6.927
  7.288   7.409
  7.297   7.417
  7.389   7.091
  7.418   6.838
  6.876   7.226
  6.913   6.888
  7.316   6.577
  7.197   6.938
  6.918   7.035
  6.585   6.951
  6.691   7.244
  7.253   6.761
  6.855   6.630
  7.440   7.430
  7.259   6.664
  6.649   6.782
  6.780   6.605
  7.347   7.119
  6.979   6.574
  6.930   7.098
  6.917   7.239
  7.159   6.713
  6.712   6.985
  6.777   6.994
  7.410   7.436
  7.213   7.085
  7.286   7.199
  6.585   7.135
  6.958   6.677
  7.166   7.103
  7.160   6.762
  7.254   7.038
  7.296   6.979
  6.743   6.669
  7.377   7.357
  6.810   6.845
  6.980   7.154
  7.128   6.719
  7.228   7.191
  6.584   7.264
  6.634   7.186
  6.900   7.426
  6.939   7.026
  6.621   7.006
  7.167   7.280
  6.877   6.782
  6.985   6.650
  7.070   6.643
  6.609   6.988
  7.108   6.764
  6.723   7.297
  6.768   7.217
  7.039   6.807
  6.623   7.270
  6.657   7.363
  7.112   6.741
  6.555   6.794
  7.145   6.565
  7.325   7.017
  7.291   6.873
  7.075   6.709
  6.638   7.333
  6.935   6.904
  7.166   7.331
  7.078   7.115
  7.199   6.901
  6.948   6.681
  6.985   7.053
  7.341   7.304
  6.816   6.917
  6.591   7.069
  7.283   7.319
  6.555   6.649
  7.167   6.611
  7.325   7.317
  6.707   7.365
  7.423   6.725
  6.963   6.604
  7.196   7.447
  6.915   6.579
  7.234   6.906
  7.014   6.831
  6.655   6.690
  6.802   6.917
  6.551   6.831
  6.701   6.793
  6.625   7.283
  7.199   7.244
  7.444   6.619
  6.882   7.242
  6.572   7.300
  7.361   7.201
  7.282   6.826
  6.768   6.913
  6.910   6.603
  7.026   7.149
  7.069   7.407
  6.703   6.943
  7.322   7.187
  6.904   6.948
  6.799   7.386
  7.265   7.014
  7.241   6.947
  6.819   7.416
  6.684   7.150
  7.065   7.187
  6.934   7.373
  7.322   7.394
  7.022   6.881
  6.573   6.658
  6.814   6.925
  7.428   6.902
  6.886   6.805
  6.607   7.278
  7.435   6.571
  6.860   6.555
  7.218   6.638
  7.323   7.138
  7.442   7.423
  6.730   6.685
  7.161   7.161
  6.562   6.897
  6.729   6.863
  6.682   7.306
  7.178   7.341
  6.919   6.765
  6.782   6.783
  7.074   6.623
  7.306   6.934
  6.705   7.054
  7.269   7.363
  6.827   6.979
  6.806   6.781
  6.818   6.889
  7.031   7.436
  6.779   7.058
  6.697   6.636
  6.954   7.407
  6.988   7.281
  6.612   6.806
  6.638   6.761
  6.671   6.971
  7.397   7.021
  6.733   6.934
  7.151   6.550
  7.291   6.728
  7.125   6.552
  6.813   7.440
  6.609   6.960
  6.587   6.944
  6.891   6.840
  6.594   6.958
  6.779   6.859
  7.341   6.725
  7.338   6.730
  7.154   6.639
  6.806   7.220
  7.046   6.590
  7.266   6.727
  7.389   7.031
  7.023   7.020
  7.140   6.867
  7.019   7.055
  6.874   7.063
  7.136   7.169
  6.714   6.994
  6.551   7.033
  6.925   6.711
  6.709   6.624
  6.994   7.072
  7.342   6.917
  6.821   7.420
  6.911   6.974
  6.998   7.150
  6.663   6.987
  7.358   6.759
  7.075   7.071
  6.792   7.161
  7.373   7.444
  6.771   7.316
  7.361   6.668
  6.729   7.311
  7.029   6.791
  6.688   7.394
  6.612   6.742
  7.427   6.845
  7.204   7.364
  6.910   6.942
  6.862   6.891
  6.878   6.709
  6.625   6.984
  6.622   7.319
  7.151   7.243
  7.182   7.447
  7.355   7.101
  7.240   6.602
  7.007   6.827
  6.617   7.371
  6.827   7.395
  6.643   7.081
  7.374   6.644
  7.424   7.015
  6.552   7.084
  6.864   6.749
  6.754   6.861
  6.685   6.558
  7.296   7.041
  6.776   6.592
  6.585   7.285
  7.018   7.293
  7.023   6.726
  7.367   7.366
  6.916   7.286
  7.067   6.598
  6.978   7.356
  6.602   7.050
  7.289   7.216
  7.016   6.651
  6.890   6.674
  7.371   7.224
  6.579   6.885
  7.364   6.910
  6.696   7.286
  6.631   7.178
  6.681   6.644
  7.374   7.080
  6.645   6.950
  6.660   6.985
  7.026   6.779
  6.558   6.684
  6.577   7.063
  6.967   7.210
  6.572   7.258
  6.799   6.926
  6.708   7.121
  6.613   7.297
  6.998   7.408
  6.607   6.949
  6.988   7.251
  7.188   6.715
  7.218   7.223
  6.981   7.384
  6.616   7.013
  7.229   7.170
  7.427   7.164
  6.747   6.734
  7.227   6.677
  7.052   6.991
  7.273   7.246
  7.448   6.725
  6.880   7.263
  6.853   6.641
  6.652   7.284
  7.349   6.896
  7.264   7.409
  6.850   6.997
  7.372   6.791
  6.709   6.582
  7.384   6.936
  7.235   6.575
  7.369   6.798
  6.834   7.125
  7.010   7.315
  7.009   6.750
  7.246   6.954
  7.303   6.570
  6.669   6.715
  7.418   7.177
  7.084   6.985
  6.913   6.875
  6.804   6.908
  6.598   6.564
  7.339   7.251
  7.238   6.970
  6.726   6.866
  7.127   7.336
  6.670   7.087
  7.076   7.059
  6.927   7.209
  6.881   6.818
  7.026   7.281
  6.834   7.150
  7.255   6.721
  7.372   6.864
  7.052   6.701
  6.938   6.865
  7.224   7.146
  6.998   6.785
  6.831   7.345
  7.311   6.609
  7.239   7.361
  7.013   6.951
  6.762   6.918
  6.621   6.805
  7.101   7.371
  6.696   7.204
  6.822   7.178
  6.712   7.424
  6.954   7.417
  6.675   6.682
  7.149   6.959
  6.600   6.947
  7.033   7.285
  7.008   6.735
  7.210   6.987
  6.812   7.118
  7.277   7.056
  6.625   7.060
  6.911   7.205
  6.891   7.288
  6.984   6.630
  7.022   6.780
  7.193   6.626
  7.201   7.283
  7.008   6.881
  6.833   7.236
  7.060   7.292
  6.860   6.720
  6.877   6.687
  7.383   6.902
  6.871   7.190
  7.175   6.919
  6.769   7.134
  6.697   6.643
  7.046   6.901
  6.800   6.711
  7.425   6.608
  6.758   7.289
  6.552   6.636
  6.933   7.107
  7.420   7.395
  6.655   7.023
  7.179   7.445
  7.439   7.368
  7.035   6.746
  7.328   7.117
  6.677   6.898
  6.596   6.931
  6.786   7.195
  7.316   7.131
  7.337   6.903
  7.078   6.751
  6.862   6.773
  6.628   7.337
  6.848   6.915
  7.401   6.723
  6.840   7.070
  6.724   7.188
  6.979   6.977
  7.133   7.086
  6.865   6.711
  7.336   7.111
  6.688   6.867
  7.406   7.017
  6.944   6.656
  7.415   7.157
  6.660   6.565
  7.320   6.870
  7.195   7.274
  7.427   6.859
  7.057   6.967
  6.655   7.433
  7.024   6.579
  6.764   6.688
  6.844   7.178
  7.398   7.383
  7.202   6.957
  6.679   6.645
  6.689   6.888
  6.711   7.187
  6.808   6.640
  6.771   7.027
  6.663   7.282
  7.331   7.384
  6.680   6.790
  6.632   6.682
  7.296   6.977
  6.965   6.723
  6.721   7.156
  6.883   6.769
  6.711   6.735
  7.123   6.940
  7.227   6.950
  6.791   6.865
  7.075   7.059
  7.198   6.678
  7.015   7.159
  6.673   6.699
  7.226   7.365
  7.389   7.082
  6.694   6.850
  7.038   6.809
  6.820   7.369
  6.579   7.379
  7.165   7.267
  7.337   6.975
  7.387   6.978
  6.777   6.983
  6.788   6.899
  7.356   6.777
  6.734   6.963
  6.764   6.785
  6.626   7.193
  7.424   7.278
  7.302   7.082
  6.740   7.402
  6.597   7.435
  6.945   6.832
  7.122   7.164
  6.856   7.372
  6.570   7.183
  6.771   7.299
  6.709   6.856
  6.680   6.908
  7.253   7.444
  6.945   6.585
  7.202   7.164
  6.879   7.327
  6.819   7.063
  7.195   6.561
  6.941   6.680
  7.268   6.966
  6.882   6.935
  7.365   6.769
  6.613   6.704
  7.439   7.219
  7.311   6.754
  7.281   6.783
  6.809   7.444
  7.299   6.928
  6.878   6.694
  6.906   6.846
  6.618   6.929
  6.961   6.739
  6.594   6.989
  6.872   7.321
  7.049   6.715
  7.404   7.339
  7.429   7.203
  6.943   7.271
  7.349   7.176
  7.069   7.108
  7.139   6.991
  6.677   7.033
  7.202   6.606
  6.720   7.448
  7.065   7.127
  7.248   7.313
  6.606   6.673
  7.319   6.983
  7.168   6.580
  6.716   6.758
  6.599   6.589
  6.767   7.403
  7.314   6.882
  7.233   7.222
  6.737   6.595
  7.035   6.651
  6.727   7.306
  7.102   6.894
  7.322   6.909
  6.616   6.704
  6.705   6.948
  7.111   7.270
  7.291   7.339
  6.925   6.897
  6.904   7.226
  7.209   6.689
  6.680   7.440
  6.938   6.731
  6.737   7.330
  7.085   7.300
  6.563   6.831
  6.927   7.167
  7.128   6.903
  6.610   6.614
  7.309   7.425
  6.572   6.803
  6.954   6.986
  6.702   7.054
  6.946   7.445
  6.552   6.859
  6.634   7.449
  7.292   6.597
  7.149   6.760
  6.563   6.692
  7.407   6.719
  6.621   7.427
  7.409   6.710
  7.318   7.321
  6.555   7.099
  6.956   6.852
  7.317   7.374
  6.559   6.963
  6.900   7.445
  7.165   6.938
  7.259   7.058
  6.806   6.892
  7.233   7.044
  6.933   6.618
  6.691   6.893
  6.992   6.834
  7.212   7.408
  6.974   6.558
  6.622   6.733
  6.991   6.582
  7.032   7.242
  6.940   7.040
  7.080   6.620
  6.986   6.869
  6.591   6.762
  6.639   6.670
  7.375   6.958
  6.981   6.926
  6.623   6.727
  7.054   7.367
  6.883   6.742
  7.027   6.770
  7.373   7.029
  7.079   7.229
  6.895   7.206
  6.986   6.571
  7.282   6.717
  6.718   6.642
  7.056   7.220
  7.071   7.446
  7.254   6.901
  7.225   6.715
  6.950   6.635
  6.943   7.449
  6.596   6.886
  7.338   6.944
  7.290   7.393
  6.812   6.873
  7.126   6.856
  6.815   6.842
  7.274   7.166
  6.870   6.901
  7.366   6.616
  7.186   7.120
  7.399   7.007
  7.345   6.851
  7.396   7.022
  6.603   6.968
  7.216   6.763
  6.779   6.869
  6.824   7.329
  7.079   7.441
  6.839   7.231
  6.732   6.816
  7.119   6.616
  6.590   6.990
  7.344   6.910
  6.932   7.447
  6.813   7.121
  7.375   7.356
  7.235   7.384
  7.027   7.341
  7.074   7.134
  7.079   7.306
  6.919   7.388
  7.227   7.244
  7.130   6.956
  6.712   7.102
  6.643   6.711
  6.894   7.440
  6.730   6.848
  6.933   6.954
  7.361   6.929
  7.427   7.086
  7.081   6.659
  6.742   7.111
  6.849   6.768
  7.016   7.101
  6.952   6.885
  6.807   6.867
  6.578   7.027
  7.163   7.363
  6.735   6.785
  7.019   7.122
  6.854   6.985
  7.246   7.125
  6.716   7.209
  7.007   7.187
  7.071   6.617
  6.914   7.392
  6.596   7.009
  6.982   6.899
  7.291   6.861
  7.398   6.776
  7.195   7.099
  7.366   7.209
  7.290   6.937
  7.438   7.215
  7.339   6.888
  7.326   7.125
  7.005   7.230
  6.658   7.343
  6.983   7.290
  6.873   7.389
  7.425   7.250
  6.873   6.949
  7.074   7.356
  7.441   7.015
  7.189   7.341
  7.316   6.849
  7.057   6.614
  7.354   7.266
  7.375   7.221
  7.270   7.374
  6.620   6.565
  6.668   6.642
  7.323   7.101
  7.165   6.961
  7.052   7.235
  7.188   7.166
  6.791   7.125
  7.258   6.718
  7.169   6.760
  6.591   6.932
  6.960   6.973
  6.796   7.256
  6.588   7.048
  7.036   7.013
  7.116   7.057
  7.029   6.726
  6.874   7.002
  7.294   7.378
  7.149   6.954
  6.803   6.581
  6.914   6.682
  7.279   6.752
  6.836   7.164
  7.072   6.607
  6.831   7.427
  7.070   7.048
  6.584   6.734
  7.223   7.314
  6.616   6.712
  7.094   6.991
  7.159   6.907
  7.337   6.777
  7.008   6.579
  7.113   6.811
  6.832   7.167
  7.111   6.825
  7.111   6.690
  6.997   7.134
  7.137   7.339
  7.367   7.246
  7.413   7.190
  6.640   6.718
  6.782   6.647
  6.947   6.650
  6.683   6.864
  6.711   6.976
  6.825   7.289
  6.715   7.123
  7.099   6.570
  6.997   7.325
  6.915   7.082
  7.127   7.087
  7.015   6.660
  6.927   6.714
  6.619   7.380
  7.298   7.115
  6.804   7.276
  6.828   6.655
  6.994   7.282
  7.184   6.985
  7.029   6.785
  7.446   6.796
  7.352   7.308
  6.986   7.078
  7.119   7.064
  7.224   7.447
  7.146   7.055
  6.854   7.434
  7.201   6.634
  6.904   7.265
  6.629   6.965
  6.601   6.586
  7.267   7.149
  6.755   6.737
  7.109   6.764
  7.280   7.061
  6.959   7.303
  6.634   7.136
  6.708   7.220
  6.732   7.270
  7.148   6.855
  7.200   6.737
  7.230   6.575
  7.398   6.687
  6.815   7.077
  6.798   7.382
  7.426   7.421
  7.022   7.364
  7.230   6.818
  6.565   6.703
  7.285   7.364
  6.725   7.067
  6.992   6.826
  6.568   6.799
  7.200   6.687
  7.390   7.115
  7.250   6.840
  6.555   7.257
  6.928   6.861
  6.680   6.791
  7.387   7.268
  6.593   6.988
  7.146   6.897
  6.921   7.210
  6.719   7.104
  7.129   7.037
  7.334   7.042
  7.269   6.574
  6.772   6.874
  6.830   6.848
  6.769   6.559
  6.854   6.942
  6.655   7.382
  6.575   6.961
  7.107   6.560
  7.390   6.839
  6.921   7.112
  7.059   6.657
  7.172   6.688
  6.642   6.821
  6.757   7.102
  7.379   6.888
  7.331   6.736
  7.330   6.795
  7.437   6.811
  6.618   7.257
  7.212   7.163
  6.929   7.393
  7.018   7.122
  7.435   6.957
  6.697   6.914
  7.003   7.027
  7.350   7.414
  6.794   7.430
  6.989   6.645
  6.745   6.848
  6.961   6.994
  6.621   7.148
  7.202   6.937
  7.354   7.209
  7.412   7.302
  7.388   6.812
  7.306   6.965
  7.051   6.816
  7.329   6.803
  6.701   6.792
  7.100   6.926
  6.572   6.720
  7.115   6.738
  7.007   6.833
  7.036   6.991
  7.342   6.807
  6.754   7.315
  7.055   7.149
  6.913   7.306
  7.184   7.061
  6.886   7.311
  7.379   7.263
  6.939   6.691
  6.904   7.352
  6.595   6.583
  6.899   6.917
  6.805   7.181
  6.625   6.733
  6.735   6.658
  6.899   7.047
  7.270   6.800
  7.187   7.120
  6.824   7.076
  7.418   6.613
  6.678   6.572
  6.738   6.931
  6.876   6.651
  6.568   7.011
  6.718   6.683
  6.968   6.697
  7.040   7.068
  7.381   7.294
  7.401   7.167
  7.331   7.388
  7.194   7.207
  6.687   7.233
  6.614   7.083
  7.163   6.782
  7.204   6.587
  7.108   6.898
  7.044   7.401
  7.070   6.811
  7.282   7.181
  7.166   7.169
  7.136   7.078
  7.080   6.707
  6.709   6.802
  6.664   7.050
  7.338   7.436
  6.587   7.196
  7.304   6.884
  6.784   7.032
  7.319   6.867
  6.902   7.409
  7.311   6.882
  6.889   7.021
  6.640   7.174
  7.334   7.312
  6.998   7.352
  6.765   6.665
  6.680   7.402
  7.211   7.270
  7.409   6.854
  7.175   6.568
  7.346   6.575
  7.433   6.785
  6.898   7.433
  6.998   6.593
  7.333   6.910
  6.790   6.661
  6.663   7.251
  7.066   6.859
  7.071   6.884
  6.989   7.197
  7.392   6.862
  7.078   6.894
  6.689   6.952
  6.651   6.579
  6.718   7.395
  7.170   7.114
  6.930   7.202
  7.315   6.850
  7.406   6.757
  7.210   7.061
  7.283   6.958
  6.686   6.943
  7.233   6.827
  6.659   7.253
  7.384   6.756
  7.360   7.004
  7.173   6.927
  6.907   7.175
  7.102   6.684
  7.266   7.154
  7.018   7.110
  7.052   7.051
  7.293   6.976
  7.331   6.561
  6.961   6.709
  7.027   6.865
  7.195   7.122
  6.734   7.199
  6.584   6.907
  7.310   6.693
  6.863   6.740
  6.697   6.748
  6.997   6.618
  7.295   6.857
  6.748   7.014
  6.763   7.189
  7.081   6.792
  7.118   6.586
  6.900   7.347
  7.281   6.932
  6.552   7.384
  7.200   6.845
  6.911   6.872
  6.794   6.643
  7.353   7.366
  6.766   7.313
  7.071   6.696
  6.870   7.315
  7.394   7.064
  6.559   7.209
  7.314   6.765
  7.413   7.331
  7.065   7.398
  6.817   6.747
  7.292   6.667
  7.439   6.858
  7.043   7.173
  6.890   6.568
  7.151   7.314
  6.702   6.684
  7.133   6.841
  6.570   7.222
  6.888   6.590
  7.105   6.778
  6.979   7.040
  7.434   7.051
  6.910   7.229
  7.411   6.590
  6.661   6.591
  7.117   6.601
  6.822   6.985
  6.875   7.049
  6.829   7.289
  6.882   7.274
  6.886   7.264
  6.665   6.629
  6.996   6.717
  6.801   7.406
  7.006   7.085
  6.589   7.310
  6.861   7.138
  7.280   6.704
  7.245   7.428
  7.369   6.602
  7.375   7.240
  7.248   6.965
  7.308   7.029
  7.080   7.285
  7.140   7.388
  6.966   6.875
  7.242   6.613
  7.090   7.419
  7.312   6.921
  6.729   6.781
  7.365   7.029
  7.449   7.122
  7.113   7.386
  7.047   6.884
  6.899   6.973
  7.311   6.550
  7.128   7.071
  6.905   6.606
  6.989   7.038
  6.884   6.942
  7.268   6.719
  7.193   7.016
  6.965   6.683
  6.772   6.602
  7.072   6.576
  6.704   7.255
  7.220   7.436
  7.060   6.957
  6.888   6.894
  7.229   7.244
  7.307   6.755
  7.120   6.586
  6.986   7.086
  6.681   7.587
  7.293   8.381
  6.686   7.902
  7.083   8.118
  7.246   7.774
  6.978   8.256
  7.134   7.580
  6.664   8.091
  7.331   7.901
  6.686   7.845
  6.981   8.416
  6.952   7.787
  7.346   8.263
  6.573   8.032
  6.810   8.420
  7.260   7.892
  7.079   7.959
  7.247   8.149
  7.052   8.289
  6.582   8.305
  7.023   8.119
  6.973   8.250
  7.278   8.327
  6.881   7.765
  7.271   8.021
  7.238   8.208
  7.319   8.401
  6.749   8.101
  6.562   8.174
  7.329   7.601
  6.736   8.233
  6.948   7.652
  6.885   7.890
  6.705   7.627
  6.719   7.572
  6.794   7.600
  7.199   7.574
  7.341   8.172
  7.390   7.713
  7.274   8.084
  6.555   8.000
  6.964   7.779
  7.214   8.050
  7.336   7.977
  7.060   7.583
  7.333   7.832
  7.281   7.904
  6.677   7.563
  6.920   7.713
  7.389   8.224
  6.705   8.283
  6.923   8.087
  7.305   8.280
  6.826   7.707
  6.577   8.364
  6.898   7.655
  6.979   7.593
  6.888   7.654
  6.675   8.292
  6.928   7.856
  6.830   7.961
  6.590   7.770
  7.337   7.860
  7.349   7.756
  6.997   8.230
  6.804   7.996
  6.657   8.091
  6.634   8.102
  7.106   8.383
  6.559   7.845
  7.304   7.788
  6.847   8.209
  6.931   7.655
  6.777   7.981
  7.293   7.834
  7.049   7.553
  7.232   7.553
  7.005   8.372
  6.633   8.426
  7.299   7.558
  6.671   8.300
  6.952   8.102
  6.983   7.571
  6.746   8.167
  7.324   8.024
  6.616   7.849
  7.195   8.349
  6.646   7.697
  7.029   8.158
  7.017   7.599
  6.839   7.648
  6.971   8.318
  6.926   7.584
  7.388   8.326
  7.067   8.437
  7.136   8.030
  6.910   8.113
  7.378   7.737
  7.414   7.631
  6.914   7.724
  7.024   8.199
  6.742   7.639
  6.674   7.627
  7.010   7.584
  7.280   8.065
  7.097   8.372
  7.438   7.990
  7.381   8.225
  7.376   7.550
  7.432   8.164
  7.074   8.258
  7.248   7.667
  7.251   8.228
  6.947   8.062
  7.422   7.840
  7.310   7.576
  7.356   8.424
  7.443   7.942
  6.709   8.220
  7.149   7.786
  6.772   8.114
  7.184   7.650
  7.148   8.297
  6.664   7.993
  7.083   8.190
  7.437   7.618
  6.862   7.682
  6.935   8.225
  7.399   7.789
  6.754   8.232
  7.356   7.611
  6.702   8.248
  6.991   7.897
  7.326   7.836
  6.739   8.271
  6.765   8.295
  7.186   7.958
  7.159   8.105
  6.964   8.372
  7.044   8.054
  7.417   8.436
  6.562   8.310
  6.996   8.041
  7.197   7.970
  6.873   7.768
  7.438   7.845
  6.830   7.774
  6.870   7.931
  6.568   8.040
  6.771   8.101
  6.737   8.421
  7.016   8.007
  7.379   8.386
  7.326   7.976
  6.616   8.278
  7.004   8.059
  6.908   7.979
  7.306   7.578
  7.186   7.866
  7.091   8.351
  6.822   7.654
  7.084   8.072
  7.146   8.442
  6.603   8.054
  7.394   8.443
  6.720   7.636
  7.004   7.629
  7.324   7.562
  7.105   8.378
  7.176   7.988
  6.962   8.196
  6.742   7.712
  7.412   7.997
  6.778   8.128
  6.762   8.383
  7.405   7.685
  6.950   8.211
  6.783   8.360
  6.967   8.377
  7.387   8.039
  6.991   8.294
  7.410   8.445
  6.994   8.365
  7.257   7.965
  7.272   8.037
  7.366   7.859
  7.242   7.719
  7.332   7.817
  6.937   7.875
  7.192   8.449
  7.014   8.374
  6.567   8.285
  6.905   7.621
  7.115   7.577
  6.786   7.821
  6.854   8.260
  7.245   7.825
  6.629   7.804
  6.772   8.186
  6.930   8.115
  7.208   7.858
  6.726   7.743
  7.060   7.814
  7.011   7.946
  6.624   8.093
  6.691   8.246
  7.148   8.306
  6.579   7.626
  6.738   7.917
  6.594   7.766
  7.056   7.586
  7.390   7.947
  7.155   7.784
  6.972   7.772
  6.760   8.203
  7.375   7.573
  6.564   7.950
  6.884   7.658
  7.168   8.254
  7.170   7.766
  6.708   8.272
  6.817   8.278
  7.347   8.039
  7.171   7.851
  7.208   7.728
  6.839   8.120
  6.659   8.409
  6.578   7.640
  7.312   7.686
  7.237   7.706
  7.135   7.776
  6.593   8.422
  6.801   8.137
  6.616   7.668
  6.859   8.204
  6.967   7.838
  6.665   7.927
  7.091   7.584
  7.168   8.145
  6.589   8.426
  6.817   7.891
  6.835   8.018
  6.960   8.412
  6.870   8.441
  6.953   7.650
  6.692   8.006
  6.954   8.213
  7.039   7.596
  6.807   7.657
  7.247   7.657
  6.675   8.138
  7.365   7.793
  7.333   7.581
  7.045   8.420
  6.992   7.849
  7.441   7.898
  6.955   7.568
  7.273   7.887
  6.806   7.673
  6.930   7.856
  6.881   7.572
  7.169   7.612
  6.558   7.676
  7.012   7.761
  7.335   7.704
  6.560   7.674
  7.020   7.866
  6.796   7.997
  7.014   7.923
  7.219   8.380
  6.695   8.338
  7.030   7.644
  7.419   8.437
  6.644   7.825
  7.430   7.572
  6.864   8.059
  6.904   7.924
  7.283   7.596
  7.131   8.148
  6.567   7.956
  7.122   7.744
  6.757   8.315
  6.648   8.178
  6.979   8.233
  6.885   8.238
  6.572   7.925
  6.589   7.852
  7.074   7.738
  7.144   7.927
  7.322   8.431
  7.367   7.863
  7.153   8.437
  6.949   8.216
  7.002   7.665
  7.408   8.238
  7.190   7.770
  6.987   8.432
  6.717   7.893
  6.759   8.014
  7.440   8.416
  6.834   7.564
  7.162   7.940
  6.850   8.236
  7.127   7.665
  6.923   8.403
  6.584   7.599
  7.368   8.016
  7.193   7.944
  7.415   8.087
  6.854   7.736
  6.890   8.015
  6.802   8.183
  7.435   8.612
  6.658   8.704
  6.782   8.995
  6.871   9.171
  6.645   8.664
  6.943   9.120
  7.411   8.596
  6.799   8.575
  7.206   9.240
  6.696   9.284
  6.860   8.840
  7.069   9.004
  7.295   8.755
  6.903   9.185
  7.207   8.684
  6.876   9.282
  7.387   8.894
  7.443   8.690
  6.795   9.053
  7.085   9.285
  6.739   9.368
  7.288   8.999
  6.860   9.232
  7.322   9.363
  7.079   9.294
  6.964   8.935
  7.095   9.019
  6.760   9.061
  6.968   8.818
  7.346   9.385
  7.278   9.049
  6.581   9.258
  6.596   8.934
  6.694   8.678
  7.207   8.703
  7.322   8.749
  6.651   9.262
  6.967   9.019
  7.367   8.585
  6.778   8.960
  7.099   8.609
  6.969   8.753
  6.572   8.589
  7.195   9.105
  7.018   9.257
  6.781   8.892
  7.426   8.695
  6.893   8.811
  7.326   8.924
  7.155   8.607
  6.871   8.691
  6.699   8.553
  6.871   9.067
  6.952   9.206
  7.430   8.921
  6.776   9.155
  7.232   8.774
  6.643   9.210
  7.242   8.813
  7.187   8.787
  7.107   8.844
  6.764   9.016
  6.663   9.266
  6.688   9.232
  6.771   9.215
  6.829   8.873
  7.414   8.810
  7.075   9.266
  7.142   9.211
  7.044   8.901
  7.163   8.797
  7.269   9.341
  7.154   8.983
  7.006   8.695
  7.109   8.687
  7.318   8.574
  6.844   8.726
  6.605   9.132
  6.560   8.661
  7.258   8.974
  7.336   8.870
  6.737   9.137
  6.576   9.152
  7.102   9.380
  7.441   8.600
  7.213   9.301
  7.042   8.843
  7.350   9.081
  7.292   9.250
  6.716   8.746
  7.438   9.260
  7.392   9.051
  7.111   9.431
  7.125   8.880
  6.652   8.901
  6.594   9.310
  7.147   8.708
  6.806   8.967
  6.820   9.259
  6.673   9.414
  6.740   8.593
  7.261   8.563
  6.839   9.060
  6.695   9.162
  6.893   9.047
  6.700   9.271
  6.750   8.808
  6.959   9.420
  6.730   8.714
  7.034   8.979
  7.110   8.713
  7.078   8.989
  7.425   8.996
  7.265   8.563
  7.387   9.408
  7.081   8.644
  7.044   8.815
  7.390   9.221
  6.985   9.195
  7.104   9.170
  7.041   9.176
  6.683   9.428
  6.620   9.221
  6.770   9.041
  7.211   8.950
  7.262   8.927
  7.423   8.688
  7.376   8.873
  7.159   8.748
  6.940   9.293
  6.738   8.580
  7.292   9.239
  6.837   9.280
  6.728   9.007
  7.016   8.843
  7.185   9.101
  7.192   8.894
  6.619   9.418
  6.605   9.290
  7.266   8.697
  6.868   9.267
  6.553   9.339
  6.855   9.327
  7.137   8.904
  6.644   8.747
  7.143   8.892
  6.848   8.797
  7.267   8.907
  7.051   9.366
  7.308   9.413
  7.425   8.719
  7.337   8.868
  6.806   9.194
  7.434   9.211
  7.059   9.438
  6.793   9.183
  6.879   8.618
  7.291   8.605
  6.923   9.013
  6.985   9.199
  6.678   9.344
  6.707   8.773
  7.446   8.557
  7.352   8.832
  6.834   8.928
  6.860   9.104
  7.032   8.890
  6.952   8.845
  7.380   8.846
  7.048   8.794
  6.968   8.777
  6.679   8.975
  6.583   9.051
  6.906   8.889
  7.130   9.176
  7.323   8.837
  7.330   8.957
  7.443   9.049
  6.804   8.846
  6.563   8.913
  7.306   9.260
  6.912   8.624
  7.305  10.401
  7.044   9.585
  6.583  10.089
  6.707   9.776
  6.881   9.997
  6.716   9.736
  7.206  10.412
  7.089   9.780
  7.051   9.752
  6.558  10.165
  7.147   9.697
  7.158  10.182
  6.683   9.981
  7.305   9.914
  7.411  10.351
  7.213   9.695
  7.364   9.725
  7.237  10.021
  6.803   9.649
  6.807  10.089
  7.038   9.668
  6.953   9.621
  6.977  10.420
  7.224  10.054
  6.994   9.746
  7.029  10.005
  7.282   9.665
  6.613   9.552
  6.970   9.755
  7.437  10.438
  7.410   9.897
  7.204  10.196
  6.563   9.959
  6.564  10.377
  7.347   9.847
  6.736   9.944
  6.932   9.621
  6.942   9.985
  7.171   9.925
  7.285   9.605
  6.925  10.308
  7.354  10.130
  7.342   9.738
  6.813  10.270
  7.065   9.983
  6.927  10.400
  6.787  10.372
  6.580   9.939
  7.324   9.566
  7.013  10.080
  7.449   9.577
  6.836   9.873
  6.748  10.368
  6.995  10.101
  6.870   9.960
  7.202   9.939
  6.861  10.336
  6.862  10.303
  6.629   9.734
  6.693  10.402
  6.656  10.368
  7.378  10.164
  6.865  10.030
  6.804   9.998
  7.333   9.796
  6.949  10.375
  7.318   9.668
  6.728  10.304
  7.415   9.854
  6.579  10.118
  7.368   9.678
  6.834  10.038
  7.005   9.605
  7.288  10.332
  6.685  10.446
  7.213   9.939
  7.254  10.201
  7.043  10.435
  7.042  11.261
  7.225  10.964
  7.448  10.738
  7.227  10.587
  7.213  10.954
  7.367  10.596
  7.191  11.067
  6.988  11.410
  6.951  11.324
  7.072  10.954
  7.107  10.954
  7.268  11.024
  6.757  10.833
  6.578  10.741
  7.304  10.771
  7.306  10.840
  7.343  10.897
  7.355  11.229
  6.877  10.804
  7.288  11.144
  6.816  11.437
  7.144  11.356
  6.627  11.311
  6.801  10.859
  6.763  11.348
  7.320  10.580
  6.666  10.614
  6.832  10.947
  6.617  10.980
  7.113  11.273
  6.946  11.172
  6.780  10.703
  6.555  10.651
  7.254  10.687
  7.074  11.365
  6.762  10.946
  6.808  11.043
  7.321  11.062
  7.194  11.298
  7.318  11.438
  7.432  10.715
  7.357  10.938
  7.149  10.853
  6.950  12.190
  7.117  11.722
  7.074  12.398
  7.217  11.828
  7.085  11.755
  6.873  12.298
  7.111  12.436
  6.651  12.346
  7.225  11.663
  6.938  11.605
  7.406  11.854
  7.373  11.811
  6.669  12.402
  7.432  12.003
  6.769  12.667
  7.405  13.304
  6.558  12.933
  6.899  12.607
  6.930  12.878
  7.342  13.149
  7.407  13.183
  7.035  13.416
  6.633  12.900
  6.803  14.063
  6.957  13.935
  7.250  14.225
  6.921  13.836
  6.659  13.936
  6.772  14.346
  7.189  14.753
  6.816  15.897
  6.803  16.557
  6.708  19.047
  6.575  22.427
  7.580   3.756
  7.703   5.740
  8.168   6.674
  7.686   6.726
  8.088   7.332
  7.880   6.737
  8.093   6.872
  8.348   7.971
  8.276   7.666
  8.174   8.008
  8.109   8.185
  8.039   7.581
  7.960   8.066
  7.573   7.687
  7.708   8.384
  8.039   7.958
  7.712   8.040
  8.383   7.890
  7.628   8.305
  7.556   7.907
  7.899   7.676
  8.018   7.804
  8.218   7.874
  7.792   8.435
  7.920   7.771
  8.117   8.082
  8.073   8.033
  7.970   7.841
  8.336   8.109
  7.579   8.085
  7.669   7.806
  8.215   8.241
  8.216   8.071
  7.645   7.792
  8.410   8.019
  7.622   7.728
  8.325   7.811
  7.884   8.237
  7.804   8.114
  7.917   8.357
  8.198   7.693
  7.657   7.817
  8.366   7.771
  7.769   8.305
  8.329   7.635
  8.272   8.388
  7.915   7.791
  7.847   7.787
  7.809   8.307
  8.162   8.209
  8.235   7.617
  8.269   8.115
  7.789   8.292
  8.370   7.565
  7.591   8.014
  8.114   7.716
  7.718   8.422
  8.286   8.186
  8.161   8.337
  8.444   8.176
  7.887   7.718
  8.447   8.212
  7.639   8.429
  8.180   7.596
  7.833   7.992
  7.895   7.897
  7.839   7.738
  8.313   8.115
  7.564   7.794
  8.214   7.885
  7.845   7.964
  8.151   7.879
  7.596   7.630
  8.384   8.302
  8.075   7.896
  7.869   7.892
  8.020   7.994
  7.750   7.939
  7.827   8.009
  8.156   8.156
  7.710   8.341
  8.448   8.341
  7.695   8.107
  8.138   7.885
  7.714   7.583
  8.141   7.662
  8.372   7.780
  8.229   8.389
  8.370   8.275
  7.959   8.047
  7.858   7.819
  7.699   8.357
  8.227   8.380
  8.292   8.257
  8.116   8.184
  7.665   7.866
  8.272   7.557
  8.205   8.337
  7.749   7.742
  7.859   8.216
  7.738   7.591
  7.942   7.675
  7.868   7.855
  7.742   8.314
  8.428   7.786
  8.311   7.705
  7.798   7.924
  7.970   8.251
  7.555   8.039
  7.970   8.021
  8.111   7.572
  7.640   8.316
  7.723   7.668
  8.061   8.276
  8.051   8.305
  8.419   7.600
  7.965   8.040
  7.942   8.135
  8.290   8.023
  7.571   7.694
  7.954   8.099
  7.795   8.210
  7.925   7.895
  7.969   8.258
  8.341   7.673
  8.033   7.896
  7.897   8.401
  8.171   7.614
  8.175   8.231
  7.619   7.620
  8.150   8.391
  8.132   7.592
  7.885   8.248
  8.312   8.291
  7.829   7.978
  8.087   7.612
  7.799   8.152
  8.191   7.920
  7.705   7.973
  7.832   8.149
  7.696   7.805
  8.299   8.073
  7.578   7.691
  8.415   8.447
  7.950   8.282
  8.002   8.293
  7.679   8.125
  7.611   7.664
  8.303   8.032
  7.749   7.612
  8.154   7.695
  7.556   7.985
  7.654   7.729
  8.151   8.389
  8.155   8.438
  7.839   7.834
  7.643   7.680
  7.824   7.944
  7.758   8.234
  7.701   8.431
  8.435   8.094
  8.207   7.842
  7.639   7.960
  8.404   7.782
  8.069   8.090
  7.932   7.899
  8.206   7.885
  8.213   8.058
  8.064   7.826
  8.126   8.028
  8.337   8.314
  7.880   7.777
  7.989   8.437
  7.884   8.013
  7.891   7.594
  7.736   8.026
  8.060   7.572
  7.558   7.885
  7.981   8.436
  8.272   8.300
  7.724   8.245
  8.056   7.677
  8.038   7.673
  7.695   7.934
  7.911   7.609
  7.677   7.901
  7.824   8.187
  8.373   7.847
  7.942   7.662
  8.377   7.610
  8.225   7.991
  8.155   8.032
  8.103   7.941
  8.104   8.068
  7.562   8.112
  7.769   8.450
  8.081   7.655
  7.580   8.093
  8.345   7.875
  7.592   8.120
  8.282   7.610
  7.702   8.352
  7.700   8.072
  7.813   7.840
  8.015   8.357
  7.643   8.324
  7.649   8.158
  8.209   7.807
  7.972   7.710
  8.069   7.702
  8.234   7.778
  8.054   7.611
  8.121   8.351
  7.990   8.140
  8.099   8.121
  8.029   8.429
  7.642   7.759
  8.208   7.691
  8.390   8.395
  7.688   7.555
  8.399   7.589
  8.442   8.118
  7.635   7.630
  7.876   8.449
  8.336   8.047
  8.059   7.708
  8.223   7.887
  7.873   8.175
  7.881   8.148
  7.799   7.553
  7.909   8.252
  7.560   8.046
  8.293   7.956
  7.626   7.585
  7.851   7.659
  7.687   7.797
  8.017   7.961
  7.701   8.077
  7.684   7.764
  7.973   7.629
  7.565   7.588
  8.393   8.115
  7.870   8.245
  7.865   8.034
  8.377   8.385
  8.083   7.677
  8.036   7.977
  7.888   7.935
  7.855   8.165
  8.433   8.269
  7.756   8.024
  7.732   7.605
  7.688   7.994
  7.948   8.064
  8.099   8.204
  8.062   7.616
  7.960   7.576
  8.222   8.347
  7.656   8.037
  7.913   8.248
  8.350   8.011
  8.152   7.771
  7.669   7.556
  8.176   7.672
  8.089   7.820
  7.706   7.945
  7.795   8.126
  7.695   7.760
  7.691   8.242
  7.714   8.006
  7.788   8.129
  8.281   7.790
  8.334   7.959
  7.830   7.690
  7.679   7.914
  8.018   7.712
  7.790   8.134
  8.379   8.160
  7.979   8.328
  7.695   7.883
  8.234   7.996
  7.869   7.820
  8.213   7.718
  7.890   7.655
  7.960   8.246
  7.878   7.791
  8.367   7.756
  8.414   8.115
  8.006   8.184
  7.701   8.095
  8.418   7.851
  8.146   7.849
  7.862   7.689
  8.161   7.626
  8.077   8.092
  8.127   8.270
  7.963   7.750
  8.330   7.737
  8.251   7.707
  7.617   8.363
  7.885   7.720
  7.727   7.761
  7.852   7.995
  7.704   7.629
  8.152   8.311
  7.654   7.917
  7.637   8.328
  7.832   7.962
  8.147   8.022
  7.692   8.366
  8.260   7.778
  7.912   8.089
  7.952   7.587
  8.029   8.401
  7.591   8.399
  8.335   8.251
  8.026   7.604
  8.326   7.856
  8.005   8.371
  8.439   7.613
  7.972   7.714
  8.115   8.385
  7.881   8.127
  7.873   8.103
  7.671   7.907
  8.267   8.417
  7.643   8.296
  8.162   8.382
  7.622   8.100
  7.898   7.629
  8.062   8.224
  7.670   7.916
  7.918   8.338
  7.608   7.774
  7.910   8.301
  8.269   8.023
  7.637   7.816
  8.192   8.078
  7.614   8.250
  8.423   7.796
  8.367   7.636
  8.232   7.556
  7.986   7.845
  8.399   7.804
  8.364   7.922
  8.387   7.854
  7.931   8.019
  8.053   8.385
  8.132   7.906
  7.819   7.826
  7.994   7.944
  8.366   8.298
  8.074   8.410
  7.827   8.237
  7.789   7.683
  8.043   7.972
  7.698   7.878
  8.186   8.258
  7.808   8.241
  8.373   7.951
  7.986   8.175
  8.300   7.942
  8.003   7.875
  7.587   8.125
  7.676   8.055
  7.745   7.680
  8.091   7.553
  7.821   8.033
  8.156   8.077
  7.905   7.767
  7.803   7.581
  8.196   8.183
  7.718   8.236
  7.666   7.914
  8.348   7.569
  8.134   8.064
  7.845   8.195
  7.581   8.208
  8.240   8.408
  8.203   8.337
  8.235   7.995
  7.761   7.832
  8.356   8.003
  7.723   8.298
  7.863   7.910
  8.005   8.076
  7.826   7.633
  7.625   8.289
  7.837   7.574
  8.321   8.412
  8.328   7.666
  7.939   7.675
  7.952   7.634
  8.327   7.745
  7.611   8.082
  7.952   7.701
  7.800   7.658
  7.849   7.931
  8.050   8.332
  8.290   7.856
  7.951   8.323
  7.993   8.386
  8.281   8.130
  8.029   7.995
  7.676   8.229
  7.903   7.978
  7.990   7.584
  7.965   7.975
  8.130   8.237
  7.991   7.631
  7.995   8.158
  8.353   8.047
  8.058   7.759
  8.401   8.357
  7.896   7.678
  8.186   7.606
  7.689   8.387
  8.419   8.092
  8.257   7.920
  8.302   7.627
  8.148   7.636
  8.290   8.281
  8.307   7.758
  8.440   8.329
  7.873   7.936
  8.185   8.231
  7.565   7.929
  7.932   7.837
  8.180   8.278
  7.709   7.854
  7.758   8.153
  7.841   7.824
  8.142   8.303
  8.395   8.048
  7.839   7.776
  8.234   8.056
  8.311   8.379
  7.587   7.560
  8.049   7.603
  7.948   7.978
  7.955   8.047
  8.384   8.137
  7.804   8.030
  7.661   7.622
  7.790   8.409
  7.612   8.147
  8.080   7.802
  8.446   8.252
  7.843   7.612
  8.298   7.561
  7.801   8.122
  7.795   7.917
  7.707   7.566
  8.183   8.262
  7.884   7.586
  8.330   8.261
  7.684   8.383
  8.331   8.237
  8.316   8.301
  8.422   7.683
  7.568   8.383
  8.133   8.304
  7.986   7.728
  8.232   7.564
  7.901   7.840
  8.271   7.860
  8.096   8.289
  8.438   7.863
  8.008   8.027
  7.771   8.131
  7.969   8.012
  7.895   8.177
  7.704   8.397
  7.949   8.336
  7.768   8.433
  8.409   8.137
  7.841   7.799
  7.551   7.842
  7.688   7.824
  7.561   7.606
  8.045   7.740
  8.409   8.336
  8.370   8.014
  8.203   8.088
  8.363   8.136
  8.125   8.153
  7.644   8.348
  8.044   8.153
  8.301   8.389
  7.842   8.377
  8.049   8.114
  8.319   8.196
  8.378   7.652
  7.618   8.343
  8.221   7.765
  8.405   7.599
  8.000   8.238
  7.859   7.646
  8.136   8.026
  8.243   8.322
  8.448   7.985
  7.995   7.792
  7.892   7.693
  8.212   7.823
  7.768   7.902
  7.861   7.860
  8.068   7.880
  8.441   8.196
  8.158   7.563
  7.647   7.795
  8.397   7.892
  7.736   8.371
  7.730   8.410
  8.215   7.642
  7.963   7.737
  7.869   8.038
  7.870   8.069
  8.131   7.773
  7.828   8.270
  7.989   8.064
  7.550   7.733
  7.816   7.776
  8.063   8.146
  8.432   8.353
  7.651   8.300
  8.091   7.795
  8.290   8.256
  8.176   8.254
  7.790   8.029
  8.014   8.160
  8.138   7.971
  7.632   8.421
  8.376   8.380
  7.612   8.339
  8.126   8.145
  8.132   8.129
  8.264   8.133
  7.692   7.793
  8.378   7.880
  8.321   8.213
  8.087   8.087
  8.169   8.002
  8.265   8.079
  8.395   8.171
  8.291   8.332
  8.439   7.604
  8.087   8.010
  7.878   8.421
  7.726   8.290
  7.862   7.976
  7.880   8.312
  8.037   7.834
  8.074   7.822
  7.838   7.914
  8.243   8.128
  8.438   7.770
  8.091   7.791
  7.836   7.714
  8.135   8.330
  7.563   7.922
  8.410   7.628
  7.974   8.212
  7.750   7.988
  8.224   7.985
  7.777   7.998
  8.054   8.393
  8.112   7.954
  8.108   7.639
  8.070   8.253
  7.819   8.062
  7.921   7.675
  8.437   7.985
  7.671   8.310
  7.784   7.905
  8.421   7.698
  7.813   7.946
  8.007   7.552
  7.988   8.381
  8.314   7.760
  8.094   7.740
  7.795   7.589
  8.046   8.179
  7.681   8.095
  7.577   8.412
  8.249   7.720
  8.046   8.021
  7.818   8.239
  7.620   8.248
  7.949   7.899
  8.404   7.887
  8.348   7.822
  7.864   8.400
  7.700   8.427
  8.232   7.792
  7.799   8.113
  8.186   8.241
  8.274   8.157
  8.013   7.610
  8.099   8.313
  8.147   8.055
  8.380   8.002
  8.374   8.151
  7.896   7.649
  8.059   7.792
  7.630   8.246
  7.551   8.427
  8.327   7.594
  7.688   8.393
  8.180   8.202
  7.568   7.721
  8.276   8.093
  7.616   8.174
  8.444   8.222
  8.072   7.582
  8.113   8.149
  7.765   8.294
  8.232   7.804
  7.894   7.590
  7.906   7.650
  7.883   8.354
  8.187   8.382
  7.663   7.787
  7.813   8.107
  7.801   7.911
  7.789   7.935
  8.293   8.001
  8.399   7.825
  7.863   8.421
  8.118   7.867
  8.308   8.406
  7.597   8.130
  8.028   8.042
  8.411   8.191
  8.273   8.039
  7.720   7.738
  8.212   7.562
  8.195   8.071
  8.239   8.273
  7.780   8.359
  7.953   8.290
  8.276   8.213
  7.605   7.721
  8.083   7.838
  8.209   8.340
  7.761   8.029
  8.430   8.063
  8.144   7.707
  8.359   8.198
  7.765   8.255
  8.021   8.266
  7.850   8.028
  7.553   8.097
  7.837   7.930
  7.811   8.183
  7.929   7.742
  8.013   7.608
  7.645   8.119
  8.449   8.442
  8.405   8.383
  7.973   7.918
  8.058   8.315
  8.068   7.837
  7.937   7.573
  7.667   8.449
  8.328   8.270
  7.566   8.346
  7.558   7.994
  7.634   8.075
  7.625   7.776
  8.322   8.073
  7.807   7.781
  7.764   8.245
  8.070   8.254
  8.109   8.127
  8.172   7.623
  8.194   8.001
  7.817   7.866
  8.038   8.246
  7.971   7.751
  8.422   7.956
  7.625   7.688
  8.439   7.903
  7.863   8.195
  8.127   7.825
  8.305   7.729
  8.203   7.617
  8.262   8.363
  8.429   7.642
  7.883   7.941
  7.960   8.385
  8.082   8.197
  8.328   8.434
  7.915   8.295
  8.199   7.610
  7.801   8.003
  8.220   8.243
  7.984   8.103
  7.974   8.247
  8.022   7.902
  7.949   8.446
  8.088   7.691
  7.713   7.728
  8.074   7.815
  8.277   8.180
  8.249   7.627
  8.320   7.945
  8.187   8.153
  7.780   8.081
  8.002   8.006
  7.794   7.767
  8.066   7.677
  7.886   7.926
  8.295   7.722
  7.686   7.738
  8.277   8.315
  8.436   8.363
  8.022   8.040
  7.799   7.930
  7.576   7.925
  8.410   8.173
  8.354   8.323
  8.318   8.245
  7.616   7.780
  7.613   7.703
  7.582   7.611
  7.885   7.833
  7.653   8.022
  8.120   8.167
  7.620   7.790
  7.773   7.997
  8.171   7.794
  7.605   7.808
  7.933   7.909
  7.673   7.787
  7.921   8.075
  8.168   8.152
  8.391   8.000
  7.925   7.960
  7.706   7.586
  8.173   7.832
  8.299   8.282
  8.022   7.845
  7.841   7.721
  7.908   8.052
  7.885   7.903
  7.563   7.922
  7.760   8.050
  8.239   8.269
  7.713   8.095
  8.092   8.128
  8.371   7.585
  7.914   7.714
  7.983   7.721
  8.229   7.664
  7.763   8.182
  8.097   7.699
  8.336   8.329
  8.128   7.906
  8.369   8.442
  8.151   7.577
  7.881   8.379
  7.881   7.595
  8.218   7.776
  8.301   8.428
  7.689   8.107
  8.448   8.106
  8.169   7.735
  7.940   7.906
  7.936   7.758
  7.629   8.169
  8.286   8.442
  7.923   7.807
  8.134   8.116
  8.179   7.563
  7.789   7.562
  7.695   8.237
  7.722   8.112
  8.000   8.350
  7.644   7.885
  8.194   7.835
  8.070   7.731
  8.203   8.417
  8.320   7.709
  8.214   7.672
  7.689   8.246
  7.639   8.157
  8.137   7.944
  7.772   7.812
  7.875   7.594
  8.115   7.881
  8.340   8.101
  8.406   8.442
  8.251   8.266
  8.025   7.594
  8.072   7.737
  8.330   8.203
  7.711   7.692
  8.214   8.094
  8.014   8.164
  7.783   8.242
  8.411   8.317
  7.655   7.556
  8.028   7.975
  7.569   7.618
  8.324   7.804
  8.290   8.294
  7.715   7.580
  8.001   8.103
  7.587   7.887
  8.107   8.188
  8.404   7.961
  7.748   7.921
  7.914   7.899
  8.223   8.305
  7.740   8.264
  8.442   7.854
  8.204   7.904
  7.709   8.267
  8.370   7.908
  7.980   8.314
  8.449   8.148
  8.332   7.760
  8.217   8.131
  8.075   7.761
  8.369   8.368
  8.013   7.603
  7.731   8.296
  8.406   8.340
  7.613   7.704
  8.322   8.316
  8.221   7.762
  7.930   8.277
  7.954   8.101
  8.356   8.008
  8.116   7.600
  8.286   7.809
  8.402   8.024
  7.973   8.115
  7.623   7.708
  7.601   8.398
  8.309   8.241
  7.880   7.769
  7.557   8.158
  7.924   7.929
  7.596   8.039
  8.130   8.084
  7.878   7.990
  8.280   8.149
  7.862   7.797
  8.064   7.944
  8.214   8.437
  8.096   8.204
  7.929   7.837
  7.728   7.916
  7.656   8.176
  8.074   7.855
  7.774   7.615
  8.347   8.128
  8.414   7.559
  7.696   8.148
  8.378   7.801
  7.954   7.850
  7.755   8.141
  8.324   8.132
  7.778   7.855
  7.712   7.731
  7.910   8.003
  7.711   7.925
  7.703   7.825
  7.729   8.433
  8.383   8.304
  7.655   8.122
  8.195   7.777
  7.949   8.006
  8.281   7.774
  7.803   8.250
  8.315   8.397
  8.203   7.983
  8.245   7.719
  7.956   7.583
  8.141   8.005
  7.906   8.428
  7.849   8.060
  7.909   8.402
  7.810   8.405
  7.756   8.074
  8.287   8.154
  8.321   8.207
  7.835   8.338
  7.785   7.677
  7.664   8.052
  7.953   8.272
  7.599   8.200
  8.376   8.188
  8.376   7.552
  7.803   8.412
  7.672   8.207
  8.038   7.915
  7.913   8.403
  8.268   7.869
  7.593   7.690
  8.297   8.256
  8.312   8.039
  8.222   8.028
  7.806   7.749
  7.671   7.792
  7.630   7.982
  7.906   7.952
  8.311   8.002
  8.039   8.128
  8.157   7.663
  8.408   8.346
  7.632   8.104
  7.607   8.004
  8.335   8.426
  8.347   8.308
  7.898   7.973
  7.921   7.551
  7.694   8.365
  8.033   7.759
  8.295   8.065
  7.681   7.642
  8.210   8.340
  8.272   8.018
  7.754   7.943
  7.739   8.121
  8.214   7.810
  7.799   7.586
  7.781   7.952
  7.863   8.339
  7.740   7.752
  7.832   7.913
  7.883   7.983
  7.677   7.738
  8.282   7.853
  7.810   8.439
  8.246   8.085
  7.998   8.291
  8.070   7.629
  7.764   8.261
  8.065   8.218
  8.052   8.066
  8.301   8.417
  7.757   8.342
  8.101   7.710
  7.708   7.901
  8.448   7.632
  8.014   8.102
  7.877   7.843
  8.430   7.655
  7.766   8.365
  7.576   7.839
  7.799   7.965
  8.388   7.957
  7.914   8.285
  7.957   8.099
  7.623   7.645
  8.113   7.675
  8.376   7.712
  7.718   7.724
  7.749   8.365
  7.579   7.817
  8.320   7.973
  7.720   8.174
  8.190   8.233
  8.072   8.313
  7.669   8.223
  7.749   7.867
  8.108   7.609
  7.863   7.883
  7.603   7.833
  7.865   7.627
  7.838   8.352
  7.685   8.025
  7.585   8.211
  8.294   7.697
  7.731   7.965
  7.769   7.563
  8.133   7.981
  7.669   8.038
  7.724   8.407
  8.263   7.954
  7.899   7.619
  7.586   7.725
  8.075   8.203
  7.943   8.040
  7.775   8.105
  8.037   7.868
  7.837   7.645
  7.643   8.344
  8.142   8.144
  8.405   7.823
  8.002   7.862
  7.571   7.895
  7.661   7.819
  7.677   7.618
  8.279   7.954
  8.007   8.069
  8.417   8.079
  8.293   7.605
  7.553   7.679
  8.350   8.201
  7.684   8.394
  8.409   7.555
  8.403   7.921
  7.654   7.621
  7.807   8.096
  8.391   8.070
  8.286   7.841
  8.069   8.064
  8.041   8.137
  8.384   7.730
  8.411   7.706
  8.110   7.576
  8.081   7.795
  7.553   7.831
  8.367   8.326
  7.742   8.111
  7.711   8.045
  7.736   7.610
  8.043   8.252
  8.286   7.640
  7.571   7.999
  8.416   8.108
  8.411   8.187
  8.100   7.639
  7.846   7.900
  7.953   8.168
  7.642   8.394
  8.236   7.575
  7.649   7.724
  8.107   7.998
  7.646   7.923
  8.246   7.758
  8.242   7.760
  8.201   8.202
  8.450   7.919
  8.388   7.811
  8.178   7.922
  8.073   7.711
  7.901   7.614
  8.435   8.319
  8.264   8.053
  7.799   8.025
  7.997   7.755
  8.145   7.748
  7.618   7.659
  7.900   8.349
  7.814   7.695
  7.573   8.007
  8.205   8.068
  7.825   8.365
  8.068   8.110
  7.602   7.823
  8.153   7.699
  8.289   7.606
  7.676   8.353
  7.743   7.712
  8.214   7.624
  7.769   7.721
  7.897   8.339
  8.277   8.069
  7.667   7.872
  7.846   8.121
  8.084   8.377
  7.970   7.650
  8.237   8.139
  8.236   8.441
  8.363   7.794
  8.033   8.073
  7.627   8.251
  7.556   8.373
  8.307   8.232
  7.912   8.127
  7.874   8.438
  8.334   7.602
  8.274   8.432
  8.332   8.215
  8.116   8.376
  7.899   8.015
  7.860   8.116
  8.144   8.069
  7.951   8.417
  8.340   7.980
  8.387   7.626
  8.027   8.175
  8.379   8.116
  8.191   8.277
  7.652   8.165
  8.238   8.407
  8.335   7.873
  8.389   8.410
  8.336   7.987
  8.090   8.043
  7.888   7.691
  8.026   8.002
  7.978   8.136
  8.020   8.142
  8.152   7.897
  8.027   7.713
  7.563   8.246
  8.320   8.354
  7.730   8.249
  7.572   7.958
  7.639   7.757
  8.325   7.893
  8.115   8.234
  7.922   7.909
  8.361   8.242
  8.222   7.594
  8.210   8.205
  8.259   7.861
  7.952   7.969
  8.436   8.441
  8.444   7.682
  7.565   8.225
  7.813   8.388
  8.411   8.048
  8.368   8.068
  7.879   8.405
  7.633   8.095
  8.176   8.203
  7.962   7.717
  7.588   7.967
  7.565   8.406
  8.359   8.017
  7.682   7.625
  8.272   7.961
  7.980   8.449
  7.611   8.377
  8.102   8.107
  7.896   7.671
  7.579   8.152
  8.180   8.154
  7.602   8.369
  8.314   8.340
  8.018   7.825
  7.660   8.270
  8.444   7.740
  8.397   7.711
  8.103   8.107
  7.937   8.294
  8.251   7.933
  8.347   8.169
  8.122   8.102
  8.316   8.360
  7.639   8.245
  7.971   7.814
  7.976   8.399
  7.692   7.927
  8.344   8.442
  7.862   8.003
  7.861   7.626
  7.906   8.117
  7.957   8.089
  8.426   8.263
  7.718   8.367
  7.559   7.778
  7.730   7.654
  8.447   7.946
  8.351   8.151
  7.846   8.241
  8.366   8.019
  7.567   7.751
  8.314   7.773
  8.125   8.416
  7.968   8.295
  8.221   8.124
  8.411   8.346
  8.104   7.659
  7.648   7.685
  7.680   8.041
  8.002   8.204
  8.366   8.250
  7.600   8.362
  7.614   8.211
  7.986   8.442
  8.092   7.915
  8.378   8.055
  7.735   7.951
  7.657   8.101
  7.925   8.078
  7.900   7.815
  7.665   8.334
  7.757   8.437
  7.733   8.055
  7.556   8.286
  7.639   7.854
  8.401   7.642
  8.025   8.047
  7.632   7.972
  8.392   7.890
  7.938   8.097
  7.837   7.746
  7.658   8.345
  7.900   7.796
  7.990   8.370
  7.722   8.428
  8.269   8.229
  7.860   8.136
  7.850   7.894
  8.021   7.712
  7.722   7.859
  7.684   8.133
  7.928   8.304
  7.848   8.440
  7.644   7.793
  8.241   8.049
  7.577   8.369
  8.012   7.926
  7.930   7.870
  7.954   7.586
  8.053   8.034
  7.580   7.731
  7.658   8.087
  8.367   7.859
  8.161   7.730
  8.064   8.296
  8.080   7.742
  8.426   7.866
  8.312   7.604
  8.063   8.212
  8.009   7.792
  7.920   7.788
  7.698   8.294
  8.069   7.703
  8.292   8.333
  7.857   7.866
  8.433   7.714
  8.134   8.367
  7.796   7.679
  7.745   8.373
  8.134   7.573
  8.089   8.244
  7.834   8.424
  7.896   8.036
  7.727   8.026
  7.554   8.010
  7.868   8.238
  7.754   8.018
  8.300   7.871
  7.695   8.216
  8.193   8.039
  7.915   8.202
  8.300   7.995
  8.396   8.437
  8.017   7.642
  8.044   7.837
  7.839   7.603
  7.787   8.339
  8.016   7.971
  8.384   8.015
  7.575   7.851
  8.085   8.113
  7.636   8.239
  8.033   7.896
  7.891   8.367
  7.600   8.111
  7.793   8.279
  7.794   7.826
  7.857   7.973
  8.253   8.028
  7.718   8.180
  7.697   7.875
  7.813   8.232
  8.395   7.892
  8.128   7.685
  8.037   8.311
  8.150   8.382
  8.292   8.010
  7.994   7.852
  8.202   7.739
  7.734   8.382
  8.431   7.985
  7.958   7.969
  8.159   8.027
  7.730   8.157
  8.065   7.995
  7.797   7.851
  8.413   7.949
  7.919   8.372
  8.102   8.246
  7.998   8.362
  8.155   7.712
  8.167   7.750
  8.060   8.277
  7.754   8.350
  7.907   8.266
  7.776   8.177
  8.054   8.068
  7.571   7.952
  8.206   7.859
  7.887   8.191
  7.700   7.562
  7.900   7.923
  8.232   7.651
  7.824   7.680
  8.381   8.331
  8.162   8.127
  7.727   7.790
  7.920   7.976
  8.204   8.448
  8.086   7.938
  8.041   8.238
  7.873   8.347
  8.428   7.906
  8.009   8.405
  8.449   7.852
  8.072   8.195
  8.351   7.784
  8.179   7.679
  8.186   8.344
  7.766   7.829
  7.857   8.114
  7.607   7.686
  8.251   7.675
  8.450   8.404
  8.300   8.396
  8.109   7.798
  7.832   8.423
  7.744   8.141
  8.176   8.289
  7.713   7.855
  8.372   8.303
  7.882   7.616
  8.026   7.611
  8.245   7.987
  7.650   7.814
  8.447   8.172
  7.972   7.872
  8.324   8.278
  8.199   7.663
  7.825   7.856
  7.895   8.294
  7.704   7.775
  8.150   7.862
  7.804   8.138
  8.005   7.779
  7.769   8.221
  7.959   7.643
  8.298   8.003
  7.899   8.270
  8.399   7.740
  8.035   8.261
  8.135   8.072
  7.724   8.277
  7.973   7.856
  7.732   8.053
  8.405   7.717
  8.060   8.152
  7.977   7.759
  8.042   7.873
  8.321   8.012
  7.788   8.253
  8.054   8.287
  7.580   7.733
  7.714   8.093
  8.299   8.301
  7.957   7.939
  7.704   8.223
  7.954   7.594
  7.647   7.791
  7.868   8.292
  7.747   8.437
  8.079   7.902
  7.892   7.560
  8.108   7.974
  8.116   8.013
  8.018   8.173
  8.196   8.130
  8.259   8.389
  7.770   8.141
  8.294   7.956
  7.854   7.983
  7.734   8.122
  7.872   7.904
  8.212   7.703
  8.409   7.709
  8.203   7.794
  7.616   8.245
  8.285   8.101
  7.694   7.929
  8.447   7.591
  7.969   8.313
  8.109   8.250
  8.145   7.886
  7.937   8.073
  8.057   8.144
  7.913   8.437
  8.045   8.136
  7.697   8.255
  7.968   7.907
  7.705   7.552
  8.133   7.583
  7.926   8.250
  8.426   7.552
  7.613   7.575
  7.724   7.949
  7.719   7.678
  7.690   7.761
  7.994   7.721
  7.938   7.721
  8.274   7.704
  7.667   7.712
  8.416   8.111
  8.112   7.966
  8.172   7.795
  7.564   7.750
  7.684   7.816
  8.105   7.614
  7.908   8.349
  7.622   8.020
  7.998   8.267
  8.210   7.933
  8.402   7.938
  7.579   7.586
  7.795   7.662
  8.206   8.403
  8.303   7.583
  7.812   7.608
  8.443   8.229
  7.576   8.410
  7.663   8.206
  8.393   7.993
  8.447   8.111
  8.227   7.743
  8.028   8.307
  8.281   8.030
  7.680   8.268
  7.769   8.018
  7.577   7.834
  8.050   7.913
  8.062   7.917
  7.767   7.581
  7.922   7.766
  7.550   8.362
  8.218   8.178
  8.006   7.710
  7.780   8.159
  7.733   7.804
  7.804   8.446
  8.324   8.208
  8.049   7.797
  7.597   8.233
  8.272   8.030
  7.918   8.204
  8.325   7.604
  8.123   7.674
  7.992   8.239
  7.678   8.319
  7.615   7.886
  7.762   7.942
  8.258   8.121
  7.962   8.315
  7.562   8.142
  8.171   8.354
  8.158   8.321
  7.578   7.643
  7.924   7.670
  8.293   8.210
  7.974   8.159
  8.036   8.203
  8.029   8.045
  8.293   8.157
  8.382   8.148
  8.202   7.765
  8.216   7.937
  8.291   7.700
  7.872   7.751
  7.949   8.121
  7.574   8.439
  7.949   7.769
  7.907   8.141
  8.284   7.790
  7.620   7.639
  7.610   8.099
  8.286   8.169
  7.840   7.974
  8.227   8.269
  7.607   8.352
  7.974   7.952
  8.343   7.950
  7.922   8.081
  8.134   8.379
  7.921   8.002
  7.669   8.097
  8.125   8.304
  8.261   8.319
  8.035   8.407
  7.949   7.715
  7.868   7.807
  7.556   8.087
  8.012   7.806
  7.702   7.981
  7.679   8.352
  8.406   8.214
  8.336   7.998
  8.397   8.006
  8.270   8.151
  8.305   8.430
  8.378   7.831
  8.320   7.627
  7.561   7.751
  7.555   8.324
  7.992   8.094
  8.242   8.184
  7.604   8.213
  7.637   8.304
  8.407   8.408
  8.273   7.822
  8.176   7.958
  8.148   7.882
  7.948   8.320
  8.129   8.421
  7.767   7.709
  8.103   8.381
  7.953   7.773
  7.976   7.848
  8.414   8.197
  7.959   7.757
  8.306   7.585
  7.811   7.648
  8.044   7.986
  7.716   7.818
  8.434   7.615
  8.167   8.154
  7.580   7.566
  8.401   8.104
  7.998   8.081
  8.141   7.564
  7.738   7.916
  7.971   8.199
  7.593   8.128
  8.307   7.753
  8.080   7.824
  7.778   8.011
  7.817   7.576
  8.095   7.697
  8.270   8.182
  8.201   8.035
  7.624   7.996
  7.821   8.412
  8.422   7.836
  7.616   7.902
  8.227   8.327
  7.581   7.648
  8.323   7.679
  7.989   7.714
  7.998   7.668
  8.193   7.944
  7.622   8.340
  8.214   8.333
  7.674   7.862
  8.284   8.176
  8.117   8.058
  8.127   7.870
  8.109   8.155
  7.609   7.773
  7.650   8.011
  7.829   7.794
  8.257   8.688
  7.604   8.824
  7.760   9.086
  7.840   8.831
  8.307   8.789
  8.154   8.736
  8.178   9.024
  7.876   8.611
  8.298   9.357
  8.106   8.618
  7.649   9.117
  8.266   9.213
  8.138   8.723
  7.593   8.852
  8.023   8.962
  7.937   9.006
  7.597   8.799
  7.634   8.683
  7.811   9.340
  8.066   9.145
  7.721   9.045
  8.353   9.222
  8.134   9.234
  8.255   8.879
  8.171   9.368
  8.135   8.944
  7.650   8.976
  8.287   9.165
  8.355   8.917
  7.990   9.390
  7.744   9.013
  7.991   9.294
  7.575   9.387
  8.439   8.971
  7.800   9.436
  8.085   8.887
  7.856   8.730
  8.115   9.064
  8.104   8.813
  8.423   8.862
  7.730   8.900
  7.911   9.438
  7.637   9.332
  8.390   9.263
  7.608   9.164
  7.969   9.211
  7.734   9.354
  7.888   8.612
  8.028   9.005
  8.291   8.975
  8.374   8.767
  7.825   9.270
  7.628   9.248
  8.120   9.052
  7.916   9.336
  7.740   8.660
  8.142   9.253
  7.903   9.288
  8.401   9.108
  7.852   9.230
  7.778   9.050
  7.659   8.592
  8.002   8.835
  8.393   8.931
  7.803   9.340
  8.403   9.111
  7.686   8.711
  8.250   8.636
  7.659   9.138
  8.038   9.350
  7.791   8.796
  7.842   8.591
  8.093   9.032
  7.964   9.273
  8.166   9.187
  8.149   8.936
  8.297   8.693
  7.823   9.357
  8.427   8.852
  7.632   9.169
  8.268   8.616
  7.684   9.059
  8.430   9.085
  7.797   9.261
  8.004   9.233
  8.135   9.432
  8.134   8.901
  7.986   8.694
  8.364   9.277
  7.719   9.171
  8.312   8.702
  8.085   8.982
  7.668   9.095
  7.849   8.801
  8.412   8.767
  8.093   9.440
  7.589   8.765
  7.819   8.823
  7.973   9.347
  7.744   8.740
  7.598   9.106
  8.376   9.015
  7.623   8.698
  8.237   9.246
  8.042   8.985
  8.074   9.231
  8.094   9.093
  8.163   9.007
  8.008   8.712
  7.848   9.144
  7.773   8.678
  7.742   9.270
  8.227   9.218
  8.428   9.163
  7.937   9.227
  7.981   9.210
  8.052   9.141
  8.242   9.360
  8.064   8.708
  7.729   9.298
  7.662   9.177
  7.782   9.156
  8.352   9.230
  8.251   8.623
  8.448   8.851
  8.338   8.790
  8.269   9.002
  7.567   8.574
  7.912   9.053
  8.362   9.202
  7.829   9.443
  8.072   8.783
  8.072   8.803
  8.146   8.705
  7.964   9.375
  8.333   8.593
  7.924   8.985
  7.645   9.286
  7.935   8.964
  8.042   9.148
  7.902   8.683
  8.398   8.769
  7.730   8.881
  7.897   9.303
  7.986   8.922
  7.978   9.273
  7.864   9.333
  8.027   8.926
  7.689   8.847
  8.069   9.195
  8.315   9.287
  7.735   9.059
  8.178   9.204
  7.881   8.952
  7.652   9.288
  7.655   9.296
  7.775   9.430
  7.591   9.038
  7.927   9.252
  8.107   9.410
  7.942   8.921
  7.636   8.962
  7.762   9.308
  8.019   8.754
  7.575   9.067
  8.133   9.385
  8.440   9.119
  8.192   9.045
  8.384   9.166
  7.650   8.818
  8.361   8.697
  7.893   9.034
  7.615   9.392
  8.121   9.424
  8.165   8.775
  7.763   8.793
  7.944   8.734
  8.255   9.238
  8.097   8.830
  7.806   9.321
  7.886   9.122
  8.150   9.242
  8.219   8.645
  8.172   8.825
  8.278   8.895
  7.559   9.124
  7.897   8.669
  8.407   8.649
  8.218   9.432
  7.817   8.867
  7.821   8.956
  8.099   9.099
  7.887   8.602
  7.892   8.873
  7.801   8.704
  8.127   8.835
  7.838   8.713
  7.706   8.765
  7.642   9.394
  8.139   9.203
  7.899   9.432
  8.228   8.635
  8.264   9.208
  8.402   8.923
  7.755   9.240
  8.430   8.596
  7.978   9.020
  7.840   8.850
  7.573   9.234
  8.316   8.617
  7.932   9.220
  8.163   8.581
  7.721   8.948
  8.064   9.434
  8.396   9.386
  7.845   8.653
  7.922   9.255
  7.593   8.682
  7.568   9.190
  8.422   9.340
  8.445   9.261
  8.153   8.630
  8.111   9.435
  8.303   9.386
  8.023   8.593
  7.578   9.280
  7.578   9.448
  8.133   8.562
  7.818   9.290
  8.046   9.392
  8.075   8.661
  7.687   8.787
  8.023   8.798
  8.015   9.165
  8.113   9.198
  8.429   8.789
  8.150   9.181
  7.706   9.335
  8.075   9.433
  7.618   9.155
  7.677   8.842
  8.149   8.757
  7.874   8.604
  8.278   9.189
  8.192   8.767
  7.825   9.406
  7.992   9.330
  7.616   9.051
  7.966   9.098
  8.396   8.581
  7.781   8.633
  7.841   9.399
  7.604   8.783
  8.253   8.793
  7.860   8.963
  7.742   9.442
  8.023   8.574
  7.981   9.244
  8.423   9.250
  7.828   9.245
  7.808   9.422
  8.309   9.041
  7.659   9.437
  8.285   9.153
  7.869   9.137
  8.318   9.373
  7.883   9.334
  8.407   8.553
  8.397   9.233
  8.340   9.080
  7.914   9.084
  8.357   8.699
  8.411   9.188
  7.787   9.253
  7.636   8.595
  8.270   9.179
  7.745   9.413
  8.101   8.607
  7.817   8.918
  8.361   9.202
  7.630   8.629
  8.350   8.613
  7.689   9.150
  8.444   8.594
  7.887   8.982
  7.553   9.372
  7.621   8.758
  8.174   8.765
  8.206   9.419
  8.027   9.056
  8.313   8.891
  7.844   9.400
  7.647   9.265
  7.579   8.934
  8.341   8.669
  7.745   8.785
  8.190   9.592
  7.794   9.871
  8.225   9.560
  8.187  10.022
  8.322   9.890
  8.359  10.261
  7.814   9.599
  8.361  10.120
  8.020  10.440
  8.091  10.281
  8.342  10.101
  8.116  10.277
  7.928  10.238
  8.241  10.035
  8.195   9.958
  7.949   9.617
  8.265   9.777
  8.280  10.080
  8.258   9.999
  8.254  10.003
  7.893   9.929
  7.803  10.041
  8.304   9.591
  7.897  10.000
  8.157   9.667
  7.755  10.133
  8.056   9.891
  7.554   9.636
  8.102  10.111
  8.163  10.367
  7.953   9.873
  7.844  10.236
  7.764   9.713
  8.175   9.990
  8.244  10.245
  8.161   9.752
  8.448   9.938
  8.305  10.136
  7.688  10.255
  8.245  10.126
  7.664   9.800
  8.182   9.828
  7.757   9.676
  8.038  10.341
  8.023   9.909
  8.010   9.690
  7.856   9.963
  8.419  10.093
  7.809  10.182
  7.573  10.252
  7.856   9.850
  8.025   9.934
  8.105   9.775
  8.188   9.893
  7.640  10.094
  7.991   9.617
  8.242   9.724
  7.743  10.414
  7.869  10.116
  7.956   9.708
  7.559   9.659
  8.169  10.023
  7.840  10.177
  8.403   9.991
  7.969  10.444
  7.768   9.767
  7.589  10.311
  8.330  10.074
  8.137   9.648
  8.323   9.906
  8.412  10.173
  7.842   9.987
  8.382   9.637
  7.957   9.838
  8.177   9.737
  8.361   9.735
  8.413  10.296
  8.127  10.253
  8.051  10.371
  8.215   9.784
  7.860   9.785
  7.902   9.988
  7.887  10.213
  7.649  10.350
  7.919   9.839
  7.667   9.811
  7.743  10.134
  8.042   9.567
  7.667   9.897
  8.370  10.178
  7.823   9.898
  7.787   9.763
  7.714  10.175
  8.004   9.700
  7.787   9.825
  7.984   9.583
  8.253  10.236
  7.756   9.556
  8.380  10.035
  8.250   9.863
  7.880   9.933
  8.046   9.743
  7.720  10.154
  8.029  10.293
  8.194   9.990
  8.420   9.935
  8.172   9.765
  8.366   9.873
  7.619  10.413
  7.833   9.932
  8.415  10.102
  8.318  10.136
  8.067   9.640
  8.335   9.752
  7.979  10.026
  7.614  10.276
  7.573   9.801
  7.860   9.670
  7.607   9.870
  8.029  10.342
  7.838   9.579
  7.833   9.996
  7.875   9.981
  8.202  10.088
  7.827   9.740
  7.808  10.353
  8.386   9.766
  7.658  10.359
  8.368   9.743
  8.294  10.284
  7.784   9.558
  7.715  10.067
  8.177   9.866
  8.422  10.441
  8.278  10.185
  8.333  10.408
  7.825   9.932
  8.177  10.428
  7.645  10.335
  7.671   9.737
  7.976  10.177
  7.654  10.245
  8.059   9.727
  8.143   9.787
  8.173   9.835
  7.689  10.127
  8.433   9.583
  8.039  10.004
  8.199   9.730
  8.173  10.049
  7.673   9.781
  8.363   9.698
  7.568  10.448
  7.788   9.616
  8.219  10.115
  7.834   9.723
  7.849   9.784
  8.006  10.403
  8.010   9.852
  7.912  10.222
  7.955   9.807
  8.003   9.936
  8.121  10.643
  8.192  11.314
  7.764  10.576
  7.890  11.186
  7.716  10.908
  8.269  10.862
  8.340  11.203
  8.026  10.793
  7.962  10.817
  8.131  10.722
  8.414  11.352
  7.830  10.778
  7.952  10.770
  7.594  11.193
  8.249  10.818
  7.949  10.748
  8.392  10.707
  8.363  11.352
  7.554  11.205
  7.808  11.124
  7.698  11.072
  7.767  11.200
  8.109  10.674
  7.944  11.339
  7.597  10.776
  8.129  11.212
  8.281  11.343
  7.711  10.609
  7.817  10.730
  7.829  10.856
  8.128  10.820
  8.016  10.654
  8.114  11.284
  8.171  11.020
  7.916  10.573
  7.597  10.936
  8.297  11.278
  8.205  10.864
  7.857  11.063
  7.572  10.706
  7.623  11.449
  7.884  11.297
  7.622  11.405
  8.171  11.274
  8.266  10.551
  8.445  11.170
  8.431  10.871
  7.600  11.317
  8.177  11.082
  7.991  11.222
  7.989  11.402
  8.097  10.694
  8.256  10.730
  8.092  10.684
  7.679  11.364
  8.302  10.849
  8.283  10.569
  8.158  10.874
  8.281  11.300
  8.039  11.191
  7.870  11.014
  7.974  11.004
  7.562  10.991
  7.586  11.407
  8.057  11.276
  8.140  10.832
  8.011  11.272
  7.987  10.876
  8.291  11.250
  7.773  11.285
  8.257  11.960
  7.853  12.285
  8.391  11.603
  8.425  11.876
  7.887  12.411
  8.107  11.799
  7.652  11.602
  8.230  11.551
  8.173  11.610
  7.732  12.185
  7.634  11.637
  8.064  11.698
  7.673  11.637
  7.971  12.366
  7.793  12.449
  7.714  11.624
  7.966  11.826
  7.772  12.380
  7.971  12.364
  7.753  12.101
  7.898  12.025
  7.979  12.159
  8.330  12.425
  7.782  11.666
  7.973  11.659
  8.280  11.732
  8.108  11.978
  8.432  11.951
  7.879  12.184
  7.956  11.980
  7.593  12.216
  8.245  12.079
  8.357  12.953
  7.721  12.675
  8.448  13.198
  7.697  12.629
  7.993  13.100
  7.677  13.052
  8.420  13.315
  8.319  12.787
  7.741  13.420
  8.032  12.672
  8.446  12.648
  8.254  13.290
  7.593  12.959
  8.327  14.111
  7.613  13.965
  7.954  14.339
  8.027  13.976
  7.762  14.441
  7.612  13.912
  8.284  14.078
  7.843  14.066
  8.341  14.237
  8.168  13.749
  7.760  13.963
  8.018  15.068
  7.728  15.016
  7.946  16.165
  8.398  16.009
  7.679  16.679
  7.768  18.033
  8.062  19.864
  8.328  23.784
  8.990   6.807
  8.859   7.733
  9.065   8.391
  9.410   8.099
  8.634   7.789
  8.716   8.915
  9.138   9.278
  8.845   9.445
  9.342   9.100
  8.723   9.311
  9.384   8.818
  9.165   8.564
  8.767   9.424
  9.376   8.881
  8.940   9.207
  9.041   9.401
  8.861   9.252
  9.301   8.589
  8.997   8.826
  9.363   8.849
  8.795   9.106
  9.291   8.670
  9.391   9.191
  9.064   9.105
  9.221   8.975
  9.216   9.101
  9.286   9.177
  8.648   8.693
  8.931   9.041
  8.773   9.397
  8.851   9.039
  9.020   9.304
  8.687   8.980
  9.221   9.223
  8.622   9.175
  8.924   8.654
  8.787   9.089
  9.335   9.157
  8.839   9.308
  9.182   8.725
  9.182   9.268
  8.872   9.125
  9.139   8.646
  9.006   8.917
  9.064   8.987
  9.039   8.614
  8.666   9.074
  8.855   9.359
  9.365   8.878
  9.032   8.619
  8.828   9.110
  9.154   8.763
  9.352   8.594
  9.175   9.217
  9.400   8.721
  9.057   8.688
  9.400   8.811
  9.249   9.249
  9.210   8.935
  8.953   8.604
  8.642   9.079
  8.788   9.303
  9.290   9.246
  9.013   8.616
  8.975   8.655
  9.378   9.294
  9.206   8.750
  8.761   8.869
  9.424   9.031
  8.700   9.374
  9.401   9.395
  8.827   9.398
  9.331   8.780
  9.056   9.128
  9.292   9.311
  8.633   8.582
  8.695   8.744
  9.384   9.139
  9.065   9.260
  9.205   8.664
  9.299   9.035
  8.869   9.444
  9.215   8.769
  9.379   9.090
  9.159   8.595
  9.333   9.131
  9.171   9.368
  9.207   8.672
  9.166   8.680
  8.679   8.814
  9.295   8.885
  8.765   9.426
  9.335   8.932
  8.756   8.682
  8.702   8.849
  8.615   9.362
  8.877   8.793
  8.611   9.155
  9.334   9.246
  9.069   9.059
  9.009   8.863
  9.179   9.267
  8.942   9.134
  9.231   8.643
  8.915   8.995
  8.677   9.046
  9.321   9.248
  9.009   9.194
  8.931   9.257
  8.838   9.449
  8.960   8.893
  9.097   9.275
  8.625   9.376
  9.125   9.276
  8.747   8.794
  9.095   9.020
  9.211   9.282
  9.138   8.663
  8.615   9.060
  8.880   8.971
  8.921   8.748
  8.691   9.294
  8.759   9.168
  8.590   8.955
  8.933   8.793
  9.172   9.216
  8.614   8.581
  8.685   8.941
  8.893   9.232
  9.186   9.386
  9.442   9.417
  8.826   8.570
  8.896   8.674
  8.971   9.063
  8.827   8.920
  9.449   8.867
  8.754   9.287
  8.997   9.000
  8.765   9.107
  9.029   9.031
  9.071   9.329
  9.430   9.332
  8.960   8.919
  9.275   9.266
  8.733   8.726
  8.788   9.016
  8.867   8.791
  9.090   9.173
  8.717   9.064
  9.049   8.896
  8.680   9.185
  8.958   8.961
  8.695   9.118
  8.959   8.738
  9.308   8.594
  9.242   9.287
  9.298   9.019
  9.072   9.139
  8.724   9.090
  9.014   8.692
  8.725   9.069
  8.595   8.708
  9.427   8.782
  9.357   8.602
  9.078   9.382
  8.946   8.743
  8.640   9.237
  9.040   8.852
  9.178   9.352
  8.870   8.977
  9.406   8.687
  9.269   9.424
  9.393   9.118
  8.565   9.330
  9.170   9.131
  8.888   9.440
  8.620   9.227
  9.130   9.372
  9.118   8.770
  9.449   9.011
  8.765   8.938
  9.211   8.595
  9.355   9.417
  9.302   8.573
  9.423   9.138
  8.597   9.335
  9.422   8.700
  8.720   9.010
  8.829   8.907
  9.211   9.129
  9.037   9.288
  8.816   9.285
  8.587   9.437
  8.657   8.711
  8.863   8.950
  8.857   8.931
  8.754   9.001
  9.074   8.701
  8.855   9.150
  9.193   8.647
  9.289   8.808
  8.665   8.897
  8.674   8.731
  9.101   8.619
  9.284   9.368
  8.825   8.751
  9.328   9.176
  8.606   8.806
  9.398   9.320
  9.175   9.065
  9.087   8.713
  8.947   8.983
  8.881   8.990
  9.260   9.210
  8.983   9.294
  9.321   9.058
  9.121   8.898
  9.051   9.191
  8.895   9.260
  9.120   8.801
  9.180   8.853
  8.983   9.327
  9.385   9.247
  8.744   9.247
  8.626   8.657
  8.907   9.069
  8.993   9.261
  9.043   8.817
  8.779   8.849
  9.019   9.043
  9.373   8.947
  9.005   8.564
  9.228   8.659
  8.649   9.420
  8.580   8.678
  8.749   8.835
  8.997   9.339
  9.007   9.119
  8.910   8.607
  9.142   8.756
  9.349   8.968
  8.637   8.826
  9.435   8.607
  9.198   8.745
  9.276   9.174
  8.833   9.056
  9.024   9.267
  9.148   9.245
  9.356   8.965
  9.256   9.339
  9.376   9.346
  9.264   9.294
  8.589   9.098
  8.973   9.321
  8.856   9.054
  8.769   8.814
  8.733   9.295
  8.881   9.290
  8.739   9.328
  8.766   8.608
  9.268   8.892
  8.604   9.150
  9.089   9.019
  8.721   9.276
  9.399   9.398
  9.283   8.838
  8.909   8.968
  9.423   8.826
  9.133   8.665
  8.660   8.664
  9.281   9.366
  9.433   9.139
  8.755   9.239
  9.418   8.915
  9.126   9.094
  9.244   8.755
  9.364   9.154
  9.416   9.129
  9.405   9.402
  8.563   9.237
  9.411   9.200
  8.745   9.116
  9.379   9.007
  9.011   8.606
  9.372   8.670
  9.246   8.668
  9.219   9.132
  8.692   9.059
  8.577   9.425
  9.056   9.125
  9.002   9.310
  9.178   8.940
  9.289   8.865
  9.107   8.601
  9.137   8.726
  9.220   9.136
  8.729   8.696
  9.323   9.287
  9.275   9.240
  8.909   9.053
  9.040   8.649
  8.929   8.890
  8.837   9.144
  8.644   9.286
  9.330   9.235
  9.034   9.079
  9.331   8.723
  9.340   9.347
  8.781   8.606
  9.012   8.670
  8.914   9.087
  8.787   8.754
  9.089   8.692
  8.707   8.664
  9.151   8.694
  8.608   8.632
  8.569   9.436
  8.630   8.911
  8.958   8.737
  9.237   8.565
  8.827   8.628
  9.033   9.032
  8.826   9.262
  9.137   8.709
  8.559   8.828
  9.243   8.912
  9.235   9.385
  8.683   9.412
  9.063   9.316
  9.235   9.345
  9.119   9.042
  8.901   9.245
  9.241   9.229
  8.612   9.395
  8.942   8.561
  8.640   9.049
  8.626   9.098
  9.193   8.976
  9.236   8.644
  8.989   9.376
  9.089   8.648
  9.259   9.194
  9.294   8.640
  9.239   8.620
  9.193   8.931
  9.344   9.107
  8.715   9.275
  8.572   8.557
  8.664   9.161
  8.585   8.870
  9.410   9.229
  8.841   8.917
  8.788   8.802
  8.577   9.200
  9.032   8.712
  9.141   8.934
  9.050   9.120
  8.692   9.237
  8.908   9.440
  9.037   8.614
  8.829   9.193
  9.430   8.589
  9.296   9.161
  8.714   9.374
  8.892   8.873
  9.294   8.973
  8.910   8.967
  9.359   9.320
  8.756   9.111
  9.232   8.909
  8.916   9.310
  8.962   9.393
  9.301   9.415
  9.070   8.822
  8.635   9.437
  8.615   9.381
  8.950   9.091
  8.994   8.875
  9.426   8.912
  9.223   9.141
  8.626   9.143
  8.914   9.197
  9.186   9.323
  9.374   9.194
  8.948   8.930
  8.905   9.322
  9.234   9.091
  9.311   9.167
  8.609   8.698
  9.346   9.306
  8.599   9.222
  8.593   8.945
  9.119   8.685
  9.220   8.846
  9.283   8.957
  8.557   8.840
  9.276   8.821
  8.759   8.979
  8.570   9.107
  9.376   9.213
  8.990   8.634
  8.766   9.059
  9.392   8.592
  9.206   8.606
  9.278   9.275
  8.698   9.223
  8.768   8.936
  8.655   9.247
  9.037   9.378
  9.031   8.808
  9.312   9.391
  8.818   9.029
  8.890   8.619
  8.974   8.595
  9.102   9.252
  9.317   8.905
  8.945   8.765
  9.156   8.808
  8.667   9.186
  9.149   9.235
  9.237   9.288
  8.864   9.400
  9.026   9.118
  8.729   8.727
  8.821   9.194
  9.070   8.842
  8.640   9.200
  8.831   9.131
  9.251   9.141
  9.322   9.054
  9.334   8.562
  9.052   8.703
  8.994   9.182
  9.107   9.408
  8.588   9.200
  8.710   9.194
  8.570   9.070
  8.625   8.923
  8.777   8.831
  8.780   9.229
  8.874   8.552
  9.002   8.687
  9.235   8.868
  9.430   8.988
  8.797   9.151
  8.866   9.168
  8.655   9.296
  8.642   9.027
  8.614   8.602
  9.331   9.333
  8.637   8.600
  9.300   9.254
  8.802   9.004
  9.161   9.043
  9.272   9.298
  8.805   8.982
  8.745   9.323
  9.330   9.237
  9.015   9.171
  8.851   9.036
  9.272   9.382
  9.094   9.370
  9.184   8.898
  8.888   9.085
  8.865   8.664
  8.616   8.859
  9.240   9.378
  8.889   9.003
  8.876   8.784
  8.721   9.318
  9.034   8.878
  9.449   8.649
  8.940   9.163
  8.620   8.908
  8.758   8.723
  8.800   9.240
  9.203   9.074
  9.205   9.032
  8.980   9.094
  8.775   9.318
  8.636   8.560
  9.029   9.367
  9.202   8.828
  9.357   9.164
  9.122   8.747
  9.091   9.094
  9.407   9.019
  9.067   9.125
  9.370   8.696
  9.269   9.011
  8.835   9.159
  9.367   8.622
  9.304   8.689
  9.186   9.267
  9.017   8.741
  9.299   8.840
  9.102   9.154
  9.141   8.833
  9.302   8.561
  9.172   8.924
  8.694   8.944
  9.189   9.367
  9.264   9.379
  8.561   9.065
  9.244   8.729
  9.337   8.940
  9.304   8.670
  9.112   8.566
  8.870   9.251
  9.214   8.631
  8.917   9.335
  8.929   9.422
  8.675   9.192
  8.687   8.984
  8.876   8.715
  8.609   8.920
  9.018   9.179
  9.196   8.948
  9.113   8.820
  8.709   9.407
  9.449   9.341
  8.613   8.895
  8.903   8.729
  9.092   8.624
  9.375   9.031
  9.114   9.383
  8.964   9.256
  9.103   8.711
  9.224   8.620
  8.927   8.651
  9.178   9.295
  9.072   8.571
  8.942   9.180
  9.239   8.751
  8.650   8.933
  9.410   9.299
  9.351   8.768
  8.930   9.147
  9.419   9.260
  9.288   8.918
  8.558   8.852
  9.428   8.871
  9.034   8.805
  8.656   8.578
  9.343   8.766
  8.845   8.825
  9.225   9.347
  8.606   8.891
  8.990   8.674
  9.444   8.925
  9.360   8.713
  9.034   9.323
  8.855   8.819
  9.011   9.117
  9.133   9.242
  8.671   9.233
  9.087   8.890
  9.084   8.615
  9.145   8.635
  8.856   8.912
  8.969   9.102
  9.054   8.651
  9.021   9.227
  8.773   8.627
  8.753   9.153
  8.621   8.716
  9.428   9.268
  8.790   8.786
  8.631   9.321
  9.053   8.680
  8.731   8.959
  9.167   9.259
  9.203   8.943
  9.015   9.396
  9.101   9.419
  9.421   9.352
  9.032   8.945
  8.568   8.974
  8.890   9.420
  9.182   9.175
  9.038   9.170
  9.070   8.868
  9.228   9.376
  8.806   9.405
  9.284   8.758
  9.023   9.230
  9.025   9.021
  9.317   9.061
  8.660   9.309
  9.244   8.681
  9.064   8.697
  8.980   9.083
  8.686   8.613
  8.628   8.605
  9.329   8.999
  9.366   8.656
  8.686   8.805
  9.310   8.793
  9.405   9.168
  8.931   8.959
  9.392   9.284
  8.665   8.671
  9.363   8.826
  9.087   8.970
  9.248   8.788
  9.227   8.904
  9.202   8.762
  8.786   9.336
  8.582   8.599
  8.963   8.713
  8.744   9.335
  8.993   9.043
  9.073   8.861
  9.067   9.342
  8.693   9.227
  9.014   9.342
  8.620   9.341
  8.946   9.388
  8.828   8.821
  8.938   9.037
  8.798   9.084
  8.786   8.559
  8.914   9.337
  8.634   9.282
  9.180   9.250
  8.580   8.632
  9.330   9.130
  8.606   8.984
  9.241   8.585
  8.919   8.972
  9.148   8.903
  9.217   8.702
  9.040   8.953
  8.696   9.350
  8.975   9.267
  8.628   8.730
  8.908   8.917
  8.569   9.321
  9.051   9.108
  9.157   9.009
  8.844   8.706
  8.615   9.421
  8.654   8.974
  9.208   8.972
  8.580   9.216
  8.969   8.681
  9.276   8.901
  8.593   9.132
  9.222   9.449
  9.023   8.646
  9.289   9.004
  9.012   9.435
  8.913   8.574
  9.390   9.380
  9.446   9.399
  8.782   9.048
  9.276   8.901
  9.306   9.041
  9.410   8.740
  8.573   9.237
  9.129   8.845
  9.378   9.072
  9.315   8.759
  8.735   8.706
  8.962   9.189
  8.594   8.554
  9.258   9.155
  9.286   8.982
  9.288   9.286
  9.448   9.347
  8.621   8.602
  9.360   8.821
  8.800   9.228
  8.751   8.848
  8.816   9.036
  8.581   9.292
  8.700   9.450
  8.699   8.852
  8.916   8.740
  8.560   9.056
  9.064   9.003
  8.592   8.605
  9.448   8.574
  8.956   8.781
  8.807   8.557
  9.336   9.173
  9.096   9.123
  9.007   8.592
  8.938   8.784
  9.093   9.403
  8.750   8.808
  9.071   8.811
  8.769   9.174
  8.964   8.623
  8.727   9.241
  9.285   8.754
  8.829   9.418
  9.310   8.820
  8.906   9.273
  9.334   8.751
  8.946   9.143
  9.311   9.080
  8.595   9.121
  8.687   8.941
  8.756   8.890
  9.138   8.726
  9.036   9.120
  8.716   9.361
  9.174   8.883
  8.962   9.082
  9.035   8.839
  9.166   9.131
  8.564   9.378
  9.250   8.794
  8.995   8.791
  9.146   8.613
  9.086   9.228
  9.232   9.059
  9.419   8.679
  8.857   8.603
  8.612   9.162
  8.818   9.190
  9.365   8.922
  9.411   9.246
  8.926   8.666
  8.667   8.692
  9.245   9.360
  9.136   8.999
  8.554   9.140
  8.692   8.653
  8.715   8.677
  8.587   8.923
  9.078   9.125
  8.587   8.776
  9.296   9.131
  8.770   8.842
  9.348   9.246
  8.642   9.228
  8.575   8.941
  9.235   9.356
  8.891   8.999
  8.726   8.944
  9.145   9.345
  9.223   8.823
  9.085   9.312
  9.076   9.053
  8.866   9.393
  9.303   8.647
  9.107   9.365
  8.693   8.796
  8.808   8.817
  9.416   9.333
  9.251   9.316
  9.365   8.766
  8.977   8.693
  8.891   9.399
  9.303   8.773
  8.557   9.431
  8.699   8.596
  9.168   8.828
  8.696   9.338
  8.669   9.411
  8.850   8.772
  8.657   8.617
  8.958   9.217
  8.868   8.699
  9.176   8.937
  9.077   9.329
  8.850   8.929
  9.405   9.325
  9.281   8.632
  9.091   8.663
  9.165   8.746
  9.442   8.745
  9.035   8.968
  8.653   9.409
  8.768   9.112
  9.005   9.146
  8.711   9.194
  8.600   8.912
  8.831   8.883
  9.154   8.807
  9.211   8.636
  9.368   8.983
  9.271   8.754
  9.416   9.103
  8.779   8.697
  8.562   8.702
  9.149   9.163
  8.581   8.552
  9.032   8.751
  8.960   8.830
  9.260   9.162
  8.766   8.932
  8.672   8.748
  9.408   9.246
  8.777   9.000
  8.802   9.349
  9.167   8.784
  9.064   9.420
  9.011   8.729
  8.734   9.025
  8.915   8.660
  9.344   9.252
  8.669   8.789
  8.609   8.712
  8.711   9.361
  9.388   8.796
  8.600   9.034
  8.904   9.051
  8.622   8.810
  8.554   8.671
  8.817   8.886
  9.167   9.043
  8.583   9.380
  8.940   9.042
  8.926   8.824
  8.911   9.251
  8.712   9.418
  8.811   8.668
  8.761   9.043
  9.247   9.398
  9.000   9.126
  9.090   8.746
  8.728   8.744
  9.055   8.632
  8.586   8.914
  9.350   9.414
  9.449   8.938
  8.758   8.924
  8.755   8.736
  8.865   8.584
  8.673   9.234
  8.655   9.074
  9.394   9.372
  9.345   8.606
  8.969   8.715
  9.269   9.220
  9.299   8.698
  8.811   8.642
  8.850   8.926
  9.104   9.382
  8.640   9.331
  8.839   9.238
  9.366   8.977
  9.100   9.036
  8.614   8.756
  9.158   9.404
  9.165   9.189
  8.573   9.280
  9.088   8.855
  8.970   8.664
  9.416   8.680
  8.895   8.829
  8.841   8.725
  9.404   9.177
  9.055   9.348
  8.859   9.332
  8.966   9.173
  9.422   9.355
  9.355   8.891
  9.418   8.818
  9.024   8.783
  9.310   9.044
  8.550   8.856
  8.651   9.359
  8.856   8.913
  9.048   9.142
  9.343   9.146
  9.061   9.212
  9.033   9.425
  9.424   8.929
  9.350   8.570
  8.830   9.417
  8.849   8.640
  8.746   9.282
  9.239   8.559
  8.618   8.998
  8.961   9.442
  9.411   8.667
  9.436   8.637
  8.672   8.689
  8.900   9.094
  9.178   9.076
  9.125   9.308
  8.878   9.238
  9.065   9.108
  8.949   9.127
  9.274   9.131
  8.636   9.302
  8.790   8.839
  9.201   8.824
  8.666   9.095
  8.603   8.581
  9.037   8.748
  8.870   9.272
  8.955   9.344
  8.749   9.191
  9.030   8.561
  9.294   9.090
  9.130   9.120
  8.871   8.810
  8.670   9.056
  8.798   8.605
  9.335   8.645
  9.351   9.225
  8.942   8.781
  8.769   9.360
  8.965   8.927
  8.826   9.075
  8.704   8.947
  9.147   8.857
  8.718   8.625
  9.208   8.895
  8.677   8.559
  8.608   8.571
  9.061   9.378
  8.816   9.167
  8.755   8.775
  8.913   9.054
  9.406   9.289
  8.712   8.874
  9.222   8.965
  8.671   9.147
  9.179   9.325
  9.018   8.639
  8.776   9.034
  9.341   9.040
  8.940   9.230
  9.225   9.130
  9.296   8.589
  9.038   9.396
  8.959   9.181
  9.237   9.423
  9.173   9.078
  9.226   9.314
  9.078   9.176
  8.739   8.912
  8.663   8.799
  8.564   8.804
  9.238   8.550
  8.977   8.684
  8.951   9.268
  9.359   9.084
  8.720   8.977
  8.796   9.358
  8.695   8.652
  8.747   8.718
  9.036   8.561
  8.633   9.113
  9.137   9.402
  8.629   9.399
  9.181   9.201
  8.611   8.643
  8.677   8.635
  9.345   8.879
  8.602   8.967
  8.594   8.866
  8.599   9.323
  8.817   9.393
  8.962   9.435
  9.435   9.436
  9.398   9.231
  9.110   8.800
  8.912   8.728
  9.210   8.737
  8.887   8.792
  8.951   8.859
  9.076   8.643
  8.809   8.906
  8.777   8.768
  9.382   9.061
  9.222   9.137
  8.864   9.234
  8.951   8.666
  9.112   8.761
  9.202   8.553
  8.952   9.116
  8.958   8.779
  8.724   8.564
  8.680   9.418
  8.648   9.417
  8.958   8.557
  8.554   8.711
  8.790   9.094
  9.082   8.885
  9.350   9.373
  9.026   9.255
  8.925   9.206
  9.275   9.111
  9.280   8.818
  8.929   9.217
  8.596   8.797
  9.092   8.824
  8.866   9.211
  9.358   9.211
  8.737   8.692
  8.767   9.367
  9.226   8.677
  8.916   8.950
  9.424   8.945
  9.037   9.068
  9.327   8.870
  8.783   8.823
  8.657   9.298
  9.299   9.237
  9.056   8.993
  9.086   9.292
  8.637   9.132
  8.591   9.402
  8.855   9.270
  9.344   9.283
  8.586   8.727
  8.755   8.666
  8.865   9.023
  9.200   9.278
  9.117   9.012
  9.046   8.647
  9.010   9.409
  9.415   8.946
  9.252   9.262
  8.708   9.163
  8.797   8.897
  9.061   9.288
  9.438   9.085
  9.062   9.064
  9.201   8.827
  9.114   9.153
  8.704   9.038
  9.264   9.264
  8.617   9.165
  9.282   9.203
  8.706   8.597
  9.170   9.147
  8.564   9.281
  9.288   8.660
  9.173   9.380
  9.425   9.014
  8.960   9.066
  8.919   9.063
  9.018   8.778
  8.681   9.082
  9.039   8.923
  9.009   8.769
  8.961   9.015
  8.588   9.061
  8.637   8.677
  8.618   9.010
  8.761   8.758
  8.875   9.000
  9.216   9.424
  9.088   8.701
  9.034   9.342
  8.697   9.312
  8.828   8.862
  9.222   8.971
  8.558   9.380
  9.128   9.248
  8.638   8.893
  9.234   9.312
  8.903   8.815
  9.162   8.966
  8.711   9.263
  8.961   9.442
  8.662   8.865
  8.977   8.927
  8.753   9.352
  8.846   9.165
  8.833   9.334
  8.957   9.276
  9.077   9.418
  9.285   9.243
  8.953   9.014
  9.301   9.257
  8.987   8.783
  8.728   9.034
  9.309   9.259
  9.030   9.164
  9.257   9.128
  8.858   8.672
  9.254   8.680
  9.308   8.864
  8.943   9.035
  9.100   8.879
  8.742   9.226
  9.057   9.367
  8.848   8.661
  8.762   8.737
  9.311   8.876
  8.971   9.033
  9.433   8.731
  8.793   9.180
  8.830   9.028
  9.356   8.862
  8.640   8.939
  8.967   8.860
  9.022   9.418
  8.639   9.288
  9.365   8.935
  8.781   8.985
  8.937   8.653
  9.091   8.971
  9.354   8.584
  8.757   8.832
  9.335   8.679
  9.165   9.244
  8.660   8.828
  9.379   9.284
  9.142   8.848
  8.588   8.814
  9.319   8.725
  9.389   9.198
  8.827   8.966
  8.874   9.411
  8.666   9.254
  8.991   9.272
  9.054   8.805
  9.288   8.717
  8.946   9.322
  9.146   9.091
  8.649   8.720
  9.278   9.076
  9.091   8.868
  9.184   9.359
  8.773   9.414
  8.730   8.798
  9.056   9.066
  9.152   8.964
  9.229   9.200
  8.891   8.998
  9.406   9.200
  9.368   9.087
  8.622   9.368
  9.068   8.662
  8.648   9.266
  8.950   8.761
  9.172   9.325
  8.659   8.709
  8.592   8.593
  9.445   9.161
  9.426   9.292
  8.624   9.194
  9.195   8.898
  9.163   9.263
  9.229   9.388
  8.828   9.167
  9.196   9.262
  8.600   8.675
  8.931   9.420
  8.894   8.995
  9.201   9.343
  8.779   8.654
  9.435   9.052
  9.236   8.988
  8.582   9.183
  9.167   8.649
  8.579   9.169
  9.318   8.634
  9.285   8.963
  8.889   9.031
  9.100   8.762
  8.965   8.562
  9.173   8.806
  9.010   8.833
  8.950   8.621
  9.216   9.081
  9.276   9.419
  9.049   9.358
  9.049   9.284
  9.073   9.127
  8.619   8.674
  9.303   8.852
  8.784   8.777
  9.034   8.809
  9.325   8.834
  8.944   9.176
  8.708   9.009
  9.422   8.954
  9.237   9.368
  9.001   9.147
  8.583   9.261
  9.361   9.110
  9.162   8.598
  8.869   8.945
  9.446   8.904
  9.394   9.367
  9.136   9.073
  8.965   9.211
  9.006   9.080
  9.282   9.007
  8.871   9.034
  8.896   9.280
  8.920   8.623
  8.645   8.935
  9.339   9.078
  9.414   9.284
  9.162   8.910
  8.798   9.212
  9.213   9.029
  9.068   8.561
  9.386   9.389
  9.165   9.148
  8.948   8.813
  9.352   9.151
  8.623   9.154
  9.294   9.104
  8.849   9.051
  8.576   8.817
  9.328   9.407
  9.307   9.113
  9.232   9.337
  9.045   9.271
  8.831   9.347
  8.997   9.372
  8.767   8.810
  9.349   9.352
  8.804   8.869
  8.730   9.143
  9.028   8.805
  8.846   8.976
  9.075   8.595
  8.943   9.248
  9.308   9.450
  9.274   9.312
  8.765   8.610
  9.226   9.183
  9.212   9.285
  8.684   9.099
  9.301   8.638
  9.426   8.722
  8.791   9.004
  8.568   8.588
  9.004   8.578
  8.980   8.806
  8.884   9.379
  8.688   9.198
  9.235   9.224
  9.350   9.161
  9.327   9.262
  8.976   8.614
  8.602   9.199
  9.299   9.114
  8.916   9.204
  9.403   8.673
  9.070   8.894
  8.762   8.727
  8.835   9.216
  9.372   8.921
  8.603   9.308
  9.201   9.415
  9.339   8.656
  8.835   8.729
  8.801   9.155
  9.230   8.651
  8.957   9.300
  9.020   8.928
  8.885   8.704
  8.867   9.360
  9.242   9.857
  8.553  10.350
  8.952   9.692
  9.288  10.029
  8.678   9.835
  9.369  10.443
  9.028   9.893
  8.795   9.613
  9.226  10.249
  8.909   9.712
  8.851  10.290
  8.739  10.094
  8.937   9.683
  8.896  10.179
  8.842  10.127
  8.566  10.313
  9.382  10.089
  8.963  10.119
  9.330   9.745
  8.630   9.650
  8.616   9.969
  9.135  10.276
  9.131   9.854
  9.179  10.201
  8.750  10.221
  9.109  10.181
  8.725   9.675
  9.251  10.344
  9.443   9.991
  8.699  10.237
  9.435  10.003
  9.286   9.982
  8.607   9.773
  8.865   9.584
  8.789   9.892
  8.966   9.939
  8.865  10.062
  9.355  10.200
  9.172  10.075
  8.831  10.272
  9.141  10.145
  9.384   9.972
  9.251   9.660
  9.222  10.342
  8.978   9.815
  8.553  10.022
  9.334   9.660
  8.693   9.911
  9.423   9.739
  8.695   9.674
  9.363  10.000
  8.811   9.602
  9.008  10.175
  8.665   9.659
  9.213  10.306
  9.290   9.635
  9.076  10.325
  9.371   9.603
  9.239   9.594
  8.816   9.806
  8.995  10.302
  8.897   9.906
  9.436  10.301
  8.556   9.628
  8.598  10.109
  8.739   9.672
  9.302  10.243
  8.962  10.191
  9.229  10.154
  8.683  10.153
  9.141   9.715
  9.091  10.219
  9.322  10.429
  8.764  10.401
  8.585  10.282
  8.627   9.949
  8.835  10.206
  8.948  10.442
  8.612   9.633
  8.635   9.714
  9.418  10.027
  8.576   9.775
  8.977  10.247
  8.765   9.561
  8.932   9.638
  8.819   9.781
  9.253   9.979
  9.304  10.049
  8.687   9.658
  8.618   9.869
  9.213   9.711
  8.888   9.807
  9.264  10.301
  9.266   9.653
  9.442   9.779
  9.190  10.385
  9.385   9.962
  8.687  10.181
  8.915  10.357
  9.069  10.119
  8.790   9.626
  8.664  10.439
  9.071  10.013
  8.883   9.857
  9.299   9.829
  8.774   9.633
  8.722   9.907
  9.358   9.928
  9.221  10.103
  9.204   9.630
  9.105   9.896
  9.075   9.930
  8.680  10.127
  8.742   9.589
  9.398   9.725
  8.979   9.863
  8.624  10.312
  8.973  10.213
  8.926  10.069
  9.092  10.284
  9.344  10.042
  9.109   9.974
  9.049  10.135
  8.567  10.154
  9.180  10.293
  9.023  10.243
  9.217   9.691
  8.573   9.865
  9.412   9.628
  8.828   9.775
  9.173   9.666
  8.709   9.693
  8.897   9.842
  9.314   9.747
  9.309  10.026
  9.204  10.027
  8.742   9.740
  8.685  10.215
  8.614   9.988
  8.587   9.912
  9.071   9.990
  8.646  10.203
  8.851   9.920
  8.834   9.840
  8.774  10.006
  8.982   9.625
  9.213   9.728
  9.382  10.210
  8.638   9.740
  8.802   9.917
  8.686   9.803
  8.937  10.072
  9.377   9.678
  8.938  10.081
  8.666  10.298
  8.868  10.040
  9.031   9.923
  8.639  10.133
  8.753  10.386
  9.200  10.238
  9.081  10.177
  9.214  10.066
  9.267  10.026
  9.287   9.820
  8.690  10.008
  8.701   9.953
  9.255   9.878
  9.255  10.423
  8.857   9.717
  9.013  10.131
  8.638   9.893
  9.009   9.999
  8.861  10.221
  9.334   9.645
  8.698   9.580
  8.627  10.345
  8.917  10.278
  9.233  10.177
  9.299   9.714
  8.855   9.812
  8.958  10.375
  9.231   9.644
  9.261   9.755
  9.403   9.621
  9.121   9.859
  8.643   9.690
  9.412   9.802
  9.301   9.661
  8.854  10.188
  9.101  10.352
  8.630  10.166
  9.007   9.896
  8.840   9.595
  8.942  10.309
  8.656   9.739
  9.383   9.669
  8.935  10.231
  9.038  10.361
  9.249   9.572
  8.835   9.666
  8.602  10.234
  8.905  10.120
  9.418  10.216
  9.406   9.739
  8.904  10.223
  9.014   9.682
  8.623   9.856
  9.400   9.627
  8.763  10.158
  8.850   9.996
  8.935   9.797
  9.199   9.938
  8.713  10.026
  8.694   9.866
  8.655   9.795
  9.034  10.110
  8.925  10.118
  8.827  10.078
  9.233  10.140
  8.680   9.854
  9.128   9.685
  8.775  10.444
  8.631  10.404
  8.940   9.731
  9.389   9.828
  8.984   9.586
  8.694  10.074
  8.843   9.861
  9.313   9.789
  9.304  10.112
  8.939  10.160
  9.152  10.295
  9.210  10.295
  9.045   9.881
  8.616   9.766
  8.873  10.404
  8.672   9.590
  9.118   9.621
  8.690   9.965
  9.065   9.573
  9.037   9.985
  8.624   9.757
  9.406   9.637
  8.741   9.858
  9.449   9.610
  8.809   9.769
  8.637  10.006
  8.618  10.154
  9.313  10.021
  9.335  10.180
  9.114  10.196
  9.284  10.323
  9.029  10.345
  8.754  10.288
  8.893  10.235
  9.394   9.649
  9.163  10.043
  8.703  11.385
  9.312  10.642
  9.305  11.138
  9.201  10.966
  9.142  11.429
  8.821  10.901
  8.612  10.755
  8.893  11.303
  8.630  11.448
  8.612  10.763
  8.978  10.839
  9.264  10.990
  9.361  10.845
  9.021  11.151
  9.344  11.310
  8.831  10.580
  8.946  11.399
  8.837  11.062
  8.918  10.562
  8.738  10.719
  8.573  10.684
  9.031  10.923
  9.318  11.056
  8.635  11.178
  8.884  11.169
  8.950  11.293
  8.641  11.076
  9.427  11.140
  9.059  11.268
  8.883  10.729
  8.796  11.421
  8.637  10.970
  9.338  10.938
  9.370  11.301
  9.371  11.338
  9.370  11.109
  9.037  11.334
  8.712  10.922
  9.404  10.986
  8.806  11.383
  9.103  10.590
  9.393  11.049
  9.105  10.564
  8.682  10.596
  8.717  10.806
  8.891  11.130
  8.559  10.836
  8.854  10.896
  9.432  11.094
  9.061  10.765
  8.902  11.113
  9.227  11.086
  8.708  10.794
  8.763  10.643
  8.807  11.090
  8.842  10.960
  9.179  11.134
  9.049  10.849
  9.249  11.227
  9.139  10.753
  9.295  10.976
  9.242  10.720
  8.812  11.416
  9.306  11.170
  9.059  10.786
  9.166  10.639
  8.901  10.798
  9.202  10.774
  8.867  11.168
  9.086  11.165
  9.338  11.087
  9.360  10.890
  9.314  11.051
  8.556  10.580
  8.902  11.000
  8.939  10.676
  8.727  11.144
  8.708  10.622
  8.677  11.076
  9.227  10.921
  9.193  11.161
  9.289  10.752
  9.382  10.630
  8.621  11.019
  8.635  10.921
  9.188  11.356
  9.318  11.320
  9.081  10.907
  9.054  11.213
  9.320  11.079
  8.707  11.298
  9.283  10.922
  9.339  10.679
  9.002  10.892
  8.665  11.062
  9.383  11.184
  8.956  10.679
  8.753  10.987
  9.350  11.230
  8.873  11.148
  9.030  11.120
  9.059  10.686
  8.760  11.265
  9.372  11.329
  8.637  11.061
  8.573  10.738
  8.580  11.238
  8.649  11.160
  9.002  11.108
  8.616  10.992
  8.899  11.341
  8.678  10.665
  9.327  10.869
  8.589  11.343
  8.629  11.164
  8.662  10.600
  9.101  11.085
  9.020  10.631
  9.048  10.950
  9.289  10.690
  9.086  10.975
  8.974  10.878
  8.634  10.920
  8.942  11.399
  8.961  11.355
  9.357  11.256
  9.425  10.812
  9.007  11.414
  9.315  11.308
  8.801  11.304
  8.809  11.264
  8.909  10.779
  8.705  10.755
  9.359  10.914
  9.264  11.885
  8.778  12.219
  9.127  12.400
  8.851  11.943
  8.587  11.781
  9.276  11.626
  8.805  12.365
  9.168  12.199
  8.862  12.365
  8.780  12.358
  9.085  11.688
  9.419  11.710
  8.780  12.078
  8.781  11.948
  8.756  12.274
  9.113  12.062
  8.849  11.932
  8.662  12.399
  8.572  12.252
  9.312  11.923
  8.550  12.331
  8.683  11.894
  9.435  12.030
  9.237  12.279
  9.231  11.730
  8.988  12.025
  9.383  11.707
  8.802  11.869
  9.106  11.586
  9.008  11.706
  9.052  12.338
  8.633  11.856
  9.419  11.937
  9.046  12.350
  9.323  11.760
  8.696  11.960
  8.823  12.257
  8.768  11.855
  9.169  11.680
  8.710  12.133
  9.041  11.730
  9.219  11.687
  9.030  12.149
  9.449  11.895
  9.128  12.371
  8.860  12.312
  8.965  11.620
  8.595  11.943
  8.558  12.061
  9.211  11.650
  9.207  12.350
  9.347  12.208
  8.890  11.790
  8.635  11.954
  9.259  12.052
  8.902  11.644
  9.102  12.352
  8.799  12.408
  9.428  12.038
  8.559  11.556
  9.277  11.965
  8.711  12.012
  8.799  11.936
  8.810  12.003
  9.288  11.820
  9.036  11.835
  8.710  12.189
  9.270  12.084
  9.302  11.726
  9.012  12.224
  8.649  13.418
  9.201  13.445
  8.608  12.944
  8.707  12.830
  8.680  12.797
  8.585  12.812
  9.246  12.774
  8.603  12.787
  9.231  12.810
  8.636  13.161
  8.698  13.120
  9.012  12.664
  9.026  12.832
  9.376  13.147
  8.844  12.926
  9.353  12.799
  8.642  13.315
  9.059  13.162
  9.005  12.775
  8.719  13.120
  9.267  13.422
  8.686  13.448
  8.636  13.167
  8.761  13.148
  8.627  12.679
  8.580  12.685
  9.326  12.576
  9.057  13.250
  8.792  13.271
  8.845  12.842
  8.607  13.393
  9.352  12.788
  9.285  13.238
  8.594  12.695
  9.366  13.022
  9.308  13.605
  8.866  14.047
  8.790  13.721
  8.582  14.360
  8.563  13.619
  8.953  14.380
  8.846  14.112
  8.763  14.390
  9.190  14.054
  8.996  14.944
  9.248  15.426
  9.113  15.255
  8.759  14.644
  8.641  14.770
  8.670  14.643
  9.044  14.825
  8.972  14.671
  9.176  14.917
  9.258  14.944
  9.184  15.145
  9.234  14.854
  8.590  14.988
  9.264  14.688
  9.105  15.179
  8.859  14.744
  9.388  15.955
  8.896  17.379
  8.746  17.005
  9.266  16.730
  8.835  16.579
  9.220  17.275
  8.761  16.750
  9.258  18.065
  9.189  17.975
  9.222  18.270
  9.188  19.024
  9.090  21.716
  9.976   5.661
 10.024   8.986
 10.080   9.022
  9.936   9.815
  9.860  10.236
  9.952   9.999
  9.820  10.101
  9.623  10.032
  9.943   9.589
  9.712   9.686
  9.943  10.171
 10.014  10.020
 10.298   9.896
 10.360   9.649
 10.110   9.680
  9.915  10.001
 10.292   9.680
 10.136   9.724
 10.396  10.093
 10.429  10.363
  9.554  10.194
  9.694  10.324
  9.844   9.801
  9.680   9.814
 10.312   9.742
  9.813  10.102
  9.824   9.670
  9.907   9.743
 10.104   9.914
  9.983  10.186
 10.223   9.744
  9.573  10.221
  9.733  10.383
 10.062  10.031
  9.571   9.875
  9.634   9.752
 10.134   9.860
  9.845  10.420
  9.929   9.733
  9.834  10.348
 10.090  10.098
 10.412   9.945
 10.273   9.887
 10.070   9.781
  9.756  10.337
 10.425   9.649
  9.937   9.943
 10.218  10.400
  9.996   9.931
  9.677   9.955
  9.834  10.061
  9.739  10.406
 10.060  10.293
 10.351   9.678
  9.987   9.623
 10.086   9.851
 10.385  10.209
  9.929   9.630
  9.936  10.130
 10.316  10.287
  9.611  10.049
 10.248  10.226
  9.767  10.147
  9.941   9.933
  9.902  10.203
  9.748  10.298
  9.654  10.343
 10.354   9.970
 10.420   9.949
  9.848  10.425
 10.175   9.673
  9.736   9.879
  9.763  10.040
  9.559   9.660
  9.836  10.364
 10.327   9.957
 10.061   9.939
  9.852   9.882
  9.932   9.807
 10.299  10.376
  9.679  10.281
  9.925   9.762
  9.586  10.353
 10.370   9.963
 10.079   9.896
 10.147  10.208
  9.641   9.967
 10.159   9.922
 10.344   9.971
  9.727  10.152
  9.880  10.027
  9.627  10.235
  9.608   9.951
 10.129  10.230
 10.048  10.119
  9.787   9.689
  9.819   9.578
 10.381  10.165
 10.439   9.933
 10.215  10.299
  9.843  10.296
 10.404  10.261
  9.988  10.185
 10.120  10.428
 10.242   9.578
  9.671   9.647
 10.000   9.741
 10.314  10.360
 10.023   9.795
 10.356  10.314
 10.398  10.397
  9.938   9.658
 10.219  10.282
  9.793   9.669
  9.851   9.609
 10.253  10.417
  9.911  10.306
 10.345  10.279
 10.353   9.870
 10.272  10.279
 10.057  10.298
  9.771   9.762
  9.824   9.750
 10.110  10.033
  9.877   9.561
 10.436  10.126
 10.365   9.971
  9.746   9.750
  9.796   9.606
 10.279  10.108
 10.161   9.928
 10.214   9.973
 10.082  10.050
  9.838  10.169
  9.633  10.289
  9.858   9.554
 10.241  10.126
 10.395  10.026
 10.344   9.873
  9.686  10.439
 10.048  10.081
 10.261   9.584
 10.404  10.163
  9.715  10.240
 10.239  10.320
  9.894  10.097
 10.409  10.281
  9.685   9.933
 10.359   9.999
 10.091   9.856
  9.665  10.004
 10.278   9.742
 10.156  10.384
 10.194   9.811
 10.104  10.082
  9.623  10.090
 10.365   9.663
  9.881   9.970
 10.032  10.307
 10.073  10.040
  9.699  10.302
  9.805   9.625
 10.189   9.882
 10.427   9.766
 10.322   9.619
 10.226  10.311
  9.929  10.427
 10.220  10.434
  9.663  10.076
  9.723   9.945
 10.057   9.825
 10.145  10.032
  9.746  10.391
 10.077   9.743
  9.985   9.914
  9.645   9.971
  9.750   9.657
 10.233  10.365
 10.321  10.246
 10.392  10.050
  9.843   9.931
  9.843   9.774
  9.815  10.403
 10.032   9.686
  9.978   9.956
 10.390   9.608
  9.945  10.005
 10.342   9.825
 10.247   9.606
  9.937   9.638
 10.013  10.353
 10.045  10.079
  9.889   9.942
 10.190   9.828
  9.558  10.322
  9.626   9.840
  9.955  10.185
 10.446   9.810
 10.404  10.093
 10.031   9.846
 10.268   9.801
 10.144   9.750
 10.382   9.944
 10.411  10.026
 10.240  10.115
  9.799  10.092
  9.629  10.226
 10.434  10.117
  9.656   9.988
  9.676  10.130
  9.574  10.179
  9.755   9.659
  9.787   9.632
  9.641  10.357
  9.968   9.972
 10.322  10.093
 10.343   9.667
  9.834   9.711
  9.820   9.704
  9.558   9.745
  9.796  10.204
 10.034  10.429
  9.934  10.298
 10.009  10.162
 10.375  10.128
 10.259   9.608
 10.408   9.979
  9.936   9.622
 10.061   9.744
 10.104   9.603
  9.683  10.033
 10.182  10.013
 10.439  10.112
 10.125   9.553
 10.148  10.313
  9.554  10.320
  9.735  10.298
  9.721   9.787
 10.311  10.041
 10.021  10.374
 10.410   9.682
 10.349   9.984
  9.869  10.411
 10.030  10.119
 10.400  10.426
  9.853   9.932
 10.257   9.642
  9.956   9.852
  9.976   9.912
 10.375   9.732
  9.807  10.419
  9.783   9.892
 10.104  10.001
 10.386   9.566
  9.835   9.828
  9.855   9.571
 10.315  10.233
 10.256   9.823
  9.919   9.925
  9.634  10.146
  9.666   9.825
 10.169   9.601
  9.755   9.568
  9.974   9.876
 10.108  10.273
 10.338  10.098
 10.330  10.166
 10.124   9.738
  9.874  10.058
 10.180  10.413
 10.005  10.239
 10.077  10.089
 10.069   9.559
  9.957  10.199
  9.858   9.712
  9.781  10.000
 10.046   9.701
  9.555  10.298
  9.773  10.390
 10.178  10.218
 10.009  10.295
  9.811  10.143
  9.608  10.286
  9.874   9.695
  9.934  10.034
  9.849  10.224
  9.838  10.047
  9.820  10.325
 10.445  10.013
  9.885   9.617
  9.877   9.963
  9.965  10.004
 10.336   9.699
  9.880   9.823
 10.295   9.720
 10.132  10.000
 10.329  10.296
  9.667  10.145
  9.945   9.773
 10.131  10.140
 10.360  10.285
  9.946  10.300
  9.907  10.123
 10.084  10.189
  9.624   9.662
  9.733   9.870
  9.599  10.381
 10.154  10.067
 10.237   9.973
 10.029  10.004
 10.320   9.825
  9.909  10.095
  9.734   9.752
  9.896  10.051
 10.263  10.034
 10.342   9.938
  9.678   9.888
  9.694   9.706
  9.750   9.895
  9.866  10.405
 10.180   9.846
 10.237  10.351
  9.898   9.563
  9.594  10.435
 10.275   9.802
  9.871  10.343
  9.626  10.428
  9.564   9.783
 10.431   9.846
  9.603   9.749
  9.595   9.564
 10.382  10.428
 10.039  10.296
 10.411   9.888
  9.597  10.407
  9.650  10.251
 10.443  10.336
  9.829   9.849
  9.920   9.639
 10.212  10.113
 10.074   9.778
  9.863   9.868
 10.414   9.763
  9.630  10.072
  9.818  10.285
  9.700  10.311
  9.830   9.652
 10.403   9.740
 10.167   9.669
 10.432   9.672
  9.830   9.818
 10.425  10.146
  9.919   9.557
 10.397  10.039
  9.755   9.770
  9.638   9.898
  9.603  10.313
 10.070   9.912
 10.158   9.696
 10.340   9.560
 10.055  10.319
  9.918  10.297
  9.809   9.687
  9.836  10.446
  9.767  10.115
  9.848  10.208
  9.925  10.343
 10.163   9.688
  9.836   9.572
 10.446  10.372
  9.836  10.066
  9.960   9.560
 10.268   9.772
 10.037   9.823
 10.083   9.697
 10.306  10.007
  9.746  10.018
 10.418  10.139
 10.226  10.401
  9.642   9.909
 10.147  10.169
  9.652   9.753
  9.594  10.184
  9.785   9.660
  9.891   9.653
  9.664  10.437
  9.829   9.676
 10.313  10.279
  9.924   9.710
  9.842  10.281
 10.093  10.277
 10.210   9.627
  9.664   9.976
  9.891  10.087
 10.445  10.321
  9.824   9.881
 10.297  10.210
  9.942  10.215
  9.827  10.245
  9.980   9.573
 10.274   9.831
  9.869   9.939
  9.571  10.164
 10.017   9.601
  9.711   9.837
  9.574   9.828
 10.286   9.624
 10.376  10.093
 10.089  10.213
 10.173   9.682
 10.149  10.052
 10.007  10.286
  9.839  10.154
  9.740  10.206
 10.304  10.312
 10.431  10.097
 10.244   9.896
 10.117  10.391
 10.077   9.692
 10.395  10.135
 10.041  10.077
 10.433  10.277
 10.013  10.399
 10.090   9.888
  9.828   9.827
 10.423   9.824
  9.768  10.063
  9.925   9.957
  9.583   9.695
  9.786  10.039
 10.220  10.173
 10.386   9.678
  9.559  10.270
 10.340   9.949
 10.291   9.770
 10.250   9.924
 10.430  10.173
  9.605  10.083
 10.103   9.869
  9.670   9.834
 10.000   9.886
 10.399  10.182
 10.058   9.896
 10.060   9.852
  9.916  10.312
  9.907   9.833
  9.954   9.614
 10.448   9.758
  9.590  10.130
 10.243   9.766
 10.283   9.980
 10.235   9.637
  9.841  10.124
  9.591  10.256
 10.295   9.632
  9.951  10.121
 10.013  10.355
  9.645  10.336
  9.682   9.929
  9.717   9.807
  9.927  10.296
 10.313   9.966
 10.449  10.057
  9.918  10.058
 10.325  10.072
  9.566   9.947
  9.766   9.989
 10.221  10.218
  9.975   9.763
 10.158   9.904
  9.592  10.085
  9.975   9.682
  9.808   9.978
 10.180   9.865
 10.339   9.573
 10.358  10.165
  9.879   9.734
 10.321  10.068
  9.924   9.591
  9.711   9.941
  9.823   9.814
 10.247   9.853
 10.332  10.120
 10.268  10.189
  9.924   9.666
 10.300  10.446
  9.949  10.273
 10.051  10.139
  9.555  10.118
  9.745   9.952
 10.068  10.147
 10.211  10.265
  9.822   9.614
  9.599   9.826
 10.192  10.139
  9.596   9.642
 10.356   9.887
  9.906   9.597
 10.049  10.061
 10.207  10.001
 10.335   9.607
 10.403   9.964
 10.046   9.701
  9.603   9.962
  9.937   9.599
 10.280   9.577
 10.283   9.861
  9.827  10.428
  9.857  10.067
  9.814   9.783
  9.990   9.832
  9.663  10.250
  9.643  10.114
  9.651   9.842
 10.407   9.972
 10.041  10.407
 10.365   9.957
  9.753   9.667
  9.759   9.571
 10.397   9.558
  9.634   9.794
 10.157   9.685
 10.299  10.104
  9.887   9.572
  9.672   9.930
 10.066   9.551
 10.126   9.848
 10.056   9.860
  9.702  10.191
 10.086  10.437
 10.187  10.203
 10.139   9.839
 10.320  10.400
 10.390  10.217
  9.640  10.071
  9.703   9.695
  9.852  10.434
  9.570  10.268
 10.106  10.231
 10.162   9.566
  9.739  10.053
 10.154   9.991
  9.892   9.606
  9.809  10.210
 10.350   9.676
  9.827  10.244
 10.046  10.249
 10.340  10.318
 10.261  10.215
 10.447   9.910
 10.077  10.158
 10.047  10.059
  9.781   9.972
  9.858   9.878
 10.422  10.371
  9.951  10.373
  9.736   9.651
  9.877  10.041
  9.729   9.716
 10.133   9.754
  9.802   9.821
  9.999  10.241
  9.879  10.135
 10.021   9.652
 10.196  10.191
  9.777   9.866
 10.366  10.360
  9.611   9.913
 10.025  10.388
 10.317   9.709
  9.724   9.804
 10.366   9.855
  9.723   9.793
 10.294  10.284
  9.816   9.699
  9.920   9.903
 10.022   9.831
 10.415  10.277
  9.871   9.878
 10.107   9.805
 10.075   9.590
  9.994  10.079
  9.961   9.722
  9.655  10.092
  9.807  10.433
  9.575   9.943
  9.560   9.648
 10.277  10.448
 10.365  10.341
 10.265   9.976
  9.672   9.611
 10.026   9.656
 10.147  10.137
 10.306   9.884
 10.242  10.210
 10.388   9.832
 10.367   9.780
 10.375   9.652
  9.925  10.222
 10.060  10.292
  9.719  10.382
 10.137  10.112
  9.679   9.663
 10.326  10.257
 10.201  10.087
  9.804   9.935
 10.421   9.948
 10.336  10.359
  9.983   9.676
 10.437  10.198
  9.780   9.603
 10.050  10.324
 10.220  10.001
 10.111  10.317
  9.749  10.148
  9.773  10.292
 10.235  10.049
  9.910   9.633
  9.858   9.702
 10.082  10.110
 10.180   9.614
 10.215  10.280
  9.914  10.160
  9.680  10.386
 10.268   9.756
  9.671   9.710
  9.929   9.814
 10.055   9.580
 10.314  10.304
  9.584  10.055
  9.610  10.370
 10.335   9.833
 10.064   9.605
 10.071  10.221
  9.910  10.250
  9.627   9.836
  9.767   9.716
 10.217   9.760
  9.648  10.324
 10.222  10.293
  9.919   9.923
  9.967  10.144
  9.972   9.562
  9.896  10.387
  9.886   9.598
  9.654  10.217
 10.380   9.608
  9.903  10.029
 10.363  10.215
  9.755  10.374
  9.561  10.024
  9.832   9.945
  9.882   9.889
 10.427   9.959
 10.166  10.199
 10.126   9.661
  9.750   9.774
 10.305   9.557
 10.248   9.637
 10.069   9.698
 10.367  10.401
  9.753  10.246
  9.684   9.950
 10.409   9.852
  9.606  10.393
 10.185  10.164
  9.787  10.294
 10.409   9.932
 10.350  10.329
 10.414  10.113
  9.754   9.782
  9.649   9.910
  9.867  10.135
 10.111  10.356
 10.423   9.790
  9.762   9.943
  9.736   9.693
  9.989  10.251
 10.097   9.637
 10.075   9.974
  9.907   9.737
  9.841   9.604
 10.246  10.443
 10.362   9.580
 10.258   9.868
 10.379   9.880
 10.140  10.150
 10.226   9.964
 10.303   9.800
  9.718   9.732
 10.404  10.106
 10.011  10.263
  9.883   9.737
  9.842  10.041
 10.373   9.640
 10.078  10.314
  9.586   9.976
  9.771   9.645
  9.938   9.822
  9.693   9.763
  9.741  10.052
 10.313   9.807
 10.286  10.169
 10.181  10.126
  9.740   9.985
 10.306  10.398
  9.665   9.799
 10.123   9.581
  9.868  10.029
  9.917   9.672
 10.154   9.731
  9.890   9.678
  9.678  10.229
  9.926   9.587
  9.632  10.081
  9.926   9.582
 10.051  10.070
 10.400   9.941
  9.561  10.215
 10.050   9.693
  9.929  10.207
 10.222   9.946
  9.893   9.703
  9.553   9.927
  9.786  10.008
 10.286  10.147
 10.417   9.685
  9.717   9.807
  9.710  10.078
 10.091   9.821
 10.187  10.143
  9.793  10.211
  9.940   9.969
  9.569   9.727
  9.915  10.235
 10.073   9.593
 10.191   9.932
 10.126  10.200
  9.567   9.824
 10.152   9.698
 10.294   9.877
  9.587  10.386
  9.819  10.287
  9.710  10.028
  9.916   9.762
 10.168   9.561
 10.023   9.818
 10.116   9.957
 10.031   9.848
 10.109  10.195
  9.998  10.010
 10.368  10.040
  9.741   9.611
  9.659  10.169
  9.608   9.986
  9.939   9.634
  9.752   9.672
 10.384  10.063
  9.774   9.617
  9.564  10.361
 10.258   9.799
  9.669  10.361
  9.902  10.185
 10.203   9.647
 10.133   9.567
 10.301  10.080
 10.232  10.377
 10.274   9.887
 10.082  10.128
 10.331  10.043
 10.343  10.165
  9.878   9.905
 10.032  10.217
 10.418   9.849
  9.974   9.951
  9.711   9.576
 10.042  10.447
 10.267   9.577
 10.422   9.637
  9.956   9.757
  9.904  10.021
 10.002  10.327
 10.242  10.015
 10.037  10.161
 10.095   9.729
  9.847  10.283
  9.791   9.892
  9.903  10.167
 10.283   9.619
 10.254  10.020
  9.740  10.066
  9.985  10.226
  9.684  10.124
  9.636  10.138
  9.690   9.895
 10.392  10.163
  9.917   9.607
  9.928  10.132
  9.985   9.733
  9.655  10.339
  9.786  10.366
 10.126   9.937
 10.263  10.064
 10.437  10.327
  9.989  10.388
 10.215  10.164
  9.954  10.186
  9.816   9.929
  9.938  10.026
 10.437   9.655
  9.953  10.320
 10.041   9.651
 10.259  10.077
  9.923  10.305
 10.175   9.680
 10.325  10.160
 10.120   9.851
  9.673  10.218
  9.623  10.152
  9.765  10.368
  9.877  10.226
  9.923   9.775
  9.852   9.674
 10.032  10.301
  9.986  10.192
  9.638  10.086
  9.664  10.048
  9.684  10.374
 10.359   9.993
 10.448  10.065
  9.850   9.792
  9.948  10.101
 10.227  10.119
 10.395   9.723
  9.633   9.894
 10.082  10.202
  9.672   9.663
  9.583   9.896
 10.148  10.278
 10.257   9.667
  9.901  10.237
 10.384  10.306
  9.698  10.181
 10.256   9.559
 10.070  10.347
  9.696  10.029
  9.633  10.028
 10.230   9.952
  9.573   9.679
 10.155  10.447
 10.224   9.664
  9.697  10.289
  9.594   9.688
 10.274  10.241
  9.689  10.325
  9.965   9.939
 10.215   9.875
 10.101  10.181
  9.868   9.807
  9.912  10.192
 10.333  10.278
 10.228  10.287
  9.712   9.781
 10.156   9.699
 10.393   9.624
  9.620   9.775
  9.828   9.945
 10.110   9.954
 10.011  10.111
 10.355   9.969
  9.855  10.298
 10.001   9.603
  9.932  10.198
  9.850   9.559
 10.397  10.216
  9.735   9.933
 10.134   9.910
 10.047   9.583
  9.584  10.393
 10.397  10.007
 10.200   9.979
 10.282  10.173
  9.853  10.426
 10.049  10.116
 10.002   9.941
  9.754   9.857
 10.223   9.556
  9.713  10.237
 10.083   9.708
  9.824  10.112
  9.699   9.630
  9.826  10.278
 10.066   9.619
 10.353  10.368
 10.029   9.698
 10.127   9.665
 10.064  10.083
 10.219   9.842
  9.655   9.647
  9.730  10.045
 10.313  10.409
 10.058  10.136
 10.110  10.141
 10.233  10.183
 10.139   9.930
  9.899   9.715
 10.414   9.653
 10.258  10.090
  9.913   9.959
 10.174   9.694
 10.377  10.444
 10.013  10.240
 10.150  10.428
  9.703  10.206
 10.263   9.817
  9.703  10.202
 10.380   9.918
 10.176  10.063
  9.836   9.847
 10.343  10.049
  9.610   9.600
  9.726  10.303
  9.713   9.804
  9.715  10.294
  9.665   9.692
  9.643   9.856
 10.073  10.350
  9.939   9.665
 10.390   9.817
  9.708   9.579
  9.868   9.909
  9.584  10.243
  9.872  10.039
  9.896   9.900
 10.237   9.640
  9.643   9.777
 10.369  10.396
 10.183   9.969
  9.739   9.715
  9.645  10.180
 10.394  10.087
  9.621  10.428
  9.608  10.288
 10.314  10.421
  9.739  10.443
  9.912   9.923
  9.764  10.276
 10.187   9.752
 10.202   9.753
  9.783   9.634
 10.110   9.779
 10.414  10.020
 10.100   9.674
 10.023   9.902
 10.208  10.063
 10.131   9.886
 10.087   9.731
 10.043   9.559
  9.568   9.705
  9.624  10.352
 10.369   9.702
 10.187  10.312
  9.823   9.694
 10.099  10.411
  9.718   9.591
  9.972   9.649
  9.932  10.156
 10.351  10.446
  9.617   9.670
  9.978  10.373
  9.921   9.815
 10.201   9.628
  9.768   9.975
 10.368  10.068
  9.612  10.172
 10.025   9.974
  9.716   9.676
 10.122   9.599
 10.283   9.991
  9.904   9.799
 10.328   9.553
 10.327   9.740
  9.599  10.173
  9.592   9.558
 10.404   9.803
  9.666  10.339
  9.974  10.360
  9.655  10.110
 10.001  10.253
 10.247   9.978
 10.233  10.390
 10.213   9.754
  9.896  10.377
 10.025  10.259
  9.670   9.782
  9.742   9.644
  9.656  10.221
  9.620   9.781
 10.363   9.881
  9.808   9.715
  9.574  10.184
 10.022   9.567
 10.240  10.179
 10.136   9.598
 10.329   9.873
  9.667   9.955
  9.714  10.387
 10.045   9.881
 10.384   9.845
 10.212  10.317
 10.432  10.056
 10.080   9.774
 10.171   9.997
 10.206  10.213
  9.697   9.625
  9.967  10.080
  9.726  10.299
 10.247  10.130
 10.122  10.247
  9.700  10.335
  9.708  10.193
 10.071  10.345
  9.593   9.955
 10.267   9.816
 10.107  10.143
 10.392  10.409
  9.571   9.937
 10.087   9.810
 10.240  10.010
  9.860   9.962
 10.352  10.416
 10.074  10.245
  9.995   9.557
 10.431   9.638
 10.384  10.327
 10.240   9.987
  9.588   9.599
  9.612   9.780
  9.811   9.747
  9.934  10.266
  9.867  10.402
 10.394  10.141
 10.336   9.974
 10.211   9.937
 10.253   9.879
 10.176  10.013
  9.797   9.873
  9.627  10.351
 10.432  10.052
 10.200  10.442
 10.046  10.134
 10.014  10.123
  9.764  10.105
  9.990  10.364
  9.996   9.636
  9.616  10.281
 10.287  10.145
 10.297   9.759
  9.854  10.169
 10.344  10.025
 10.061  10.179
  9.818  10.114
 10.399   9.754
  9.768   9.809
  9.865   9.759
 10.315  10.196
  9.716  10.266
 10.153   9.748
 10.051   9.742
  9.951   9.565
  9.765   9.675
 10.079  10.137
 10.193   9.843
 10.133  10.223
  9.988   9.679
 10.377  10.383
 10.184   9.614
 10.061   9.866
  9.921   9.889
  9.718  10.381
  9.860   9.985
 10.021   9.561
  9.836  10.071
  9.776  10.209
 10.253   9.884
 10.267   9.710
 10.279  10.274
 10.039  10.394
 10.057   9.687
  9.890  10.041
  9.950  11.135
 10.233  10.942
  9.756  11.218
  9.862  10.807
 10.241  10.647
  9.841  10.928
 10.256  10.980
  9.821  10.564
  9.925  11.177
 10.084  11.421
  9.729  10.807
  9.977  11.345
 10.274  10.699
 10.162  10.626
 10.424  11.007
 10.006  11.281
  9.645  11.302
  9.817  10.844
  9.918  11.392
  9.834  10.619
 10.066  10.977
  9.857  10.603
  9.598  11.355
 10.236  10.951
 10.160  11.376
 10.167  10.687
 10.378  10.878
  9.912  10.671
 10.416  11.410
 10.380  10.795
 10.274  10.718
  9.985  11.194
  9.598  11.426
 10.237  11.435
 10.115  11.104
 10.262  10.785
  9.834  10.774
  9.711  11.450
  9.777  11.306
 10.029  10.812
  9.949  10.926
 10.169  11.032
 10.213  11.409
  9.562  11.051
 10.404  11.395
  9.594  10.594
  9.802  11.141
 10.060  10.768
 10.138  10.584
 10.178  11.389
  9.575  10.703
  9.607  11.331
  9.965  10.640
  9.768  11.113
  9.885  11.300
 10.086  10.622
 10.441  10.996
  9.995  10.959
  9.936  11.076
 10.422  10.751
 10.062  11.382
  9.844  11.201
  9.648  11.036
 10.331  10.716
  9.851  11.341
  9.936  10.807
 10.366  11.356
  9.911  11.121
  9.854  11.368
 10.154  11.046
 10.232  10.762
  9.841  10.642
 10.135  11.316
 10.250  10.674
 10.356  11.050
 10.334  11.118
  9.802  11.015
 10.024  11.402
 10.305  10.901
 10.081  10.889
 10.034  11.251
  9.957  10.939
 10.010  10.887
 10.300  11.281
 10.077  10.880
  9.738  10.897
  9.805  11.364
 10.106  10.826
  9.885  11.292
  9.591  10.950
  9.856  11.199
 10.426  10.570
  9.591  10.630
 10.294  10.726
  9.865  10.763
  9.721  10.717
 10.124  11.299
  9.721  11.080
 10.440  11.115
 10.308  10.683
 10.174  10.879
 10.225  10.913
 10.304  11.013
  9.850  10.827
 10.281  11.099
 10.167  11.313
  9.980  11.159
  9.927  11.394
  9.744  11.284
 10.312  11.045
  9.851  11.003
  9.744  11.345
  9.729  10.727
 10.138  11.064
  9.756  10.971
 10.112  10.770
 10.082  10.714
 10.272  11.325
  9.796  10.970
  9.599  11.440
 10.249  10.747
  9.829  11.429
  9.931  10.985
  9.612  11.072
 10.386  11.388
 10.398  10.867
  9.748  10.561
  9.989  10.661
 10.315  10.558
 10.232  11.036
 10.227  10.838
 10.140  11.304
  9.912  11.076
  9.646  10.701
 10.175  10.831
 10.303  11.073
  9.779  10.988
  9.742  11.001
 10.433  10.717
 10.235  10.982
 10.260  10.608
  9.771  10.792
  9.751  10.639
  9.987  11.362
 10.078  11.368
  9.587  10.730
  9.757  11.082
 10.435  11.346
 10.147  11.431
  9.599  10.798
  9.866  11.279
 10.039  10.804
  9.633  10.790
  9.772  10.574
 10.270  10.806
 10.365  11.306
  9.734  11.109
  9.717  10.911
  9.745  11.085
 10.394  10.773
  9.713  11.115
  9.831  10.823
  9.556  10.787
  9.736  11.034
  9.689  11.390
  9.724  10.650
  9.892  10.555
 10.418  10.617
  9.918  10.581
 10.432  11.220
 10.128  11.110
 10.337  11.133
  9.659  11.143
 10.377  11.361
 10.122  10.860
  9.806  11.331
 10.155  11.294
  9.635  10.858
 10.151  10.796
  9.925  10.603
 10.149  10.847
  9.653  10.895
  9.736  11.039
 10.407  10.952
 10.233  11.014
 10.427  10.692
 10.219  10.912
  9.899  10.696
  9.630  11.193
  9.657  10.853
 10.214  11.351
 10.095  10.652
 10.154  11.218
  9.983  11.323
  9.619  11.411
  9.636  10.842
  9.778  10.784
 10.228  11.117
 10.115  11.321
  9.937  10.852
  9.734  11.367
  9.864  10.881
 10.308  10.967
 10.114  10.842
  9.921  10.949
  9.885  11.046
 10.000  10.920
 10.049  11.276
  9.826  11.085
  9.585  11.229
  9.786  10.774
  9.873  11.133
 10.362  11.061
 10.107  10.656
 10.259  10.640
 10.060  10.655
  9.968  11.051
  9.797  10.862
 10.035  10.626
 10.312  10.607
  9.576  11.372
 10.277  11.382
  9.811  10.838
 10.443  11.064
  9.795  11.353
  9.894  11.065
 10.144  11.079
  9.940  11.355
  9.881  10.989
  9.868  10.554
  9.642  11.443
 10.393  11.380
  9.732  11.231
  9.623  11.118
 10.201  11.562
  9.756  11.646
  9.715  11.723
 10.208  11.766
  9.780  12.038
 10.066  12.253
  9.584  11.842
  9.806  11.783
 10.297  12.303
 10.211  12.272
 10.020  11.699
 10.057  12.290
  9.778  11.938
  9.958  11.962
  9.966  11.564
  9.636  12.060
  9.950  12.303
 10.223  11.941
  9.667  12.210
  9.935  12.167
 10.210  11.802
  9.747  12.118
 10.211  11.670
 10.139  11.595
  9.710  11.942
  9.815  12.346
  9.631  12.387
 10.409  12.329
  9.816  12.256
 10.059  12.275
 10.341  11.707
  9.647  11.592
  9.940  11.639
  9.761  11.988
 10.241  11.791
 10.220  12.145
  9.968  11.866
 10.144  11.909
  9.774  12.341
  9.671  11.636
  9.966  11.674
 10.337  11.918
 10.247  11.572
  9.907  11.919
 10.217  12.145
 10.281  11.688
  9.859  12.087
 10.296  12.379
  9.969  11.902
  9.932  11.986
  9.728  12.258
 10.313  11.969
  9.910  11.996
 10.014  12.253
  9.593  11.977
 10.278  11.685
 10.227  12.014
 10.001  11.763
  9.994  12.242
 10.173  12.046
  9.588  11.892
  9.934  12.039
  9.970  11.824
  9.916  11.895
  9.756  12.010
  9.962  11.743
  9.641  12.429
  9.629  11.945
  9.848  11.802
 10.107  12.258
  9.642  11.583
 10.128  11.598
  9.710  12.155
  9.692  12.280
  9.876  11.847
  9.661  11.825
 10.436  12.003
 10.005  12.360
 10.438  11.757
  9.725  11.735
 10.201  12.419
  9.667  12.299
  9.777  12.441
 10.329  12.192
 10.347  11.767
  9.695  11.805
 10.126  11.891
 10.435  12.332
  9.599  11.739
  9.933  11.860
  9.585  12.179
  9.871  12.318
 10.333  11.755
 10.427  12.381
  9.899  11.771
 10.194  12.062
  9.566  12.019
 10.086  12.165
 10.323  12.433
 10.127  11.563
  9.803  12.161
 10.407  11.838
  9.845  12.081
  9.922  12.261
  9.909  12.324
  9.830  12.185
 10.013  12.416
  9.755  11.831
 10.126  12.431
  9.646  11.781
 10.212  11.823
  9.885  11.785
 10.377  11.690
  9.879  11.598
  9.796  11.980
 10.078  12.314
  9.791  12.318
  9.814  11.895
  9.761  11.896
 10.347  11.949
  9.787  11.982
 10.182  12.341
  9.975  11.882
 10.393  12.136
 10.109  12.358
 10.370  11.941
  9.763  12.334
 10.113  12.203
  9.615  12.223
 10.062  12.039
  9.729  11.567
 10.167  12.080
  9.733  11.972
 10.022  11.751
  9.924  12.211
  9.899  11.585
 10.168  12.161
 10.167  12.293
  9.592  12.422
  9.599  13.102
  9.863  12.601
 10.409  12.843
  9.572  13.011
 10.399  12.959
  9.953  12.958
 10.045  13.136
  9.918  13.311
  9.826  12.784
  9.986  12.597
  9.598  13.117
 10.127  12.664
  9.928  12.576
  9.985  13.006
  9.950  12.906
 10.246  13.057
 10.334  13.128
  9.798  12.588
 10.279  12.591
  9.684  12.905
  9.619  12.954
 10.007  12.664
  9.640  12.965
  9.588  12.740
 10.421  13.356
  9.892  12.824
 10.414  13.306
  9.914  12.600
 10.275  12.924
  9.768  13.400
 10.381  13.027
 10.223  13.284
  9.638  13.199
  9.968  12.754
  9.844  13.060
 10.136  12.704
 10.308  12.736
 10.449  12.948
 10.410  12.612
 10.258  12.641
  9.700  12.555
  9.923  12.580
  9.691  13.032
 10.070  13.241
 10.422  13.075
  9.965  13.266
 10.232  13.288
  9.618  13.423
 10.281  13.294
  9.897  12.923
  9.567  12.911
  9.890  12.938
  9.871  12.574
 10.324  12.657
  9.772  13.264
 10.039  12.600
  9.638  14.052
 10.250  13.769
 10.087  13.627
  9.688  14.171
  9.936  13.804
 10.099  13.654
  9.761  13.759
 10.412  13.795
  9.562  13.822
  9.993  14.427
  9.927  14.219
  9.601  13.987
  9.835  13.767
 10.165  13.836
 10.256  14.340
 10.084  13.602
  9.622  13.732
 10.266  14.215
 10.141  13.939
 10.257  13.705
  9.790  13.901
  9.836  14.228
 10.344  14.414
  9.945  13.651
 10.066  14.289
  9.602  14.110
 10.062  14.112
  9.694  14.376
  9.610  14.075
 10.299  13.726
  9.722  14.852
 10.102  14.621
 10.356  14.879
 10.302  14.859
 10.101  14.780
  9.871  15.296
  9.921  14.923
 10.003  15.280
 10.080  15.078
 10.047  14.967
  9.992  15.318
  9.781  14.827
  9.786  15.098
 10.208  15.209
  9.962  15.263
 10.417  14.718
 10.381  15.282
 10.294  14.917
 10.024  14.684
 10.282  14.955
 10.047  14.617
  9.847  15.119
 10.354  15.797
 10.182  15.729
  9.903  15.904
 10.042  16.320
  9.741  16.395
 10.277  15.950
 10.277  15.707
 10.165  17.176
 10.261  16.583
  9.784  17.378
  9.892  16.870
  9.957  17.151
 10.396  16.835
 10.265  18.287
 10.042  18.160
 10.140  18.593
 10.280  19.104
  9.821  20.258
 10.417  19.743
 10.083  21.085
  9.920  21.799
  9.861  24.398
 10.623   7.962
 11.305   8.674
 11.017   9.070
 11.412  10.248
 10.950  10.246
 11.399  10.024
 10.923  10.952
 11.189  11.193
 10.706  11.066
 10.790  10.990
 11.335  10.582
 11.074  11.238
 11.198  10.596
 11.074  11.343
 10.962  11.096
 10.897  11.211
 11.178  10.562
 11.218  10.628
 10.861  10.938
 11.427  10.676
 10.555  10.961
 11.337  11.447
 11.413  10.679
 11.171  11.271
 11.216  10.994
 10.996  10.632
 10.605  11.167
 10.780  10.683
 11.337  11.154
 10.807  10.821
 10.781  11.426
 11.373  11.000
 10.915  10.803
 10.829  10.751
 10.985  10.999
 11.025  10.790
 11.107  10.590
 11.106  10.803
 11.044  10.855
 10.604  11.170
 11.012  10.606
 11.375  11.351
 10.678  11.428
 10.867  11.058
 10.646  11.404
 11.106  11.239
 10.699  10.649
 11.013  10.573
 11.318  11.375
 11.412  11.101
 10.654  11.158
 10.951  11.340
 11.353  10.709
 11.130  10.627
 10.900  10.994
 11.328  10.981
 10.585  11.369
 11.061  11.346
 10.783  11.269
 10.772  11.173
 11.390  10.994
 10.719  10.712
 10.803  11.355
 10.570  11.385
 10.753  11.117
 11.449  11.116
 11.316  10.860
 10.706  11.002
 10.696  10.594
 10.868  11.011
 10.951  10.720
 10.575  10.716
 11.314  10.898
 10.806  11.266
 10.820  11.177
 10.612  10.595
 11.341  10.569
 10.911  10.572
 11.090  11.307
 10.826  11.215
 11.385  10.813
 11.072  11.181
 11.107  10.789
 10.598  10.552
 10.563  11.001
 11.389  11.140
 11.436  10.848
 11.349  11.427
 10.629  10.842
 10.892  11.109
 10.911  11.337
 11.079  11.104
 11.432  10.621
 11.272  11.036
 10.825  11.295
 11.187  10.705
 10.977  11.202
 10.826  10.554
 10.778  10.957
 10.723  10.754
 11.201  11.043
 10.704  10.971
 11.056  11.053
 10.820  10.629
 10.870  11.153
 11.254  10.677
 11.201  11.120
 10.788  11.335
 11.249  10.771
 10.864  10.662
 11.104  11.041
 11.446  11.247
 10.766  10.729
 11.349  10.964
 11.332  10.812
 10.570  10.638
 10.930  10.817
 10.583  11.445
 11.371  10.794
 10.827  10.728
 11.073  11.100
 11.011  10.805
 11.234  11.356
 11.017  10.794
 11.413  10.755
 10.681  11.003
 10.634  11.182
 11.076  11.359
 11.127  11.120
 11.194  11.389
 10.856  10.882
 11.065  11.129
 10.896  10.615
 11.441  11.343
 10.552  10.720
 11.316  10.649
 10.964  11.275
 10.593  10.585
 10.956  11.396
 10.847  11.340
 11.253  10.894
 10.883  10.598
 10.712  10.597
 11.343  11.386
 10.660  10.975
 11.088  11.108
 11.325  11.096
 10.842  11.344
 11.166  10.683
 11.239  10.913
 10.955  11.211
 11.400  10.774
 11.390  11.443
 11.400  10.863
 11.379  10.659
 10.759  11.364
 11.127  10.867
 11.267  11.112
 10.944  11.333
 11.167  10.729
 10.616  10.902
 11.385  10.990
 10.870  11.113
 11.132  11.352
 11.230  10.744
 10.672  10.925
 10.885  10.563
 10.824  11.172
 10.731  10.606
 11.302  11.239
 11.353  11.403
 10.699  10.710
 10.945  11.185
 11.347  10.907
 10.961  10.850
 11.202  10.753
 11.144  10.767
 10.644  11.116
 11.371  10.992
 10.819  11.375
 10.933  10.740
 10.965  10.889
 10.836  10.996
 11.373  10.653
 11.339  10.872
 11.278  11.416
 10.979  10.769
 11.063  11.388
 11.417  10.990
 11.204  10.758
 11.072  11.377
 10.661  10.794
 10.623  11.279
 11.068  11.157
 10.902  10.691
 10.603  10.569
 11.305  10.619
 10.578  10.673
 11.269  10.976
 11.302  11.257
 11.306  11.175
 11.431  10.964
 10.757  10.658
 11.396  11.139
 10.574  10.896
 10.747  10.716
 11.130  11.076
 10.949  10.954
 10.861  10.736
 11.278  10.568
 11.354  10.801
 10.984  10.609
 10.688  10.681
 10.879  10.553
 10.747  10.819
 11.026  11.292
 10.710  10.769
 10.651  10.571
 10.968  11.172
 11.179  10.668
 11.083  11.328
 10.675  10.763
 10.725  11.271
 10.577  10.558
 11.116  10.890
 11.375  10.778
 11.344  10.649
 10.824  10.714
 11.032  10.838
 11.100  10.649
 11.054  11.015
 11.253  10.722
 11.390  10.853
 11.252  11.360
 10.927  11.366
 10.579  11.394
 10.952  10.582
 11.416  11.102
 11.400  11.171
 10.584  10.791
 11.231  11.218
 11.241  10.805
 10.891  10.692
 10.780  11.308
 10.639  10.595
 11.096  11.090
 10.986  11.433
 11.336  11.039
 11.029  11.320
 10.994  10.777
 10.802  10.582
 11.110  10.658
 11.354  11.222
 11.208  11.091
 11.079  11.368
 10.593  10.826
 11.194  10.807
 10.703  11.205
 11.421  10.700
 11.240  11.029
 10.725  10.865
 11.119  11.443
 10.874  10.884
 11.237  10.955
 10.992  11.331
 10.952  11.055
 10.759  11.036
 10.868  10.579
 10.862  11.413
 11.424  11.093
 11.148  11.213
 11.099  10.844
 11.067  11.169
 10.664  10.589
 11.050  11.167
 11.201  10.904
 10.808  10.848
 11.399  11.152
 11.270  10.716
 10.936  11.416
 11.348  10.766
 10.758  10.645
 11.356  11.308
 11.205  11.029
 10.841  10.868
 11.025  11.086
 11.306  10.992
 11.362  10.996
 11.430  10.819
 10.830  11.241
 10.779  10.980
 11.286  11.427
 11.022  10.743
 10.896  10.566
 11.031  11.131
 11.445  11.110
 11.243  10.958
 10.561  11.306
 11.190  11.100
 11.008  11.204
 11.154  11.228
 11.219  11.273
 10.873  11.286
 11.425  11.416
 10.842  11.222
 10.645  10.944
 11.361  10.780
 10.606  11.154
 11.036  10.786
 10.670  10.832
 10.835  10.786
 11.358  10.963
 10.904  10.742
 10.972  10.667
 11.251  10.907
 10.796  10.625
 11.001  10.969
 11.174  11.177
 10.635  10.892
 10.795  11.366
 11.258  10.800
 11.136  10.822
 11.351  10.967
 10.974  11.312
 11.053  11.240
 10.718  10.707
 10.912  10.576
 11.330  11.372
 10.848  11.355
 10.935  11.061
 10.610  11.289
 10.764  11.232
 10.901  11.218
 10.893  10.719
 11.067  11.293
 10.653  10.974
 10.809  11.139
 10.993  11.048
 11.147  11.082
 10.634  11.147
 11.229  11.442
 10.580  11.447
 11.073  11.399
 11.328  10.903
 11.430  10.628
 11.331  10.823
 10.551  10.613
 11.166  11.158
 10.590  11.030
 11.275  11.144
 10.611  10.929
 10.978  11.303
 10.634  11.321
 11.343  10.601
 10.898  11.333
 10.717  10.759
 11.121  10.933
 11.157  11.273
 10.763  11.405
 11.394  11.173
 11.160  10.619
 11.172  11.337
 10.932  11.005
 10.601  10.816
 11.182  10.769
 10.951  10.881
 11.427  10.825
 10.905  10.827
 11.023  10.870
 10.946  11.309
 10.926  10.755
 10.858  10.771
 11.440  11.445
 11.327  10.991
 10.908  10.741
 10.898  11.117
 10.821  11.092
 11.347  10.879
 10.681  10.687
 10.641  10.551
 10.923  10.662
 11.280  11.334
 10.835  11.363
 11.341  11.363
 11.238  11.060
 11.440  10.627
 10.746  11.236
 10.983  11.305
 10.893  11.264
 10.994  10.993
 11.273  10.828
 10.678  10.610
 11.104  11.410
 10.953  11.090
 10.659  10.793
 10.585  10.876
 11.431  11.383
 11.121  10.655
 11.354  11.101
 11.379  11.037
 11.251  10.820
 10.881  11.405
 11.196  11.164
 10.565  11.212
 11.376  10.934
 11.381  10.939
 10.977  10.924
 10.977  11.385
 10.756  11.426
 10.760  11.296
 10.563  10.988
 10.628  10.605
 11.407  10.588
 11.036  11.023
 10.892  11.036
 11.004  10.747
 10.905  10.841
 11.355  11.445
 10.961  11.311
 11.089  11.448
 10.604  11.126
 10.873  11.361
 11.200  11.175
 10.758  11.012
 11.324  10.838
 10.748  11.264
 11.051  10.722
 11.237  10.831
 11.145  10.635
 11.255  10.822
 11.160  10.771
 11.004  11.180
 11.252  10.571
 11.166  11.266
 10.929  11.431
 10.568  11.253
 10.825  10.557
 11.120  10.976
 11.228  11.113
 10.949  11.332
 10.614  10.577
 10.578  10.725
 11.009  10.728
 10.946  11.446
 11.181  11.384
 11.062  10.555
 10.803  11.016
 10.727  11.384
 11.213  10.994
 10.573  10.831
 10.928  10.894
 11.146  11.251
 10.694  10.830
 11.338  11.214
 11.347  10.656
 10.875  11.065
 10.704  11.368
 10.961  11.330
 10.787  10.968
 11.029  11.342
 10.820  10.866
 10.581  11.391
 11.333  11.416
 10.565  10.819
 11.119  10.699
 11.428  11.350
 10.630  10.849
 11.353  10.997
 11.019  10.556
 11.401  11.252
 11.230  10.818
 11.205  11.426
 11.439  10.944
 10.827  11.221
 10.618  11.059
 10.987  10.827
 10.574  10.669
 10.847  11.205
 10.882  11.094
 11.166  10.899
 11.409  11.154
 11.078  11.006
 11.375  11.134
 10.989  10.885
 11.183  10.560
 10.636  11.121
 11.367  11.228
 10.777  10.843
 10.658  10.756
 10.830  11.326
 11.140  11.297
 10.751  10.845
 11.174  11.284
 11.256  10.878
 11.192  11.024
 11.016  10.742
 11.286  10.913
 11.405  11.427
 10.850  11.424
 11.158  10.705
 11.292  11.327
 11.310  10.657
 10.777  11.216
 11.347  10.761
 11.439  10.915
 11.227  10.555
 10.630  11.369
 11.002  10.898
 10.807  11.122
 10.898  10.649
 11.038  10.912
 10.759  10.997
 11.296  10.578
 11.015  11.151
 11.102  10.643
 10.933  11.336
 10.797  10.688
 11.068  10.551
 11.096  10.627
 10.942  10.595
 10.777  10.834
 10.881  10.706
 10.864  11.126
 11.441  11.258
 11.085  11.068
 10.586  11.148
 10.734  11.013
 11.430  11.369
 11.237  10.991
 10.738  11.447
 10.852  10.796
 11.024  11.261
 10.596  11.333
 11.055  10.848
 11.328  10.876
 11.330  11.435
 11.085  10.608
 11.113  10.641
 11.030  10.902
 10.772  10.934
 11.419  11.084
 10.658  11.443
 11.203  10.584
 10.706  10.723
 10.556  11.014
 10.774  11.284
 11.239  11.435
 10.565  11.377
 10.925  11.275
 10.749  10.846
 11.301  11.148
 10.599  10.956
 11.148  10.606
 10.637  10.612
 10.972  11.211
 11.151  10.551
 11.125  11.107
 11.270  11.413
 10.669  11.001
 11.393  10.827
 10.851  11.184
 11.341  10.935
 10.975  11.002
 11.274  10.653
 11.258  10.678
 11.364  11.355
 11.074  10.714
 11.000  10.896
 11.206  10.759
 10.986  10.879
 10.673  10.675
 11.061  11.143
 11.360  11.226
 10.607  11.351
 10.727  11.413
 10.671  11.399
 10.642  10.719
 11.246  10.841
 11.350  11.264
 11.437  10.652
 11.083  10.840
 10.678  11.256
 10.606  11.376
 11.361  10.730
 11.053  10.937
 10.579  11.296
 11.289  11.349
 11.105  11.119
 11.319  10.694
 11.384  10.795
 11.272  10.853
 10.703  10.667
 10.981  10.689
 10.997  10.629
 11.381  11.290
 10.974  10.773
 10.636  11.035
 11.261  11.264
 11.105  11.049
 10.647  11.204
 10.771  10.594
 10.637  11.356
 10.848  10.618
 10.764  10.635
 11.036  10.920
 11.172  11.034
 10.995  10.907
 10.653  10.783
 10.847  10.669
 10.648  11.421
 10.985  11.099
 10.570  11.380
 10.776  10.860
 10.818  11.152
 11.037  11.111
 10.570  10.747
 11.356  10.928
 11.030  11.089
 10.992  11.062
 10.719  10.825
 11.227  10.829
 10.751  10.740
 10.962  11.344
 11.351  10.919
 10.861  10.737
 10.837  11.205
 10.878  11.306
 11.152  11.055
 11.110  11.412
 11.417  11.241
 11.321  10.967
 10.966  11.207
 11.220  10.739
 10.988  10.552
 10.643  10.899
 11.178  11.172
 11.323  11.083
 11.123  10.591
 11.178  10.990
 11.333  10.730
 10.924  10.871
 10.612  10.721
 11.053  11.347
 10.785  11.053
 10.678  11.354
 10.754  11.225
 10.960  11.247
 11.043  10.746
 11.413  10.566
 10.801  10.691
 10.809  11.180
 10.605  11.226
 11.406  11.027
 10.798  10.617
 10.714  10.719
 10.759  11.127
 10.552  10.591
 10.750  11.304
 10.886  11.077
 10.555  10.659
 10.875  10.559
 10.778  11.355
 10.616  11.133
 11.079  11.355
 10.565  11.031
 11.258  10.618
 10.771  10.948
 11.126  10.951
 11.327  10.869
 10.633  10.694
 10.720  11.301
 11.303  10.845
 11.388  11.206
 11.407  11.209
 10.985  11.245
 10.695  10.714
 10.653  10.948
 11.115  11.013
 11.189  11.137
 10.622  11.379
 10.870  10.792
 10.556  10.849
 11.093  10.867
 11.280  11.115
 10.695  10.604
 10.688  10.923
 11.335  11.237
 11.262  10.899
 10.761  11.234
 11.065  10.952
 11.063  10.927
 10.781  10.725
 10.912  10.955
 11.079  11.386
[truncated: 248,033 more chars]
