# Supplementary material for: A connectome and analysis of the adult Drosophila central brain
Source: eLife. 2020 Sep 7;9:e57443. doi: 10.7554/eLife.57443 (PMC7546738; doi:10.7554/eLife.57443)
Supplement: Figure 20—source data 3. — The first column is the path length between two nodes, the second the number of pairs for which that is the length of the shortest path between them, and the third the cumulative fraction of all paths of that length or less. [file elife-57443-fig20-data3.txt]

 0          0 0.0000
 1     649845 0.0014
 2   24650620 0.0534
 3  135196010 0.3389
 4  193664122 0.7479
 5   65942427 0.8872
 6   12392565 0.9134
 7    1594851 0.9167
 8     196199 0.9171
 9      32653 0.9172
10      20325 0.9173
11       7698 0.9173
12        233 0.9173
13         19 0.9173
14          1 0.9173
