# Supplementary material for: A connectome and analysis of the adult Drosophila central brain
Source: eLife. 2020 Sep 7;9:e57443. doi: 10.7554/eLife.57443 (PMC7546738; doi:10.7554/eLife.57443)
Supplement: Figure 20—source data 4. — The first column is the path length between two nodes, the second the number of pairs for which that is the length of the shortest path between them, and the third the cumulative fraction of all paths of that length or less. [file elife-57443-fig20-data4.txt]

 0          0 0.0000
 1     298923 0.0006
 2   11569603 0.0251
 3   50763282 0.1323
 4  124818266 0.3959
 5  104753021 0.6171
 6   37729609 0.6968
 7   10335763 0.7186
 8    2235982 0.7233
 9     518949 0.7244
10     155947 0.7247
11      26660 0.7248
12       3155 0.7248
13        497 0.7248
14         78 0.7248
15          4 0.7248
