# Supplementary material for: A connectome and analysis of the adult Drosophila central brain
Source: eLife. 2020 Sep 7;9:e57443. doi: 10.7554/eLife.57443 (PMC7546738; doi:10.7554/eLife.57443)
Supplement: Figure 20—source data 5. — The first column is the path length between two nodes, the second the number of pairs for which that is the length of the shortest path between them, and the third the cumulative fraction of all paths of that length or less. [file elife-57443-fig20-data5.txt]

 0          0 0.0000
 1     117809 0.0002
 2    5928654 0.0128
 3   12957439 0.0401
 4   37639136 0.1196
 5   55838073 0.2375
 6   42762016 0.3278
 7   19483248 0.3690
 8    6543129 0.3828
 9    2057163 0.3872
10     542644 0.3883
11     153012 0.3886
12      51720 0.3887
13      10328 0.3888
14       1777 0.3888
15        274 0.3888
16         36 0.3888
17         12 0.3888
