# Supplementary material for: A connectome and analysis of the adult Drosophila central brain
Source: eLife. 2020 Sep 7;9:e57443. doi: 10.7554/eLife.57443 (PMC7546738; doi:10.7554/eLife.57443)
Supplement: Figure 21—source data 1. — The first column is a synapse count of a connection. The second column tells how many connections of that strength exist. [file elife-57443-fig21-data1.txt]

1 1774070 1248592 525478
2 615226 374981 240245
3 299723 171060 128663
4 177638 99688 77950
5 117324 65229 52095
6 84056 46490 37566
7 62921 34563 28358
8 49458 26793 22665
9 39886 21309 18577
10 33046 17380 15666
11 27561 14459 13102
12 23814 12493 11321
13 20075 10245 9830
14 17451 8801 8650
15 15401 7659 7742
16 13538 6637 6901
17 11770 5773 5997
18 10373 4897 5476
19 9291 4323 4968
20 8397 3944 4453
21 7403 3426 3977
22 6772 3055 3717
23 6131 2707 3424
24 5622 2383 3239
25 5071 2209 2862
26 4684 1928 2756
27 4373 1737 2636
28 4037 1558 2479
29 3764 1440 2324
30 3367 1242 2125
31 3189 1130 2059
32 3022 1104 1918
33 2701 982 1719
34 2511 906 1605
35 2383 813 1570
36 2206 742 1464
37 1979 675 1304
38 1999 675 1324
39 1783 557 1226
40 1765 562 1203
41 1557 521 1036
42 1446 441 1005
43 1332 395 937
44 1264 403 861
45 1216 345 871
46 1127 289 838
47 1068 318 750
48 1043 291 752
49 957 255 702
50 939 278 661
51 858 224 634
52 811 195 616
53 804 231 573
54 782 199 583
55 759 174 585
56 744 163 581
57 710 164 546
58 688 162 526
59 645 168 477
60 638 136 502
61 586 127 459
62 549 116 433
63 572 126 446
64 561 125 436
65 518 111 407
66 493 110 383
67 463 94 369
68 425 81 344
69 428 78 350
70 363 75 288
71 358 80 278
72 373 84 289
73 343 67 276
74 364 87 277
75 301 73 228
76 272 57 215
77 289 57 232
78 265 52 213
79 267 63 204
80 258 61 197
81 221 60 161
82 198 49 149
83 206 46 160
84 220 48 172
85 199 56 143
86 175 45 130
87 182 43 139
88 167 44 123
89 171 39 132
90 142 34 108
91 137 27 110
92 137 25 112
93 143 32 111
94 132 36 96
95 139 32 107
96 98 23 75
97 104 17 87
98 127 24 103
99 125 30 95
100 116 25 91
101 104 20 84
102 117 29 88
103 94 18 76
104 95 22 73
105 85 14 71
106 100 13 87
107 101 12 89
108 87 14 73
109 81 25 56
110 71 14 57
111 89 24 65
112 76 18 58
113 76 20 56
114 89 23 66
115 79 22 57
116 65 8 57
117 62 10 52
118 62 13 49
119 65 13 52
120 48 10 38
121 63 12 51
122 61 10 51
123 54 10 44
124 60 10 50
125 55 10 45
126 47 8 39
127 48 9 39
128 54 11 43
129 58 11 47
130 53 10 43
131 38 7 31
132 35 15 20
133 57 13 44
134 43 8 35
135 52 7 45
136 33 7 26
137 43 8 35
138 32 9 23
139 44 6 38
140 33 2 31
141 38 9 29
142 35 7 28
143 46 5 41
144 25 5 20
145 33 6 27
146 40 7 33
147 31 5 26
148 31 3 28
149 39 9 30
150 30 5 25
151 32 7 25
152 32 7 25
153 30 6 24
154 21 4 17
155 24 3 21
156 33 9 24
157 23 7 16
158 27 3 24
159 24 6 18
160 28 8 20
161 29 3 26
162 30 4 26
163 19 3 16
164 20 5 15
165 34 5 29
166 21 2 19
167 19 4 15
168 25 4 21
169 30 2 28
170 24 8 16
171 21 3 18
172 24 5 19
173 18 6 12
174 18 2 16
175 20 3 17
176 16 4 12
177 15 3 12
178 13 2 11
179 17 1 16
180 18 1 17
181 28 3 25
182 17 1 16
183 21 6 15
184 15 4 11
185 16 2 14
186 21 3 18
187 11 1 10
188 20 2 18
189 17 3 14
190 8 1 7
191 14 2 12
192 14 1 13
193 13 2 11
194 17 0 17
195 14 1 13
196 21 4 17
197 15 5 10
198 15 1 14
199 11 2 9
200 14 1 13
201 10 1 9
202 11 3 8
203 15 2 13
204 7 1 6
205 15 4 11
206 15 0 15
207 9 3 6
208 13 1 12
209 11 1 10
210 12 5 7
211 20 3 17
212 5 2 3
213 12 2 10
214 8 2 6
215 7 1 6
216 19 2 17
217 8 1 7
218 7 2 5
219 18 1 17
220 10 0 10
221 11 2 9
222 11 1 10
223 7 0 7
224 4 1 3
225 7 2 5
226 11 2 9
227 13 2 11
228 6 2 4
229 16 1 15
230 4 0 4
231 13 1 12
232 9 3 6
233 7 1 6
234 7 2 5
235 7 2 5
236 11 2 9
237 5 1 4
238 7 2 5
239 7 3 4
240 4 0 4
241 10 1 9
242 5 0 5
243 7 2 5
244 4 1 3
245 10 2 8
246 5 0 5
247 4 1 3
248 1 0 1
249 8 1 7
250 4 1 3
251 6 0 6
252 5 1 4
253 4 0 4
254 4 0 4
255 6 0 6
256 9 3 6
257 5 0 5
258 4 1 3
259 4 0 4
260 2 0 2
261 5 0 5
262 7 1 6
263 3 2 1
264 4 1 3
265 4 1 3
266 3 1 2
267 7 0 7
268 3 0 3
269 3 1 2
270 2 0 2
271 5 0 5
272 3 1 2
273 1 0 1
274 5 0 5
275 1 0 1
276 7 1 6
277 1 1 0
278 2 1 1
279 2 1 1
280 1 0 1
282 7 0 7
284 5 2 3
285 2 0 2
286 5 0 5
287 4 0 4
288 5 2 3
289 2 0 2
290 5 0 5
291 3 1 2
292 2 0 2
294 2 0 2
295 5 1 4
296 3 0 3
297 4 1 3
298 2 0 2
299 1 0 1
300 1 0 1
301 1 0 1
302 2 0 2
303 3 0 3
304 1 0 1
305 2 0 2
306 2 0 2
307 1 0 1
309 1 1 0
310 1 1 0
311 1 0 1
312 3 1 2
313 2 0 2
314 1 0 1
315 2 0 2
317 3 0 3
318 1 0 1
319 1 0 1
320 1 0 1
321 1 0 1
322 2 1 1
323 2 1 1
326 3 0 3
327 2 0 2
328 3 0 3
329 1 0 1
331 2 0 2
332 3 1 2
334 3 0 3
335 2 1 1
336 1 0 1
337 1 0 1
338 1 0 1
340 3 0 3
341 2 0 2
342 2 0 2
345 1 0 1
347 2 0 2
348 2 0 2
349 2 1 1
352 3 0 3
353 1 0 1
354 1 1 0
355 1 0 1
356 1 0 1
357 3 0 3
358 1 1 0
360 1 0 1
361 1 0 1
362 3 0 3
365 1 0 1
366 3 1 2
367 1 1 0
371 2 0 2
372 1 0 1
373 3 0 3
375 1 0 1
377 2 1 1
380 1 0 1
383 1 0 1
389 2 0 2
390 2 0 2
391 1 0 1
393 1 1 0
394 1 0 1
395 1 0 1
396 2 0 2
397 1 0 1
400 1 0 1
401 1 0 1
402 2 1 1
404 2 0 2
408 1 0 1
410 1 0 1
416 1 0 1
419 1 0 1
421 1 0 1
422 1 0 1
423 1 0 1
425 1 0 1
427 1 0 1
431 1 1 0
433 1 0 1
437 1 0 1
442 1 0 1
444 1 0 1
446 1 0 1
451 1 0 1
452 1 0 1
459 1 0 1
460 1 0 1
462 1 0 1
467 1 0 1
473 1 0 1
480 1 0 1
488 1 0 1
492 1 1 0
493 3 0 3
494 1 0 1
497 1 0 1
498 1 0 1
501 1 0 1
503 2 0 2
507 1 0 1
517 1 0 1
518 1 0 1
524 2 0 2
525 1 0 1
532 1 0 1
534 1 0 1
538 1 0 1
556 1 0 1
562 1 0 1
582 1 0 1
600 1 0 1
611 1 0 1
613 1 0 1
615 1 1 0
651 1 0 1
691 1 0 1
692 1 0 1
694 1 0 1
717 1 0 1
730 1 0 1
743 1 0 1
772 1 0 1
787 1 0 1
793 1 0 1
824 1 0 1
835 1 0 1
888 1 0 1
930 1 0 1
958 1 0 1
961 1 0 1
989 1 0 1
1013 1 0 1
1065 1 0 1
1740 1 0 1
4299 1 0 1
