# Supplementary material for: A connectome and analysis of the adult Drosophila central brain
Source: eLife. 2020 Sep 7;9:e57443. doi: 10.7554/eLife.57443 (PMC7546738; doi:10.7554/eLife.57443)
Supplement: Figure 25—source data 1. — The first column is the delay in milli-seconds, the second the amplitude in mv, the third the connection type. [file elife-57443-fig25-data1.eb.txt]

2.434 0.138 "GA(R)->EB" 2 1011447819
2.434 0.138 "GA(R)->EB" 2 1011447819
2.434 0.138 "GA(R)->EB" 2 1011447819
2.434 0.138 "GA(R)->EB" 2 1011447819
2.341 0.140 "GA(R)->EB" 2 1011447819
2.339 0.140 "GA(R)->EB" 2 1011447819
2.339 0.140 "GA(R)->EB" 2 1011447819
2.318 0.140 "GA(R)->EB" 2 1011447819
2.317 0.140 "GA(R)->EB" 2 1011447819
2.312 0.140 "GA(R)->EB" 2 1011447819
2.312 0.140 "GA(R)->EB" 2 1011447819
2.317 0.140 "GA(R)->EB" 2 1011447819
2.317 0.140 "GA(R)->EB" 2 1011447819
2.320 0.140 "GA(R)->EB" 2 1011447819
2.318 0.140 "GA(R)->EB" 2 1011447819
2.319 0.140 "GA(R)->EB" 2 1011447819
2.306 0.140 "GA(R)->EB" 2 1011447819
2.307 0.140 "GA(R)->EB" 2 1011447819
2.323 0.140 "GA(R)->EB" 2 1011447819
2.324 0.140 "GA(R)->EB" 2 1011447819
2.303 0.141 "GA(R)->EB" 2 1011447819
2.303 0.140 "GA(R)->EB" 2 1011447819
2.284 0.141 "GA(R)->EB" 2 1011447819
2.285 0.141 "GA(R)->EB" 2 1011447819
2.291 0.141 "GA(R)->EB" 2 1011447819
2.291 0.141 "GA(R)->EB" 2 1011447819
2.283 0.141 "GA(R)->EB" 2 1011447819
2.283 0.141 "GA(R)->EB" 2 1011447819
2.277 0.141 "GA(R)->EB" 2 1011447819
2.278 0.141 "GA(R)->EB" 2 1011447819
2.275 0.141 "GA(R)->EB" 2 1011447819
2.256 0.141 "GA(R)->EB" 2 1011447819
2.260 0.141 "GA(R)->EB" 2 1011447819
2.261 0.141 "GA(R)->EB" 2 1011447819
2.261 0.141 "GA(R)->EB" 2 1011447819
2.263 0.141 "GA(R)->EB" 2 1011447819
2.264 0.141 "GA(R)->EB" 2 1011447819
2.272 0.141 "GA(R)->EB" 2 1011447819
2.272 0.141 "GA(R)->EB" 2 1011447819
2.278 0.141 "GA(R)->EB" 2 1011447819
2.272 0.141 "GA(R)->EB" 2 1011447819
2.285 0.141 "GA(R)->EB" 2 1011447819
2.249 0.141 "GA(R)->EB" 2 1011447819
2.239 0.142 "GA(R)->EB" 2 1011447819
2.269 0.141 "GA(R)->EB" 2 1011447819
2.274 0.141 "GA(R)->EB" 2 1011447819
2.284 0.141 "GA(R)->EB" 2 1011447819
2.309 0.140 "GA(R)->EB" 2 1011447819
2.310 0.140 "GA(R)->EB" 2 1011447819
2.310 0.140 "GA(R)->EB" 2 1011447819
2.310 0.140 "GA(R)->EB" 2 1011447819
2.310 0.140 "GA(R)->EB" 2 1011447819
2.313 0.140 "GA(R)->EB" 2 1011447819
2.314 0.140 "GA(R)->EB" 2 1011447819
2.312 0.140 "GA(R)->EB" 2 1011447819
2.312 0.140 "GA(R)->EB" 2 1011447819
2.313 0.140 "GA(R)->EB" 2 1011447819
2.313 0.140 "GA(R)->EB" 2 1011447819
2.313 0.140 "GA(R)->EB" 2 1011447819
2.314 0.140 "GA(R)->EB" 2 1011447819
2.318 0.140 "GA(R)->EB" 2 1011447819
2.312 0.140 "GA(R)->EB" 2 1011447819
2.312 0.140 "GA(R)->EB" 2 1011447819
2.321 0.140 "GA(R)->EB" 2 1011447819
2.326 0.140 "GA(R)->EB" 2 1011447819
2.332 0.140 "GA(R)->EB" 2 1011447819
2.333 0.140 "GA(R)->EB" 2 1011447819
2.334 0.140 "GA(R)->EB" 2 1011447819
2.329 0.140 "GA(R)->EB" 2 1011447819
2.329 0.140 "GA(R)->EB" 2 1011447819
2.281 0.141 "GA(R)->EB" 2 1011447819
2.296 0.141 "GA(R)->EB" 2 1011447819
2.297 0.141 "GA(R)->EB" 2 1011447819
2.300 0.141 "GA(R)->EB" 2 1011447819
2.302 0.141 "GA(R)->EB" 2 1011447819
2.303 0.140 "GA(R)->EB" 2 1011447819
2.303 0.140 "GA(R)->EB" 2 1011447819
2.306 0.140 "GA(R)->EB" 2 1011447819
2.315 0.140 "GA(R)->EB" 2 1011447819
2.322 0.140 "GA(R)->EB" 2 1011447819
2.328 0.140 "GA(R)->EB" 2 1011447819
2.303 0.140 "GA(R)->EB" 2 1011447819
2.304 0.140 "GA(R)->EB" 2 1011447819
2.311 0.140 "GA(R)->EB" 2 1011447819
2.313 0.140 "GA(R)->EB" 2 1011447819
2.320 0.140 "GA(R)->EB" 2 1011447819
2.320 0.140 "GA(R)->EB" 2 1011447819
2.322 0.140 "GA(R)->EB" 2 1011447819
2.332 0.140 "GA(R)->EB" 2 1011447819
2.327 0.140 "GA(R)->EB" 2 1011447819
2.330 0.140 "GA(R)->EB" 2 1011447819
2.334 0.140 "GA(R)->EB" 2 1011447819
2.348 0.140 "GA(R)->EB" 2 1011447819
2.348 0.140 "GA(R)->EB" 2 1011447819
2.350 0.140 "GA(R)->EB" 2 1011447819
2.350 0.140 "GA(R)->EB" 2 1011447819
2.351 0.140 "GA(R)->EB" 2 1011447819
2.288 0.141 "GA(R)->EB" 2 1011447819
2.300 0.141 "GA(R)->EB" 2 1011447819
2.300 0.141 "GA(R)->EB" 2 1011447819
2.308 0.140 "GA(R)->EB" 2 1011447819
2.329 0.140 "GA(R)->EB" 2 1011447819
2.330 0.140 "GA(R)->EB" 2 1011447819
2.341 0.140 "GA(R)->EB" 2 1011447819
2.348 0.140 "GA(R)->EB" 2 1011447819
2.348 0.140 "GA(R)->EB" 2 1011447819
2.376 0.139 "GA(R)->EB" 2 1011447819
2.384 0.139 "GA(R)->EB" 2 1011447819
2.386 0.139 "GA(R)->EB" 2 1011447819
2.392 0.139 "GA(R)->EB" 2 1011447819
2.392 0.139 "GA(R)->EB" 2 1011447819
2.389 0.139 "GA(R)->EB" 2 1011447819
2.389 0.139 "GA(R)->EB" 2 1011447819
2.397 0.139 "GA(R)->EB" 2 1011447819
2.406 0.139 "GA(R)->EB" 2 1011447819
2.405 0.139 "GA(R)->EB" 2 1011447819
2.417 0.138 "GA(R)->EB" 2 1011447819
2.379 0.139 "GA(R)->EB" 2 1011447819
2.403 0.139 "GA(R)->EB" 2 1011447819
2.428 0.138 "GA(R)->EB" 2 1011447819
2.430 0.138 "GA(R)->EB" 2 1011447819
2.430 0.138 "GA(R)->EB" 2 1011447819
2.430 0.138 "GA(R)->EB" 2 1011447819
2.439 0.138 "GA(R)->EB" 2 1011447819
2.439 0.138 "GA(R)->EB" 2 1011447819
2.440 0.138 "GA(R)->EB" 2 1011447819
2.440 0.138 "GA(R)->EB" 2 1011447819
2.441 0.138 "GA(R)->EB" 2 1011447819
2.442 0.138 "GA(R)->EB" 2 1011447819
2.441 0.138 "GA(R)->EB" 2 1011447819
2.428 0.138 "GA(R)->EB" 2 1011447819
2.426 0.138 "GA(R)->EB" 2 1011447819
2.423 0.138 "GA(R)->EB" 2 1011447819
2.428 0.138 "GA(R)->EB" 2 1011447819
2.429 0.138 "GA(R)->EB" 2 1011447819
2.430 0.138 "GA(R)->EB" 2 1011447819
2.431 0.138 "GA(R)->EB" 2 1011447819
2.431 0.138 "GA(R)->EB" 2 1011447819
2.433 0.138 "GA(R)->EB" 2 1011447819
2.440 0.138 "GA(R)->EB" 2 1011447819
2.440 0.138 "GA(R)->EB" 2 1011447819
2.449 0.138 "GA(R)->EB" 2 1011447819
2.450 0.138 "GA(R)->EB" 2 1011447819
2.426 0.138 "GA(R)->EB" 2 1011447819
2.428 0.138 "GA(R)->EB" 2 1011447819
2.433 0.138 "GA(R)->EB" 2 1011447819
2.439 0.138 "GA(R)->EB" 2 1011447819
2.230 0.142 "GA(R)->EB" 2 1011447819
2.243 0.142 "GA(R)->EB" 2 1011447819
2.246 0.142 "GA(R)->EB" 2 1011447819
2.255 0.141 "GA(R)->EB" 2 1011447819
2.259 0.141 "GA(R)->EB" 2 1011447819
2.263 0.141 "GA(R)->EB" 2 1011447819
2.269 0.141 "GA(R)->EB" 2 1011447819
2.270 0.141 "GA(R)->EB" 2 1011447819
2.278 0.141 "GA(R)->EB" 2 1011447819
2.301 0.141 "GA(R)->EB" 2 1011447819
2.287 0.141 "GA(R)->EB" 2 1011447819
2.290 0.141 "GA(R)->EB" 2 1011447819
2.288 0.141 "GA(R)->EB" 2 1011447819
2.291 0.141 "GA(R)->EB" 2 1011447819
2.289 0.141 "GA(R)->EB" 2 1011447819
2.290 0.141 "GA(R)->EB" 2 1011447819
2.291 0.141 "GA(R)->EB" 2 1011447819
2.291 0.141 "GA(R)->EB" 2 1011447819
2.251 0.141 "GA(R)->EB" 2 1011447819
2.260 0.141 "GA(R)->EB" 2 1011447819
2.263 0.141 "GA(R)->EB" 2 1011447819
2.265 0.141 "GA(R)->EB" 2 1011447819
2.268 0.141 "GA(R)->EB" 2 1011447819
2.269 0.141 "GA(R)->EB" 2 1011447819
2.270 0.141 "GA(R)->EB" 2 1011447819
2.266 0.141 "GA(R)->EB" 2 1011447819
2.272 0.141 "GA(R)->EB" 2 1011447819
2.272 0.141 "GA(R)->EB" 2 1011447819
2.275 0.141 "GA(R)->EB" 2 1011447819
2.275 0.141 "GA(R)->EB" 2 1011447819
2.281 0.141 "GA(R)->EB" 2 1011447819
2.283 0.141 "GA(R)->EB" 2 1011447819
2.288 0.141 "GA(R)->EB" 2 1011447819
2.289 0.141 "GA(R)->EB" 2 1011447819
2.281 0.141 "GA(R)->EB" 2 1011447819
2.283 0.141 "GA(R)->EB" 2 1011447819
2.293 0.141 "GA(R)->EB" 2 1011447819
2.293 0.141 "GA(R)->EB" 2 1011447819
2.303 0.140 "GA(R)->EB" 2 1011447819
2.280 0.141 "GA(R)->EB" 2 1011447819
2.277 0.141 "GA(R)->EB" 2 1011447819
2.280 0.141 "GA(R)->EB" 2 1011447819
2.286 0.141 "GA(R)->EB" 2 1011447819
2.287 0.141 "GA(R)->EB" 2 1011447819
2.287 0.141 "GA(R)->EB" 2 1011447819
2.302 0.140 "GA(R)->EB" 2 1011447819
2.302 0.140 "GA(R)->EB" 2 1011447819
2.302 0.140 "GA(R)->EB" 2 1011447819
2.336 0.140 "GA(R)->EB" 2 1011447819
2.339 0.140 "GA(R)->EB" 2 1011447819
2.357 0.140 "GA(R)->EB" 2 1011447819
2.362 0.139 "GA(R)->EB" 2 1011447819
2.362 0.139 "GA(R)->EB" 2 1011447819
2.324 0.140 "GA(R)->EB" 2 1011447819
2.331 0.140 "GA(R)->EB" 2 1011447819
2.307 0.140 "GA(R)->EB" 2 1011447819
2.321 0.140 "GA(R)->EB" 2 1011447819
2.345 0.140 "GA(R)->EB" 2 1011447819
2.350 0.140 "GA(R)->EB" 2 1011447819
2.396 0.139 "GA(R)->EB" 2 1011447819
2.407 0.139 "GA(R)->EB" 2 1011447819
2.410 0.139 "GA(R)->EB" 2 1011447819
2.446 0.138 "GA(R)->EB" 2 1011447819
2.450 0.138 "GA(R)->EB" 2 1011447819
2.457 0.138 "GA(R)->EB" 2 1011447819
2.462 0.138 "GA(R)->EB" 2 1011447819
2.462 0.138 "GA(R)->EB" 2 1011447819
2.462 0.138 "GA(R)->EB" 2 1011447819
2.463 0.138 "GA(R)->EB" 2 1011447819
2.468 0.138 "GA(R)->EB" 2 1011447819
2.464 0.138 "GA(R)->EB" 2 1011447819
2.465 0.138 "GA(R)->EB" 2 1011447819
2.466 0.138 "GA(R)->EB" 2 1011447819
2.468 0.138 "GA(R)->EB" 2 1011447819
2.469 0.138 "GA(R)->EB" 2 1011447819
2.469 0.137 "GA(R)->EB" 2 1011447819
2.469 0.137 "GA(R)->EB" 2 1011447819
2.470 0.137 "GA(R)->EB" 2 1011447819
2.452 0.138 "GA(R)->EB" 2 1011447819
2.468 0.138 "GA(R)->EB" 2 1011447819
2.469 0.138 "GA(R)->EB" 2 1011447819
2.471 0.137 "GA(R)->EB" 2 1011447819
2.473 0.137 "GA(R)->EB" 2 1011447819
2.481 0.137 "GA(R)->EB" 2 1011447819
2.483 0.137 "GA(R)->EB" 2 1011447819
2.483 0.137 "GA(R)->EB" 2 1011447819
2.506 0.137 "GA(R)->EB" 2 1011447819
2.507 0.137 "GA(R)->EB" 2 1011447819
2.508 0.137 "GA(R)->EB" 2 1011447819
2.508 0.137 "GA(R)->EB" 2 1011447819
2.472 0.137 "GA(R)->EB" 2 1011447819
2.472 0.137 "GA(R)->EB" 2 1011447819
2.416 0.138 "GA(R)->EB" 2 1011447819
2.417 0.138 "GA(R)->EB" 2 1011447819
2.441 0.138 "GA(R)->EB" 2 1011447819
2.459 0.138 "GA(R)->EB" 2 1011447819
2.494 0.137 "GA(R)->EB" 2 1011447819
2.500 0.137 "GA(R)->EB" 2 1011447819
2.533 0.136 "GA(R)->EB" 2 1011447819
2.537 0.136 "GA(R)->EB" 2 1011447819
2.540 0.136 "GA(R)->EB" 2 1011447819
2.534 0.136 "GA(R)->EB" 2 1011447819
2.534 0.136 "GA(R)->EB" 2 1011447819
2.545 0.136 "GA(R)->EB" 2 1011447819
2.546 0.136 "GA(R)->EB" 2 1011447819
2.546 0.136 "GA(R)->EB" 2 1011447819
2.545 0.136 "GA(R)->EB" 2 1011447819
2.545 0.136 "GA(R)->EB" 2 1011447819
2.545 0.136 "GA(R)->EB" 2 1011447819
2.546 0.136 "GA(R)->EB" 2 1011447819
2.547 0.136 "GA(R)->EB" 2 1011447819
2.540 0.136 "GA(R)->EB" 2 1011447819
2.541 0.136 "GA(R)->EB" 2 1011447819
2.540 0.136 "GA(R)->EB" 2 1011447819
2.541 0.136 "GA(R)->EB" 2 1011447819
2.562 0.136 "GA(R)->EB" 2 1011447819
2.562 0.136 "GA(R)->EB" 2 1011447819
2.568 0.136 "GA(R)->EB" 2 1011447819
2.239 0.142 "GA(R)->EB" 2 1011447819
2.251 0.141 "GA(R)->EB" 2 1011447819
2.255 0.141 "GA(R)->EB" 2 1011447819
2.250 0.141 "GA(R)->EB" 2 1011447819
2.258 0.141 "GA(R)->EB" 2 1011447819
2.259 0.141 "GA(R)->EB" 2 1011447819
2.259 0.141 "GA(R)->EB" 2 1011447819
2.257 0.141 "GA(R)->EB" 2 1011447819
2.248 0.141 "GA(R)->EB" 2 1011447819
2.248 0.141 "GA(R)->EB" 2 1011447819
2.249 0.141 "GA(R)->EB" 2 1011447819
2.252 0.141 "GA(R)->EB" 2 1011447819
2.252 0.141 "GA(R)->EB" 2 1011447819
2.252 0.141 "GA(R)->EB" 2 1011447819
2.253 0.141 "GA(R)->EB" 2 1011447819
2.256 0.141 "GA(R)->EB" 2 1011447819
2.258 0.141 "GA(R)->EB" 2 1011447819
2.258 0.141 "GA(R)->EB" 2 1011447819
2.258 0.141 "GA(R)->EB" 2 1011447819
2.261 0.141 "GA(R)->EB" 2 1011447819
2.261 0.141 "GA(R)->EB" 2 1011447819
2.263 0.141 "GA(R)->EB" 2 1011447819
2.267 0.141 "GA(R)->EB" 2 1011447819
2.257 0.141 "GA(R)->EB" 2 1011447819
2.263 0.141 "GA(R)->EB" 2 1011447819
2.266 0.141 "GA(R)->EB" 2 1011447819
2.271 0.141 "GA(R)->EB" 2 1011447819
2.280 0.141 "GA(R)->EB" 2 1011447819
2.299 0.141 "GA(R)->EB" 2 1011447819
2.291 0.141 "GA(R)->EB" 2 1011447819
2.311 0.140 "GA(R)->EB" 2 1011447819
2.333 0.140 "GA(R)->EB" 2 1011447819
2.334 0.140 "GA(R)->EB" 2 1011447819
2.334 0.140 "GA(R)->EB" 2 1011447819
2.434 0.138 "GA(R)->EB" 2 880875861
2.434 0.138 "GA(R)->EB" 2 880875861
2.435 0.138 "GA(R)->EB" 2 880875861
2.435 0.138 "GA(R)->EB" 2 880875861
2.341 0.140 "GA(R)->EB" 2 880875861
2.340 0.140 "GA(R)->EB" 2 880875861
2.340 0.140 "GA(R)->EB" 2 880875861
2.319 0.140 "GA(R)->EB" 2 880875861
2.317 0.140 "GA(R)->EB" 2 880875861
2.312 0.140 "GA(R)->EB" 2 880875861
2.312 0.140 "GA(R)->EB" 2 880875861
2.318 0.140 "GA(R)->EB" 2 880875861
2.317 0.140 "GA(R)->EB" 2 880875861
2.321 0.140 "GA(R)->EB" 2 880875861
2.319 0.140 "GA(R)->EB" 2 880875861
2.319 0.140 "GA(R)->EB" 2 880875861
2.307 0.140 "GA(R)->EB" 2 880875861
2.308 0.140 "GA(R)->EB" 2 880875861
2.324 0.140 "GA(R)->EB" 2 880875861
2.325 0.140 "GA(R)->EB" 2 880875861
2.303 0.140 "GA(R)->EB" 2 880875861
2.303 0.140 "GA(R)->EB" 2 880875861
2.284 0.141 "GA(R)->EB" 2 880875861
2.286 0.141 "GA(R)->EB" 2 880875861
2.292 0.141 "GA(R)->EB" 2 880875861
2.292 0.141 "GA(R)->EB" 2 880875861
2.283 0.141 "GA(R)->EB" 2 880875861
2.283 0.141 "GA(R)->EB" 2 880875861
2.278 0.141 "GA(R)->EB" 2 880875861
2.278 0.141 "GA(R)->EB" 2 880875861
2.275 0.141 "GA(R)->EB" 2 880875861
2.257 0.141 "GA(R)->EB" 2 880875861
2.260 0.141 "GA(R)->EB" 2 880875861
2.261 0.141 "GA(R)->EB" 2 880875861
2.262 0.141 "GA(R)->EB" 2 880875861
2.263 0.141 "GA(R)->EB" 2 880875861
2.264 0.141 "GA(R)->EB" 2 880875861
2.272 0.141 "GA(R)->EB" 2 880875861
2.272 0.141 "GA(R)->EB" 2 880875861
2.279 0.141 "GA(R)->EB" 2 880875861
2.272 0.141 "GA(R)->EB" 2 880875861
2.286 0.141 "GA(R)->EB" 2 880875861
2.250 0.141 "GA(R)->EB" 2 880875861
2.239 0.142 "GA(R)->EB" 2 880875861
2.270 0.141 "GA(R)->EB" 2 880875861
2.275 0.141 "GA(R)->EB" 2 880875861
2.284 0.141 "GA(R)->EB" 2 880875861
2.309 0.140 "GA(R)->EB" 2 880875861
2.310 0.140 "GA(R)->EB" 2 880875861
2.310 0.140 "GA(R)->EB" 2 880875861
2.311 0.140 "GA(R)->EB" 2 880875861
2.311 0.140 "GA(R)->EB" 2 880875861
2.314 0.140 "GA(R)->EB" 2 880875861
2.314 0.140 "GA(R)->EB" 2 880875861
2.313 0.140 "GA(R)->EB" 2 880875861
2.313 0.140 "GA(R)->EB" 2 880875861
2.313 0.140 "GA(R)->EB" 2 880875861
2.314 0.140 "GA(R)->EB" 2 880875861
2.313 0.140 "GA(R)->EB" 2 880875861
2.315 0.140 "GA(R)->EB" 2 880875861
2.318 0.140 "GA(R)->EB" 2 880875861
2.313 0.140 "GA(R)->EB" 2 880875861
2.313 0.140 "GA(R)->EB" 2 880875861
2.322 0.140 "GA(R)->EB" 2 880875861
2.327 0.140 "GA(R)->EB" 2 880875861
2.333 0.140 "GA(R)->EB" 2 880875861
2.333 0.140 "GA(R)->EB" 2 880875861
2.334 0.140 "GA(R)->EB" 2 880875861
2.330 0.140 "GA(R)->EB" 2 880875861
2.330 0.140 "GA(R)->EB" 2 880875861
2.282 0.141 "GA(R)->EB" 2 880875861
2.297 0.141 "GA(R)->EB" 2 880875861
2.298 0.141 "GA(R)->EB" 2 880875861
2.300 0.140 "GA(R)->EB" 2 880875861
2.303 0.140 "GA(R)->EB" 2 880875861
2.303 0.140 "GA(R)->EB" 2 880875861
2.304 0.140 "GA(R)->EB" 2 880875861
2.307 0.140 "GA(R)->EB" 2 880875861
2.316 0.140 "GA(R)->EB" 2 880875861
2.322 0.140 "GA(R)->EB" 2 880875861
2.329 0.140 "GA(R)->EB" 2 880875861
2.303 0.140 "GA(R)->EB" 2 880875861
2.304 0.140 "GA(R)->EB" 2 880875861
2.312 0.140 "GA(R)->EB" 2 880875861
2.314 0.140 "GA(R)->EB" 2 880875861
2.320 0.140 "GA(R)->EB" 2 880875861
2.321 0.140 "GA(R)->EB" 2 880875861
2.323 0.140 "GA(R)->EB" 2 880875861
2.333 0.140 "GA(R)->EB" 2 880875861
2.328 0.140 "GA(R)->EB" 2 880875861
2.330 0.140 "GA(R)->EB" 2 880875861
2.334 0.140 "GA(R)->EB" 2 880875861
2.349 0.140 "GA(R)->EB" 2 880875861
2.349 0.140 "GA(R)->EB" 2 880875861
2.350 0.140 "GA(R)->EB" 2 880875861
2.350 0.140 "GA(R)->EB" 2 880875861
2.351 0.140 "GA(R)->EB" 2 880875861
2.289 0.141 "GA(R)->EB" 2 880875861
2.301 0.140 "GA(R)->EB" 2 880875861
2.301 0.140 "GA(R)->EB" 2 880875861
2.308 0.140 "GA(R)->EB" 2 880875861
2.329 0.140 "GA(R)->EB" 2 880875861
2.330 0.140 "GA(R)->EB" 2 880875861
2.342 0.140 "GA(R)->EB" 2 880875861
2.349 0.140 "GA(R)->EB" 2 880875861
2.349 0.140 "GA(R)->EB" 2 880875861
2.377 0.139 "GA(R)->EB" 2 880875861
2.385 0.139 "GA(R)->EB" 2 880875861
2.387 0.139 "GA(R)->EB" 2 880875861
2.392 0.139 "GA(R)->EB" 2 880875861
2.392 0.139 "GA(R)->EB" 2 880875861
2.390 0.139 "GA(R)->EB" 2 880875861
2.390 0.139 "GA(R)->EB" 2 880875861
2.397 0.139 "GA(R)->EB" 2 880875861
2.407 0.139 "GA(R)->EB" 2 880875861
2.406 0.139 "GA(R)->EB" 2 880875861
2.418 0.138 "GA(R)->EB" 2 880875861
2.379 0.139 "GA(R)->EB" 2 880875861
2.404 0.139 "GA(R)->EB" 2 880875861
2.428 0.138 "GA(R)->EB" 2 880875861
2.431 0.138 "GA(R)->EB" 2 880875861
2.431 0.138 "GA(R)->EB" 2 880875861
2.430 0.138 "GA(R)->EB" 2 880875861
2.440 0.138 "GA(R)->EB" 2 880875861
2.440 0.138 "GA(R)->EB" 2 880875861
2.441 0.138 "GA(R)->EB" 2 880875861
2.440 0.138 "GA(R)->EB" 2 880875861
2.442 0.138 "GA(R)->EB" 2 880875861
2.442 0.138 "GA(R)->EB" 2 880875861
2.442 0.138 "GA(R)->EB" 2 880875861
2.429 0.138 "GA(R)->EB" 2 880875861
2.426 0.138 "GA(R)->EB" 2 880875861
2.423 0.138 "GA(R)->EB" 2 880875861
2.429 0.138 "GA(R)->EB" 2 880875861
2.430 0.138 "GA(R)->EB" 2 880875861
2.431 0.138 "GA(R)->EB" 2 880875861
2.432 0.138 "GA(R)->EB" 2 880875861
2.432 0.138 "GA(R)->EB" 2 880875861
2.434 0.138 "GA(R)->EB" 2 880875861
2.440 0.138 "GA(R)->EB" 2 880875861
2.441 0.138 "GA(R)->EB" 2 880875861
2.449 0.138 "GA(R)->EB" 2 880875861
2.450 0.138 "GA(R)->EB" 2 880875861
2.427 0.138 "GA(R)->EB" 2 880875861
2.429 0.138 "GA(R)->EB" 2 880875861
2.433 0.138 "GA(R)->EB" 2 880875861
2.439 0.138 "GA(R)->EB" 2 880875861
2.231 0.142 "GA(R)->EB" 2 880875861
2.243 0.142 "GA(R)->EB" 2 880875861
2.246 0.141 "GA(R)->EB" 2 880875861
2.256 0.141 "GA(R)->EB" 2 880875861
2.259 0.141 "GA(R)->EB" 2 880875861
2.264 0.141 "GA(R)->EB" 2 880875861
2.270 0.141 "GA(R)->EB" 2 880875861
2.271 0.141 "GA(R)->EB" 2 880875861
2.279 0.141 "GA(R)->EB" 2 880875861
2.301 0.140 "GA(R)->EB" 2 880875861
2.288 0.141 "GA(R)->EB" 2 880875861
2.290 0.141 "GA(R)->EB" 2 880875861
2.288 0.141 "GA(R)->EB" 2 880875861
2.292 0.141 "GA(R)->EB" 2 880875861
2.290 0.141 "GA(R)->EB" 2 880875861
2.291 0.141 "GA(R)->EB" 2 880875861
2.292 0.141 "GA(R)->EB" 2 880875861
2.291 0.141 "GA(R)->EB" 2 880875861
2.251 0.141 "GA(R)->EB" 2 880875861
2.260 0.141 "GA(R)->EB" 2 880875861
2.264 0.141 "GA(R)->EB" 2 880875861
2.266 0.141 "GA(R)->EB" 2 880875861
2.268 0.141 "GA(R)->EB" 2 880875861
2.270 0.141 "GA(R)->EB" 2 880875861
2.270 0.141 "GA(R)->EB" 2 880875861
2.266 0.141 "GA(R)->EB" 2 880875861
2.272 0.141 "GA(R)->EB" 2 880875861
2.272 0.141 "GA(R)->EB" 2 880875861
2.276 0.141 "GA(R)->EB" 2 880875861
2.276 0.141 "GA(R)->EB" 2 880875861
2.282 0.141 "GA(R)->EB" 2 880875861
2.284 0.141 "GA(R)->EB" 2 880875861
2.289 0.141 "GA(R)->EB" 2 880875861
2.289 0.141 "GA(R)->EB" 2 880875861
2.282 0.141 "GA(R)->EB" 2 880875861
2.283 0.141 "GA(R)->EB" 2 880875861
2.293 0.141 "GA(R)->EB" 2 880875861
2.293 0.141 "GA(R)->EB" 2 880875861
2.304 0.140 "GA(R)->EB" 2 880875861
2.281 0.141 "GA(R)->EB" 2 880875861
2.277 0.141 "GA(R)->EB" 2 880875861
2.281 0.141 "GA(R)->EB" 2 880875861
2.287 0.141 "GA(R)->EB" 2 880875861
2.288 0.141 "GA(R)->EB" 2 880875861
2.288 0.141 "GA(R)->EB" 2 880875861
2.302 0.140 "GA(R)->EB" 2 880875861
2.302 0.140 "GA(R)->EB" 2 880875861
2.303 0.140 "GA(R)->EB" 2 880875861
2.337 0.140 "GA(R)->EB" 2 880875861
2.339 0.140 "GA(R)->EB" 2 880875861
2.358 0.139 "GA(R)->EB" 2 880875861
2.362 0.139 "GA(R)->EB" 2 880875861
2.362 0.139 "GA(R)->EB" 2 880875861
2.324 0.140 "GA(R)->EB" 2 880875861
2.331 0.140 "GA(R)->EB" 2 880875861
2.307 0.140 "GA(R)->EB" 2 880875861
2.322 0.140 "GA(R)->EB" 2 880875861
2.345 0.140 "GA(R)->EB" 2 880875861
2.350 0.140 "GA(R)->EB" 2 880875861
2.396 0.139 "GA(R)->EB" 2 880875861
2.408 0.139 "GA(R)->EB" 2 880875861
2.410 0.138 "GA(R)->EB" 2 880875861
2.447 0.138 "GA(R)->EB" 2 880875861
2.450 0.138 "GA(R)->EB" 2 880875861
2.457 0.138 "GA(R)->EB" 2 880875861
2.462 0.138 "GA(R)->EB" 2 880875861
2.462 0.138 "GA(R)->EB" 2 880875861
2.462 0.138 "GA(R)->EB" 2 880875861
2.463 0.138 "GA(R)->EB" 2 880875861
2.469 0.137 "GA(R)->EB" 2 880875861
2.464 0.138 "GA(R)->EB" 2 880875861
2.465 0.138 "GA(R)->EB" 2 880875861
2.467 0.138 "GA(R)->EB" 2 880875861
2.468 0.137 "GA(R)->EB" 2 880875861
2.469 0.137 "GA(R)->EB" 2 880875861
2.470 0.137 "GA(R)->EB" 2 880875861
2.470 0.137 "GA(R)->EB" 2 880875861
2.470 0.137 "GA(R)->EB" 2 880875861
2.452 0.138 "GA(R)->EB" 2 880875861
2.469 0.137 "GA(R)->EB" 2 880875861
2.469 0.137 "GA(R)->EB" 2 880875861
2.472 0.137 "GA(R)->EB" 2 880875861
2.474 0.137 "GA(R)->EB" 2 880875861
2.482 0.137 "GA(R)->EB" 2 880875861
2.483 0.137 "GA(R)->EB" 2 880875861
2.484 0.137 "GA(R)->EB" 2 880875861
2.507 0.137 "GA(R)->EB" 2 880875861
2.508 0.137 "GA(R)->EB" 2 880875861
2.508 0.137 "GA(R)->EB" 2 880875861
2.508 0.137 "GA(R)->EB" 2 880875861
2.472 0.137 "GA(R)->EB" 2 880875861
2.472 0.137 "GA(R)->EB" 2 880875861
2.416 0.138 "GA(R)->EB" 2 880875861
2.417 0.138 "GA(R)->EB" 2 880875861
2.442 0.138 "GA(R)->EB" 2 880875861
2.459 0.138 "GA(R)->EB" 2 880875861
2.495 0.137 "GA(R)->EB" 2 880875861
2.501 0.137 "GA(R)->EB" 2 880875861
2.533 0.136 "GA(R)->EB" 2 880875861
2.537 0.136 "GA(R)->EB" 2 880875861
2.541 0.136 "GA(R)->EB" 2 880875861
2.534 0.136 "GA(R)->EB" 2 880875861
2.535 0.136 "GA(R)->EB" 2 880875861
2.545 0.136 "GA(R)->EB" 2 880875861
2.546 0.136 "GA(R)->EB" 2 880875861
2.546 0.136 "GA(R)->EB" 2 880875861
2.545 0.136 "GA(R)->EB" 2 880875861
2.545 0.136 "GA(R)->EB" 2 880875861
2.546 0.136 "GA(R)->EB" 2 880875861
2.547 0.136 "GA(R)->EB" 2 880875861
2.548 0.136 "GA(R)->EB" 2 880875861
2.541 0.136 "GA(R)->EB" 2 880875861
2.542 0.136 "GA(R)->EB" 2 880875861
2.541 0.136 "GA(R)->EB" 2 880875861
2.542 0.136 "GA(R)->EB" 2 880875861
2.563 0.136 "GA(R)->EB" 2 880875861
2.563 0.136 "GA(R)->EB" 2 880875861
2.569 0.136 "GA(R)->EB" 2 880875861
2.239 0.142 "GA(R)->EB" 2 880875861
2.252 0.141 "GA(R)->EB" 2 880875861
2.255 0.141 "GA(R)->EB" 2 880875861
2.250 0.141 "GA(R)->EB" 2 880875861
2.259 0.141 "GA(R)->EB" 2 880875861
2.260 0.141 "GA(R)->EB" 2 880875861
2.260 0.141 "GA(R)->EB" 2 880875861
2.258 0.141 "GA(R)->EB" 2 880875861
2.248 0.141 "GA(R)->EB" 2 880875861
2.248 0.141 "GA(R)->EB" 2 880875861
2.249 0.141 "GA(R)->EB" 2 880875861
2.252 0.141 "GA(R)->EB" 2 880875861
2.253 0.141 "GA(R)->EB" 2 880875861
2.252 0.141 "GA(R)->EB" 2 880875861
2.254 0.141 "GA(R)->EB" 2 880875861
2.257 0.141 "GA(R)->EB" 2 880875861
2.258 0.141 "GA(R)->EB" 2 880875861
2.259 0.141 "GA(R)->EB" 2 880875861
2.259 0.141 "GA(R)->EB" 2 880875861
2.261 0.141 "GA(R)->EB" 2 880875861
2.261 0.141 "GA(R)->EB" 2 880875861
2.263 0.141 "GA(R)->EB" 2 880875861
2.268 0.141 "GA(R)->EB" 2 880875861
2.257 0.141 "GA(R)->EB" 2 880875861
2.263 0.141 "GA(R)->EB" 2 880875861
2.266 0.141 "GA(R)->EB" 2 880875861
2.272 0.141 "GA(R)->EB" 2 880875861
2.280 0.141 "GA(R)->EB" 2 880875861
2.299 0.141 "GA(R)->EB" 2 880875861
2.292 0.141 "GA(R)->EB" 2 880875861
2.311 0.140 "GA(R)->EB" 2 880875861
2.333 0.140 "GA(R)->EB" 2 880875861
2.334 0.140 "GA(R)->EB" 2 880875861
2.335 0.140 "GA(R)->EB" 2 880875861
2.508 0.136 "GA(R)->EB" 2 1324430237
2.507 0.136 "GA(R)->EB" 2 1324430237
2.508 0.136 "GA(R)->EB" 2 1324430237
2.508 0.136 "GA(R)->EB" 2 1324430237
2.414 0.138 "GA(R)->EB" 2 1324430237
2.413 0.138 "GA(R)->EB" 2 1324430237
2.413 0.138 "GA(R)->EB" 2 1324430237
2.391 0.138 "GA(R)->EB" 2 1324430237
2.390 0.138 "GA(R)->EB" 2 1324430237
2.385 0.138 "GA(R)->EB" 2 1324430237
2.385 0.138 "GA(R)->EB" 2 1324430237
2.390 0.138 "GA(R)->EB" 2 1324430237
2.390 0.138 "GA(R)->EB" 2 1324430237
2.394 0.138 "GA(R)->EB" 2 1324430237
2.391 0.138 "GA(R)->EB" 2 1324430237
2.392 0.138 "GA(R)->EB" 2 1324430237
2.379 0.138 "GA(R)->EB" 2 1324430237
2.380 0.138 "GA(R)->EB" 2 1324430237
2.396 0.138 "GA(R)->EB" 2 1324430237
2.398 0.138 "GA(R)->EB" 2 1324430237
2.376 0.138 "GA(R)->EB" 2 1324430237
2.376 0.138 "GA(R)->EB" 2 1324430237
2.358 0.139 "GA(R)->EB" 2 1324430237
2.359 0.139 "GA(R)->EB" 2 1324430237
2.365 0.139 "GA(R)->EB" 2 1324430237
2.365 0.139 "GA(R)->EB" 2 1324430237
2.357 0.139 "GA(R)->EB" 2 1324430237
2.357 0.139 "GA(R)->EB" 2 1324430237
2.352 0.139 "GA(R)->EB" 2 1324430237
2.352 0.139 "GA(R)->EB" 2 1324430237
2.350 0.139 "GA(R)->EB" 2 1324430237
2.331 0.139 "GA(R)->EB" 2 1324430237
2.334 0.139 "GA(R)->EB" 2 1324430237
2.335 0.139 "GA(R)->EB" 2 1324430237
2.335 0.139 "GA(R)->EB" 2 1324430237
2.337 0.139 "GA(R)->EB" 2 1324430237
2.338 0.139 "GA(R)->EB" 2 1324430237
2.346 0.139 "GA(R)->EB" 2 1324430237
2.347 0.139 "GA(R)->EB" 2 1324430237
2.353 0.139 "GA(R)->EB" 2 1324430237
2.347 0.139 "GA(R)->EB" 2 1324430237
2.360 0.139 "GA(R)->EB" 2 1324430237
2.323 0.139 "GA(R)->EB" 2 1324430237
2.312 0.139 "GA(R)->EB" 2 1324430237
2.344 0.139 "GA(R)->EB" 2 1324430237
2.349 0.139 "GA(R)->EB" 2 1324430237
2.358 0.139 "GA(R)->EB" 2 1324430237
2.382 0.138 "GA(R)->EB" 2 1324430237
2.382 0.138 "GA(R)->EB" 2 1324430237
2.383 0.138 "GA(R)->EB" 2 1324430237
2.383 0.138 "GA(R)->EB" 2 1324430237
2.383 0.138 "GA(R)->EB" 2 1324430237
2.386 0.138 "GA(R)->EB" 2 1324430237
2.387 0.138 "GA(R)->EB" 2 1324430237
2.385 0.138 "GA(R)->EB" 2 1324430237
2.385 0.138 "GA(R)->EB" 2 1324430237
2.386 0.138 "GA(R)->EB" 2 1324430237
2.386 0.138 "GA(R)->EB" 2 1324430237
2.386 0.138 "GA(R)->EB" 2 1324430237
2.387 0.138 "GA(R)->EB" 2 1324430237
2.391 0.138 "GA(R)->EB" 2 1324430237
2.385 0.138 "GA(R)->EB" 2 1324430237
2.385 0.138 "GA(R)->EB" 2 1324430237
2.394 0.138 "GA(R)->EB" 2 1324430237
2.400 0.138 "GA(R)->EB" 2 1324430237
2.406 0.138 "GA(R)->EB" 2 1324430237
2.406 0.138 "GA(R)->EB" 2 1324430237
2.407 0.138 "GA(R)->EB" 2 1324430237
2.403 0.138 "GA(R)->EB" 2 1324430237
2.403 0.138 "GA(R)->EB" 2 1324430237
2.356 0.139 "GA(R)->EB" 2 1324430237
2.369 0.138 "GA(R)->EB" 2 1324430237
2.371 0.138 "GA(R)->EB" 2 1324430237
2.373 0.138 "GA(R)->EB" 2 1324430237
2.375 0.138 "GA(R)->EB" 2 1324430237
2.376 0.138 "GA(R)->EB" 2 1324430237
2.376 0.138 "GA(R)->EB" 2 1324430237
2.379 0.138 "GA(R)->EB" 2 1324430237
2.388 0.138 "GA(R)->EB" 2 1324430237
2.395 0.138 "GA(R)->EB" 2 1324430237
2.402 0.138 "GA(R)->EB" 2 1324430237
2.376 0.138 "GA(R)->EB" 2 1324430237
2.377 0.138 "GA(R)->EB" 2 1324430237
2.384 0.138 "GA(R)->EB" 2 1324430237
2.386 0.138 "GA(R)->EB" 2 1324430237
2.393 0.138 "GA(R)->EB" 2 1324430237
2.394 0.138 "GA(R)->EB" 2 1324430237
2.395 0.138 "GA(R)->EB" 2 1324430237
2.406 0.138 "GA(R)->EB" 2 1324430237
2.401 0.138 "GA(R)->EB" 2 1324430237
2.403 0.138 "GA(R)->EB" 2 1324430237
2.407 0.138 "GA(R)->EB" 2 1324430237
2.422 0.138 "GA(R)->EB" 2 1324430237
2.422 0.138 "GA(R)->EB" 2 1324430237
2.424 0.138 "GA(R)->EB" 2 1324430237
2.424 0.138 "GA(R)->EB" 2 1324430237
2.425 0.138 "GA(R)->EB" 2 1324430237
2.362 0.139 "GA(R)->EB" 2 1324430237
2.373 0.138 "GA(R)->EB" 2 1324430237
2.373 0.138 "GA(R)->EB" 2 1324430237
2.381 0.138 "GA(R)->EB" 2 1324430237
2.402 0.138 "GA(R)->EB" 2 1324430237
2.403 0.138 "GA(R)->EB" 2 1324430237
2.415 0.138 "GA(R)->EB" 2 1324430237
2.422 0.138 "GA(R)->EB" 2 1324430237
2.422 0.138 "GA(R)->EB" 2 1324430237
2.451 0.137 "GA(R)->EB" 2 1324430237
2.459 0.137 "GA(R)->EB" 2 1324430237
2.460 0.137 "GA(R)->EB" 2 1324430237
2.465 0.137 "GA(R)->EB" 2 1324430237
2.466 0.137 "GA(R)->EB" 2 1324430237
2.463 0.137 "GA(R)->EB" 2 1324430237
2.463 0.137 "GA(R)->EB" 2 1324430237
2.470 0.137 "GA(R)->EB" 2 1324430237
2.479 0.137 "GA(R)->EB" 2 1324430237
2.478 0.137 "GA(R)->EB" 2 1324430237
2.490 0.136 "GA(R)->EB" 2 1324430237
2.453 0.137 "GA(R)->EB" 2 1324430237
2.476 0.137 "GA(R)->EB" 2 1324430237
2.501 0.136 "GA(R)->EB" 2 1324430237
2.504 0.136 "GA(R)->EB" 2 1324430237
2.504 0.136 "GA(R)->EB" 2 1324430237
2.503 0.136 "GA(R)->EB" 2 1324430237
2.513 0.136 "GA(R)->EB" 2 1324430237
2.513 0.136 "GA(R)->EB" 2 1324430237
2.514 0.136 "GA(R)->EB" 2 1324430237
2.513 0.136 "GA(R)->EB" 2 1324430237
2.515 0.136 "GA(R)->EB" 2 1324430237
2.515 0.136 "GA(R)->EB" 2 1324430237
2.515 0.136 "GA(R)->EB" 2 1324430237
2.501 0.136 "GA(R)->EB" 2 1324430237
2.499 0.136 "GA(R)->EB" 2 1324430237
2.496 0.136 "GA(R)->EB" 2 1324430237
2.502 0.136 "GA(R)->EB" 2 1324430237
2.503 0.136 "GA(R)->EB" 2 1324430237
2.504 0.136 "GA(R)->EB" 2 1324430237
2.505 0.136 "GA(R)->EB" 2 1324430237
2.505 0.136 "GA(R)->EB" 2 1324430237
2.507 0.136 "GA(R)->EB" 2 1324430237
2.514 0.136 "GA(R)->EB" 2 1324430237
2.514 0.136 "GA(R)->EB" 2 1324430237
2.523 0.136 "GA(R)->EB" 2 1324430237
2.524 0.136 "GA(R)->EB" 2 1324430237
2.500 0.136 "GA(R)->EB" 2 1324430237
2.502 0.136 "GA(R)->EB" 2 1324430237
2.506 0.136 "GA(R)->EB" 2 1324430237
2.512 0.136 "GA(R)->EB" 2 1324430237
2.304 0.140 "GA(R)->EB" 2 1324430237
2.317 0.139 "GA(R)->EB" 2 1324430237
2.320 0.139 "GA(R)->EB" 2 1324430237
2.330 0.139 "GA(R)->EB" 2 1324430237
2.333 0.139 "GA(R)->EB" 2 1324430237
2.337 0.139 "GA(R)->EB" 2 1324430237
2.344 0.139 "GA(R)->EB" 2 1324430237
2.345 0.139 "GA(R)->EB" 2 1324430237
2.353 0.139 "GA(R)->EB" 2 1324430237
2.374 0.138 "GA(R)->EB" 2 1324430237
2.362 0.139 "GA(R)->EB" 2 1324430237
2.364 0.139 "GA(R)->EB" 2 1324430237
2.362 0.139 "GA(R)->EB" 2 1324430237
2.365 0.139 "GA(R)->EB" 2 1324430237
2.363 0.139 "GA(R)->EB" 2 1324430237
2.364 0.139 "GA(R)->EB" 2 1324430237
2.365 0.139 "GA(R)->EB" 2 1324430237
2.365 0.139 "GA(R)->EB" 2 1324430237
2.325 0.139 "GA(R)->EB" 2 1324430237
2.334 0.139 "GA(R)->EB" 2 1324430237
2.338 0.139 "GA(R)->EB" 2 1324430237
2.340 0.139 "GA(R)->EB" 2 1324430237
2.343 0.139 "GA(R)->EB" 2 1324430237
2.344 0.139 "GA(R)->EB" 2 1324430237
2.344 0.139 "GA(R)->EB" 2 1324430237
2.340 0.139 "GA(R)->EB" 2 1324430237
2.346 0.139 "GA(R)->EB" 2 1324430237
2.347 0.139 "GA(R)->EB" 2 1324430237
2.350 0.139 "GA(R)->EB" 2 1324430237
2.350 0.139 "GA(R)->EB" 2 1324430237
2.356 0.139 "GA(R)->EB" 2 1324430237
2.358 0.139 "GA(R)->EB" 2 1324430237
2.362 0.139 "GA(R)->EB" 2 1324430237
2.363 0.139 "GA(R)->EB" 2 1324430237
2.356 0.139 "GA(R)->EB" 2 1324430237
2.357 0.139 "GA(R)->EB" 2 1324430237
2.366 0.139 "GA(R)->EB" 2 1324430237
2.367 0.138 "GA(R)->EB" 2 1324430237
2.376 0.138 "GA(R)->EB" 2 1324430237
2.355 0.139 "GA(R)->EB" 2 1324430237
2.352 0.139 "GA(R)->EB" 2 1324430237
2.355 0.139 "GA(R)->EB" 2 1324430237
2.361 0.139 "GA(R)->EB" 2 1324430237
2.361 0.139 "GA(R)->EB" 2 1324430237
2.361 0.139 "GA(R)->EB" 2 1324430237
2.375 0.138 "GA(R)->EB" 2 1324430237
2.375 0.138 "GA(R)->EB" 2 1324430237
2.375 0.138 "GA(R)->EB" 2 1324430237
2.410 0.138 "GA(R)->EB" 2 1324430237
2.412 0.138 "GA(R)->EB" 2 1324430237
2.432 0.137 "GA(R)->EB" 2 1324430237
2.436 0.137 "GA(R)->EB" 2 1324430237
2.436 0.137 "GA(R)->EB" 2 1324430237
2.397 0.138 "GA(R)->EB" 2 1324430237
2.404 0.138 "GA(R)->EB" 2 1324430237
2.379 0.138 "GA(R)->EB" 2 1324430237
2.394 0.138 "GA(R)->EB" 2 1324430237
2.419 0.138 "GA(R)->EB" 2 1324430237
2.424 0.137 "GA(R)->EB" 2 1324430237
2.469 0.137 "GA(R)->EB" 2 1324430237
2.480 0.136 "GA(R)->EB" 2 1324430237
2.483 0.136 "GA(R)->EB" 2 1324430237
2.520 0.136 "GA(R)->EB" 2 1324430237
2.524 0.136 "GA(R)->EB" 2 1324430237
2.531 0.136 "GA(R)->EB" 2 1324430237
2.536 0.136 "GA(R)->EB" 2 1324430237
2.536 0.136 "GA(R)->EB" 2 1324430237
2.536 0.136 "GA(R)->EB" 2 1324430237
2.537 0.136 "GA(R)->EB" 2 1324430237
2.543 0.135 "GA(R)->EB" 2 1324430237
2.538 0.136 "GA(R)->EB" 2 1324430237
2.539 0.135 "GA(R)->EB" 2 1324430237
2.541 0.135 "GA(R)->EB" 2 1324430237
2.542 0.135 "GA(R)->EB" 2 1324430237
2.543 0.135 "GA(R)->EB" 2 1324430237
2.544 0.135 "GA(R)->EB" 2 1324430237
2.544 0.135 "GA(R)->EB" 2 1324430237
2.544 0.135 "GA(R)->EB" 2 1324430237
2.526 0.136 "GA(R)->EB" 2 1324430237
2.543 0.135 "GA(R)->EB" 2 1324430237
2.543 0.135 "GA(R)->EB" 2 1324430237
2.546 0.135 "GA(R)->EB" 2 1324430237
2.548 0.135 "GA(R)->EB" 2 1324430237
2.556 0.135 "GA(R)->EB" 2 1324430237
2.557 0.135 "GA(R)->EB" 2 1324430237
2.558 0.135 "GA(R)->EB" 2 1324430237
2.579 0.135 "GA(R)->EB" 2 1324430237
2.580 0.135 "GA(R)->EB" 2 1324430237
2.580 0.135 "GA(R)->EB" 2 1324430237
2.581 0.135 "GA(R)->EB" 2 1324430237
2.547 0.135 "GA(R)->EB" 2 1324430237
2.546 0.135 "GA(R)->EB" 2 1324430237
2.489 0.136 "GA(R)->EB" 2 1324430237
2.490 0.136 "GA(R)->EB" 2 1324430237
2.515 0.136 "GA(R)->EB" 2 1324430237
2.533 0.136 "GA(R)->EB" 2 1324430237
2.568 0.135 "GA(R)->EB" 2 1324430237
2.574 0.135 "GA(R)->EB" 2 1324430237
2.606 0.134 "GA(R)->EB" 2 1324430237
2.611 0.134 "GA(R)->EB" 2 1324430237
2.614 0.134 "GA(R)->EB" 2 1324430237
2.607 0.134 "GA(R)->EB" 2 1324430237
2.608 0.134 "GA(R)->EB" 2 1324430237
2.618 0.134 "GA(R)->EB" 2 1324430237
2.620 0.134 "GA(R)->EB" 2 1324430237
2.620 0.134 "GA(R)->EB" 2 1324430237
2.619 0.134 "GA(R)->EB" 2 1324430237
2.619 0.134 "GA(R)->EB" 2 1324430237
2.619 0.134 "GA(R)->EB" 2 1324430237
2.620 0.134 "GA(R)->EB" 2 1324430237
2.621 0.134 "GA(R)->EB" 2 1324430237
2.614 0.134 "GA(R)->EB" 2 1324430237
2.615 0.134 "GA(R)->EB" 2 1324430237
2.614 0.134 "GA(R)->EB" 2 1324430237
2.615 0.134 "GA(R)->EB" 2 1324430237
2.636 0.134 "GA(R)->EB" 2 1324430237
2.637 0.134 "GA(R)->EB" 2 1324430237
2.643 0.134 "GA(R)->EB" 2 1324430237
2.313 0.139 "GA(R)->EB" 2 1324430237
2.325 0.139 "GA(R)->EB" 2 1324430237
2.329 0.139 "GA(R)->EB" 2 1324430237
2.324 0.139 "GA(R)->EB" 2 1324430237
2.332 0.139 "GA(R)->EB" 2 1324430237
2.334 0.139 "GA(R)->EB" 2 1324430237
2.334 0.139 "GA(R)->EB" 2 1324430237
2.332 0.139 "GA(R)->EB" 2 1324430237
2.322 0.139 "GA(R)->EB" 2 1324430237
2.322 0.139 "GA(R)->EB" 2 1324430237
2.323 0.139 "GA(R)->EB" 2 1324430237
2.326 0.139 "GA(R)->EB" 2 1324430237
2.327 0.139 "GA(R)->EB" 2 1324430237
2.326 0.139 "GA(R)->EB" 2 1324430237
2.327 0.139 "GA(R)->EB" 2 1324430237
2.331 0.139 "GA(R)->EB" 2 1324430237
2.332 0.139 "GA(R)->EB" 2 1324430237
2.332 0.139 "GA(R)->EB" 2 1324430237
2.332 0.139 "GA(R)->EB" 2 1324430237
2.335 0.139 "GA(R)->EB" 2 1324430237
2.335 0.139 "GA(R)->EB" 2 1324430237
2.337 0.139 "GA(R)->EB" 2 1324430237
2.342 0.139 "GA(R)->EB" 2 1324430237
2.331 0.139 "GA(R)->EB" 2 1324430237
2.337 0.139 "GA(R)->EB" 2 1324430237
2.340 0.139 "GA(R)->EB" 2 1324430237
2.346 0.139 "GA(R)->EB" 2 1324430237
2.354 0.139 "GA(R)->EB" 2 1324430237
2.372 0.138 "GA(R)->EB" 2 1324430237
2.365 0.139 "GA(R)->EB" 2 1324430237
2.384 0.138 "GA(R)->EB" 2 1324430237
2.407 0.138 "GA(R)->EB" 2 1324430237
2.408 0.138 "GA(R)->EB" 2 1324430237
2.408 0.138 "GA(R)->EB" 2 1324430237
2.495 0.136 "GA(R)->EB" 2 1313594496
2.495 0.136 "GA(R)->EB" 2 1313594496
2.496 0.136 "GA(R)->EB" 2 1313594496
2.496 0.136 "GA(R)->EB" 2 1313594496
2.402 0.138 "GA(R)->EB" 2 1313594496
2.401 0.138 "GA(R)->EB" 2 1313594496
2.401 0.138 "GA(R)->EB" 2 1313594496
2.379 0.138 "GA(R)->EB" 2 1313594496
2.377 0.138 "GA(R)->EB" 2 1313594496
2.373 0.138 "GA(R)->EB" 2 1313594496
2.372 0.138 "GA(R)->EB" 2 1313594496
2.378 0.138 "GA(R)->EB" 2 1313594496
2.377 0.138 "GA(R)->EB" 2 1313594496
2.381 0.138 "GA(R)->EB" 2 1313594496
2.379 0.138 "GA(R)->EB" 2 1313594496
2.379 0.138 "GA(R)->EB" 2 1313594496
2.368 0.139 "GA(R)->EB" 2 1313594496
2.369 0.139 "GA(R)->EB" 2 1313594496
2.384 0.138 "GA(R)->EB" 2 1313594496
2.385 0.138 "GA(R)->EB" 2 1313594496
2.364 0.139 "GA(R)->EB" 2 1313594496
2.364 0.139 "GA(R)->EB" 2 1313594496
2.347 0.139 "GA(R)->EB" 2 1313594496
2.348 0.139 "GA(R)->EB" 2 1313594496
2.353 0.139 "GA(R)->EB" 2 1313594496
2.353 0.139 "GA(R)->EB" 2 1313594496
2.345 0.139 "GA(R)->EB" 2 1313594496
2.345 0.139 "GA(R)->EB" 2 1313594496
2.340 0.139 "GA(R)->EB" 2 1313594496
2.341 0.139 "GA(R)->EB" 2 1313594496
2.338 0.139 "GA(R)->EB" 2 1313594496
2.319 0.139 "GA(R)->EB" 2 1313594496
2.322 0.139 "GA(R)->EB" 2 1313594496
2.323 0.139 "GA(R)->EB" 2 1313594496
2.323 0.139 "GA(R)->EB" 2 1313594496
2.325 0.139 "GA(R)->EB" 2 1313594496
2.326 0.139 "GA(R)->EB" 2 1313594496
2.335 0.139 "GA(R)->EB" 2 1313594496
2.335 0.139 "GA(R)->EB" 2 1313594496
2.341 0.139 "GA(R)->EB" 2 1313594496
2.335 0.139 "GA(R)->EB" 2 1313594496
2.348 0.139 "GA(R)->EB" 2 1313594496
2.311 0.140 "GA(R)->EB" 2 1313594496
2.300 0.140 "GA(R)->EB" 2 1313594496
2.332 0.139 "GA(R)->EB" 2 1313594496
2.337 0.139 "GA(R)->EB" 2 1313594496
2.347 0.139 "GA(R)->EB" 2 1313594496
2.370 0.139 "GA(R)->EB" 2 1313594496
2.371 0.139 "GA(R)->EB" 2 1313594496
2.371 0.139 "GA(R)->EB" 2 1313594496
2.371 0.139 "GA(R)->EB" 2 1313594496
2.371 0.139 "GA(R)->EB" 2 1313594496
2.374 0.138 "GA(R)->EB" 2 1313594496
2.375 0.138 "GA(R)->EB" 2 1313594496
2.373 0.138 "GA(R)->EB" 2 1313594496
2.373 0.138 "GA(R)->EB" 2 1313594496
2.374 0.138 "GA(R)->EB" 2 1313594496
2.374 0.138 "GA(R)->EB" 2 1313594496
2.374 0.138 "GA(R)->EB" 2 1313594496
2.375 0.138 "GA(R)->EB" 2 1313594496
2.378 0.138 "GA(R)->EB" 2 1313594496
2.373 0.138 "GA(R)->EB" 2 1313594496
2.373 0.138 "GA(R)->EB" 2 1313594496
2.382 0.138 "GA(R)->EB" 2 1313594496
2.387 0.138 "GA(R)->EB" 2 1313594496
2.393 0.138 "GA(R)->EB" 2 1313594496
2.394 0.138 "GA(R)->EB" 2 1313594496
2.395 0.138 "GA(R)->EB" 2 1313594496
2.390 0.138 "GA(R)->EB" 2 1313594496
2.390 0.138 "GA(R)->EB" 2 1313594496
2.344 0.139 "GA(R)->EB" 2 1313594496
2.358 0.139 "GA(R)->EB" 2 1313594496
2.359 0.139 "GA(R)->EB" 2 1313594496
2.361 0.139 "GA(R)->EB" 2 1313594496
2.364 0.139 "GA(R)->EB" 2 1313594496
2.364 0.139 "GA(R)->EB" 2 1313594496
2.365 0.139 "GA(R)->EB" 2 1313594496
2.367 0.139 "GA(R)->EB" 2 1313594496
2.376 0.138 "GA(R)->EB" 2 1313594496
2.382 0.138 "GA(R)->EB" 2 1313594496
2.389 0.138 "GA(R)->EB" 2 1313594496
2.364 0.139 "GA(R)->EB" 2 1313594496
2.365 0.139 "GA(R)->EB" 2 1313594496
2.372 0.138 "GA(R)->EB" 2 1313594496
2.374 0.138 "GA(R)->EB" 2 1313594496
2.380 0.138 "GA(R)->EB" 2 1313594496
2.381 0.138 "GA(R)->EB" 2 1313594496
2.383 0.138 "GA(R)->EB" 2 1313594496
2.393 0.138 "GA(R)->EB" 2 1313594496
2.388 0.138 "GA(R)->EB" 2 1313594496
2.391 0.138 "GA(R)->EB" 2 1313594496
2.395 0.138 "GA(R)->EB" 2 1313594496
2.410 0.138 "GA(R)->EB" 2 1313594496
2.410 0.138 "GA(R)->EB" 2 1313594496
2.411 0.138 "GA(R)->EB" 2 1313594496
2.412 0.138 "GA(R)->EB" 2 1313594496
2.413 0.138 "GA(R)->EB" 2 1313594496
2.351 0.139 "GA(R)->EB" 2 1313594496
2.362 0.139 "GA(R)->EB" 2 1313594496
2.362 0.139 "GA(R)->EB" 2 1313594496
2.369 0.139 "GA(R)->EB" 2 1313594496
2.390 0.138 "GA(R)->EB" 2 1313594496
2.391 0.138 "GA(R)->EB" 2 1313594496
2.403 0.138 "GA(R)->EB" 2 1313594496
2.410 0.138 "GA(R)->EB" 2 1313594496
2.410 0.138 "GA(R)->EB" 2 1313594496
2.439 0.137 "GA(R)->EB" 2 1313594496
2.447 0.137 "GA(R)->EB" 2 1313594496
2.449 0.137 "GA(R)->EB" 2 1313594496
2.454 0.137 "GA(R)->EB" 2 1313594496
2.454 0.137 "GA(R)->EB" 2 1313594496
2.451 0.137 "GA(R)->EB" 2 1313594496
2.451 0.137 "GA(R)->EB" 2 1313594496
2.459 0.137 "GA(R)->EB" 2 1313594496
2.468 0.137 "GA(R)->EB" 2 1313594496
2.467 0.137 "GA(R)->EB" 2 1313594496
2.478 0.137 "GA(R)->EB" 2 1313594496
2.442 0.137 "GA(R)->EB" 2 1313594496
2.465 0.137 "GA(R)->EB" 2 1313594496
2.489 0.136 "GA(R)->EB" 2 1313594496
2.491 0.136 "GA(R)->EB" 2 1313594496
2.491 0.136 "GA(R)->EB" 2 1313594496
2.491 0.136 "GA(R)->EB" 2 1313594496
2.501 0.136 "GA(R)->EB" 2 1313594496
2.501 0.136 "GA(R)->EB" 2 1313594496
2.502 0.136 "GA(R)->EB" 2 1313594496
2.501 0.136 "GA(R)->EB" 2 1313594496
2.503 0.136 "GA(R)->EB" 2 1313594496
2.503 0.136 "GA(R)->EB" 2 1313594496
2.503 0.136 "GA(R)->EB" 2 1313594496
2.489 0.136 "GA(R)->EB" 2 1313594496
2.487 0.137 "GA(R)->EB" 2 1313594496
2.484 0.137 "GA(R)->EB" 2 1313594496
2.489 0.136 "GA(R)->EB" 2 1313594496
2.490 0.136 "GA(R)->EB" 2 1313594496
2.491 0.136 "GA(R)->EB" 2 1313594496
2.492 0.136 "GA(R)->EB" 2 1313594496
2.493 0.136 "GA(R)->EB" 2 1313594496
2.494 0.136 "GA(R)->EB" 2 1313594496
2.501 0.136 "GA(R)->EB" 2 1313594496
2.502 0.136 "GA(R)->EB" 2 1313594496
2.511 0.136 "GA(R)->EB" 2 1313594496
2.511 0.136 "GA(R)->EB" 2 1313594496
2.487 0.136 "GA(R)->EB" 2 1313594496
2.489 0.136 "GA(R)->EB" 2 1313594496
2.494 0.136 "GA(R)->EB" 2 1313594496
2.500 0.136 "GA(R)->EB" 2 1313594496
2.291 0.140 "GA(R)->EB" 2 1313594496
2.305 0.140 "GA(R)->EB" 2 1313594496
2.308 0.140 "GA(R)->EB" 2 1313594496
2.318 0.139 "GA(R)->EB" 2 1313594496
2.321 0.139 "GA(R)->EB" 2 1313594496
2.325 0.139 "GA(R)->EB" 2 1313594496
2.332 0.139 "GA(R)->EB" 2 1313594496
2.333 0.139 "GA(R)->EB" 2 1313594496
2.341 0.139 "GA(R)->EB" 2 1313594496
2.363 0.139 "GA(R)->EB" 2 1313594496
2.350 0.139 "GA(R)->EB" 2 1313594496
2.352 0.139 "GA(R)->EB" 2 1313594496
2.350 0.139 "GA(R)->EB" 2 1313594496
2.353 0.139 "GA(R)->EB" 2 1313594496
2.352 0.139 "GA(R)->EB" 2 1313594496
2.353 0.139 "GA(R)->EB" 2 1313594496
2.353 0.139 "GA(R)->EB" 2 1313594496
2.353 0.139 "GA(R)->EB" 2 1313594496
2.313 0.140 "GA(R)->EB" 2 1313594496
2.322 0.139 "GA(R)->EB" 2 1313594496
2.326 0.139 "GA(R)->EB" 2 1313594496
2.328 0.139 "GA(R)->EB" 2 1313594496
2.331 0.139 "GA(R)->EB" 2 1313594496
2.332 0.139 "GA(R)->EB" 2 1313594496
2.333 0.139 "GA(R)->EB" 2 1313594496
2.328 0.139 "GA(R)->EB" 2 1313594496
2.335 0.139 "GA(R)->EB" 2 1313594496
2.335 0.139 "GA(R)->EB" 2 1313594496
2.338 0.139 "GA(R)->EB" 2 1313594496
2.338 0.139 "GA(R)->EB" 2 1313594496
2.344 0.139 "GA(R)->EB" 2 1313594496
2.346 0.139 "GA(R)->EB" 2 1313594496
2.351 0.139 "GA(R)->EB" 2 1313594496
2.351 0.139 "GA(R)->EB" 2 1313594496
2.344 0.139 "GA(R)->EB" 2 1313594496
2.345 0.139 "GA(R)->EB" 2 1313594496
2.355 0.139 "GA(R)->EB" 2 1313594496
2.355 0.139 "GA(R)->EB" 2 1313594496
2.365 0.139 "GA(R)->EB" 2 1313594496
2.343 0.139 "GA(R)->EB" 2 1313594496
2.340 0.139 "GA(R)->EB" 2 1313594496
2.343 0.139 "GA(R)->EB" 2 1313594496
2.349 0.139 "GA(R)->EB" 2 1313594496
2.350 0.139 "GA(R)->EB" 2 1313594496
2.350 0.139 "GA(R)->EB" 2 1313594496
2.363 0.139 "GA(R)->EB" 2 1313594496
2.363 0.139 "GA(R)->EB" 2 1313594496
2.364 0.139 "GA(R)->EB" 2 1313594496
2.397 0.138 "GA(R)->EB" 2 1313594496
2.400 0.138 "GA(R)->EB" 2 1313594496
2.420 0.138 "GA(R)->EB" 2 1313594496
2.424 0.138 "GA(R)->EB" 2 1313594496
2.424 0.138 "GA(R)->EB" 2 1313594496
2.385 0.138 "GA(R)->EB" 2 1313594496
2.392 0.138 "GA(R)->EB" 2 1313594496
2.368 0.139 "GA(R)->EB" 2 1313594496
2.382 0.138 "GA(R)->EB" 2 1313594496
2.406 0.138 "GA(R)->EB" 2 1313594496
2.412 0.138 "GA(R)->EB" 2 1313594496
2.458 0.137 "GA(R)->EB" 2 1313594496
2.469 0.137 "GA(R)->EB" 2 1313594496
2.471 0.137 "GA(R)->EB" 2 1313594496
2.508 0.136 "GA(R)->EB" 2 1313594496
2.512 0.136 "GA(R)->EB" 2 1313594496
2.519 0.136 "GA(R)->EB" 2 1313594496
2.524 0.136 "GA(R)->EB" 2 1313594496
2.524 0.136 "GA(R)->EB" 2 1313594496
2.524 0.136 "GA(R)->EB" 2 1313594496
2.525 0.136 "GA(R)->EB" 2 1313594496
2.531 0.136 "GA(R)->EB" 2 1313594496
2.526 0.136 "GA(R)->EB" 2 1313594496
2.527 0.136 "GA(R)->EB" 2 1313594496
2.529 0.136 "GA(R)->EB" 2 1313594496
2.531 0.136 "GA(R)->EB" 2 1313594496
2.531 0.136 "GA(R)->EB" 2 1313594496
2.532 0.136 "GA(R)->EB" 2 1313594496
2.532 0.136 "GA(R)->EB" 2 1313594496
2.533 0.136 "GA(R)->EB" 2 1313594496
2.514 0.136 "GA(R)->EB" 2 1313594496
2.531 0.136 "GA(R)->EB" 2 1313594496
2.531 0.136 "GA(R)->EB" 2 1313594496
2.534 0.136 "GA(R)->EB" 2 1313594496
2.536 0.136 "GA(R)->EB" 2 1313594496
2.544 0.135 "GA(R)->EB" 2 1313594496
2.545 0.135 "GA(R)->EB" 2 1313594496
2.546 0.135 "GA(R)->EB" 2 1313594496
2.568 0.135 "GA(R)->EB" 2 1313594496
2.569 0.135 "GA(R)->EB" 2 1313594496
2.569 0.135 "GA(R)->EB" 2 1313594496
2.569 0.135 "GA(R)->EB" 2 1313594496
2.535 0.136 "GA(R)->EB" 2 1313594496
2.535 0.136 "GA(R)->EB" 2 1313594496
2.477 0.137 "GA(R)->EB" 2 1313594496
2.477 0.137 "GA(R)->EB" 2 1313594496
2.503 0.136 "GA(R)->EB" 2 1313594496
2.521 0.136 "GA(R)->EB" 2 1313594496
2.556 0.135 "GA(R)->EB" 2 1313594496
2.562 0.135 "GA(R)->EB" 2 1313594496
2.594 0.135 "GA(R)->EB" 2 1313594496
2.598 0.135 "GA(R)->EB" 2 1313594496
2.602 0.134 "GA(R)->EB" 2 1313594496
2.595 0.135 "GA(R)->EB" 2 1313594496
2.595 0.135 "GA(R)->EB" 2 1313594496
2.606 0.134 "GA(R)->EB" 2 1313594496
2.608 0.134 "GA(R)->EB" 2 1313594496
2.608 0.134 "GA(R)->EB" 2 1313594496
2.606 0.134 "GA(R)->EB" 2 1313594496
2.607 0.134 "GA(R)->EB" 2 1313594496
2.607 0.134 "GA(R)->EB" 2 1313594496
2.608 0.134 "GA(R)->EB" 2 1313594496
2.609 0.134 "GA(R)->EB" 2 1313594496
2.602 0.134 "GA(R)->EB" 2 1313594496
2.603 0.134 "GA(R)->EB" 2 1313594496
2.602 0.134 "GA(R)->EB" 2 1313594496
2.603 0.134 "GA(R)->EB" 2 1313594496
2.624 0.134 "GA(R)->EB" 2 1313594496
2.625 0.134 "GA(R)->EB" 2 1313594496
2.631 0.134 "GA(R)->EB" 2 1313594496
2.300 0.140 "GA(R)->EB" 2 1313594496
2.313 0.140 "GA(R)->EB" 2 1313594496
2.317 0.140 "GA(R)->EB" 2 1313594496
2.312 0.140 "GA(R)->EB" 2 1313594496
2.320 0.139 "GA(R)->EB" 2 1313594496
2.322 0.139 "GA(R)->EB" 2 1313594496
2.322 0.139 "GA(R)->EB" 2 1313594496
2.320 0.139 "GA(R)->EB" 2 1313594496
2.309 0.140 "GA(R)->EB" 2 1313594496
2.309 0.140 "GA(R)->EB" 2 1313594496
2.310 0.140 "GA(R)->EB" 2 1313594496
2.314 0.140 "GA(R)->EB" 2 1313594496
2.314 0.140 "GA(R)->EB" 2 1313594496
2.314 0.140 "GA(R)->EB" 2 1313594496
2.315 0.140 "GA(R)->EB" 2 1313594496
2.319 0.139 "GA(R)->EB" 2 1313594496
2.320 0.139 "GA(R)->EB" 2 1313594496
2.320 0.139 "GA(R)->EB" 2 1313594496
2.320 0.139 "GA(R)->EB" 2 1313594496
2.323 0.139 "GA(R)->EB" 2 1313594496
2.323 0.139 "GA(R)->EB" 2 1313594496
2.325 0.139 "GA(R)->EB" 2 1313594496
2.330 0.139 "GA(R)->EB" 2 1313594496
2.319 0.139 "GA(R)->EB" 2 1313594496
2.325 0.139 "GA(R)->EB" 2 1313594496
2.328 0.139 "GA(R)->EB" 2 1313594496
2.334 0.139 "GA(R)->EB" 2 1313594496
2.343 0.139 "GA(R)->EB" 2 1313594496
2.361 0.139 "GA(R)->EB" 2 1313594496
2.353 0.139 "GA(R)->EB" 2 1313594496
2.372 0.139 "GA(R)->EB" 2 1313594496
2.394 0.138 "GA(R)->EB" 2 1313594496
2.395 0.138 "GA(R)->EB" 2 1313594496
2.396 0.138 "GA(R)->EB" 2 1313594496
2.438 0.138 "GA(R)->EB" 2 1313594496
2.438 0.138 "GA(R)->EB" 2 1313594496
2.438 0.138 "GA(R)->EB" 2 1313594496
2.438 0.138 "GA(R)->EB" 2 1313594496
2.344 0.139 "GA(R)->EB" 2 1313594496
2.343 0.139 "GA(R)->EB" 2 1313594496
2.343 0.139 "GA(R)->EB" 2 1313594496
2.322 0.140 "GA(R)->EB" 2 1313594496
2.320 0.140 "GA(R)->EB" 2 1313594496
2.316 0.140 "GA(R)->EB" 2 1313594496
2.315 0.140 "GA(R)->EB" 2 1313594496
2.321 0.140 "GA(R)->EB" 2 1313594496
2.321 0.140 "GA(R)->EB" 2 1313594496
2.324 0.140 "GA(R)->EB" 2 1313594496
2.322 0.140 "GA(R)->EB" 2 1313594496
2.323 0.140 "GA(R)->EB" 2 1313594496
2.310 0.140 "GA(R)->EB" 2 1313594496
2.311 0.140 "GA(R)->EB" 2 1313594496
2.327 0.140 "GA(R)->EB" 2 1313594496
2.328 0.140 "GA(R)->EB" 2 1313594496
2.307 0.140 "GA(R)->EB" 2 1313594496
2.307 0.140 "GA(R)->EB" 2 1313594496
2.288 0.140 "GA(R)->EB" 2 1313594496
2.289 0.140 "GA(R)->EB" 2 1313594496
2.295 0.140 "GA(R)->EB" 2 1313594496
2.295 0.140 "GA(R)->EB" 2 1313594496
2.287 0.140 "GA(R)->EB" 2 1313594496
2.287 0.140 "GA(R)->EB" 2 1313594496
2.281 0.140 "GA(R)->EB" 2 1313594496
2.281 0.140 "GA(R)->EB" 2 1313594496
2.278 0.140 "GA(R)->EB" 2 1313594496
2.260 0.141 "GA(R)->EB" 2 1313594496
2.263 0.141 "GA(R)->EB" 2 1313594496
2.264 0.141 "GA(R)->EB" 2 1313594496
2.265 0.141 "GA(R)->EB" 2 1313594496
2.266 0.141 "GA(R)->EB" 2 1313594496
2.267 0.141 "GA(R)->EB" 2 1313594496
2.275 0.140 "GA(R)->EB" 2 1313594496
2.275 0.140 "GA(R)->EB" 2 1313594496
2.282 0.140 "GA(R)->EB" 2 1313594496
2.275 0.140 "GA(R)->EB" 2 1313594496
2.289 0.140 "GA(R)->EB" 2 1313594496
2.253 0.141 "GA(R)->EB" 2 1313594496
2.242 0.141 "GA(R)->EB" 2 1313594496
2.273 0.140 "GA(R)->EB" 2 1313594496
2.278 0.140 "GA(R)->EB" 2 1313594496
2.288 0.140 "GA(R)->EB" 2 1313594496
2.313 0.140 "GA(R)->EB" 2 1313594496
2.313 0.140 "GA(R)->EB" 2 1313594496
2.314 0.140 "GA(R)->EB" 2 1313594496
2.314 0.140 "GA(R)->EB" 2 1313594496
2.314 0.140 "GA(R)->EB" 2 1313594496
2.317 0.140 "GA(R)->EB" 2 1313594496
2.318 0.140 "GA(R)->EB" 2 1313594496
2.316 0.140 "GA(R)->EB" 2 1313594496
2.316 0.140 "GA(R)->EB" 2 1313594496
2.316 0.140 "GA(R)->EB" 2 1313594496
2.317 0.140 "GA(R)->EB" 2 1313594496
2.317 0.140 "GA(R)->EB" 2 1313594496
2.318 0.140 "GA(R)->EB" 2 1313594496
2.322 0.140 "GA(R)->EB" 2 1313594496
2.316 0.140 "GA(R)->EB" 2 1313594496
2.316 0.140 "GA(R)->EB" 2 1313594496
2.325 0.140 "GA(R)->EB" 2 1313594496
2.330 0.139 "GA(R)->EB" 2 1313594496
2.336 0.139 "GA(R)->EB" 2 1313594496
2.336 0.139 "GA(R)->EB" 2 1313594496
2.337 0.139 "GA(R)->EB" 2 1313594496
2.333 0.139 "GA(R)->EB" 2 1313594496
2.333 0.139 "GA(R)->EB" 2 1313594496
2.285 0.140 "GA(R)->EB" 2 1313594496
2.300 0.140 "GA(R)->EB" 2 1313594496
2.301 0.140 "GA(R)->EB" 2 1313594496
2.303 0.140 "GA(R)->EB" 2 1313594496
2.306 0.140 "GA(R)->EB" 2 1313594496
2.307 0.140 "GA(R)->EB" 2 1313594496
2.307 0.140 "GA(R)->EB" 2 1313594496
2.310 0.140 "GA(R)->EB" 2 1313594496
2.319 0.140 "GA(R)->EB" 2 1313594496
2.325 0.140 "GA(R)->EB" 2 1313594496
2.332 0.139 "GA(R)->EB" 2 1313594496
2.307 0.140 "GA(R)->EB" 2 1313594496
2.308 0.140 "GA(R)->EB" 2 1313594496
2.315 0.140 "GA(R)->EB" 2 1313594496
2.317 0.140 "GA(R)->EB" 2 1313594496
2.323 0.140 "GA(R)->EB" 2 1313594496
2.324 0.140 "GA(R)->EB" 2 1313594496
2.326 0.140 "GA(R)->EB" 2 1313594496
2.336 0.139 "GA(R)->EB" 2 1313594496
2.331 0.139 "GA(R)->EB" 2 1313594496
2.334 0.139 "GA(R)->EB" 2 1313594496
2.337 0.139 "GA(R)->EB" 2 1313594496
2.352 0.139 "GA(R)->EB" 2 1313594496
2.352 0.139 "GA(R)->EB" 2 1313594496
2.353 0.139 "GA(R)->EB" 2 1313594496
2.353 0.139 "GA(R)->EB" 2 1313594496
2.355 0.139 "GA(R)->EB" 2 1313594496
2.292 0.140 "GA(R)->EB" 2 1313594496
2.304 0.140 "GA(R)->EB" 2 1313594496
2.304 0.140 "GA(R)->EB" 2 1313594496
2.312 0.140 "GA(R)->EB" 2 1313594496
2.332 0.139 "GA(R)->EB" 2 1313594496
2.334 0.139 "GA(R)->EB" 2 1313594496
2.345 0.139 "GA(R)->EB" 2 1313594496
2.352 0.139 "GA(R)->EB" 2 1313594496
2.352 0.139 "GA(R)->EB" 2 1313594496
2.380 0.139 "GA(R)->EB" 2 1313594496
2.388 0.138 "GA(R)->EB" 2 1313594496
2.390 0.138 "GA(R)->EB" 2 1313594496
2.395 0.138 "GA(R)->EB" 2 1313594496
2.396 0.138 "GA(R)->EB" 2 1313594496
2.393 0.138 "GA(R)->EB" 2 1313594496
2.393 0.138 "GA(R)->EB" 2 1313594496
2.401 0.138 "GA(R)->EB" 2 1313594496
2.410 0.138 "GA(R)->EB" 2 1313594496
2.409 0.138 "GA(R)->EB" 2 1313594496
2.421 0.138 "GA(R)->EB" 2 1313594496
2.383 0.138 "GA(R)->EB" 2 1313594496
2.407 0.138 "GA(R)->EB" 2 1313594496
2.432 0.138 "GA(R)->EB" 2 1313594496
2.434 0.138 "GA(R)->EB" 2 1313594496
2.434 0.138 "GA(R)->EB" 2 1313594496
2.433 0.138 "GA(R)->EB" 2 1313594496
2.443 0.137 "GA(R)->EB" 2 1313594496
2.443 0.137 "GA(R)->EB" 2 1313594496
2.444 0.137 "GA(R)->EB" 2 1313594496
2.443 0.137 "GA(R)->EB" 2 1313594496
2.445 0.137 "GA(R)->EB" 2 1313594496
2.445 0.137 "GA(R)->EB" 2 1313594496
2.445 0.137 "GA(R)->EB" 2 1313594496
2.432 0.138 "GA(R)->EB" 2 1313594496
2.429 0.138 "GA(R)->EB" 2 1313594496
2.427 0.138 "GA(R)->EB" 2 1313594496
2.432 0.138 "GA(R)->EB" 2 1313594496
2.433 0.138 "GA(R)->EB" 2 1313594496
2.434 0.138 "GA(R)->EB" 2 1313594496
2.435 0.138 "GA(R)->EB" 2 1313594496
2.435 0.138 "GA(R)->EB" 2 1313594496
2.437 0.138 "GA(R)->EB" 2 1313594496
2.443 0.137 "GA(R)->EB" 2 1313594496
2.444 0.137 "GA(R)->EB" 2 1313594496
2.453 0.137 "GA(R)->EB" 2 1313594496
2.453 0.137 "GA(R)->EB" 2 1313594496
2.430 0.138 "GA(R)->EB" 2 1313594496
2.432 0.138 "GA(R)->EB" 2 1313594496
2.436 0.138 "GA(R)->EB" 2 1313594496
2.442 0.137 "GA(R)->EB" 2 1313594496
2.234 0.141 "GA(R)->EB" 2 1313594496
2.247 0.141 "GA(R)->EB" 2 1313594496
2.250 0.141 "GA(R)->EB" 2 1313594496
2.259 0.141 "GA(R)->EB" 2 1313594496
2.262 0.141 "GA(R)->EB" 2 1313594496
2.267 0.141 "GA(R)->EB" 2 1313594496
2.273 0.140 "GA(R)->EB" 2 1313594496
2.274 0.140 "GA(R)->EB" 2 1313594496
2.282 0.140 "GA(R)->EB" 2 1313594496
2.305 0.140 "GA(R)->EB" 2 1313594496
2.291 0.140 "GA(R)->EB" 2 1313594496
2.294 0.140 "GA(R)->EB" 2 1313594496
2.292 0.140 "GA(R)->EB" 2 1313594496
2.295 0.140 "GA(R)->EB" 2 1313594496
2.293 0.140 "GA(R)->EB" 2 1313594496
2.294 0.140 "GA(R)->EB" 2 1313594496
2.295 0.140 "GA(R)->EB" 2 1313594496
2.295 0.140 "GA(R)->EB" 2 1313594496
2.254 0.141 "GA(R)->EB" 2 1313594496
2.264 0.141 "GA(R)->EB" 2 1313594496
2.267 0.141 "GA(R)->EB" 2 1313594496
2.269 0.141 "GA(R)->EB" 2 1313594496
2.272 0.140 "GA(R)->EB" 2 1313594496
2.273 0.140 "GA(R)->EB" 2 1313594496
2.273 0.140 "GA(R)->EB" 2 1313594496
2.269 0.141 "GA(R)->EB" 2 1313594496
2.275 0.140 "GA(R)->EB" 2 1313594496
2.275 0.140 "GA(R)->EB" 2 1313594496
2.279 0.140 "GA(R)->EB" 2 1313594496
2.279 0.140 "GA(R)->EB" 2 1313594496
2.285 0.140 "GA(R)->EB" 2 1313594496
2.287 0.140 "GA(R)->EB" 2 1313594496
2.292 0.140 "GA(R)->EB" 2 1313594496
2.293 0.140 "GA(R)->EB" 2 1313594496
2.285 0.140 "GA(R)->EB" 2 1313594496
2.287 0.140 "GA(R)->EB" 2 1313594496
2.296 0.140 "GA(R)->EB" 2 1313594496
2.297 0.140 "GA(R)->EB" 2 1313594496
2.307 0.140 "GA(R)->EB" 2 1313594496
2.284 0.140 "GA(R)->EB" 2 1313594496
2.281 0.140 "GA(R)->EB" 2 1313594496
2.284 0.140 "GA(R)->EB" 2 1313594496
2.290 0.140 "GA(R)->EB" 2 1313594496
2.291 0.140 "GA(R)->EB" 2 1313594496
2.291 0.140 "GA(R)->EB" 2 1313594496
2.306 0.140 "GA(R)->EB" 2 1313594496
2.306 0.140 "GA(R)->EB" 2 1313594496
2.306 0.140 "GA(R)->EB" 2 1313594496
2.340 0.139 "GA(R)->EB" 2 1313594496
2.342 0.139 "GA(R)->EB" 2 1313594496
2.361 0.139 "GA(R)->EB" 2 1313594496
2.365 0.139 "GA(R)->EB" 2 1313594496
2.366 0.139 "GA(R)->EB" 2 1313594496
2.328 0.139 "GA(R)->EB" 2 1313594496
2.334 0.139 "GA(R)->EB" 2 1313594496
2.310 0.140 "GA(R)->EB" 2 1313594496
2.325 0.140 "GA(R)->EB" 2 1313594496
2.348 0.139 "GA(R)->EB" 2 1313594496
2.353 0.139 "GA(R)->EB" 2 1313594496
2.400 0.138 "GA(R)->EB" 2 1313594496
2.411 0.138 "GA(R)->EB" 2 1313594496
2.414 0.138 "GA(R)->EB" 2 1313594496
2.450 0.137 "GA(R)->EB" 2 1313594496
2.454 0.137 "GA(R)->EB" 2 1313594496
2.460 0.137 "GA(R)->EB" 2 1313594496
2.465 0.137 "GA(R)->EB" 2 1313594496
2.465 0.137 "GA(R)->EB" 2 1313594496
2.466 0.137 "GA(R)->EB" 2 1313594496
2.466 0.137 "GA(R)->EB" 2 1313594496
2.472 0.137 "GA(R)->EB" 2 1313594496
2.467 0.137 "GA(R)->EB" 2 1313594496
2.468 0.137 "GA(R)->EB" 2 1313594496
2.470 0.137 "GA(R)->EB" 2 1313594496
2.472 0.137 "GA(R)->EB" 2 1313594496
2.472 0.137 "GA(R)->EB" 2 1313594496
2.473 0.137 "GA(R)->EB" 2 1313594496
2.473 0.137 "GA(R)->EB" 2 1313594496
2.473 0.137 "GA(R)->EB" 2 1313594496
2.455 0.137 "GA(R)->EB" 2 1313594496
2.472 0.137 "GA(R)->EB" 2 1313594496
2.472 0.137 "GA(R)->EB" 2 1313594496
2.475 0.137 "GA(R)->EB" 2 1313594496
2.477 0.137 "GA(R)->EB" 2 1313594496
2.485 0.137 "GA(R)->EB" 2 1313594496
2.487 0.137 "GA(R)->EB" 2 1313594496
2.487 0.137 "GA(R)->EB" 2 1313594496
2.510 0.136 "GA(R)->EB" 2 1313594496
2.511 0.136 "GA(R)->EB" 2 1313594496
2.511 0.136 "GA(R)->EB" 2 1313594496
2.512 0.136 "GA(R)->EB" 2 1313594496
2.476 0.137 "GA(R)->EB" 2 1313594496
2.475 0.137 "GA(R)->EB" 2 1313594496
2.420 0.138 "GA(R)->EB" 2 1313594496
2.420 0.138 "GA(R)->EB" 2 1313594496
2.445 0.137 "GA(R)->EB" 2 1313594496
2.462 0.137 "GA(R)->EB" 2 1313594496
2.498 0.136 "GA(R)->EB" 2 1313594496
2.504 0.136 "GA(R)->EB" 2 1313594496
2.536 0.136 "GA(R)->EB" 2 1313594496
2.541 0.136 "GA(R)->EB" 2 1313594496
2.544 0.136 "GA(R)->EB" 2 1313594496
2.537 0.136 "GA(R)->EB" 2 1313594496
2.538 0.136 "GA(R)->EB" 2 1313594496
2.548 0.136 "GA(R)->EB" 2 1313594496
2.550 0.136 "GA(R)->EB" 2 1313594496
2.550 0.136 "GA(R)->EB" 2 1313594496
2.548 0.136 "GA(R)->EB" 2 1313594496
2.548 0.136 "GA(R)->EB" 2 1313594496
2.549 0.136 "GA(R)->EB" 2 1313594496
2.550 0.136 "GA(R)->EB" 2 1313594496
2.551 0.136 "GA(R)->EB" 2 1313594496
2.544 0.136 "GA(R)->EB" 2 1313594496
2.545 0.136 "GA(R)->EB" 2 1313594496
2.544 0.136 "GA(R)->EB" 2 1313594496
2.545 0.136 "GA(R)->EB" 2 1313594496
2.566 0.135 "GA(R)->EB" 2 1313594496
2.566 0.135 "GA(R)->EB" 2 1313594496
2.572 0.135 "GA(R)->EB" 2 1313594496
2.242 0.141 "GA(R)->EB" 2 1313594496
2.255 0.141 "GA(R)->EB" 2 1313594496
2.259 0.141 "GA(R)->EB" 2 1313594496
2.254 0.141 "GA(R)->EB" 2 1313594496
2.262 0.141 "GA(R)->EB" 2 1313594496
2.263 0.141 "GA(R)->EB" 2 1313594496
2.263 0.141 "GA(R)->EB" 2 1313594496
2.261 0.141 "GA(R)->EB" 2 1313594496
2.251 0.141 "GA(R)->EB" 2 1313594496
2.251 0.141 "GA(R)->EB" 2 1313594496
2.252 0.141 "GA(R)->EB" 2 1313594496
2.256 0.141 "GA(R)->EB" 2 1313594496
2.256 0.141 "GA(R)->EB" 2 1313594496
2.256 0.141 "GA(R)->EB" 2 1313594496
2.257 0.141 "GA(R)->EB" 2 1313594496
2.260 0.141 "GA(R)->EB" 2 1313594496
2.261 0.141 "GA(R)->EB" 2 1313594496
2.262 0.141 "GA(R)->EB" 2 1313594496
2.262 0.141 "GA(R)->EB" 2 1313594496
2.264 0.141 "GA(R)->EB" 2 1313594496
2.264 0.141 "GA(R)->EB" 2 1313594496
2.266 0.141 "GA(R)->EB" 2 1313594496
2.271 0.140 "GA(R)->EB" 2 1313594496
2.260 0.141 "GA(R)->EB" 2 1313594496
2.266 0.141 "GA(R)->EB" 2 1313594496
2.269 0.141 "GA(R)->EB" 2 1313594496
2.275 0.140 "GA(R)->EB" 2 1313594496
2.284 0.140 "GA(R)->EB" 2 1313594496
2.303 0.140 "GA(R)->EB" 2 1313594496
2.295 0.140 "GA(R)->EB" 2 1313594496
2.315 0.140 "GA(R)->EB" 2 1313594496
2.337 0.139 "GA(R)->EB" 2 1313594496
2.338 0.139 "GA(R)->EB" 2 1313594496
2.338 0.139 "GA(R)->EB" 2 1313594496
2.487 0.137 "GA(R)->EB" 2 5812983734
2.487 0.137 "GA(R)->EB" 2 5812983734
2.488 0.137 "GA(R)->EB" 2 5812983734
2.488 0.137 "GA(R)->EB" 2 5812983734
2.394 0.138 "GA(R)->EB" 2 5812983734
2.393 0.138 "GA(R)->EB" 2 5812983734
2.393 0.138 "GA(R)->EB" 2 5812983734
2.372 0.139 "GA(R)->EB" 2 5812983734
2.370 0.139 "GA(R)->EB" 2 5812983734
2.366 0.139 "GA(R)->EB" 2 5812983734
2.365 0.139 "GA(R)->EB" 2 5812983734
2.371 0.139 "GA(R)->EB" 2 5812983734
2.370 0.139 "GA(R)->EB" 2 5812983734
2.374 0.139 "GA(R)->EB" 2 5812983734
2.372 0.139 "GA(R)->EB" 2 5812983734
2.372 0.139 "GA(R)->EB" 2 5812983734
2.360 0.139 "GA(R)->EB" 2 5812983734
2.361 0.139 "GA(R)->EB" 2 5812983734
2.376 0.139 "GA(R)->EB" 2 5812983734
2.377 0.139 "GA(R)->EB" 2 5812983734
2.357 0.139 "GA(R)->EB" 2 5812983734
2.357 0.139 "GA(R)->EB" 2 5812983734
2.339 0.139 "GA(R)->EB" 2 5812983734
2.340 0.139 "GA(R)->EB" 2 5812983734
2.346 0.139 "GA(R)->EB" 2 5812983734
2.346 0.139 "GA(R)->EB" 2 5812983734
2.338 0.139 "GA(R)->EB" 2 5812983734
2.338 0.139 "GA(R)->EB" 2 5812983734
2.333 0.140 "GA(R)->EB" 2 5812983734
2.333 0.140 "GA(R)->EB" 2 5812983734
2.330 0.140 "GA(R)->EB" 2 5812983734
2.311 0.140 "GA(R)->EB" 2 5812983734
2.314 0.140 "GA(R)->EB" 2 5812983734
2.316 0.140 "GA(R)->EB" 2 5812983734
2.316 0.140 "GA(R)->EB" 2 5812983734
2.318 0.140 "GA(R)->EB" 2 5812983734
2.319 0.140 "GA(R)->EB" 2 5812983734
2.327 0.140 "GA(R)->EB" 2 5812983734
2.327 0.140 "GA(R)->EB" 2 5812983734
2.334 0.140 "GA(R)->EB" 2 5812983734
2.327 0.140 "GA(R)->EB" 2 5812983734
2.341 0.139 "GA(R)->EB" 2 5812983734
2.304 0.140 "GA(R)->EB" 2 5812983734
2.292 0.140 "GA(R)->EB" 2 5812983734
2.324 0.140 "GA(R)->EB" 2 5812983734
2.330 0.140 "GA(R)->EB" 2 5812983734
2.339 0.139 "GA(R)->EB" 2 5812983734
2.363 0.139 "GA(R)->EB" 2 5812983734
2.363 0.139 "GA(R)->EB" 2 5812983734
2.364 0.139 "GA(R)->EB" 2 5812983734
2.364 0.139 "GA(R)->EB" 2 5812983734
2.364 0.139 "GA(R)->EB" 2 5812983734
2.367 0.139 "GA(R)->EB" 2 5812983734
2.368 0.139 "GA(R)->EB" 2 5812983734
2.366 0.139 "GA(R)->EB" 2 5812983734
2.366 0.139 "GA(R)->EB" 2 5812983734
2.366 0.139 "GA(R)->EB" 2 5812983734
2.367 0.139 "GA(R)->EB" 2 5812983734
2.366 0.139 "GA(R)->EB" 2 5812983734
2.368 0.139 "GA(R)->EB" 2 5812983734
2.371 0.139 "GA(R)->EB" 2 5812983734
2.366 0.139 "GA(R)->EB" 2 5812983734
2.366 0.139 "GA(R)->EB" 2 5812983734
2.374 0.139 "GA(R)->EB" 2 5812983734
2.379 0.139 "GA(R)->EB" 2 5812983734
2.386 0.139 "GA(R)->EB" 2 5812983734
2.386 0.139 "GA(R)->EB" 2 5812983734
2.387 0.139 "GA(R)->EB" 2 5812983734
2.383 0.139 "GA(R)->EB" 2 5812983734
2.383 0.139 "GA(R)->EB" 2 5812983734
2.337 0.139 "GA(R)->EB" 2 5812983734
2.351 0.139 "GA(R)->EB" 2 5812983734
2.352 0.139 "GA(R)->EB" 2 5812983734
2.354 0.139 "GA(R)->EB" 2 5812983734
2.357 0.139 "GA(R)->EB" 2 5812983734
2.357 0.139 "GA(R)->EB" 2 5812983734
2.357 0.139 "GA(R)->EB" 2 5812983734
2.360 0.139 "GA(R)->EB" 2 5812983734
2.369 0.139 "GA(R)->EB" 2 5812983734
2.375 0.139 "GA(R)->EB" 2 5812983734
2.382 0.139 "GA(R)->EB" 2 5812983734
2.357 0.139 "GA(R)->EB" 2 5812983734
2.358 0.139 "GA(R)->EB" 2 5812983734
2.365 0.139 "GA(R)->EB" 2 5812983734
2.367 0.139 "GA(R)->EB" 2 5812983734
2.373 0.139 "GA(R)->EB" 2 5812983734
2.374 0.139 "GA(R)->EB" 2 5812983734
2.375 0.139 "GA(R)->EB" 2 5812983734
2.386 0.139 "GA(R)->EB" 2 5812983734
2.381 0.139 "GA(R)->EB" 2 5812983734
2.383 0.139 "GA(R)->EB" 2 5812983734
2.387 0.139 "GA(R)->EB" 2 5812983734
2.402 0.138 "GA(R)->EB" 2 5812983734
2.402 0.138 "GA(R)->EB" 2 5812983734
2.404 0.138 "GA(R)->EB" 2 5812983734
2.404 0.138 "GA(R)->EB" 2 5812983734
2.405 0.138 "GA(R)->EB" 2 5812983734
2.343 0.139 "GA(R)->EB" 2 5812983734
2.355 0.139 "GA(R)->EB" 2 5812983734
2.355 0.139 "GA(R)->EB" 2 5812983734
2.362 0.139 "GA(R)->EB" 2 5812983734
2.382 0.139 "GA(R)->EB" 2 5812983734
2.383 0.139 "GA(R)->EB" 2 5812983734
2.395 0.138 "GA(R)->EB" 2 5812983734
2.402 0.138 "GA(R)->EB" 2 5812983734
2.402 0.138 "GA(R)->EB" 2 5812983734
2.432 0.138 "GA(R)->EB" 2 5812983734
2.440 0.138 "GA(R)->EB" 2 5812983734
2.441 0.138 "GA(R)->EB" 2 5812983734
2.446 0.138 "GA(R)->EB" 2 5812983734
2.447 0.138 "GA(R)->EB" 2 5812983734
2.444 0.138 "GA(R)->EB" 2 5812983734
2.444 0.138 "GA(R)->EB" 2 5812983734
2.451 0.137 "GA(R)->EB" 2 5812983734
2.460 0.137 "GA(R)->EB" 2 5812983734
2.460 0.137 "GA(R)->EB" 2 5812983734
2.471 0.137 "GA(R)->EB" 2 5812983734
2.434 0.138 "GA(R)->EB" 2 5812983734
2.457 0.137 "GA(R)->EB" 2 5812983734
2.481 0.137 "GA(R)->EB" 2 5812983734
2.484 0.137 "GA(R)->EB" 2 5812983734
2.484 0.137 "GA(R)->EB" 2 5812983734
2.483 0.137 "GA(R)->EB" 2 5812983734
2.493 0.137 "GA(R)->EB" 2 5812983734
2.493 0.137 "GA(R)->EB" 2 5812983734
2.494 0.137 "GA(R)->EB" 2 5812983734
2.493 0.137 "GA(R)->EB" 2 5812983734
2.495 0.137 "GA(R)->EB" 2 5812983734
2.496 0.137 "GA(R)->EB" 2 5812983734
2.495 0.137 "GA(R)->EB" 2 5812983734
2.481 0.137 "GA(R)->EB" 2 5812983734
2.479 0.137 "GA(R)->EB" 2 5812983734
2.476 0.137 "GA(R)->EB" 2 5812983734
2.482 0.137 "GA(R)->EB" 2 5812983734
2.482 0.137 "GA(R)->EB" 2 5812983734
2.483 0.137 "GA(R)->EB" 2 5812983734
2.484 0.137 "GA(R)->EB" 2 5812983734
2.485 0.137 "GA(R)->EB" 2 5812983734
2.487 0.137 "GA(R)->EB" 2 5812983734
2.494 0.137 "GA(R)->EB" 2 5812983734
2.494 0.137 "GA(R)->EB" 2 5812983734
2.503 0.137 "GA(R)->EB" 2 5812983734
2.504 0.137 "GA(R)->EB" 2 5812983734
2.479 0.137 "GA(R)->EB" 2 5812983734
2.482 0.137 "GA(R)->EB" 2 5812983734
2.486 0.137 "GA(R)->EB" 2 5812983734
2.492 0.137 "GA(R)->EB" 2 5812983734
2.284 0.140 "GA(R)->EB" 2 5812983734
2.297 0.140 "GA(R)->EB" 2 5812983734
2.300 0.140 "GA(R)->EB" 2 5812983734
2.310 0.140 "GA(R)->EB" 2 5812983734
2.314 0.140 "GA(R)->EB" 2 5812983734
2.318 0.140 "GA(R)->EB" 2 5812983734
2.325 0.140 "GA(R)->EB" 2 5812983734
2.326 0.140 "GA(R)->EB" 2 5812983734
2.334 0.140 "GA(R)->EB" 2 5812983734
2.355 0.139 "GA(R)->EB" 2 5812983734
2.343 0.139 "GA(R)->EB" 2 5812983734
2.345 0.139 "GA(R)->EB" 2 5812983734
2.343 0.139 "GA(R)->EB" 2 5812983734
2.346 0.139 "GA(R)->EB" 2 5812983734
2.344 0.139 "GA(R)->EB" 2 5812983734
2.345 0.139 "GA(R)->EB" 2 5812983734
2.346 0.139 "GA(R)->EB" 2 5812983734
2.346 0.139 "GA(R)->EB" 2 5812983734
2.305 0.140 "GA(R)->EB" 2 5812983734
2.315 0.140 "GA(R)->EB" 2 5812983734
2.318 0.140 "GA(R)->EB" 2 5812983734
2.320 0.140 "GA(R)->EB" 2 5812983734
2.323 0.140 "GA(R)->EB" 2 5812983734
2.325 0.140 "GA(R)->EB" 2 5812983734
2.325 0.140 "GA(R)->EB" 2 5812983734
2.321 0.140 "GA(R)->EB" 2 5812983734
2.327 0.140 "GA(R)->EB" 2 5812983734
2.327 0.140 "GA(R)->EB" 2 5812983734
2.331 0.140 "GA(R)->EB" 2 5812983734
2.331 0.140 "GA(R)->EB" 2 5812983734
2.336 0.139 "GA(R)->EB" 2 5812983734
2.339 0.139 "GA(R)->EB" 2 5812983734
2.343 0.139 "GA(R)->EB" 2 5812983734
2.344 0.139 "GA(R)->EB" 2 5812983734
2.337 0.139 "GA(R)->EB" 2 5812983734
2.338 0.139 "GA(R)->EB" 2 5812983734
2.347 0.139 "GA(R)->EB" 2 5812983734
2.348 0.139 "GA(R)->EB" 2 5812983734
2.357 0.139 "GA(R)->EB" 2 5812983734
2.336 0.139 "GA(R)->EB" 2 5812983734
2.333 0.140 "GA(R)->EB" 2 5812983734
2.336 0.139 "GA(R)->EB" 2 5812983734
2.342 0.139 "GA(R)->EB" 2 5812983734
2.342 0.139 "GA(R)->EB" 2 5812983734
2.342 0.139 "GA(R)->EB" 2 5812983734
2.356 0.139 "GA(R)->EB" 2 5812983734
2.356 0.139 "GA(R)->EB" 2 5812983734
2.357 0.139 "GA(R)->EB" 2 5812983734
2.390 0.139 "GA(R)->EB" 2 5812983734
2.392 0.138 "GA(R)->EB" 2 5812983734
2.412 0.138 "GA(R)->EB" 2 5812983734
2.417 0.138 "GA(R)->EB" 2 5812983734
2.417 0.138 "GA(R)->EB" 2 5812983734
2.377 0.139 "GA(R)->EB" 2 5812983734
2.384 0.139 "GA(R)->EB" 2 5812983734
2.361 0.139 "GA(R)->EB" 2 5812983734
2.375 0.139 "GA(R)->EB" 2 5812983734
2.399 0.138 "GA(R)->EB" 2 5812983734
2.404 0.138 "GA(R)->EB" 2 5812983734
2.450 0.137 "GA(R)->EB" 2 5812983734
2.461 0.137 "GA(R)->EB" 2 5812983734
2.464 0.137 "GA(R)->EB" 2 5812983734
2.500 0.137 "GA(R)->EB" 2 5812983734
2.504 0.136 "GA(R)->EB" 2 5812983734
2.511 0.136 "GA(R)->EB" 2 5812983734
2.517 0.136 "GA(R)->EB" 2 5812983734
2.517 0.136 "GA(R)->EB" 2 5812983734
2.517 0.136 "GA(R)->EB" 2 5812983734
2.518 0.136 "GA(R)->EB" 2 5812983734
2.524 0.136 "GA(R)->EB" 2 5812983734
2.519 0.136 "GA(R)->EB" 2 5812983734
2.520 0.136 "GA(R)->EB" 2 5812983734
2.521 0.136 "GA(R)->EB" 2 5812983734
2.523 0.136 "GA(R)->EB" 2 5812983734
2.524 0.136 "GA(R)->EB" 2 5812983734
2.524 0.136 "GA(R)->EB" 2 5812983734
2.525 0.136 "GA(R)->EB" 2 5812983734
2.525 0.136 "GA(R)->EB" 2 5812983734
2.506 0.136 "GA(R)->EB" 2 5812983734
2.524 0.136 "GA(R)->EB" 2 5812983734
2.524 0.136 "GA(R)->EB" 2 5812983734
2.527 0.136 "GA(R)->EB" 2 5812983734
2.528 0.136 "GA(R)->EB" 2 5812983734
2.537 0.136 "GA(R)->EB" 2 5812983734
2.538 0.136 "GA(R)->EB" 2 5812983734
2.539 0.136 "GA(R)->EB" 2 5812983734
2.561 0.136 "GA(R)->EB" 2 5812983734
2.561 0.136 "GA(R)->EB" 2 5812983734
2.562 0.136 "GA(R)->EB" 2 5812983734
2.562 0.135 "GA(R)->EB" 2 5812983734
2.527 0.136 "GA(R)->EB" 2 5812983734
2.527 0.136 "GA(R)->EB" 2 5812983734
2.469 0.137 "GA(R)->EB" 2 5812983734
2.470 0.137 "GA(R)->EB" 2 5812983734
2.495 0.137 "GA(R)->EB" 2 5812983734
2.513 0.136 "GA(R)->EB" 2 5812983734
2.549 0.136 "GA(R)->EB" 2 5812983734
2.555 0.136 "GA(R)->EB" 2 5812983734
2.586 0.135 "GA(R)->EB" 2 5812983734
2.591 0.135 "GA(R)->EB" 2 5812983734
2.594 0.135 "GA(R)->EB" 2 5812983734
2.587 0.135 "GA(R)->EB" 2 5812983734
2.588 0.135 "GA(R)->EB" 2 5812983734
2.599 0.135 "GA(R)->EB" 2 5812983734
2.600 0.135 "GA(R)->EB" 2 5812983734
2.600 0.135 "GA(R)->EB" 2 5812983734
2.599 0.135 "GA(R)->EB" 2 5812983734
2.599 0.135 "GA(R)->EB" 2 5812983734
2.599 0.135 "GA(R)->EB" 2 5812983734
2.600 0.135 "GA(R)->EB" 2 5812983734
2.601 0.135 "GA(R)->EB" 2 5812983734
2.594 0.135 "GA(R)->EB" 2 5812983734
2.595 0.135 "GA(R)->EB" 2 5812983734
2.594 0.135 "GA(R)->EB" 2 5812983734
2.595 0.135 "GA(R)->EB" 2 5812983734
2.617 0.135 "GA(R)->EB" 2 5812983734
2.617 0.135 "GA(R)->EB" 2 5812983734
2.623 0.134 "GA(R)->EB" 2 5812983734
2.293 0.140 "GA(R)->EB" 2 5812983734
2.306 0.140 "GA(R)->EB" 2 5812983734
2.310 0.140 "GA(R)->EB" 2 5812983734
2.304 0.140 "GA(R)->EB" 2 5812983734
2.313 0.140 "GA(R)->EB" 2 5812983734
2.314 0.140 "GA(R)->EB" 2 5812983734
2.314 0.140 "GA(R)->EB" 2 5812983734
2.312 0.140 "GA(R)->EB" 2 5812983734
2.302 0.140 "GA(R)->EB" 2 5812983734
2.302 0.140 "GA(R)->EB" 2 5812983734
2.303 0.140 "GA(R)->EB" 2 5812983734
2.306 0.140 "GA(R)->EB" 2 5812983734
2.307 0.140 "GA(R)->EB" 2 5812983734
2.306 0.140 "GA(R)->EB" 2 5812983734
2.308 0.140 "GA(R)->EB" 2 5812983734
2.311 0.140 "GA(R)->EB" 2 5812983734
2.312 0.140 "GA(R)->EB" 2 5812983734
2.313 0.140 "GA(R)->EB" 2 5812983734
2.313 0.140 "GA(R)->EB" 2 5812983734
2.315 0.140 "GA(R)->EB" 2 5812983734
2.315 0.140 "GA(R)->EB" 2 5812983734
2.318 0.140 "GA(R)->EB" 2 5812983734
2.323 0.140 "GA(R)->EB" 2 5812983734
2.311 0.140 "GA(R)->EB" 2 5812983734
2.318 0.140 "GA(R)->EB" 2 5812983734
2.321 0.140 "GA(R)->EB" 2 5812983734
2.327 0.140 "GA(R)->EB" 2 5812983734
2.335 0.140 "GA(R)->EB" 2 5812983734
2.353 0.139 "GA(R)->EB" 2 5812983734
2.346 0.139 "GA(R)->EB" 2 5812983734
2.365 0.139 "GA(R)->EB" 2 5812983734
2.386 0.139 "GA(R)->EB" 2 5812983734
2.387 0.139 "GA(R)->EB" 2 5812983734
2.388 0.139 "GA(R)->EB" 2 5812983734
2.490 0.137 "GA(R)->EB" 2 1313594496
2.490 0.137 "GA(R)->EB" 2 1313594496
2.490 0.137 "GA(R)->EB" 2 1313594496
2.491 0.137 "GA(R)->EB" 2 1313594496
2.397 0.138 "GA(R)->EB" 2 1313594496
2.395 0.138 "GA(R)->EB" 2 1313594496
2.396 0.138 "GA(R)->EB" 2 1313594496
2.374 0.139 "GA(R)->EB" 2 1313594496
2.372 0.139 "GA(R)->EB" 2 1313594496
2.368 0.139 "GA(R)->EB" 2 1313594496
2.368 0.139 "GA(R)->EB" 2 1313594496
2.373 0.139 "GA(R)->EB" 2 1313594496
2.373 0.139 "GA(R)->EB" 2 1313594496
2.376 0.139 "GA(R)->EB" 2 1313594496
2.374 0.139 "GA(R)->EB" 2 1313594496
2.374 0.139 "GA(R)->EB" 2 1313594496
2.363 0.139 "GA(R)->EB" 2 1313594496
2.364 0.139 "GA(R)->EB" 2 1313594496
2.379 0.138 "GA(R)->EB" 2 1313594496
2.380 0.138 "GA(R)->EB" 2 1313594496
2.360 0.139 "GA(R)->EB" 2 1313594496
2.360 0.139 "GA(R)->EB" 2 1313594496
2.342 0.139 "GA(R)->EB" 2 1313594496
2.343 0.139 "GA(R)->EB" 2 1313594496
2.348 0.139 "GA(R)->EB" 2 1313594496
2.349 0.139 "GA(R)->EB" 2 1313594496
2.340 0.139 "GA(R)->EB" 2 1313594496
2.340 0.139 "GA(R)->EB" 2 1313594496
2.335 0.139 "GA(R)->EB" 2 1313594496
2.336 0.139 "GA(R)->EB" 2 1313594496
2.333 0.139 "GA(R)->EB" 2 1313594496
2.314 0.140 "GA(R)->EB" 2 1313594496
2.317 0.140 "GA(R)->EB" 2 1313594496
2.318 0.140 "GA(R)->EB" 2 1313594496
2.318 0.140 "GA(R)->EB" 2 1313594496
2.320 0.140 "GA(R)->EB" 2 1313594496
2.321 0.140 "GA(R)->EB" 2 1313594496
2.330 0.139 "GA(R)->EB" 2 1313594496
2.330 0.139 "GA(R)->EB" 2 1313594496
2.336 0.139 "GA(R)->EB" 2 1313594496
2.330 0.139 "GA(R)->EB" 2 1313594496
2.343 0.139 "GA(R)->EB" 2 1313594496
2.306 0.140 "GA(R)->EB" 2 1313594496
2.295 0.140 "GA(R)->EB" 2 1313594496
2.327 0.139 "GA(R)->EB" 2 1313594496
2.332 0.139 "GA(R)->EB" 2 1313594496
2.342 0.139 "GA(R)->EB" 2 1313594496
2.365 0.139 "GA(R)->EB" 2 1313594496
2.366 0.139 "GA(R)->EB" 2 1313594496
2.366 0.139 "GA(R)->EB" 2 1313594496
2.366 0.139 "GA(R)->EB" 2 1313594496
2.366 0.139 "GA(R)->EB" 2 1313594496
2.369 0.139 "GA(R)->EB" 2 1313594496
2.370 0.139 "GA(R)->EB" 2 1313594496
2.368 0.139 "GA(R)->EB" 2 1313594496
2.368 0.139 "GA(R)->EB" 2 1313594496
2.369 0.139 "GA(R)->EB" 2 1313594496
2.369 0.139 "GA(R)->EB" 2 1313594496
2.369 0.139 "GA(R)->EB" 2 1313594496
2.370 0.139 "GA(R)->EB" 2 1313594496
2.374 0.139 "GA(R)->EB" 2 1313594496
2.368 0.139 "GA(R)->EB" 2 1313594496
2.368 0.139 "GA(R)->EB" 2 1313594496
2.377 0.139 "GA(R)->EB" 2 1313594496
2.382 0.138 "GA(R)->EB" 2 1313594496
2.388 0.138 "GA(R)->EB" 2 1313594496
2.389 0.138 "GA(R)->EB" 2 1313594496
2.390 0.138 "GA(R)->EB" 2 1313594496
2.385 0.138 "GA(R)->EB" 2 1313594496
2.385 0.138 "GA(R)->EB" 2 1313594496
2.339 0.139 "GA(R)->EB" 2 1313594496
2.353 0.139 "GA(R)->EB" 2 1313594496
2.354 0.139 "GA(R)->EB" 2 1313594496
2.356 0.139 "GA(R)->EB" 2 1313594496
2.359 0.139 "GA(R)->EB" 2 1313594496
2.359 0.139 "GA(R)->EB" 2 1313594496
2.360 0.139 "GA(R)->EB" 2 1313594496
2.363 0.139 "GA(R)->EB" 2 1313594496
2.371 0.139 "GA(R)->EB" 2 1313594496
2.377 0.138 "GA(R)->EB" 2 1313594496
2.384 0.138 "GA(R)->EB" 2 1313594496
2.360 0.139 "GA(R)->EB" 2 1313594496
2.360 0.139 "GA(R)->EB" 2 1313594496
2.368 0.139 "GA(R)->EB" 2 1313594496
2.369 0.139 "GA(R)->EB" 2 1313594496
2.375 0.139 "GA(R)->EB" 2 1313594496
2.376 0.139 "GA(R)->EB" 2 1313594496
2.378 0.138 "GA(R)->EB" 2 1313594496
2.388 0.138 "GA(R)->EB" 2 1313594496
2.383 0.138 "GA(R)->EB" 2 1313594496
2.386 0.138 "GA(R)->EB" 2 1313594496
2.390 0.138 "GA(R)->EB" 2 1313594496
2.405 0.138 "GA(R)->EB" 2 1313594496
2.405 0.138 "GA(R)->EB" 2 1313594496
2.406 0.138 "GA(R)->EB" 2 1313594496
2.406 0.138 "GA(R)->EB" 2 1313594496
2.408 0.138 "GA(R)->EB" 2 1313594496
2.346 0.139 "GA(R)->EB" 2 1313594496
2.357 0.139 "GA(R)->EB" 2 1313594496
2.357 0.139 "GA(R)->EB" 2 1313594496
2.364 0.139 "GA(R)->EB" 2 1313594496
2.384 0.138 "GA(R)->EB" 2 1313594496
2.386 0.138 "GA(R)->EB" 2 1313594496
2.397 0.138 "GA(R)->EB" 2 1313594496
2.405 0.138 "GA(R)->EB" 2 1313594496
2.405 0.138 "GA(R)->EB" 2 1313594496
2.434 0.138 "GA(R)->EB" 2 1313594496
2.442 0.137 "GA(R)->EB" 2 1313594496
2.444 0.137 "GA(R)->EB" 2 1313594496
2.449 0.137 "GA(R)->EB" 2 1313594496
2.449 0.137 "GA(R)->EB" 2 1313594496
2.446 0.137 "GA(R)->EB" 2 1313594496
2.446 0.137 "GA(R)->EB" 2 1313594496
2.454 0.137 "GA(R)->EB" 2 1313594496
2.463 0.137 "GA(R)->EB" 2 1313594496
2.462 0.137 "GA(R)->EB" 2 1313594496
2.473 0.137 "GA(R)->EB" 2 1313594496
2.437 0.137 "GA(R)->EB" 2 1313594496
2.460 0.137 "GA(R)->EB" 2 1313594496
2.484 0.137 "GA(R)->EB" 2 1313594496
2.486 0.137 "GA(R)->EB" 2 1313594496
2.486 0.137 "GA(R)->EB" 2 1313594496
2.486 0.137 "GA(R)->EB" 2 1313594496
2.495 0.136 "GA(R)->EB" 2 1313594496
2.496 0.136 "GA(R)->EB" 2 1313594496
2.497 0.136 "GA(R)->EB" 2 1313594496
2.496 0.136 "GA(R)->EB" 2 1313594496
2.498 0.136 "GA(R)->EB" 2 1313594496
2.498 0.136 "GA(R)->EB" 2 1313594496
2.498 0.136 "GA(R)->EB" 2 1313594496
2.484 0.137 "GA(R)->EB" 2 1313594496
2.481 0.137 "GA(R)->EB" 2 1313594496
2.478 0.137 "GA(R)->EB" 2 1313594496
2.484 0.137 "GA(R)->EB" 2 1313594496
2.485 0.137 "GA(R)->EB" 2 1313594496
2.486 0.137 "GA(R)->EB" 2 1313594496
2.487 0.137 "GA(R)->EB" 2 1313594496
2.487 0.137 "GA(R)->EB" 2 1313594496
2.489 0.137 "GA(R)->EB" 2 1313594496
2.496 0.136 "GA(R)->EB" 2 1313594496
2.496 0.136 "GA(R)->EB" 2 1313594496
2.506 0.136 "GA(R)->EB" 2 1313594496
2.506 0.136 "GA(R)->EB" 2 1313594496
2.482 0.137 "GA(R)->EB" 2 1313594496
2.484 0.137 "GA(R)->EB" 2 1313594496
2.489 0.137 "GA(R)->EB" 2 1313594496
2.495 0.136 "GA(R)->EB" 2 1313594496
2.286 0.140 "GA(R)->EB" 2 1313594496
2.299 0.140 "GA(R)->EB" 2 1313594496
2.303 0.140 "GA(R)->EB" 2 1313594496
2.312 0.140 "GA(R)->EB" 2 1313594496
2.316 0.140 "GA(R)->EB" 2 1313594496
2.320 0.140 "GA(R)->EB" 2 1313594496
2.327 0.139 "GA(R)->EB" 2 1313594496
2.328 0.139 "GA(R)->EB" 2 1313594496
2.336 0.139 "GA(R)->EB" 2 1313594496
2.358 0.139 "GA(R)->EB" 2 1313594496
2.345 0.139 "GA(R)->EB" 2 1313594496
2.347 0.139 "GA(R)->EB" 2 1313594496
2.345 0.139 "GA(R)->EB" 2 1313594496
2.348 0.139 "GA(R)->EB" 2 1313594496
2.347 0.139 "GA(R)->EB" 2 1313594496
2.348 0.139 "GA(R)->EB" 2 1313594496
2.348 0.139 "GA(R)->EB" 2 1313594496
2.348 0.139 "GA(R)->EB" 2 1313594496
2.308 0.140 "GA(R)->EB" 2 1313594496
2.317 0.140 "GA(R)->EB" 2 1313594496
2.321 0.140 "GA(R)->EB" 2 1313594496
2.323 0.139 "GA(R)->EB" 2 1313594496
2.326 0.139 "GA(R)->EB" 2 1313594496
2.327 0.139 "GA(R)->EB" 2 1313594496
2.328 0.139 "GA(R)->EB" 2 1313594496
2.323 0.139 "GA(R)->EB" 2 1313594496
2.330 0.139 "GA(R)->EB" 2 1313594496
2.330 0.139 "GA(R)->EB" 2 1313594496
2.333 0.139 "GA(R)->EB" 2 1313594496
2.333 0.139 "GA(R)->EB" 2 1313594496
2.339 0.139 "GA(R)->EB" 2 1313594496
2.341 0.139 "GA(R)->EB" 2 1313594496
2.346 0.139 "GA(R)->EB" 2 1313594496
2.346 0.139 "GA(R)->EB" 2 1313594496
2.339 0.139 "GA(R)->EB" 2 1313594496
2.341 0.139 "GA(R)->EB" 2 1313594496
2.350 0.139 "GA(R)->EB" 2 1313594496
2.350 0.139 "GA(R)->EB" 2 1313594496
2.360 0.139 "GA(R)->EB" 2 1313594496
2.338 0.139 "GA(R)->EB" 2 1313594496
2.335 0.139 "GA(R)->EB" 2 1313594496
2.338 0.139 "GA(R)->EB" 2 1313594496
2.344 0.139 "GA(R)->EB" 2 1313594496
2.345 0.139 "GA(R)->EB" 2 1313594496
2.345 0.139 "GA(R)->EB" 2 1313594496
2.358 0.139 "GA(R)->EB" 2 1313594496
2.358 0.139 "GA(R)->EB" 2 1313594496
2.359 0.139 "GA(R)->EB" 2 1313594496
2.392 0.138 "GA(R)->EB" 2 1313594496
2.395 0.138 "GA(R)->EB" 2 1313594496
2.415 0.138 "GA(R)->EB" 2 1313594496
2.419 0.138 "GA(R)->EB" 2 1313594496
2.419 0.138 "GA(R)->EB" 2 1313594496
2.379 0.138 "GA(R)->EB" 2 1313594496
2.386 0.138 "GA(R)->EB" 2 1313594496
2.363 0.139 "GA(R)->EB" 2 1313594496
2.377 0.138 "GA(R)->EB" 2 1313594496
2.401 0.138 "GA(R)->EB" 2 1313594496
2.406 0.138 "GA(R)->EB" 2 1313594496
2.453 0.137 "GA(R)->EB" 2 1313594496
2.464 0.137 "GA(R)->EB" 2 1313594496
2.466 0.137 "GA(R)->EB" 2 1313594496
2.503 0.136 "GA(R)->EB" 2 1313594496
2.507 0.136 "GA(R)->EB" 2 1313594496
2.514 0.136 "GA(R)->EB" 2 1313594496
2.519 0.136 "GA(R)->EB" 2 1313594496
2.519 0.136 "GA(R)->EB" 2 1313594496
2.519 0.136 "GA(R)->EB" 2 1313594496
2.520 0.136 "GA(R)->EB" 2 1313594496
2.526 0.136 "GA(R)->EB" 2 1313594496
2.521 0.136 "GA(R)->EB" 2 1313594496
2.522 0.136 "GA(R)->EB" 2 1313594496
2.524 0.136 "GA(R)->EB" 2 1313594496
2.526 0.136 "GA(R)->EB" 2 1313594496
2.526 0.136 "GA(R)->EB" 2 1313594496
2.527 0.136 "GA(R)->EB" 2 1313594496
2.527 0.136 "GA(R)->EB" 2 1313594496
2.528 0.136 "GA(R)->EB" 2 1313594496
2.509 0.136 "GA(R)->EB" 2 1313594496
2.526 0.136 "GA(R)->EB" 2 1313594496
2.526 0.136 "GA(R)->EB" 2 1313594496
2.529 0.136 "GA(R)->EB" 2 1313594496
2.531 0.136 "GA(R)->EB" 2 1313594496
2.539 0.136 "GA(R)->EB" 2 1313594496
2.540 0.136 "GA(R)->EB" 2 1313594496
2.541 0.136 "GA(R)->EB" 2 1313594496
2.563 0.135 "GA(R)->EB" 2 1313594496
2.564 0.135 "GA(R)->EB" 2 1313594496
2.564 0.135 "GA(R)->EB" 2 1313594496
2.564 0.135 "GA(R)->EB" 2 1313594496
2.530 0.136 "GA(R)->EB" 2 1313594496
2.530 0.136 "GA(R)->EB" 2 1313594496
2.472 0.137 "GA(R)->EB" 2 1313594496
2.472 0.137 "GA(R)->EB" 2 1313594496
2.498 0.136 "GA(R)->EB" 2 1313594496
2.516 0.136 "GA(R)->EB" 2 1313594496
2.551 0.135 "GA(R)->EB" 2 1313594496
2.557 0.135 "GA(R)->EB" 2 1313594496
2.589 0.135 "GA(R)->EB" 2 1313594496
2.593 0.135 "GA(R)->EB" 2 1313594496
2.597 0.135 "GA(R)->EB" 2 1313594496
2.590 0.135 "GA(R)->EB" 2 1313594496
2.590 0.135 "GA(R)->EB" 2 1313594496
2.601 0.135 "GA(R)->EB" 2 1313594496
2.602 0.135 "GA(R)->EB" 2 1313594496
2.602 0.135 "GA(R)->EB" 2 1313594496
2.601 0.135 "GA(R)->EB" 2 1313594496
2.601 0.135 "GA(R)->EB" 2 1313594496
2.602 0.135 "GA(R)->EB" 2 1313594496
2.603 0.135 "GA(R)->EB" 2 1313594496
2.604 0.135 "GA(R)->EB" 2 1313594496
2.596 0.135 "GA(R)->EB" 2 1313594496
2.598 0.135 "GA(R)->EB" 2 1313594496
2.597 0.135 "GA(R)->EB" 2 1313594496
2.597 0.135 "GA(R)->EB" 2 1313594496
2.619 0.134 "GA(R)->EB" 2 1313594496
2.620 0.134 "GA(R)->EB" 2 1313594496
2.626 0.134 "GA(R)->EB" 2 1313594496
2.295 0.140 "GA(R)->EB" 2 1313594496
2.308 0.140 "GA(R)->EB" 2 1313594496
2.312 0.140 "GA(R)->EB" 2 1313594496
2.307 0.140 "GA(R)->EB" 2 1313594496
2.315 0.140 "GA(R)->EB" 2 1313594496
2.316 0.140 "GA(R)->EB" 2 1313594496
2.317 0.140 "GA(R)->EB" 2 1313594496
2.315 0.140 "GA(R)->EB" 2 1313594496
2.304 0.140 "GA(R)->EB" 2 1313594496
2.304 0.140 "GA(R)->EB" 2 1313594496
2.305 0.140 "GA(R)->EB" 2 1313594496
2.309 0.140 "GA(R)->EB" 2 1313594496
2.309 0.140 "GA(R)->EB" 2 1313594496
2.309 0.140 "GA(R)->EB" 2 1313594496
2.310 0.140 "GA(R)->EB" 2 1313594496
2.314 0.140 "GA(R)->EB" 2 1313594496
2.315 0.140 "GA(R)->EB" 2 1313594496
2.315 0.140 "GA(R)->EB" 2 1313594496
2.315 0.140 "GA(R)->EB" 2 1313594496
2.318 0.140 "GA(R)->EB" 2 1313594496
2.318 0.140 "GA(R)->EB" 2 1313594496
2.320 0.140 "GA(R)->EB" 2 1313594496
2.325 0.139 "GA(R)->EB" 2 1313594496
2.314 0.140 "GA(R)->EB" 2 1313594496
2.320 0.140 "GA(R)->EB" 2 1313594496
2.323 0.139 "GA(R)->EB" 2 1313594496
2.329 0.139 "GA(R)->EB" 2 1313594496
2.338 0.139 "GA(R)->EB" 2 1313594496
2.356 0.139 "GA(R)->EB" 2 1313594496
2.348 0.139 "GA(R)->EB" 2 1313594496
2.367 0.139 "GA(R)->EB" 2 1313594496
2.389 0.138 "GA(R)->EB" 2 1313594496
2.390 0.138 "GA(R)->EB" 2 1313594496
2.390 0.138 "GA(R)->EB" 2 1313594496
2.488 0.136 "GA(R)->EB" 2 5812983734
2.488 0.136 "GA(R)->EB" 2 5812983734
2.489 0.136 "GA(R)->EB" 2 5812983734
2.489 0.136 "GA(R)->EB" 2 5812983734
2.395 0.138 "GA(R)->EB" 2 5812983734
2.393 0.138 "GA(R)->EB" 2 5812983734
2.394 0.138 "GA(R)->EB" 2 5812983734
2.372 0.138 "GA(R)->EB" 2 5812983734
2.371 0.138 "GA(R)->EB" 2 5812983734
2.366 0.138 "GA(R)->EB" 2 5812983734
2.366 0.138 "GA(R)->EB" 2 5812983734
2.371 0.138 "GA(R)->EB" 2 5812983734
2.371 0.138 "GA(R)->EB" 2 5812983734
2.374 0.138 "GA(R)->EB" 2 5812983734
2.372 0.138 "GA(R)->EB" 2 5812983734
2.373 0.138 "GA(R)->EB" 2 5812983734
2.361 0.139 "GA(R)->EB" 2 5812983734
2.362 0.139 "GA(R)->EB" 2 5812983734
2.377 0.138 "GA(R)->EB" 2 5812983734
2.378 0.138 "GA(R)->EB" 2 5812983734
2.358 0.139 "GA(R)->EB" 2 5812983734
2.358 0.139 "GA(R)->EB" 2 5812983734
2.340 0.139 "GA(R)->EB" 2 5812983734
2.341 0.139 "GA(R)->EB" 2 5812983734
2.347 0.139 "GA(R)->EB" 2 5812983734
2.347 0.139 "GA(R)->EB" 2 5812983734
2.339 0.139 "GA(R)->EB" 2 5812983734
2.339 0.139 "GA(R)->EB" 2 5812983734
2.334 0.139 "GA(R)->EB" 2 5812983734
2.334 0.139 "GA(R)->EB" 2 5812983734
2.331 0.139 "GA(R)->EB" 2 5812983734
2.312 0.139 "GA(R)->EB" 2 5812983734
2.315 0.139 "GA(R)->EB" 2 5812983734
2.316 0.139 "GA(R)->EB" 2 5812983734
2.317 0.139 "GA(R)->EB" 2 5812983734
2.318 0.139 "GA(R)->EB" 2 5812983734
2.319 0.139 "GA(R)->EB" 2 5812983734
2.328 0.139 "GA(R)->EB" 2 5812983734
2.328 0.139 "GA(R)->EB" 2 5812983734
2.335 0.139 "GA(R)->EB" 2 5812983734
2.328 0.139 "GA(R)->EB" 2 5812983734
2.341 0.139 "GA(R)->EB" 2 5812983734
2.304 0.140 "GA(R)->EB" 2 5812983734
2.293 0.140 "GA(R)->EB" 2 5812983734
2.325 0.139 "GA(R)->EB" 2 5812983734
2.330 0.139 "GA(R)->EB" 2 5812983734
2.340 0.139 "GA(R)->EB" 2 5812983734
2.363 0.139 "GA(R)->EB" 2 5812983734
2.364 0.139 "GA(R)->EB" 2 5812983734
2.364 0.139 "GA(R)->EB" 2 5812983734
2.365 0.139 "GA(R)->EB" 2 5812983734
2.365 0.139 "GA(R)->EB" 2 5812983734
2.368 0.138 "GA(R)->EB" 2 5812983734
2.368 0.138 "GA(R)->EB" 2 5812983734
2.367 0.138 "GA(R)->EB" 2 5812983734
2.367 0.138 "GA(R)->EB" 2 5812983734
2.367 0.138 "GA(R)->EB" 2 5812983734
2.367 0.138 "GA(R)->EB" 2 5812983734
2.367 0.138 "GA(R)->EB" 2 5812983734
2.368 0.138 "GA(R)->EB" 2 5812983734
2.372 0.138 "GA(R)->EB" 2 5812983734
2.367 0.138 "GA(R)->EB" 2 5812983734
2.367 0.138 "GA(R)->EB" 2 5812983734
2.375 0.138 "GA(R)->EB" 2 5812983734
2.380 0.138 "GA(R)->EB" 2 5812983734
2.386 0.138 "GA(R)->EB" 2 5812983734
2.387 0.138 "GA(R)->EB" 2 5812983734
2.388 0.138 "GA(R)->EB" 2 5812983734
2.383 0.138 "GA(R)->EB" 2 5812983734
2.383 0.138 "GA(R)->EB" 2 5812983734
2.337 0.139 "GA(R)->EB" 2 5812983734
2.351 0.139 "GA(R)->EB" 2 5812983734
2.352 0.139 "GA(R)->EB" 2 5812983734
2.355 0.139 "GA(R)->EB" 2 5812983734
2.357 0.139 "GA(R)->EB" 2 5812983734
2.358 0.139 "GA(R)->EB" 2 5812983734
2.358 0.139 "GA(R)->EB" 2 5812983734
2.361 0.139 "GA(R)->EB" 2 5812983734
2.369 0.138 "GA(R)->EB" 2 5812983734
2.375 0.138 "GA(R)->EB" 2 5812983734
2.382 0.138 "GA(R)->EB" 2 5812983734
2.358 0.139 "GA(R)->EB" 2 5812983734
2.359 0.139 "GA(R)->EB" 2 5812983734
2.366 0.138 "GA(R)->EB" 2 5812983734
2.367 0.138 "GA(R)->EB" 2 5812983734
2.374 0.138 "GA(R)->EB" 2 5812983734
2.374 0.138 "GA(R)->EB" 2 5812983734
2.376 0.138 "GA(R)->EB" 2 5812983734
2.386 0.138 "GA(R)->EB" 2 5812983734
2.381 0.138 "GA(R)->EB" 2 5812983734
2.384 0.138 "GA(R)->EB" 2 5812983734
2.388 0.138 "GA(R)->EB" 2 5812983734
2.403 0.138 "GA(R)->EB" 2 5812983734
2.403 0.138 "GA(R)->EB" 2 5812983734
2.404 0.138 "GA(R)->EB" 2 5812983734
2.405 0.138 "GA(R)->EB" 2 5812983734
2.406 0.138 "GA(R)->EB" 2 5812983734
2.344 0.139 "GA(R)->EB" 2 5812983734
2.355 0.139 "GA(R)->EB" 2 5812983734
2.355 0.139 "GA(R)->EB" 2 5812983734
2.362 0.139 "GA(R)->EB" 2 5812983734
2.383 0.138 "GA(R)->EB" 2 5812983734
2.384 0.138 "GA(R)->EB" 2 5812983734
2.396 0.138 "GA(R)->EB" 2 5812983734
2.403 0.138 "GA(R)->EB" 2 5812983734
2.403 0.138 "GA(R)->EB" 2 5812983734
2.432 0.137 "GA(R)->EB" 2 5812983734
2.440 0.137 "GA(R)->EB" 2 5812983734
2.442 0.137 "GA(R)->EB" 2 5812983734
2.447 0.137 "GA(R)->EB" 2 5812983734
2.447 0.137 "GA(R)->EB" 2 5812983734
2.445 0.137 "GA(R)->EB" 2 5812983734
2.445 0.137 "GA(R)->EB" 2 5812983734
2.452 0.137 "GA(R)->EB" 2 5812983734
2.461 0.137 "GA(R)->EB" 2 5812983734
2.460 0.137 "GA(R)->EB" 2 5812983734
2.471 0.137 "GA(R)->EB" 2 5812983734
2.435 0.137 "GA(R)->EB" 2 5812983734
2.458 0.137 "GA(R)->EB" 2 5812983734
2.482 0.136 "GA(R)->EB" 2 5812983734
2.484 0.136 "GA(R)->EB" 2 5812983734
2.484 0.136 "GA(R)->EB" 2 5812983734
2.484 0.136 "GA(R)->EB" 2 5812983734
2.494 0.136 "GA(R)->EB" 2 5812983734
2.494 0.136 "GA(R)->EB" 2 5812983734
2.495 0.136 "GA(R)->EB" 2 5812983734
2.494 0.136 "GA(R)->EB" 2 5812983734
2.496 0.136 "GA(R)->EB" 2 5812983734
2.496 0.136 "GA(R)->EB" 2 5812983734
2.496 0.136 "GA(R)->EB" 2 5812983734
2.482 0.136 "GA(R)->EB" 2 5812983734
2.479 0.136 "GA(R)->EB" 2 5812983734
2.477 0.137 "GA(R)->EB" 2 5812983734
2.482 0.136 "GA(R)->EB" 2 5812983734
2.483 0.136 "GA(R)->EB" 2 5812983734
2.484 0.136 "GA(R)->EB" 2 5812983734
2.485 0.136 "GA(R)->EB" 2 5812983734
2.485 0.136 "GA(R)->EB" 2 5812983734
2.487 0.136 "GA(R)->EB" 2 5812983734
2.494 0.136 "GA(R)->EB" 2 5812983734
2.494 0.136 "GA(R)->EB" 2 5812983734
2.504 0.136 "GA(R)->EB" 2 5812983734
2.504 0.136 "GA(R)->EB" 2 5812983734
2.480 0.136 "GA(R)->EB" 2 5812983734
2.482 0.136 "GA(R)->EB" 2 5812983734
2.487 0.136 "GA(R)->EB" 2 5812983734
2.493 0.136 "GA(R)->EB" 2 5812983734
2.284 0.140 "GA(R)->EB" 2 5812983734
2.297 0.140 "GA(R)->EB" 2 5812983734
2.301 0.140 "GA(R)->EB" 2 5812983734
2.311 0.139 "GA(R)->EB" 2 5812983734
2.314 0.139 "GA(R)->EB" 2 5812983734
2.319 0.139 "GA(R)->EB" 2 5812983734
2.325 0.139 "GA(R)->EB" 2 5812983734
2.326 0.139 "GA(R)->EB" 2 5812983734
2.334 0.139 "GA(R)->EB" 2 5812983734
2.356 0.139 "GA(R)->EB" 2 5812983734
2.343 0.139 "GA(R)->EB" 2 5812983734
2.346 0.139 "GA(R)->EB" 2 5812983734
2.344 0.139 "GA(R)->EB" 2 5812983734
2.347 0.139 "GA(R)->EB" 2 5812983734
2.345 0.139 "GA(R)->EB" 2 5812983734
2.346 0.139 "GA(R)->EB" 2 5812983734
2.347 0.139 "GA(R)->EB" 2 5812983734
2.346 0.139 "GA(R)->EB" 2 5812983734
2.306 0.140 "GA(R)->EB" 2 5812983734
2.315 0.139 "GA(R)->EB" 2 5812983734
2.319 0.139 "GA(R)->EB" 2 5812983734
2.321 0.139 "GA(R)->EB" 2 5812983734
2.324 0.139 "GA(R)->EB" 2 5812983734
2.325 0.139 "GA(R)->EB" 2 5812983734
2.326 0.139 "GA(R)->EB" 2 5812983734
2.321 0.139 "GA(R)->EB" 2 5812983734
2.328 0.139 "GA(R)->EB" 2 5812983734
2.328 0.139 "GA(R)->EB" 2 5812983734
2.331 0.139 "GA(R)->EB" 2 5812983734
2.331 0.139 "GA(R)->EB" 2 5812983734
2.337 0.139 "GA(R)->EB" 2 5812983734
2.339 0.139 "GA(R)->EB" 2 5812983734
2.344 0.139 "GA(R)->EB" 2 5812983734
2.344 0.139 "GA(R)->EB" 2 5812983734
2.337 0.139 "GA(R)->EB" 2 5812983734
2.339 0.139 "GA(R)->EB" 2 5812983734
2.348 0.139 "GA(R)->EB" 2 5812983734
2.348 0.139 "GA(R)->EB" 2 5812983734
2.358 0.139 "GA(R)->EB" 2 5812983734
2.337 0.139 "GA(R)->EB" 2 5812983734
2.333 0.139 "GA(R)->EB" 2 5812983734
2.337 0.139 "GA(R)->EB" 2 5812983734
2.342 0.139 "GA(R)->EB" 2 5812983734
2.343 0.139 "GA(R)->EB" 2 5812983734
2.343 0.139 "GA(R)->EB" 2 5812983734
2.357 0.139 "GA(R)->EB" 2 5812983734
2.357 0.139 "GA(R)->EB" 2 5812983734
2.357 0.139 "GA(R)->EB" 2 5812983734
2.390 0.138 "GA(R)->EB" 2 5812983734
2.393 0.138 "GA(R)->EB" 2 5812983734
2.413 0.138 "GA(R)->EB" 2 5812983734
2.417 0.138 "GA(R)->EB" 2 5812983734
2.417 0.138 "GA(R)->EB" 2 5812983734
2.378 0.138 "GA(R)->EB" 2 5812983734
2.385 0.138 "GA(R)->EB" 2 5812983734
2.361 0.139 "GA(R)->EB" 2 5812983734
2.375 0.138 "GA(R)->EB" 2 5812983734
2.399 0.138 "GA(R)->EB" 2 5812983734
2.405 0.138 "GA(R)->EB" 2 5812983734
2.451 0.137 "GA(R)->EB" 2 5812983734
2.462 0.137 "GA(R)->EB" 2 5812983734
2.464 0.137 "GA(R)->EB" 2 5812983734
2.501 0.136 "GA(R)->EB" 2 5812983734
2.505 0.136 "GA(R)->EB" 2 5812983734
2.512 0.136 "GA(R)->EB" 2 5812983734
2.517 0.136 "GA(R)->EB" 2 5812983734
2.517 0.136 "GA(R)->EB" 2 5812983734
2.517 0.136 "GA(R)->EB" 2 5812983734
2.518 0.136 "GA(R)->EB" 2 5812983734
2.524 0.136 "GA(R)->EB" 2 5812983734
2.519 0.136 "GA(R)->EB" 2 5812983734
2.520 0.136 "GA(R)->EB" 2 5812983734
2.522 0.136 "GA(R)->EB" 2 5812983734
2.524 0.136 "GA(R)->EB" 2 5812983734
2.524 0.136 "GA(R)->EB" 2 5812983734
2.525 0.136 "GA(R)->EB" 2 5812983734
2.525 0.136 "GA(R)->EB" 2 5812983734
2.526 0.136 "GA(R)->EB" 2 5812983734
2.507 0.136 "GA(R)->EB" 2 5812983734
2.524 0.136 "GA(R)->EB" 2 5812983734
2.524 0.136 "GA(R)->EB" 2 5812983734
2.527 0.136 "GA(R)->EB" 2 5812983734
2.529 0.136 "GA(R)->EB" 2 5812983734
2.537 0.135 "GA(R)->EB" 2 5812983734
2.539 0.135 "GA(R)->EB" 2 5812983734
2.539 0.135 "GA(R)->EB" 2 5812983734
2.561 0.135 "GA(R)->EB" 2 5812983734
2.562 0.135 "GA(R)->EB" 2 5812983734
2.562 0.135 "GA(R)->EB" 2 5812983734
2.562 0.135 "GA(R)->EB" 2 5812983734
2.528 0.136 "GA(R)->EB" 2 5812983734
2.528 0.136 "GA(R)->EB" 2 5812983734
2.470 0.137 "GA(R)->EB" 2 5812983734
2.471 0.137 "GA(R)->EB" 2 5812983734
2.496 0.136 "GA(R)->EB" 2 5812983734
2.514 0.136 "GA(R)->EB" 2 5812983734
2.549 0.135 "GA(R)->EB" 2 5812983734
2.555 0.135 "GA(R)->EB" 2 5812983734
2.587 0.135 "GA(R)->EB" 2 5812983734
2.591 0.135 "GA(R)->EB" 2 5812983734
2.595 0.134 "GA(R)->EB" 2 5812983734
2.588 0.135 "GA(R)->EB" 2 5812983734
2.588 0.135 "GA(R)->EB" 2 5812983734
2.599 0.134 "GA(R)->EB" 2 5812983734
2.601 0.134 "GA(R)->EB" 2 5812983734
2.601 0.134 "GA(R)->EB" 2 5812983734
2.599 0.134 "GA(R)->EB" 2 5812983734
2.599 0.134 "GA(R)->EB" 2 5812983734
2.600 0.134 "GA(R)->EB" 2 5812983734
2.601 0.134 "GA(R)->EB" 2 5812983734
2.602 0.134 "GA(R)->EB" 2 5812983734
2.595 0.134 "GA(R)->EB" 2 5812983734
2.596 0.134 "GA(R)->EB" 2 5812983734
2.595 0.134 "GA(R)->EB" 2 5812983734
2.596 0.134 "GA(R)->EB" 2 5812983734
2.618 0.134 "GA(R)->EB" 2 5812983734
2.618 0.134 "GA(R)->EB" 2 5812983734
2.624 0.134 "GA(R)->EB" 2 5812983734
2.293 0.140 "GA(R)->EB" 2 5812983734
2.306 0.140 "GA(R)->EB" 2 5812983734
2.310 0.140 "GA(R)->EB" 2 5812983734
2.305 0.140 "GA(R)->EB" 2 5812983734
2.313 0.139 "GA(R)->EB" 2 5812983734
2.315 0.139 "GA(R)->EB" 2 5812983734
2.315 0.139 "GA(R)->EB" 2 5812983734
2.313 0.139 "GA(R)->EB" 2 5812983734
2.302 0.140 "GA(R)->EB" 2 5812983734
2.302 0.140 "GA(R)->EB" 2 5812983734
2.303 0.140 "GA(R)->EB" 2 5812983734
2.307 0.140 "GA(R)->EB" 2 5812983734
2.307 0.140 "GA(R)->EB" 2 5812983734
2.307 0.140 "GA(R)->EB" 2 5812983734
2.308 0.140 "GA(R)->EB" 2 5812983734
2.312 0.139 "GA(R)->EB" 2 5812983734
2.313 0.139 "GA(R)->EB" 2 5812983734
2.313 0.139 "GA(R)->EB" 2 5812983734
2.314 0.139 "GA(R)->EB" 2 5812983734
2.316 0.139 "GA(R)->EB" 2 5812983734
2.316 0.139 "GA(R)->EB" 2 5812983734
2.318 0.139 "GA(R)->EB" 2 5812983734
2.323 0.139 "GA(R)->EB" 2 5812983734
2.312 0.139 "GA(R)->EB" 2 5812983734
2.318 0.139 "GA(R)->EB" 2 5812983734
2.321 0.139 "GA(R)->EB" 2 5812983734
2.327 0.139 "GA(R)->EB" 2 5812983734
2.336 0.139 "GA(R)->EB" 2 5812983734
2.354 0.139 "GA(R)->EB" 2 5812983734
2.347 0.139 "GA(R)->EB" 2 5812983734
2.365 0.139 "GA(R)->EB" 2 5812983734
2.387 0.138 "GA(R)->EB" 2 5812983734
2.388 0.138 "GA(R)->EB" 2 5812983734
2.389 0.138 "GA(R)->EB" 2 5812983734
2.461 0.137 "GA(R)->EB" 2 858587718
2.461 0.137 "GA(R)->EB" 2 858587718
2.462 0.137 "GA(R)->EB" 2 858587718
2.462 0.137 "GA(R)->EB" 2 858587718
2.368 0.139 "GA(R)->EB" 2 858587718
2.366 0.139 "GA(R)->EB" 2 858587718
2.367 0.139 "GA(R)->EB" 2 858587718
2.346 0.139 "GA(R)->EB" 2 858587718
2.344 0.139 "GA(R)->EB" 2 858587718
2.340 0.139 "GA(R)->EB" 2 858587718
2.339 0.139 "GA(R)->EB" 2 858587718
2.345 0.139 "GA(R)->EB" 2 858587718
2.345 0.139 "GA(R)->EB" 2 858587718
2.348 0.139 "GA(R)->EB" 2 858587718
2.346 0.139 "GA(R)->EB" 2 858587718
2.346 0.139 "GA(R)->EB" 2 858587718
2.334 0.140 "GA(R)->EB" 2 858587718
2.335 0.140 "GA(R)->EB" 2 858587718
2.351 0.139 "GA(R)->EB" 2 858587718
2.352 0.139 "GA(R)->EB" 2 858587718
2.331 0.140 "GA(R)->EB" 2 858587718
2.331 0.140 "GA(R)->EB" 2 858587718
2.313 0.140 "GA(R)->EB" 2 858587718
2.314 0.140 "GA(R)->EB" 2 858587718
2.320 0.140 "GA(R)->EB" 2 858587718
2.320 0.140 "GA(R)->EB" 2 858587718
2.311 0.140 "GA(R)->EB" 2 858587718
2.311 0.140 "GA(R)->EB" 2 858587718
2.306 0.140 "GA(R)->EB" 2 858587718
2.306 0.140 "GA(R)->EB" 2 858587718
2.304 0.140 "GA(R)->EB" 2 858587718
2.284 0.140 "GA(R)->EB" 2 858587718
2.287 0.140 "GA(R)->EB" 2 858587718
2.288 0.140 "GA(R)->EB" 2 858587718
2.289 0.140 "GA(R)->EB" 2 858587718
2.290 0.140 "GA(R)->EB" 2 858587718
2.291 0.140 "GA(R)->EB" 2 858587718
2.300 0.140 "GA(R)->EB" 2 858587718
2.300 0.140 "GA(R)->EB" 2 858587718
2.307 0.140 "GA(R)->EB" 2 858587718
2.300 0.140 "GA(R)->EB" 2 858587718
2.314 0.140 "GA(R)->EB" 2 858587718
2.276 0.141 "GA(R)->EB" 2 858587718
2.266 0.141 "GA(R)->EB" 2 858587718
2.297 0.140 "GA(R)->EB" 2 858587718
2.303 0.140 "GA(R)->EB" 2 858587718
2.313 0.140 "GA(R)->EB" 2 858587718
2.337 0.139 "GA(R)->EB" 2 858587718
2.338 0.139 "GA(R)->EB" 2 858587718
2.338 0.139 "GA(R)->EB" 2 858587718
2.338 0.139 "GA(R)->EB" 2 858587718
2.338 0.139 "GA(R)->EB" 2 858587718
2.341 0.139 "GA(R)->EB" 2 858587718
2.342 0.139 "GA(R)->EB" 2 858587718
2.340 0.139 "GA(R)->EB" 2 858587718
2.340 0.139 "GA(R)->EB" 2 858587718
2.341 0.139 "GA(R)->EB" 2 858587718
2.341 0.139 "GA(R)->EB" 2 858587718
2.341 0.139 "GA(R)->EB" 2 858587718
2.342 0.139 "GA(R)->EB" 2 858587718
2.346 0.139 "GA(R)->EB" 2 858587718
2.340 0.139 "GA(R)->EB" 2 858587718
2.340 0.139 "GA(R)->EB" 2 858587718
2.349 0.139 "GA(R)->EB" 2 858587718
2.354 0.139 "GA(R)->EB" 2 858587718
2.360 0.139 "GA(R)->EB" 2 858587718
2.360 0.139 "GA(R)->EB" 2 858587718
2.361 0.139 "GA(R)->EB" 2 858587718
2.357 0.139 "GA(R)->EB" 2 858587718
2.357 0.139 "GA(R)->EB" 2 858587718
2.310 0.140 "GA(R)->EB" 2 858587718
2.324 0.140 "GA(R)->EB" 2 858587718
2.325 0.140 "GA(R)->EB" 2 858587718
2.328 0.140 "GA(R)->EB" 2 858587718
2.331 0.140 "GA(R)->EB" 2 858587718
2.331 0.140 "GA(R)->EB" 2 858587718
2.331 0.140 "GA(R)->EB" 2 858587718
2.334 0.140 "GA(R)->EB" 2 858587718
2.343 0.139 "GA(R)->EB" 2 858587718
2.349 0.139 "GA(R)->EB" 2 858587718
2.356 0.139 "GA(R)->EB" 2 858587718
2.331 0.140 "GA(R)->EB" 2 858587718
2.332 0.140 "GA(R)->EB" 2 858587718
2.339 0.139 "GA(R)->EB" 2 858587718
2.341 0.139 "GA(R)->EB" 2 858587718
2.347 0.139 "GA(R)->EB" 2 858587718
2.348 0.139 "GA(R)->EB" 2 858587718
2.350 0.139 "GA(R)->EB" 2 858587718
2.360 0.139 "GA(R)->EB" 2 858587718
2.355 0.139 "GA(R)->EB" 2 858587718
2.357 0.139 "GA(R)->EB" 2 858587718
2.361 0.139 "GA(R)->EB" 2 858587718
2.375 0.139 "GA(R)->EB" 2 858587718
2.375 0.139 "GA(R)->EB" 2 858587718
2.376 0.139 "GA(R)->EB" 2 858587718
2.377 0.139 "GA(R)->EB" 2 858587718
2.378 0.139 "GA(R)->EB" 2 858587718
2.317 0.140 "GA(R)->EB" 2 858587718
2.328 0.140 "GA(R)->EB" 2 858587718
2.329 0.140 "GA(R)->EB" 2 858587718
2.336 0.139 "GA(R)->EB" 2 858587718
2.356 0.139 "GA(R)->EB" 2 858587718
2.357 0.139 "GA(R)->EB" 2 858587718
2.368 0.139 "GA(R)->EB" 2 858587718
2.375 0.139 "GA(R)->EB" 2 858587718
2.375 0.139 "GA(R)->EB" 2 858587718
2.405 0.138 "GA(R)->EB" 2 858587718
2.413 0.138 "GA(R)->EB" 2 858587718
2.415 0.138 "GA(R)->EB" 2 858587718
2.420 0.138 "GA(R)->EB" 2 858587718
2.420 0.138 "GA(R)->EB" 2 858587718
2.418 0.138 "GA(R)->EB" 2 858587718
2.418 0.138 "GA(R)->EB" 2 858587718
2.425 0.138 "GA(R)->EB" 2 858587718
2.435 0.138 "GA(R)->EB" 2 858587718
2.434 0.138 "GA(R)->EB" 2 858587718
2.445 0.138 "GA(R)->EB" 2 858587718
2.408 0.138 "GA(R)->EB" 2 858587718
2.431 0.138 "GA(R)->EB" 2 858587718
2.455 0.137 "GA(R)->EB" 2 858587718
2.458 0.137 "GA(R)->EB" 2 858587718
2.458 0.137 "GA(R)->EB" 2 858587718
2.457 0.137 "GA(R)->EB" 2 858587718
2.466 0.137 "GA(R)->EB" 2 858587718
2.466 0.137 "GA(R)->EB" 2 858587718
2.467 0.137 "GA(R)->EB" 2 858587718
2.467 0.137 "GA(R)->EB" 2 858587718
2.468 0.137 "GA(R)->EB" 2 858587718
2.469 0.137 "GA(R)->EB" 2 858587718
2.468 0.137 "GA(R)->EB" 2 858587718
2.456 0.137 "GA(R)->EB" 2 858587718
2.453 0.137 "GA(R)->EB" 2 858587718
2.450 0.137 "GA(R)->EB" 2 858587718
2.456 0.137 "GA(R)->EB" 2 858587718
2.457 0.137 "GA(R)->EB" 2 858587718
2.458 0.137 "GA(R)->EB" 2 858587718
2.458 0.137 "GA(R)->EB" 2 858587718
2.459 0.137 "GA(R)->EB" 2 858587718
2.460 0.137 "GA(R)->EB" 2 858587718
2.467 0.137 "GA(R)->EB" 2 858587718
2.467 0.137 "GA(R)->EB" 2 858587718
2.476 0.137 "GA(R)->EB" 2 858587718
2.476 0.137 "GA(R)->EB" 2 858587718
2.454 0.137 "GA(R)->EB" 2 858587718
2.456 0.137 "GA(R)->EB" 2 858587718
2.460 0.137 "GA(R)->EB" 2 858587718
2.466 0.137 "GA(R)->EB" 2 858587718
2.258 0.141 "GA(R)->EB" 2 858587718
2.270 0.141 "GA(R)->EB" 2 858587718
2.273 0.141 "GA(R)->EB" 2 858587718
2.283 0.140 "GA(R)->EB" 2 858587718
2.286 0.140 "GA(R)->EB" 2 858587718
2.291 0.140 "GA(R)->EB" 2 858587718
2.298 0.140 "GA(R)->EB" 2 858587718
2.299 0.140 "GA(R)->EB" 2 858587718
2.307 0.140 "GA(R)->EB" 2 858587718
2.329 0.140 "GA(R)->EB" 2 858587718
2.316 0.140 "GA(R)->EB" 2 858587718
2.319 0.140 "GA(R)->EB" 2 858587718
2.317 0.140 "GA(R)->EB" 2 858587718
2.320 0.140 "GA(R)->EB" 2 858587718
2.318 0.140 "GA(R)->EB" 2 858587718
2.319 0.140 "GA(R)->EB" 2 858587718
2.320 0.140 "GA(R)->EB" 2 858587718
2.319 0.140 "GA(R)->EB" 2 858587718
2.278 0.140 "GA(R)->EB" 2 858587718
2.287 0.140 "GA(R)->EB" 2 858587718
2.291 0.140 "GA(R)->EB" 2 858587718
2.293 0.140 "GA(R)->EB" 2 858587718
2.296 0.140 "GA(R)->EB" 2 858587718
2.298 0.140 "GA(R)->EB" 2 858587718
2.298 0.140 "GA(R)->EB" 2 858587718
2.293 0.140 "GA(R)->EB" 2 858587718
2.300 0.140 "GA(R)->EB" 2 858587718
2.300 0.140 "GA(R)->EB" 2 858587718
2.304 0.140 "GA(R)->EB" 2 858587718
2.304 0.140 "GA(R)->EB" 2 858587718
2.310 0.140 "GA(R)->EB" 2 858587718
2.312 0.140 "GA(R)->EB" 2 858587718
2.317 0.140 "GA(R)->EB" 2 858587718
2.317 0.140 "GA(R)->EB" 2 858587718
2.310 0.140 "GA(R)->EB" 2 858587718
2.312 0.140 "GA(R)->EB" 2 858587718
2.321 0.140 "GA(R)->EB" 2 858587718
2.321 0.140 "GA(R)->EB" 2 858587718
2.331 0.140 "GA(R)->EB" 2 858587718
2.309 0.140 "GA(R)->EB" 2 858587718
2.306 0.140 "GA(R)->EB" 2 858587718
2.309 0.140 "GA(R)->EB" 2 858587718
2.315 0.140 "GA(R)->EB" 2 858587718
2.316 0.140 "GA(R)->EB" 2 858587718
2.316 0.140 "GA(R)->EB" 2 858587718
2.330 0.140 "GA(R)->EB" 2 858587718
2.330 0.140 "GA(R)->EB" 2 858587718
2.331 0.140 "GA(R)->EB" 2 858587718
2.363 0.139 "GA(R)->EB" 2 858587718
2.366 0.139 "GA(R)->EB" 2 858587718
2.385 0.139 "GA(R)->EB" 2 858587718
2.389 0.139 "GA(R)->EB" 2 858587718
2.390 0.139 "GA(R)->EB" 2 858587718
2.352 0.139 "GA(R)->EB" 2 858587718
2.358 0.139 "GA(R)->EB" 2 858587718
2.335 0.139 "GA(R)->EB" 2 858587718
2.349 0.139 "GA(R)->EB" 2 858587718
2.372 0.139 "GA(R)->EB" 2 858587718
2.377 0.139 "GA(R)->EB" 2 858587718
2.424 0.138 "GA(R)->EB" 2 858587718
2.435 0.138 "GA(R)->EB" 2 858587718
2.438 0.138 "GA(R)->EB" 2 858587718
2.473 0.137 "GA(R)->EB" 2 858587718
2.477 0.137 "GA(R)->EB" 2 858587718
2.484 0.137 "GA(R)->EB" 2 858587718
2.489 0.137 "GA(R)->EB" 2 858587718
2.490 0.137 "GA(R)->EB" 2 858587718
2.490 0.137 "GA(R)->EB" 2 858587718
2.491 0.137 "GA(R)->EB" 2 858587718
2.497 0.137 "GA(R)->EB" 2 858587718
2.491 0.137 "GA(R)->EB" 2 858587718
2.493 0.137 "GA(R)->EB" 2 858587718
2.494 0.137 "GA(R)->EB" 2 858587718
2.496 0.137 "GA(R)->EB" 2 858587718
2.497 0.137 "GA(R)->EB" 2 858587718
2.498 0.137 "GA(R)->EB" 2 858587718
2.498 0.137 "GA(R)->EB" 2 858587718
2.498 0.137 "GA(R)->EB" 2 858587718
2.479 0.137 "GA(R)->EB" 2 858587718
2.497 0.137 "GA(R)->EB" 2 858587718
2.497 0.137 "GA(R)->EB" 2 858587718
2.500 0.137 "GA(R)->EB" 2 858587718
2.502 0.137 "GA(R)->EB" 2 858587718
2.510 0.136 "GA(R)->EB" 2 858587718
2.511 0.136 "GA(R)->EB" 2 858587718
2.512 0.136 "GA(R)->EB" 2 858587718
2.535 0.136 "GA(R)->EB" 2 858587718
2.535 0.136 "GA(R)->EB" 2 858587718
2.536 0.136 "GA(R)->EB" 2 858587718
2.536 0.136 "GA(R)->EB" 2 858587718
2.500 0.137 "GA(R)->EB" 2 858587718
2.500 0.137 "GA(R)->EB" 2 858587718
2.444 0.138 "GA(R)->EB" 2 858587718
2.444 0.138 "GA(R)->EB" 2 858587718
2.468 0.137 "GA(R)->EB" 2 858587718
2.486 0.137 "GA(R)->EB" 2 858587718
2.523 0.136 "GA(R)->EB" 2 858587718
2.529 0.136 "GA(R)->EB" 2 858587718
2.560 0.136 "GA(R)->EB" 2 858587718
2.564 0.135 "GA(R)->EB" 2 858587718
2.568 0.135 "GA(R)->EB" 2 858587718
2.561 0.135 "GA(R)->EB" 2 858587718
2.561 0.135 "GA(R)->EB" 2 858587718
2.572 0.135 "GA(R)->EB" 2 858587718
2.573 0.135 "GA(R)->EB" 2 858587718
2.573 0.135 "GA(R)->EB" 2 858587718
2.572 0.135 "GA(R)->EB" 2 858587718
2.572 0.135 "GA(R)->EB" 2 858587718
2.572 0.135 "GA(R)->EB" 2 858587718
2.573 0.135 "GA(R)->EB" 2 858587718
2.574 0.135 "GA(R)->EB" 2 858587718
2.567 0.135 "GA(R)->EB" 2 858587718
2.569 0.135 "GA(R)->EB" 2 858587718
2.568 0.135 "GA(R)->EB" 2 858587718
2.568 0.135 "GA(R)->EB" 2 858587718
2.590 0.135 "GA(R)->EB" 2 858587718
2.590 0.135 "GA(R)->EB" 2 858587718
2.596 0.135 "GA(R)->EB" 2 858587718
2.266 0.141 "GA(R)->EB" 2 858587718
2.278 0.140 "GA(R)->EB" 2 858587718
2.282 0.140 "GA(R)->EB" 2 858587718
2.277 0.141 "GA(R)->EB" 2 858587718
2.286 0.140 "GA(R)->EB" 2 858587718
2.287 0.140 "GA(R)->EB" 2 858587718
2.287 0.140 "GA(R)->EB" 2 858587718
2.285 0.140 "GA(R)->EB" 2 858587718
2.275 0.141 "GA(R)->EB" 2 858587718
2.275 0.141 "GA(R)->EB" 2 858587718
2.276 0.141 "GA(R)->EB" 2 858587718
2.279 0.140 "GA(R)->EB" 2 858587718
2.279 0.140 "GA(R)->EB" 2 858587718
2.279 0.140 "GA(R)->EB" 2 858587718
2.280 0.140 "GA(R)->EB" 2 858587718
2.284 0.140 "GA(R)->EB" 2 858587718
2.285 0.140 "GA(R)->EB" 2 858587718
2.286 0.140 "GA(R)->EB" 2 858587718
2.286 0.140 "GA(R)->EB" 2 858587718
2.288 0.140 "GA(R)->EB" 2 858587718
2.288 0.140 "GA(R)->EB" 2 858587718
2.290 0.140 "GA(R)->EB" 2 858587718
2.296 0.140 "GA(R)->EB" 2 858587718
2.284 0.140 "GA(R)->EB" 2 858587718
2.290 0.140 "GA(R)->EB" 2 858587718
2.294 0.140 "GA(R)->EB" 2 858587718
2.300 0.140 "GA(R)->EB" 2 858587718
2.308 0.140 "GA(R)->EB" 2 858587718
2.327 0.140 "GA(R)->EB" 2 858587718
2.320 0.140 "GA(R)->EB" 2 858587718
2.339 0.139 "GA(R)->EB" 2 858587718
2.360 0.139 "GA(R)->EB" 2 858587718
2.361 0.139 "GA(R)->EB" 2 858587718
2.362 0.139 "GA(R)->EB" 2 858587718
2.505 0.136 "GA(R)->EB" 2 1004017998
2.505 0.136 "GA(R)->EB" 2 1004017998
2.505 0.136 "GA(R)->EB" 2 1004017998
2.506 0.136 "GA(R)->EB" 2 1004017998
2.412 0.138 "GA(R)->EB" 2 1004017998
2.410 0.138 "GA(R)->EB" 2 1004017998
2.411 0.138 "GA(R)->EB" 2 1004017998
2.389 0.138 "GA(R)->EB" 2 1004017998
2.387 0.138 "GA(R)->EB" 2 1004017998
2.382 0.138 "GA(R)->EB" 2 1004017998
2.382 0.138 "GA(R)->EB" 2 1004017998
2.388 0.138 "GA(R)->EB" 2 1004017998
2.387 0.138 "GA(R)->EB" 2 1004017998
2.391 0.138 "GA(R)->EB" 2 1004017998
2.389 0.138 "GA(R)->EB" 2 1004017998
2.389 0.138 "GA(R)->EB" 2 1004017998
2.377 0.139 "GA(R)->EB" 2 1004017998
2.378 0.139 "GA(R)->EB" 2 1004017998
2.394 0.138 "GA(R)->EB" 2 1004017998
2.395 0.138 "GA(R)->EB" 2 1004017998
2.373 0.139 "GA(R)->EB" 2 1004017998
2.373 0.139 "GA(R)->EB" 2 1004017998
2.356 0.139 "GA(R)->EB" 2 1004017998
2.357 0.139 "GA(R)->EB" 2 1004017998
2.363 0.139 "GA(R)->EB" 2 1004017998
2.363 0.139 "GA(R)->EB" 2 1004017998
2.355 0.139 "GA(R)->EB" 2 1004017998
2.355 0.139 "GA(R)->EB" 2 1004017998
2.350 0.139 "GA(R)->EB" 2 1004017998
2.350 0.139 "GA(R)->EB" 2 1004017998
2.347 0.139 "GA(R)->EB" 2 1004017998
2.328 0.139 "GA(R)->EB" 2 1004017998
2.331 0.139 "GA(R)->EB" 2 1004017998
2.333 0.139 "GA(R)->EB" 2 1004017998
2.333 0.139 "GA(R)->EB" 2 1004017998
2.335 0.139 "GA(R)->EB" 2 1004017998
2.336 0.139 "GA(R)->EB" 2 1004017998
2.344 0.139 "GA(R)->EB" 2 1004017998
2.344 0.139 "GA(R)->EB" 2 1004017998
2.351 0.139 "GA(R)->EB" 2 1004017998
2.344 0.139 "GA(R)->EB" 2 1004017998
2.357 0.139 "GA(R)->EB" 2 1004017998
2.321 0.140 "GA(R)->EB" 2 1004017998
2.310 0.140 "GA(R)->EB" 2 1004017998
2.341 0.139 "GA(R)->EB" 2 1004017998
2.347 0.139 "GA(R)->EB" 2 1004017998
2.356 0.139 "GA(R)->EB" 2 1004017998
2.379 0.139 "GA(R)->EB" 2 1004017998
2.380 0.139 "GA(R)->EB" 2 1004017998
2.380 0.139 "GA(R)->EB" 2 1004017998
2.380 0.139 "GA(R)->EB" 2 1004017998
2.380 0.139 "GA(R)->EB" 2 1004017998
2.384 0.138 "GA(R)->EB" 2 1004017998
2.384 0.138 "GA(R)->EB" 2 1004017998
2.383 0.138 "GA(R)->EB" 2 1004017998
2.383 0.138 "GA(R)->EB" 2 1004017998
2.383 0.138 "GA(R)->EB" 2 1004017998
2.384 0.138 "GA(R)->EB" 2 1004017998
2.383 0.138 "GA(R)->EB" 2 1004017998
2.385 0.138 "GA(R)->EB" 2 1004017998
2.388 0.138 "GA(R)->EB" 2 1004017998
2.383 0.138 "GA(R)->EB" 2 1004017998
2.383 0.138 "GA(R)->EB" 2 1004017998
2.392 0.138 "GA(R)->EB" 2 1004017998
2.397 0.138 "GA(R)->EB" 2 1004017998
2.403 0.138 "GA(R)->EB" 2 1004017998
2.404 0.138 "GA(R)->EB" 2 1004017998
2.405 0.138 "GA(R)->EB" 2 1004017998
2.400 0.138 "GA(R)->EB" 2 1004017998
2.400 0.138 "GA(R)->EB" 2 1004017998
2.353 0.139 "GA(R)->EB" 2 1004017998
2.367 0.139 "GA(R)->EB" 2 1004017998
2.368 0.139 "GA(R)->EB" 2 1004017998
2.370 0.139 "GA(R)->EB" 2 1004017998
2.373 0.139 "GA(R)->EB" 2 1004017998
2.373 0.139 "GA(R)->EB" 2 1004017998
2.374 0.139 "GA(R)->EB" 2 1004017998
2.377 0.139 "GA(R)->EB" 2 1004017998
2.386 0.138 "GA(R)->EB" 2 1004017998
2.392 0.138 "GA(R)->EB" 2 1004017998
2.399 0.138 "GA(R)->EB" 2 1004017998
2.374 0.139 "GA(R)->EB" 2 1004017998
2.374 0.139 "GA(R)->EB" 2 1004017998
2.382 0.138 "GA(R)->EB" 2 1004017998
2.384 0.138 "GA(R)->EB" 2 1004017998
2.390 0.138 "GA(R)->EB" 2 1004017998
2.391 0.138 "GA(R)->EB" 2 1004017998
2.393 0.138 "GA(R)->EB" 2 1004017998
2.403 0.138 "GA(R)->EB" 2 1004017998
2.398 0.138 "GA(R)->EB" 2 1004017998
2.401 0.138 "GA(R)->EB" 2 1004017998
2.405 0.138 "GA(R)->EB" 2 1004017998
2.420 0.138 "GA(R)->EB" 2 1004017998
2.420 0.138 "GA(R)->EB" 2 1004017998
2.421 0.138 "GA(R)->EB" 2 1004017998
2.421 0.138 "GA(R)->EB" 2 1004017998
2.423 0.138 "GA(R)->EB" 2 1004017998
2.360 0.139 "GA(R)->EB" 2 1004017998
2.371 0.139 "GA(R)->EB" 2 1004017998
2.371 0.139 "GA(R)->EB" 2 1004017998
2.378 0.139 "GA(R)->EB" 2 1004017998
2.400 0.138 "GA(R)->EB" 2 1004017998
2.401 0.138 "GA(R)->EB" 2 1004017998
2.412 0.138 "GA(R)->EB" 2 1004017998
2.420 0.138 "GA(R)->EB" 2 1004017998
2.420 0.138 "GA(R)->EB" 2 1004017998
2.449 0.137 "GA(R)->EB" 2 1004017998
2.456 0.137 "GA(R)->EB" 2 1004017998
2.458 0.137 "GA(R)->EB" 2 1004017998
2.463 0.137 "GA(R)->EB" 2 1004017998
2.463 0.137 "GA(R)->EB" 2 1004017998
2.461 0.137 "GA(R)->EB" 2 1004017998
2.461 0.137 "GA(R)->EB" 2 1004017998
2.468 0.137 "GA(R)->EB" 2 1004017998
2.477 0.137 "GA(R)->EB" 2 1004017998
2.476 0.137 "GA(R)->EB" 2 1004017998
2.488 0.137 "GA(R)->EB" 2 1004017998
2.451 0.137 "GA(R)->EB" 2 1004017998
2.474 0.137 "GA(R)->EB" 2 1004017998
2.499 0.136 "GA(R)->EB" 2 1004017998
2.501 0.136 "GA(R)->EB" 2 1004017998
2.501 0.136 "GA(R)->EB" 2 1004017998
2.501 0.136 "GA(R)->EB" 2 1004017998
2.510 0.136 "GA(R)->EB" 2 1004017998
2.510 0.136 "GA(R)->EB" 2 1004017998
2.512 0.136 "GA(R)->EB" 2 1004017998
2.511 0.136 "GA(R)->EB" 2 1004017998
2.513 0.136 "GA(R)->EB" 2 1004017998
2.513 0.136 "GA(R)->EB" 2 1004017998
2.513 0.136 "GA(R)->EB" 2 1004017998
2.499 0.136 "GA(R)->EB" 2 1004017998
2.496 0.136 "GA(R)->EB" 2 1004017998
2.494 0.137 "GA(R)->EB" 2 1004017998
2.499 0.136 "GA(R)->EB" 2 1004017998
2.500 0.136 "GA(R)->EB" 2 1004017998
2.501 0.136 "GA(R)->EB" 2 1004017998
2.502 0.136 "GA(R)->EB" 2 1004017998
2.502 0.136 "GA(R)->EB" 2 1004017998
2.504 0.136 "GA(R)->EB" 2 1004017998
2.511 0.136 "GA(R)->EB" 2 1004017998
2.511 0.136 "GA(R)->EB" 2 1004017998
2.520 0.136 "GA(R)->EB" 2 1004017998
2.521 0.136 "GA(R)->EB" 2 1004017998
2.497 0.136 "GA(R)->EB" 2 1004017998
2.499 0.136 "GA(R)->EB" 2 1004017998
2.504 0.136 "GA(R)->EB" 2 1004017998
2.510 0.136 "GA(R)->EB" 2 1004017998
2.301 0.140 "GA(R)->EB" 2 1004017998
2.314 0.140 "GA(R)->EB" 2 1004017998
2.317 0.140 "GA(R)->EB" 2 1004017998
2.327 0.139 "GA(R)->EB" 2 1004017998
2.331 0.139 "GA(R)->EB" 2 1004017998
2.335 0.139 "GA(R)->EB" 2 1004017998
2.341 0.139 "GA(R)->EB" 2 1004017998
2.342 0.139 "GA(R)->EB" 2 1004017998
2.350 0.139 "GA(R)->EB" 2 1004017998
2.372 0.139 "GA(R)->EB" 2 1004017998
2.359 0.139 "GA(R)->EB" 2 1004017998
2.361 0.139 "GA(R)->EB" 2 1004017998
2.360 0.139 "GA(R)->EB" 2 1004017998
2.363 0.139 "GA(R)->EB" 2 1004017998
2.361 0.139 "GA(R)->EB" 2 1004017998
2.362 0.139 "GA(R)->EB" 2 1004017998
2.363 0.139 "GA(R)->EB" 2 1004017998
2.362 0.139 "GA(R)->EB" 2 1004017998
2.322 0.140 "GA(R)->EB" 2 1004017998
2.332 0.139 "GA(R)->EB" 2 1004017998
2.335 0.139 "GA(R)->EB" 2 1004017998
2.337 0.139 "GA(R)->EB" 2 1004017998
2.340 0.139 "GA(R)->EB" 2 1004017998
2.341 0.139 "GA(R)->EB" 2 1004017998
2.342 0.139 "GA(R)->EB" 2 1004017998
2.338 0.139 "GA(R)->EB" 2 1004017998
2.344 0.139 "GA(R)->EB" 2 1004017998
2.344 0.139 "GA(R)->EB" 2 1004017998
2.347 0.139 "GA(R)->EB" 2 1004017998
2.347 0.139 "GA(R)->EB" 2 1004017998
2.353 0.139 "GA(R)->EB" 2 1004017998
2.355 0.139 "GA(R)->EB" 2 1004017998
2.360 0.139 "GA(R)->EB" 2 1004017998
2.360 0.139 "GA(R)->EB" 2 1004017998
2.353 0.139 "GA(R)->EB" 2 1004017998
2.355 0.139 "GA(R)->EB" 2 1004017998
2.364 0.139 "GA(R)->EB" 2 1004017998
2.364 0.139 "GA(R)->EB" 2 1004017998
2.374 0.139 "GA(R)->EB" 2 1004017998
2.353 0.139 "GA(R)->EB" 2 1004017998
2.349 0.139 "GA(R)->EB" 2 1004017998
2.353 0.139 "GA(R)->EB" 2 1004017998
2.358 0.139 "GA(R)->EB" 2 1004017998
2.359 0.139 "GA(R)->EB" 2 1004017998
2.359 0.139 "GA(R)->EB" 2 1004017998
2.372 0.139 "GA(R)->EB" 2 1004017998
2.372 0.139 "GA(R)->EB" 2 1004017998
2.373 0.139 "GA(R)->EB" 2 1004017998
2.407 0.138 "GA(R)->EB" 2 1004017998
2.410 0.138 "GA(R)->EB" 2 1004017998
2.429 0.138 "GA(R)->EB" 2 1004017998
2.434 0.138 "GA(R)->EB" 2 1004017998
2.434 0.138 "GA(R)->EB" 2 1004017998
2.395 0.138 "GA(R)->EB" 2 1004017998
2.401 0.138 "GA(R)->EB" 2 1004017998
2.377 0.139 "GA(R)->EB" 2 1004017998
2.392 0.138 "GA(R)->EB" 2 1004017998
2.416 0.138 "GA(R)->EB" 2 1004017998
2.421 0.138 "GA(R)->EB" 2 1004017998
2.467 0.137 "GA(R)->EB" 2 1004017998
2.478 0.137 "GA(R)->EB" 2 1004017998
2.480 0.137 "GA(R)->EB" 2 1004017998
2.517 0.136 "GA(R)->EB" 2 1004017998
2.522 0.136 "GA(R)->EB" 2 1004017998
2.528 0.136 "GA(R)->EB" 2 1004017998
2.534 0.136 "GA(R)->EB" 2 1004017998
2.534 0.136 "GA(R)->EB" 2 1004017998
2.534 0.136 "GA(R)->EB" 2 1004017998
2.535 0.136 "GA(R)->EB" 2 1004017998
2.540 0.136 "GA(R)->EB" 2 1004017998
2.536 0.136 "GA(R)->EB" 2 1004017998
2.537 0.136 "GA(R)->EB" 2 1004017998
2.538 0.136 "GA(R)->EB" 2 1004017998
2.540 0.136 "GA(R)->EB" 2 1004017998
2.541 0.136 "GA(R)->EB" 2 1004017998
2.541 0.136 "GA(R)->EB" 2 1004017998
2.541 0.136 "GA(R)->EB" 2 1004017998
2.542 0.136 "GA(R)->EB" 2 1004017998
2.523 0.136 "GA(R)->EB" 2 1004017998
2.540 0.136 "GA(R)->EB" 2 1004017998
2.541 0.136 "GA(R)->EB" 2 1004017998
2.544 0.136 "GA(R)->EB" 2 1004017998
2.545 0.136 "GA(R)->EB" 2 1004017998
2.553 0.135 "GA(R)->EB" 2 1004017998
2.555 0.135 "GA(R)->EB" 2 1004017998
2.555 0.135 "GA(R)->EB" 2 1004017998
2.577 0.135 "GA(R)->EB" 2 1004017998
2.578 0.135 "GA(R)->EB" 2 1004017998
2.578 0.135 "GA(R)->EB" 2 1004017998
2.578 0.135 "GA(R)->EB" 2 1004017998
2.544 0.136 "GA(R)->EB" 2 1004017998
2.544 0.136 "GA(R)->EB" 2 1004017998
2.486 0.137 "GA(R)->EB" 2 1004017998
2.487 0.137 "GA(R)->EB" 2 1004017998
2.512 0.136 "GA(R)->EB" 2 1004017998
2.530 0.136 "GA(R)->EB" 2 1004017998
2.565 0.135 "GA(R)->EB" 2 1004017998
2.571 0.135 "GA(R)->EB" 2 1004017998
2.604 0.135 "GA(R)->EB" 2 1004017998
2.608 0.135 "GA(R)->EB" 2 1004017998
2.612 0.134 "GA(R)->EB" 2 1004017998
2.605 0.135 "GA(R)->EB" 2 1004017998
2.605 0.135 "GA(R)->EB" 2 1004017998
2.616 0.134 "GA(R)->EB" 2 1004017998
2.617 0.134 "GA(R)->EB" 2 1004017998
2.617 0.134 "GA(R)->EB" 2 1004017998
2.616 0.134 "GA(R)->EB" 2 1004017998
2.616 0.134 "GA(R)->EB" 2 1004017998
2.617 0.134 "GA(R)->EB" 2 1004017998
2.618 0.134 "GA(R)->EB" 2 1004017998
2.619 0.134 "GA(R)->EB" 2 1004017998
2.611 0.134 "GA(R)->EB" 2 1004017998
2.613 0.134 "GA(R)->EB" 2 1004017998
2.612 0.134 "GA(R)->EB" 2 1004017998
2.612 0.134 "GA(R)->EB" 2 1004017998
2.634 0.134 "GA(R)->EB" 2 1004017998
2.634 0.134 "GA(R)->EB" 2 1004017998
2.640 0.134 "GA(R)->EB" 2 1004017998
2.310 0.140 "GA(R)->EB" 2 1004017998
2.323 0.140 "GA(R)->EB" 2 1004017998
2.327 0.139 "GA(R)->EB" 2 1004017998
2.322 0.140 "GA(R)->EB" 2 1004017998
2.330 0.139 "GA(R)->EB" 2 1004017998
2.331 0.139 "GA(R)->EB" 2 1004017998
2.331 0.139 "GA(R)->EB" 2 1004017998
2.329 0.139 "GA(R)->EB" 2 1004017998
2.319 0.140 "GA(R)->EB" 2 1004017998
2.319 0.140 "GA(R)->EB" 2 1004017998
2.320 0.140 "GA(R)->EB" 2 1004017998
2.324 0.140 "GA(R)->EB" 2 1004017998
2.324 0.140 "GA(R)->EB" 2 1004017998
2.324 0.140 "GA(R)->EB" 2 1004017998
2.325 0.140 "GA(R)->EB" 2 1004017998
2.328 0.139 "GA(R)->EB" 2 1004017998
2.329 0.139 "GA(R)->EB" 2 1004017998
2.330 0.139 "GA(R)->EB" 2 1004017998
2.330 0.139 "GA(R)->EB" 2 1004017998
2.332 0.139 "GA(R)->EB" 2 1004017998
2.333 0.139 "GA(R)->EB" 2 1004017998
2.335 0.139 "GA(R)->EB" 2 1004017998
2.339 0.139 "GA(R)->EB" 2 1004017998
2.328 0.139 "GA(R)->EB" 2 1004017998
2.335 0.139 "GA(R)->EB" 2 1004017998
2.338 0.139 "GA(R)->EB" 2 1004017998
2.343 0.139 "GA(R)->EB" 2 1004017998
2.352 0.139 "GA(R)->EB" 2 1004017998
2.370 0.139 "GA(R)->EB" 2 1004017998
2.363 0.139 "GA(R)->EB" 2 1004017998
2.381 0.138 "GA(R)->EB" 2 1004017998
2.404 0.138 "GA(R)->EB" 2 1004017998
2.405 0.138 "GA(R)->EB" 2 1004017998
2.405 0.138 "GA(R)->EB" 2 1004017998
