# Supplementary material for: A connectome and analysis of the adult Drosophila central brain
Source: eLife. 2020 Sep 7;9:e57443. doi: 10.7554/eLife.57443 (PMC7546738; doi:10.7554/eLife.57443)
Supplement: Figure 25—source data 2. — The first column is the delay in milli-seconds, the second the amplitude in mv, the third the connection type. [file elife-57443-fig25-data2.ga.txt]

0.278 0.711 "GA(R)->GA(R)" 5 1011447819
0.273 0.733 "GA(R)->GA(R)" 5 1011447819
0.274 0.733 "GA(R)->GA(R)" 5 1011447819
0.278 0.732 "GA(R)->GA(R)" 5 1011447819
0.279 0.732 "GA(R)->GA(R)" 5 1011447819
0.287 0.732 "GA(R)->GA(R)" 5 1011447819
0.287 0.732 "GA(R)->GA(R)" 5 1011447819
0.256 0.750 "GA(R)->GA(R)" 5 1011447819
0.250 0.756 "GA(R)->GA(R)" 5 1011447819
0.251 0.756 "GA(R)->GA(R)" 5 1011447819
0.252 0.756 "GA(R)->GA(R)" 5 1011447819
0.252 0.756 "GA(R)->GA(R)" 5 1011447819
0.253 0.756 "GA(R)->GA(R)" 5 1011447819
0.279 0.735 "GA(R)->GA(R)" 5 1011447819
0.279 0.735 "GA(R)->GA(R)" 5 1011447819
0.280 0.735 "GA(R)->GA(R)" 5 1011447819
0.296 0.734 "GA(R)->GA(R)" 5 1011447819
0.297 0.734 "GA(R)->GA(R)" 5 1011447819
0.297 0.734 "GA(R)->GA(R)" 5 1011447819
0.297 0.734 "GA(R)->GA(R)" 5 1011447819
0.299 0.734 "GA(R)->GA(R)" 5 1011447819
0.299 0.734 "GA(R)->GA(R)" 5 1011447819
0.300 0.734 "GA(R)->GA(R)" 5 1011447819
0.300 0.734 "GA(R)->GA(R)" 5 1011447819
0.295 0.734 "GA(R)->GA(R)" 5 1011447819
0.295 0.734 "GA(R)->GA(R)" 5 1011447819
0.302 0.733 "GA(R)->GA(R)" 5 1011447819
0.302 0.733 "GA(R)->GA(R)" 5 1011447819
0.324 0.731 "GA(R)->GA(R)" 5 1011447819
0.327 0.731 "GA(R)->GA(R)" 5 1011447819
0.329 0.731 "GA(R)->GA(R)" 5 1011447819
0.331 0.731 "GA(R)->GA(R)" 5 1011447819
0.331 0.731 "GA(R)->GA(R)" 5 1011447819
0.332 0.731 "GA(R)->GA(R)" 5 1011447819
0.332 0.731 "GA(R)->GA(R)" 5 1011447819
0.333 0.730 "GA(R)->GA(R)" 5 1011447819
0.333 0.730 "GA(R)->GA(R)" 5 1011447819
0.333 0.730 "GA(R)->GA(R)" 5 1011447819
0.331 0.731 "GA(R)->GA(R)" 5 1011447819
0.331 0.731 "GA(R)->GA(R)" 5 1011447819
0.332 0.731 "GA(R)->GA(R)" 5 1011447819
0.334 0.730 "GA(R)->GA(R)" 5 1011447819
0.336 0.730 "GA(R)->GA(R)" 5 1011447819
0.338 0.730 "GA(R)->GA(R)" 5 1011447819
0.338 0.730 "GA(R)->GA(R)" 5 1011447819
0.343 0.729 "GA(R)->GA(R)" 5 1011447819
0.345 0.729 "GA(R)->GA(R)" 5 1011447819
0.345 0.729 "GA(R)->GA(R)" 5 1011447819
0.338 0.730 "GA(R)->GA(R)" 5 1011447819
0.338 0.730 "GA(R)->GA(R)" 5 1011447819
0.339 0.730 "GA(R)->GA(R)" 5 1011447819
0.349 0.729 "GA(R)->GA(R)" 5 1011447819
0.349 0.729 "GA(R)->GA(R)" 5 1011447819
0.349 0.729 "GA(R)->GA(R)" 5 1011447819
0.351 0.729 "GA(R)->GA(R)" 5 1011447819
0.351 0.729 "GA(R)->GA(R)" 5 1011447819
0.351 0.728 "GA(R)->GA(R)" 5 1011447819
0.351 0.728 "GA(R)->GA(R)" 5 1011447819
0.352 0.728 "GA(R)->GA(R)" 5 1011447819
0.352 0.728 "GA(R)->GA(R)" 5 1011447819
0.354 0.728 "GA(R)->GA(R)" 5 1011447819
0.354 0.728 "GA(R)->GA(R)" 5 1011447819
0.354 0.728 "GA(R)->GA(R)" 5 1011447819
0.278 0.711 "GA(R)->GA(R)" 5 880875861
0.236 0.768 "GA(R)->GA(R)" 5 880875861
0.219 0.784 "GA(R)->GA(R)" 5 880875861
0.214 0.791 "GA(R)->GA(R)" 5 880875861
0.215 0.791 "GA(R)->GA(R)" 5 880875861
0.223 0.790 "GA(R)->GA(R)" 5 880875861
0.223 0.790 "GA(R)->GA(R)" 5 880875861
0.274 0.733 "GA(R)->GA(R)" 5 880875861
0.274 0.733 "GA(R)->GA(R)" 5 880875861
0.275 0.733 "GA(R)->GA(R)" 5 880875861
0.276 0.733 "GA(R)->GA(R)" 5 880875861
0.276 0.733 "GA(R)->GA(R)" 5 880875861
0.276 0.732 "GA(R)->GA(R)" 5 880875861
0.284 0.732 "GA(R)->GA(R)" 5 880875861
0.284 0.732 "GA(R)->GA(R)" 5 880875861
0.284 0.732 "GA(R)->GA(R)" 5 880875861
0.301 0.730 "GA(R)->GA(R)" 5 880875861
0.301 0.730 "GA(R)->GA(R)" 5 880875861
0.301 0.730 "GA(R)->GA(R)" 5 880875861
0.301 0.730 "GA(R)->GA(R)" 5 880875861
0.303 0.730 "GA(R)->GA(R)" 5 880875861
0.304 0.730 "GA(R)->GA(R)" 5 880875861
0.304 0.730 "GA(R)->GA(R)" 5 880875861
0.304 0.730 "GA(R)->GA(R)" 5 880875861
0.299 0.730 "GA(R)->GA(R)" 5 880875861
0.299 0.730 "GA(R)->GA(R)" 5 880875861
0.306 0.730 "GA(R)->GA(R)" 5 880875861
0.307 0.730 "GA(R)->GA(R)" 5 880875861
0.328 0.728 "GA(R)->GA(R)" 5 880875861
0.331 0.727 "GA(R)->GA(R)" 5 880875861
0.333 0.727 "GA(R)->GA(R)" 5 880875861
0.336 0.727 "GA(R)->GA(R)" 5 880875861
0.336 0.727 "GA(R)->GA(R)" 5 880875861
0.336 0.727 "GA(R)->GA(R)" 5 880875861
0.336 0.727 "GA(R)->GA(R)" 5 880875861
0.337 0.727 "GA(R)->GA(R)" 5 880875861
0.337 0.727 "GA(R)->GA(R)" 5 880875861
0.337 0.727 "GA(R)->GA(R)" 5 880875861
0.335 0.727 "GA(R)->GA(R)" 5 880875861
0.336 0.727 "GA(R)->GA(R)" 5 880875861
0.336 0.727 "GA(R)->GA(R)" 5 880875861
0.339 0.727 "GA(R)->GA(R)" 5 880875861
0.341 0.726 "GA(R)->GA(R)" 5 880875861
0.342 0.726 "GA(R)->GA(R)" 5 880875861
0.342 0.726 "GA(R)->GA(R)" 5 880875861
0.347 0.726 "GA(R)->GA(R)" 5 880875861
0.349 0.726 "GA(R)->GA(R)" 5 880875861
0.349 0.726 "GA(R)->GA(R)" 5 880875861
0.343 0.726 "GA(R)->GA(R)" 5 880875861
0.343 0.726 "GA(R)->GA(R)" 5 880875861
0.343 0.726 "GA(R)->GA(R)" 5 880875861
0.353 0.725 "GA(R)->GA(R)" 5 880875861
0.353 0.725 "GA(R)->GA(R)" 5 880875861
0.353 0.725 "GA(R)->GA(R)" 5 880875861
0.355 0.725 "GA(R)->GA(R)" 5 880875861
0.355 0.725 "GA(R)->GA(R)" 5 880875861
0.355 0.725 "GA(R)->GA(R)" 5 880875861
0.355 0.725 "GA(R)->GA(R)" 5 880875861
0.356 0.725 "GA(R)->GA(R)" 5 880875861
0.356 0.725 "GA(R)->GA(R)" 5 880875861
0.358 0.724 "GA(R)->GA(R)" 5 880875861
0.358 0.724 "GA(R)->GA(R)" 5 880875861
0.358 0.724 "GA(R)->GA(R)" 5 880875861
0.358 0.699 "GA(R)->GA(R)" 5 1324430237
0.353 0.721 "GA(R)->GA(R)" 5 1324430237
0.354 0.721 "GA(R)->GA(R)" 5 1324430237
0.358 0.721 "GA(R)->GA(R)" 5 1324430237
0.359 0.721 "GA(R)->GA(R)" 5 1324430237
0.366 0.720 "GA(R)->GA(R)" 5 1324430237
0.366 0.720 "GA(R)->GA(R)" 5 1324430237
0.349 0.725 "GA(R)->GA(R)" 5 1324430237
0.350 0.725 "GA(R)->GA(R)" 5 1324430237
0.351 0.725 "GA(R)->GA(R)" 5 1324430237
0.351 0.725 "GA(R)->GA(R)" 5 1324430237
0.351 0.725 "GA(R)->GA(R)" 5 1324430237
0.352 0.725 "GA(R)->GA(R)" 5 1324430237
0.341 0.740 "GA(R)->GA(R)" 5 1324430237
0.341 0.740 "GA(R)->GA(R)" 5 1324430237
0.341 0.740 "GA(R)->GA(R)" 5 1324430237
0.335 0.758 "GA(R)->GA(R)" 5 1324430237
0.336 0.758 "GA(R)->GA(R)" 5 1324430237
0.335 0.758 "GA(R)->GA(R)" 5 1324430237
0.336 0.758 "GA(R)->GA(R)" 5 1324430237
0.338 0.757 "GA(R)->GA(R)" 5 1324430237
0.338 0.757 "GA(R)->GA(R)" 5 1324430237
0.338 0.757 "GA(R)->GA(R)" 5 1324430237
0.339 0.757 "GA(R)->GA(R)" 5 1324430237
0.327 0.764 "GA(R)->GA(R)" 5 1324430237
0.327 0.764 "GA(R)->GA(R)" 5 1324430237
0.320 0.775 "GA(R)->GA(R)" 5 1324430237
0.320 0.775 "GA(R)->GA(R)" 5 1324430237
0.290 0.821 "GA(R)->GA(R)" 5 1324430237
0.286 0.826 "GA(R)->GA(R)" 5 1324430237
0.289 0.826 "GA(R)->GA(R)" 5 1324430237
0.291 0.826 "GA(R)->GA(R)" 5 1324430237
0.291 0.826 "GA(R)->GA(R)" 5 1324430237
0.291 0.826 "GA(R)->GA(R)" 5 1324430237
0.291 0.826 "GA(R)->GA(R)" 5 1324430237
0.293 0.826 "GA(R)->GA(R)" 5 1324430237
0.293 0.826 "GA(R)->GA(R)" 5 1324430237
0.293 0.826 "GA(R)->GA(R)" 5 1324430237
0.280 0.835 "GA(R)->GA(R)" 5 1324430237
0.281 0.835 "GA(R)->GA(R)" 5 1324430237
0.281 0.835 "GA(R)->GA(R)" 5 1324430237
0.284 0.835 "GA(R)->GA(R)" 5 1324430237
0.286 0.835 "GA(R)->GA(R)" 5 1324430237
0.287 0.835 "GA(R)->GA(R)" 5 1324430237
0.288 0.835 "GA(R)->GA(R)" 5 1324430237
0.293 0.834 "GA(R)->GA(R)" 5 1324430237
0.295 0.834 "GA(R)->GA(R)" 5 1324430237
0.295 0.834 "GA(R)->GA(R)" 5 1324430237
0.248 0.881 "GA(R)->GA(R)" 5 1324430237
0.248 0.881 "GA(R)->GA(R)" 5 1324430237
0.248 0.881 "GA(R)->GA(R)" 5 1324430237
0.177 0.964 "GA(R)->GA(R)" 5 1324430237
0.177 0.964 "GA(R)->GA(R)" 5 1324430237
0.177 0.964 "GA(R)->GA(R)" 5 1324430237
0.179 0.964 "GA(R)->GA(R)" 5 1324430237
0.179 0.964 "GA(R)->GA(R)" 5 1324430237
0.159 1.002 "GA(R)->GA(R)" 5 1324430237
0.153 1.015 "GA(R)->GA(R)" 5 1324430237
0.157 1.006 "GA(R)->GA(R)" 5 1324430237
0.158 1.006 "GA(R)->GA(R)" 5 1324430237
0.159 1.006 "GA(R)->GA(R)" 5 1324430237
0.159 1.006 "GA(R)->GA(R)" 5 1324430237
0.159 1.006 "GA(R)->GA(R)" 5 1324430237
0.346 0.701 "GA(R)->GA(R)" 5 1313594496
0.341 0.723 "GA(R)->GA(R)" 5 1313594496
0.342 0.723 "GA(R)->GA(R)" 5 1313594496
0.346 0.723 "GA(R)->GA(R)" 5 1313594496
0.347 0.723 "GA(R)->GA(R)" 5 1313594496
0.355 0.722 "GA(R)->GA(R)" 5 1313594496
0.355 0.722 "GA(R)->GA(R)" 5 1313594496
0.337 0.727 "GA(R)->GA(R)" 5 1313594496
0.338 0.727 "GA(R)->GA(R)" 5 1313594496
0.339 0.726 "GA(R)->GA(R)" 5 1313594496
0.339 0.726 "GA(R)->GA(R)" 5 1313594496
0.340 0.726 "GA(R)->GA(R)" 5 1313594496
0.340 0.726 "GA(R)->GA(R)" 5 1313594496
0.328 0.742 "GA(R)->GA(R)" 5 1313594496
0.328 0.742 "GA(R)->GA(R)" 5 1313594496
0.329 0.742 "GA(R)->GA(R)" 5 1313594496
0.323 0.759 "GA(R)->GA(R)" 5 1313594496
0.323 0.759 "GA(R)->GA(R)" 5 1313594496
0.323 0.759 "GA(R)->GA(R)" 5 1313594496
0.323 0.759 "GA(R)->GA(R)" 5 1313594496
0.325 0.759 "GA(R)->GA(R)" 5 1313594496
0.326 0.759 "GA(R)->GA(R)" 5 1313594496
0.326 0.759 "GA(R)->GA(R)" 5 1313594496
0.326 0.759 "GA(R)->GA(R)" 5 1313594496
0.315 0.765 "GA(R)->GA(R)" 5 1313594496
0.315 0.765 "GA(R)->GA(R)" 5 1313594496
0.307 0.777 "GA(R)->GA(R)" 5 1313594496
0.308 0.777 "GA(R)->GA(R)" 5 1313594496
0.277 0.822 "GA(R)->GA(R)" 5 1313594496
0.274 0.828 "GA(R)->GA(R)" 5 1313594496
0.276 0.828 "GA(R)->GA(R)" 5 1313594496
0.278 0.828 "GA(R)->GA(R)" 5 1313594496
0.278 0.828 "GA(R)->GA(R)" 5 1313594496
0.278 0.828 "GA(R)->GA(R)" 5 1313594496
0.279 0.828 "GA(R)->GA(R)" 5 1313594496
0.280 0.827 "GA(R)->GA(R)" 5 1313594496
0.280 0.827 "GA(R)->GA(R)" 5 1313594496
0.280 0.827 "GA(R)->GA(R)" 5 1313594496
0.270 0.837 "GA(R)->GA(R)" 5 1313594496
0.270 0.837 "GA(R)->GA(R)" 5 1313594496
0.271 0.837 "GA(R)->GA(R)" 5 1313594496
0.273 0.837 "GA(R)->GA(R)" 5 1313594496
0.274 0.837 "GA(R)->GA(R)" 5 1313594496
0.275 0.836 "GA(R)->GA(R)" 5 1313594496
0.276 0.836 "GA(R)->GA(R)" 5 1313594496
0.280 0.836 "GA(R)->GA(R)" 5 1313594496
0.282 0.836 "GA(R)->GA(R)" 5 1313594496
0.282 0.836 "GA(R)->GA(R)" 5 1313594496
0.228 0.892 "GA(R)->GA(R)" 5 1313594496
0.212 0.909 "GA(R)->GA(R)" 5 1313594496
0.194 0.927 "GA(R)->GA(R)" 5 1313594496
0.246 0.882 "GA(R)->GA(R)" 5 1313594496
0.246 0.882 "GA(R)->GA(R)" 5 1313594496
0.246 0.882 "GA(R)->GA(R)" 5 1313594496
0.248 0.882 "GA(R)->GA(R)" 5 1313594496
0.248 0.882 "GA(R)->GA(R)" 5 1313594496
0.248 0.882 "GA(R)->GA(R)" 5 1313594496
0.249 0.882 "GA(R)->GA(R)" 5 1313594496
0.249 0.882 "GA(R)->GA(R)" 5 1313594496
0.250 0.882 "GA(R)->GA(R)" 5 1313594496
0.251 0.881 "GA(R)->GA(R)" 5 1313594496
0.252 0.881 "GA(R)->GA(R)" 5 1313594496
0.252 0.881 "GA(R)->GA(R)" 5 1313594496
0.282 0.708 "GA(R)->GA(R)" 5 1313594496
0.239 0.765 "GA(R)->GA(R)" 5 1313594496
0.222 0.780 "GA(R)->GA(R)" 5 1313594496
0.161 0.843 "GA(R)->GA(R)" 5 1313594496
0.162 0.843 "GA(R)->GA(R)" 5 1313594496
0.166 0.842 "GA(R)->GA(R)" 5 1313594496
0.166 0.842 "GA(R)->GA(R)" 5 1313594496
0.277 0.730 "GA(R)->GA(R)" 5 1313594496
0.277 0.730 "GA(R)->GA(R)" 5 1313594496
0.278 0.729 "GA(R)->GA(R)" 5 1313594496
0.279 0.729 "GA(R)->GA(R)" 5 1313594496
0.279 0.729 "GA(R)->GA(R)" 5 1313594496
0.279 0.729 "GA(R)->GA(R)" 5 1313594496
0.287 0.729 "GA(R)->GA(R)" 5 1313594496
0.287 0.729 "GA(R)->GA(R)" 5 1313594496
0.287 0.729 "GA(R)->GA(R)" 5 1313594496
0.304 0.727 "GA(R)->GA(R)" 5 1313594496
0.304 0.727 "GA(R)->GA(R)" 5 1313594496
0.304 0.727 "GA(R)->GA(R)" 5 1313594496
0.304 0.727 "GA(R)->GA(R)" 5 1313594496
0.307 0.727 "GA(R)->GA(R)" 5 1313594496
0.307 0.727 "GA(R)->GA(R)" 5 1313594496
0.307 0.727 "GA(R)->GA(R)" 5 1313594496
0.307 0.727 "GA(R)->GA(R)" 5 1313594496
0.303 0.727 "GA(R)->GA(R)" 5 1313594496
0.303 0.727 "GA(R)->GA(R)" 5 1313594496
0.309 0.727 "GA(R)->GA(R)" 5 1313594496
0.310 0.727 "GA(R)->GA(R)" 5 1313594496
0.332 0.725 "GA(R)->GA(R)" 5 1313594496
0.334 0.724 "GA(R)->GA(R)" 5 1313594496
0.337 0.724 "GA(R)->GA(R)" 5 1313594496
0.339 0.724 "GA(R)->GA(R)" 5 1313594496
0.339 0.724 "GA(R)->GA(R)" 5 1313594496
0.339 0.724 "GA(R)->GA(R)" 5 1313594496
0.339 0.724 "GA(R)->GA(R)" 5 1313594496
0.340 0.724 "GA(R)->GA(R)" 5 1313594496
0.341 0.724 "GA(R)->GA(R)" 5 1313594496
0.341 0.724 "GA(R)->GA(R)" 5 1313594496
0.338 0.724 "GA(R)->GA(R)" 5 1313594496
0.339 0.724 "GA(R)->GA(R)" 5 1313594496
0.339 0.724 "GA(R)->GA(R)" 5 1313594496
0.342 0.724 "GA(R)->GA(R)" 5 1313594496
0.344 0.723 "GA(R)->GA(R)" 5 1313594496
0.345 0.723 "GA(R)->GA(R)" 5 1313594496
0.345 0.723 "GA(R)->GA(R)" 5 1313594496
0.350 0.723 "GA(R)->GA(R)" 5 1313594496
0.352 0.723 "GA(R)->GA(R)" 5 1313594496
0.352 0.723 "GA(R)->GA(R)" 5 1313594496
0.346 0.723 "GA(R)->GA(R)" 5 1313594496
0.346 0.723 "GA(R)->GA(R)" 5 1313594496
0.346 0.723 "GA(R)->GA(R)" 5 1313594496
0.356 0.722 "GA(R)->GA(R)" 5 1313594496
0.356 0.722 "GA(R)->GA(R)" 5 1313594496
0.356 0.722 "GA(R)->GA(R)" 5 1313594496
0.358 0.722 "GA(R)->GA(R)" 5 1313594496
0.358 0.722 "GA(R)->GA(R)" 5 1313594496
0.358 0.722 "GA(R)->GA(R)" 5 1313594496
0.358 0.722 "GA(R)->GA(R)" 5 1313594496
0.359 0.722 "GA(R)->GA(R)" 5 1313594496
0.359 0.722 "GA(R)->GA(R)" 5 1313594496
0.361 0.721 "GA(R)->GA(R)" 5 1313594496
0.361 0.721 "GA(R)->GA(R)" 5 1313594496
0.361 0.721 "GA(R)->GA(R)" 5 1313594496
0.338 0.704 "GA(R)->GA(R)" 5 5812983734
0.333 0.726 "GA(R)->GA(R)" 5 5812983734
0.334 0.726 "GA(R)->GA(R)" 5 5812983734
0.338 0.725 "GA(R)->GA(R)" 5 5812983734
0.339 0.725 "GA(R)->GA(R)" 5 5812983734
0.347 0.724 "GA(R)->GA(R)" 5 5812983734
0.347 0.724 "GA(R)->GA(R)" 5 5812983734
0.330 0.729 "GA(R)->GA(R)" 5 5812983734
0.330 0.729 "GA(R)->GA(R)" 5 5812983734
0.331 0.729 "GA(R)->GA(R)" 5 5812983734
0.332 0.729 "GA(R)->GA(R)" 5 5812983734
0.332 0.729 "GA(R)->GA(R)" 5 5812983734
0.332 0.729 "GA(R)->GA(R)" 5 5812983734
0.320 0.744 "GA(R)->GA(R)" 5 5812983734
0.321 0.744 "GA(R)->GA(R)" 5 5812983734
0.321 0.744 "GA(R)->GA(R)" 5 5812983734
0.315 0.762 "GA(R)->GA(R)" 5 5812983734
0.315 0.762 "GA(R)->GA(R)" 5 5812983734
0.315 0.762 "GA(R)->GA(R)" 5 5812983734
0.315 0.762 "GA(R)->GA(R)" 5 5812983734
0.318 0.762 "GA(R)->GA(R)" 5 5812983734
0.318 0.761 "GA(R)->GA(R)" 5 5812983734
0.318 0.761 "GA(R)->GA(R)" 5 5812983734
0.318 0.761 "GA(R)->GA(R)" 5 5812983734
0.307 0.768 "GA(R)->GA(R)" 5 5812983734
0.307 0.768 "GA(R)->GA(R)" 5 5812983734
0.299 0.779 "GA(R)->GA(R)" 5 5812983734
0.300 0.779 "GA(R)->GA(R)" 5 5812983734
0.271 0.825 "GA(R)->GA(R)" 5 5812983734
0.267 0.831 "GA(R)->GA(R)" 5 5812983734
0.233 0.871 "GA(R)->GA(R)" 5 5812983734
0.191 0.914 "GA(R)->GA(R)" 5 5812983734
0.188 0.918 "GA(R)->GA(R)" 5 5812983734
0.188 0.918 "GA(R)->GA(R)" 5 5812983734
0.188 0.918 "GA(R)->GA(R)" 5 5812983734
0.189 0.918 "GA(R)->GA(R)" 5 5812983734
0.189 0.918 "GA(R)->GA(R)" 5 5812983734
0.189 0.918 "GA(R)->GA(R)" 5 5812983734
0.271 0.831 "GA(R)->GA(R)" 5 5812983734
0.272 0.831 "GA(R)->GA(R)" 5 5812983734
0.272 0.831 "GA(R)->GA(R)" 5 5812983734
0.274 0.830 "GA(R)->GA(R)" 5 5812983734
0.276 0.830 "GA(R)->GA(R)" 5 5812983734
0.277 0.830 "GA(R)->GA(R)" 5 5812983734
0.277 0.830 "GA(R)->GA(R)" 5 5812983734
0.282 0.829 "GA(R)->GA(R)" 5 5812983734
0.284 0.829 "GA(R)->GA(R)" 5 5812983734
0.284 0.829 "GA(R)->GA(R)" 5 5812983734
0.278 0.829 "GA(R)->GA(R)" 5 5812983734
0.278 0.829 "GA(R)->GA(R)" 5 5812983734
0.278 0.829 "GA(R)->GA(R)" 5 5812983734
0.289 0.829 "GA(R)->GA(R)" 5 5812983734
0.289 0.829 "GA(R)->GA(R)" 5 5812983734
0.289 0.829 "GA(R)->GA(R)" 5 5812983734
0.291 0.829 "GA(R)->GA(R)" 5 5812983734
0.291 0.829 "GA(R)->GA(R)" 5 5812983734
0.291 0.829 "GA(R)->GA(R)" 5 5812983734
0.291 0.829 "GA(R)->GA(R)" 5 5812983734
0.292 0.828 "GA(R)->GA(R)" 5 5812983734
0.292 0.828 "GA(R)->GA(R)" 5 5812983734
0.294 0.828 "GA(R)->GA(R)" 5 5812983734
0.295 0.828 "GA(R)->GA(R)" 5 5812983734
0.295 0.828 "GA(R)->GA(R)" 5 5812983734
0.341 0.702 "GA(R)->GA(R)" 5 1313594496
0.336 0.724 "GA(R)->GA(R)" 5 1313594496
0.337 0.724 "GA(R)->GA(R)" 5 1313594496
0.341 0.724 "GA(R)->GA(R)" 5 1313594496
0.342 0.724 "GA(R)->GA(R)" 5 1313594496
0.350 0.723 "GA(R)->GA(R)" 5 1313594496
0.350 0.723 "GA(R)->GA(R)" 5 1313594496
0.332 0.727 "GA(R)->GA(R)" 5 1313594496
0.332 0.727 "GA(R)->GA(R)" 5 1313594496
0.334 0.727 "GA(R)->GA(R)" 5 1313594496
0.334 0.727 "GA(R)->GA(R)" 5 1313594496
0.334 0.727 "GA(R)->GA(R)" 5 1313594496
0.335 0.727 "GA(R)->GA(R)" 5 1313594496
0.323 0.743 "GA(R)->GA(R)" 5 1313594496
0.323 0.743 "GA(R)->GA(R)" 5 1313594496
0.323 0.743 "GA(R)->GA(R)" 5 1313594496
0.318 0.760 "GA(R)->GA(R)" 5 1313594496
0.318 0.760 "GA(R)->GA(R)" 5 1313594496
0.318 0.760 "GA(R)->GA(R)" 5 1313594496
0.318 0.760 "GA(R)->GA(R)" 5 1313594496
0.320 0.760 "GA(R)->GA(R)" 5 1313594496
0.320 0.760 "GA(R)->GA(R)" 5 1313594496
0.321 0.760 "GA(R)->GA(R)" 5 1313594496
0.321 0.760 "GA(R)->GA(R)" 5 1313594496
0.310 0.766 "GA(R)->GA(R)" 5 1313594496
0.310 0.766 "GA(R)->GA(R)" 5 1313594496
0.302 0.778 "GA(R)->GA(R)" 5 1313594496
0.302 0.778 "GA(R)->GA(R)" 5 1313594496
0.273 0.823 "GA(R)->GA(R)" 5 1313594496
0.270 0.830 "GA(R)->GA(R)" 5 1313594496
0.272 0.829 "GA(R)->GA(R)" 5 1313594496
0.274 0.829 "GA(R)->GA(R)" 5 1313594496
0.274 0.829 "GA(R)->GA(R)" 5 1313594496
0.274 0.829 "GA(R)->GA(R)" 5 1313594496
0.274 0.829 "GA(R)->GA(R)" 5 1313594496
0.275 0.829 "GA(R)->GA(R)" 5 1313594496
0.275 0.829 "GA(R)->GA(R)" 5 1313594496
0.276 0.829 "GA(R)->GA(R)" 5 1313594496
0.259 0.846 "GA(R)->GA(R)" 5 1313594496
0.257 0.848 "GA(R)->GA(R)" 5 1313594496
0.254 0.853 "GA(R)->GA(R)" 5 1313594496
0.130 1.005 "GA(R)->GA(R)" 5 1313594496
0.255 0.856 "GA(R)->GA(R)" 5 1313594496
0.256 0.856 "GA(R)->GA(R)" 5 1313594496
0.256 0.856 "GA(R)->GA(R)" 5 1313594496
0.261 0.855 "GA(R)->GA(R)" 5 1313594496
0.263 0.855 "GA(R)->GA(R)" 5 1313594496
0.263 0.855 "GA(R)->GA(R)" 5 1313594496
0.272 0.838 "GA(R)->GA(R)" 5 1313594496
0.272 0.838 "GA(R)->GA(R)" 5 1313594496
0.272 0.838 "GA(R)->GA(R)" 5 1313594496
0.281 0.836 "GA(R)->GA(R)" 5 1313594496
0.281 0.836 "GA(R)->GA(R)" 5 1313594496
0.281 0.836 "GA(R)->GA(R)" 5 1313594496
0.283 0.836 "GA(R)->GA(R)" 5 1313594496
0.283 0.836 "GA(R)->GA(R)" 5 1313594496
0.284 0.836 "GA(R)->GA(R)" 5 1313594496
0.284 0.836 "GA(R)->GA(R)" 5 1313594496
0.284 0.836 "GA(R)->GA(R)" 5 1313594496
0.285 0.836 "GA(R)->GA(R)" 5 1313594496
0.287 0.836 "GA(R)->GA(R)" 5 1313594496
0.287 0.836 "GA(R)->GA(R)" 5 1313594496
0.287 0.836 "GA(R)->GA(R)" 5 1313594496
0.339 0.701 "GA(R)->GA(R)" 5 5812983734
0.334 0.723 "GA(R)->GA(R)" 5 5812983734
0.335 0.723 "GA(R)->GA(R)" 5 5812983734
0.339 0.723 "GA(R)->GA(R)" 5 5812983734
0.340 0.723 "GA(R)->GA(R)" 5 5812983734
0.348 0.722 "GA(R)->GA(R)" 5 5812983734
0.348 0.722 "GA(R)->GA(R)" 5 5812983734
0.330 0.727 "GA(R)->GA(R)" 5 5812983734
0.331 0.727 "GA(R)->GA(R)" 5 5812983734
0.332 0.726 "GA(R)->GA(R)" 5 5812983734
0.332 0.726 "GA(R)->GA(R)" 5 5812983734
0.332 0.726 "GA(R)->GA(R)" 5 5812983734
0.333 0.726 "GA(R)->GA(R)" 5 5812983734
0.321 0.742 "GA(R)->GA(R)" 5 5812983734
0.321 0.742 "GA(R)->GA(R)" 5 5812983734
0.321 0.742 "GA(R)->GA(R)" 5 5812983734
0.316 0.759 "GA(R)->GA(R)" 5 5812983734
0.316 0.759 "GA(R)->GA(R)" 5 5812983734
0.316 0.759 "GA(R)->GA(R)" 5 5812983734
0.316 0.759 "GA(R)->GA(R)" 5 5812983734
0.318 0.759 "GA(R)->GA(R)" 5 5812983734
0.318 0.759 "GA(R)->GA(R)" 5 5812983734
0.319 0.759 "GA(R)->GA(R)" 5 5812983734
0.319 0.759 "GA(R)->GA(R)" 5 5812983734
0.308 0.765 "GA(R)->GA(R)" 5 5812983734
0.308 0.765 "GA(R)->GA(R)" 5 5812983734
0.300 0.777 "GA(R)->GA(R)" 5 5812983734
0.300 0.777 "GA(R)->GA(R)" 5 5812983734
0.271 0.822 "GA(R)->GA(R)" 5 5812983734
0.268 0.829 "GA(R)->GA(R)" 5 5812983734
0.234 0.868 "GA(R)->GA(R)" 5 5812983734
0.192 0.911 "GA(R)->GA(R)" 5 5812983734
0.188 0.915 "GA(R)->GA(R)" 5 5812983734
0.183 0.920 "GA(R)->GA(R)" 5 5812983734
0.178 0.924 "GA(R)->GA(R)" 5 5812983734
0.184 0.920 "GA(R)->GA(R)" 5 5812983734
0.184 0.920 "GA(R)->GA(R)" 5 5812983734
0.184 0.920 "GA(R)->GA(R)" 5 5812983734
0.272 0.828 "GA(R)->GA(R)" 5 5812983734
0.272 0.828 "GA(R)->GA(R)" 5 5812983734
0.273 0.828 "GA(R)->GA(R)" 5 5812983734
0.275 0.827 "GA(R)->GA(R)" 5 5812983734
0.277 0.827 "GA(R)->GA(R)" 5 5812983734
0.277 0.827 "GA(R)->GA(R)" 5 5812983734
0.278 0.827 "GA(R)->GA(R)" 5 5812983734
0.283 0.826 "GA(R)->GA(R)" 5 5812983734
0.285 0.826 "GA(R)->GA(R)" 5 5812983734
0.285 0.826 "GA(R)->GA(R)" 5 5812983734
0.278 0.827 "GA(R)->GA(R)" 5 5812983734
0.278 0.827 "GA(R)->GA(R)" 5 5812983734
0.279 0.827 "GA(R)->GA(R)" 5 5812983734
0.289 0.826 "GA(R)->GA(R)" 5 5812983734
0.289 0.826 "GA(R)->GA(R)" 5 5812983734
0.289 0.826 "GA(R)->GA(R)" 5 5812983734
0.291 0.826 "GA(R)->GA(R)" 5 5812983734
0.291 0.826 "GA(R)->GA(R)" 5 5812983734
0.292 0.826 "GA(R)->GA(R)" 5 5812983734
0.292 0.826 "GA(R)->GA(R)" 5 5812983734
0.292 0.826 "GA(R)->GA(R)" 5 5812983734
0.293 0.826 "GA(R)->GA(R)" 5 5812983734
0.295 0.826 "GA(R)->GA(R)" 5 5812983734
0.295 0.826 "GA(R)->GA(R)" 5 5812983734
0.295 0.826 "GA(R)->GA(R)" 5 5812983734
0.310 0.706 "GA(R)->GA(R)" 5 858587718
0.305 0.728 "GA(R)->GA(R)" 5 858587718
0.306 0.728 "GA(R)->GA(R)" 5 858587718
0.310 0.728 "GA(R)->GA(R)" 5 858587718
0.311 0.728 "GA(R)->GA(R)" 5 858587718
0.319 0.727 "GA(R)->GA(R)" 5 858587718
0.320 0.727 "GA(R)->GA(R)" 5 858587718
0.301 0.731 "GA(R)->GA(R)" 5 858587718
0.301 0.731 "GA(R)->GA(R)" 5 858587718
0.303 0.731 "GA(R)->GA(R)" 5 858587718
0.303 0.731 "GA(R)->GA(R)" 5 858587718
0.303 0.731 "GA(R)->GA(R)" 5 858587718
0.304 0.731 "GA(R)->GA(R)" 5 858587718
0.291 0.747 "GA(R)->GA(R)" 5 858587718
0.292 0.747 "GA(R)->GA(R)" 5 858587718
0.292 0.747 "GA(R)->GA(R)" 5 858587718
0.286 0.764 "GA(R)->GA(R)" 5 858587718
0.286 0.764 "GA(R)->GA(R)" 5 858587718
0.286 0.764 "GA(R)->GA(R)" 5 858587718
0.286 0.764 "GA(R)->GA(R)" 5 858587718
0.289 0.764 "GA(R)->GA(R)" 5 858587718
0.289 0.764 "GA(R)->GA(R)" 5 858587718
0.289 0.764 "GA(R)->GA(R)" 5 858587718
0.290 0.764 "GA(R)->GA(R)" 5 858587718
0.277 0.770 "GA(R)->GA(R)" 5 858587718
0.277 0.770 "GA(R)->GA(R)" 5 858587718
0.271 0.782 "GA(R)->GA(R)" 5 858587718
0.209 0.844 "GA(R)->GA(R)" 5 858587718
0.293 0.780 "GA(R)->GA(R)" 5 858587718
0.295 0.779 "GA(R)->GA(R)" 5 858587718
0.298 0.779 "GA(R)->GA(R)" 5 858587718
0.300 0.779 "GA(R)->GA(R)" 5 858587718
0.301 0.779 "GA(R)->GA(R)" 5 858587718
0.301 0.779 "GA(R)->GA(R)" 5 858587718
0.301 0.779 "GA(R)->GA(R)" 5 858587718
0.302 0.779 "GA(R)->GA(R)" 5 858587718
0.302 0.779 "GA(R)->GA(R)" 5 858587718
0.302 0.779 "GA(R)->GA(R)" 5 858587718
0.300 0.779 "GA(R)->GA(R)" 5 858587718
0.300 0.779 "GA(R)->GA(R)" 5 858587718
0.301 0.779 "GA(R)->GA(R)" 5 858587718
0.304 0.779 "GA(R)->GA(R)" 5 858587718
0.306 0.779 "GA(R)->GA(R)" 5 858587718
0.307 0.779 "GA(R)->GA(R)" 5 858587718
0.307 0.779 "GA(R)->GA(R)" 5 858587718
0.313 0.778 "GA(R)->GA(R)" 5 858587718
0.314 0.778 "GA(R)->GA(R)" 5 858587718
0.314 0.778 "GA(R)->GA(R)" 5 858587718
0.308 0.778 "GA(R)->GA(R)" 5 858587718
0.308 0.778 "GA(R)->GA(R)" 5 858587718
0.308 0.778 "GA(R)->GA(R)" 5 858587718
0.319 0.778 "GA(R)->GA(R)" 5 858587718
0.319 0.778 "GA(R)->GA(R)" 5 858587718
0.319 0.778 "GA(R)->GA(R)" 5 858587718
0.321 0.777 "GA(R)->GA(R)" 5 858587718
0.321 0.777 "GA(R)->GA(R)" 5 858587718
0.321 0.777 "GA(R)->GA(R)" 5 858587718
0.322 0.777 "GA(R)->GA(R)" 5 858587718
0.322 0.777 "GA(R)->GA(R)" 5 858587718
0.323 0.777 "GA(R)->GA(R)" 5 858587718
0.324 0.777 "GA(R)->GA(R)" 5 858587718
0.325 0.777 "GA(R)->GA(R)" 5 858587718
0.325 0.777 "GA(R)->GA(R)" 5 858587718
0.355 0.701 "GA(R)->GA(R)" 5 1004017998
0.350 0.723 "GA(R)->GA(R)" 5 1004017998
0.351 0.723 "GA(R)->GA(R)" 5 1004017998
0.355 0.722 "GA(R)->GA(R)" 5 1004017998
0.356 0.722 "GA(R)->GA(R)" 5 1004017998
0.364 0.721 "GA(R)->GA(R)" 5 1004017998
0.364 0.721 "GA(R)->GA(R)" 5 1004017998
0.347 0.726 "GA(R)->GA(R)" 5 1004017998
0.347 0.726 "GA(R)->GA(R)" 5 1004017998
0.348 0.726 "GA(R)->GA(R)" 5 1004017998
0.349 0.726 "GA(R)->GA(R)" 5 1004017998
0.349 0.726 "GA(R)->GA(R)" 5 1004017998
0.349 0.726 "GA(R)->GA(R)" 5 1004017998
0.338 0.742 "GA(R)->GA(R)" 5 1004017998
0.338 0.742 "GA(R)->GA(R)" 5 1004017998
0.338 0.742 "GA(R)->GA(R)" 5 1004017998
0.333 0.759 "GA(R)->GA(R)" 5 1004017998
0.333 0.759 "GA(R)->GA(R)" 5 1004017998
0.333 0.759 "GA(R)->GA(R)" 5 1004017998
0.333 0.759 "GA(R)->GA(R)" 5 1004017998
0.335 0.759 "GA(R)->GA(R)" 5 1004017998
0.336 0.759 "GA(R)->GA(R)" 5 1004017998
0.336 0.759 "GA(R)->GA(R)" 5 1004017998
0.336 0.759 "GA(R)->GA(R)" 5 1004017998
0.325 0.765 "GA(R)->GA(R)" 5 1004017998
0.325 0.765 "GA(R)->GA(R)" 5 1004017998
0.317 0.777 "GA(R)->GA(R)" 5 1004017998
0.318 0.777 "GA(R)->GA(R)" 5 1004017998
0.287 0.822 "GA(R)->GA(R)" 5 1004017998
0.283 0.828 "GA(R)->GA(R)" 5 1004017998
0.286 0.828 "GA(R)->GA(R)" 5 1004017998
0.288 0.828 "GA(R)->GA(R)" 5 1004017998
0.288 0.828 "GA(R)->GA(R)" 5 1004017998
0.289 0.828 "GA(R)->GA(R)" 5 1004017998
0.289 0.828 "GA(R)->GA(R)" 5 1004017998
0.290 0.828 "GA(R)->GA(R)" 5 1004017998
0.290 0.828 "GA(R)->GA(R)" 5 1004017998
0.290 0.828 "GA(R)->GA(R)" 5 1004017998
0.278 0.837 "GA(R)->GA(R)" 5 1004017998
0.278 0.837 "GA(R)->GA(R)" 5 1004017998
0.279 0.837 "GA(R)->GA(R)" 5 1004017998
0.281 0.837 "GA(R)->GA(R)" 5 1004017998
0.284 0.837 "GA(R)->GA(R)" 5 1004017998
0.285 0.837 "GA(R)->GA(R)" 5 1004017998
0.285 0.837 "GA(R)->GA(R)" 5 1004017998
0.290 0.836 "GA(R)->GA(R)" 5 1004017998
0.292 0.836 "GA(R)->GA(R)" 5 1004017998
0.292 0.836 "GA(R)->GA(R)" 5 1004017998
0.245 0.883 "GA(R)->GA(R)" 5 1004017998
0.245 0.883 "GA(R)->GA(R)" 5 1004017998
0.246 0.883 "GA(R)->GA(R)" 5 1004017998
0.169 0.979 "GA(R)->GA(R)" 5 1004017998
0.169 0.979 "GA(R)->GA(R)" 5 1004017998
0.169 0.979 "GA(R)->GA(R)" 5 1004017998
0.170 0.979 "GA(R)->GA(R)" 5 1004017998
0.170 0.979 "GA(R)->GA(R)" 5 1004017998
0.177 0.966 "GA(R)->GA(R)" 5 1004017998
0.177 0.966 "GA(R)->GA(R)" 5 1004017998
0.178 0.966 "GA(R)->GA(R)" 5 1004017998
0.178 0.966 "GA(R)->GA(R)" 5 1004017998
0.179 0.966 "GA(R)->GA(R)" 5 1004017998
0.180 0.966 "GA(R)->GA(R)" 5 1004017998
0.180 0.966 "GA(R)->GA(R)" 5 1004017998
