# Supplementary material for: A connectome and analysis of the adult Drosophila central brain
Source: eLife. 2020 Sep 7;9:e57443. doi: 10.7554/eLife.57443 (PMC7546738; doi:10.7554/eLife.57443)
Supplement: Figure 25—source data 3. — The first column is the delay in milli-seconds, the second the amplitude in mv, the third the connection type. [file elife-57443-fig25-data3.pb.txt]

3.529 0.109 "GA(R)->PB" 1 1011447819
3.531 0.109 "GA(R)->PB" 1 1011447819
3.532 0.109 "GA(R)->PB" 1 1011447819
3.533 0.109 "GA(R)->PB" 1 1011447819
3.533 0.109 "GA(R)->PB" 1 1011447819
3.533 0.109 "GA(R)->PB" 1 1011447819
3.569 0.109 "GA(R)->PB" 1 1011447819
3.569 0.109 "GA(R)->PB" 1 1011447819
3.569 0.109 "GA(R)->PB" 1 1011447819
3.569 0.109 "GA(R)->PB" 1 1011447819
3.544 0.109 "GA(R)->PB" 1 1011447819
3.546 0.109 "GA(R)->PB" 1 1011447819
3.550 0.109 "GA(R)->PB" 1 1011447819
3.551 0.109 "GA(R)->PB" 1 1011447819
3.552 0.109 "GA(R)->PB" 1 1011447819
3.553 0.109 "GA(R)->PB" 1 1011447819
3.553 0.109 "GA(R)->PB" 1 1011447819
3.554 0.109 "GA(R)->PB" 1 1011447819
3.554 0.109 "GA(R)->PB" 1 1011447819
3.555 0.109 "GA(R)->PB" 1 1011447819
3.555 0.109 "GA(R)->PB" 1 1011447819
3.555 0.109 "GA(R)->PB" 1 1011447819
3.555 0.109 "GA(R)->PB" 1 1011447819
3.548 0.109 "GA(R)->PB" 1 1011447819
3.549 0.109 "GA(R)->PB" 1 1011447819
3.550 0.109 "GA(R)->PB" 1 1011447819
3.551 0.109 "GA(R)->PB" 1 1011447819
3.551 0.109 "GA(R)->PB" 1 1011447819
3.552 0.109 "GA(R)->PB" 1 1011447819
3.551 0.109 "GA(R)->PB" 1 1011447819
3.551 0.109 "GA(R)->PB" 1 1011447819
3.551 0.109 "GA(R)->PB" 1 1011447819
3.552 0.109 "GA(R)->PB" 1 1011447819
3.556 0.109 "GA(R)->PB" 1 1011447819
3.562 0.109 "GA(R)->PB" 1 1011447819
3.563 0.109 "GA(R)->PB" 1 1011447819
3.563 0.109 "GA(R)->PB" 1 1011447819
3.570 0.109 "GA(R)->PB" 1 1011447819
3.573 0.108 "GA(R)->PB" 1 1011447819
3.574 0.108 "GA(R)->PB" 1 1011447819
3.574 0.108 "GA(R)->PB" 1 1011447819
3.574 0.108 "GA(R)->PB" 1 1011447819
3.574 0.108 "GA(R)->PB" 1 1011447819
3.575 0.108 "GA(R)->PB" 1 1011447819
3.576 0.108 "GA(R)->PB" 1 1011447819
3.576 0.108 "GA(R)->PB" 1 1011447819
3.576 0.108 "GA(R)->PB" 1 1011447819
3.576 0.108 "GA(R)->PB" 1 1011447819
3.576 0.108 "GA(R)->PB" 1 1011447819
3.576 0.108 "GA(R)->PB" 1 1011447819
3.572 0.108 "GA(R)->PB" 1 1011447819
3.573 0.108 "GA(R)->PB" 1 1011447819
3.574 0.108 "GA(R)->PB" 1 1011447819
3.575 0.108 "GA(R)->PB" 1 1011447819
3.577 0.108 "GA(R)->PB" 1 1011447819
3.577 0.108 "GA(R)->PB" 1 1011447819
3.566 0.109 "GA(R)->PB" 1 1011447819
3.567 0.109 "GA(R)->PB" 1 1011447819
3.569 0.109 "GA(R)->PB" 1 1011447819
3.569 0.109 "GA(R)->PB" 1 1011447819
3.569 0.109 "GA(R)->PB" 1 1011447819
3.569 0.109 "GA(R)->PB" 1 1011447819
3.570 0.109 "GA(R)->PB" 1 1011447819
3.570 0.109 "GA(R)->PB" 1 1011447819
3.570 0.109 "GA(R)->PB" 1 1011447819
3.570 0.109 "GA(R)->PB" 1 1011447819
3.570 0.109 "GA(R)->PB" 1 1011447819
3.569 0.109 "GA(R)->PB" 1 1011447819
3.569 0.109 "GA(R)->PB" 1 1011447819
3.570 0.109 "GA(R)->PB" 1 1011447819
3.570 0.109 "GA(R)->PB" 1 1011447819
3.570 0.109 "GA(R)->PB" 1 1011447819
3.570 0.109 "GA(R)->PB" 1 1011447819
3.569 0.109 "GA(R)->PB" 1 1011447819
3.570 0.109 "GA(R)->PB" 1 1011447819
3.570 0.109 "GA(R)->PB" 1 1011447819
3.570 0.109 "GA(R)->PB" 1 1011447819
3.570 0.109 "GA(R)->PB" 1 1011447819
3.571 0.109 "GA(R)->PB" 1 1011447819
3.569 0.109 "GA(R)->PB" 1 1011447819
3.571 0.109 "GA(R)->PB" 1 1011447819
3.570 0.109 "GA(R)->PB" 1 1011447819
3.570 0.109 "GA(R)->PB" 1 1011447819
3.570 0.109 "GA(R)->PB" 1 1011447819
3.570 0.109 "GA(R)->PB" 1 1011447819
3.566 0.109 "GA(R)->PB" 1 1011447819
3.569 0.109 "GA(R)->PB" 1 1011447819
3.570 0.109 "GA(R)->PB" 1 1011447819
3.571 0.109 "GA(R)->PB" 1 1011447819
3.572 0.109 "GA(R)->PB" 1 1011447819
3.572 0.108 "GA(R)->PB" 1 1011447819
3.572 0.108 "GA(R)->PB" 1 1011447819
3.572 0.108 "GA(R)->PB" 1 1011447819
3.572 0.108 "GA(R)->PB" 1 1011447819
3.573 0.108 "GA(R)->PB" 1 1011447819
3.567 0.109 "GA(R)->PB" 1 1011447819
3.567 0.109 "GA(R)->PB" 1 1011447819
3.569 0.109 "GA(R)->PB" 1 1011447819
3.590 0.108 "GA(R)->PB" 1 1011447819
3.590 0.108 "GA(R)->PB" 1 1011447819
3.590 0.108 "GA(R)->PB" 1 1011447819
3.590 0.108 "GA(R)->PB" 1 1011447819
3.591 0.108 "GA(R)->PB" 1 1011447819
3.568 0.109 "GA(R)->PB" 1 1011447819
3.569 0.109 "GA(R)->PB" 1 1011447819
3.570 0.109 "GA(R)->PB" 1 1011447819
3.570 0.109 "GA(R)->PB" 1 1011447819
3.571 0.109 "GA(R)->PB" 1 1011447819
3.571 0.109 "GA(R)->PB" 1 1011447819
3.571 0.109 "GA(R)->PB" 1 1011447819
3.571 0.109 "GA(R)->PB" 1 1011447819
3.571 0.109 "GA(R)->PB" 1 1011447819
3.570 0.109 "GA(R)->PB" 1 1011447819
3.571 0.109 "GA(R)->PB" 1 1011447819
3.571 0.109 "GA(R)->PB" 1 1011447819
3.572 0.108 "GA(R)->PB" 1 1011447819
3.572 0.108 "GA(R)->PB" 1 1011447819
3.571 0.109 "GA(R)->PB" 1 1011447819
3.572 0.108 "GA(R)->PB" 1 1011447819
3.572 0.108 "GA(R)->PB" 1 1011447819
3.572 0.108 "GA(R)->PB" 1 1011447819
3.572 0.108 "GA(R)->PB" 1 1011447819
3.568 0.109 "GA(R)->PB" 1 1011447819
3.569 0.109 "GA(R)->PB" 1 1011447819
3.570 0.109 "GA(R)->PB" 1 1011447819
3.570 0.109 "GA(R)->PB" 1 1011447819
3.570 0.109 "GA(R)->PB" 1 1011447819
3.571 0.109 "GA(R)->PB" 1 1011447819
3.571 0.109 "GA(R)->PB" 1 1011447819
3.571 0.109 "GA(R)->PB" 1 1011447819
3.571 0.109 "GA(R)->PB" 1 1011447819
3.575 0.108 "GA(R)->PB" 1 1011447819
3.576 0.108 "GA(R)->PB" 1 1011447819
3.577 0.108 "GA(R)->PB" 1 1011447819
3.578 0.108 "GA(R)->PB" 1 1011447819
3.581 0.108 "GA(R)->PB" 1 1011447819
3.578 0.108 "GA(R)->PB" 1 1011447819
3.578 0.108 "GA(R)->PB" 1 1011447819
3.578 0.108 "GA(R)->PB" 1 1011447819
3.579 0.108 "GA(R)->PB" 1 1011447819
3.579 0.108 "GA(R)->PB" 1 1011447819
3.530 0.109 "GA(R)->PB" 1 880875861
3.531 0.109 "GA(R)->PB" 1 880875861
3.533 0.109 "GA(R)->PB" 1 880875861
3.533 0.109 "GA(R)->PB" 1 880875861
3.533 0.109 "GA(R)->PB" 1 880875861
3.534 0.109 "GA(R)->PB" 1 880875861
3.570 0.108 "GA(R)->PB" 1 880875861
3.570 0.108 "GA(R)->PB" 1 880875861
3.570 0.108 "GA(R)->PB" 1 880875861
3.570 0.108 "GA(R)->PB" 1 880875861
3.544 0.109 "GA(R)->PB" 1 880875861
3.547 0.109 "GA(R)->PB" 1 880875861
3.551 0.109 "GA(R)->PB" 1 880875861
3.552 0.109 "GA(R)->PB" 1 880875861
3.552 0.109 "GA(R)->PB" 1 880875861
3.553 0.109 "GA(R)->PB" 1 880875861
3.554 0.109 "GA(R)->PB" 1 880875861
3.554 0.109 "GA(R)->PB" 1 880875861
3.555 0.109 "GA(R)->PB" 1 880875861
3.555 0.109 "GA(R)->PB" 1 880875861
3.555 0.109 "GA(R)->PB" 1 880875861
3.556 0.109 "GA(R)->PB" 1 880875861
3.556 0.109 "GA(R)->PB" 1 880875861
3.549 0.109 "GA(R)->PB" 1 880875861
3.550 0.109 "GA(R)->PB" 1 880875861
3.551 0.109 "GA(R)->PB" 1 880875861
3.551 0.109 "GA(R)->PB" 1 880875861
3.552 0.109 "GA(R)->PB" 1 880875861
3.552 0.109 "GA(R)->PB" 1 880875861
3.552 0.109 "GA(R)->PB" 1 880875861
3.552 0.109 "GA(R)->PB" 1 880875861
3.552 0.109 "GA(R)->PB" 1 880875861
3.552 0.109 "GA(R)->PB" 1 880875861
3.557 0.109 "GA(R)->PB" 1 880875861
3.563 0.109 "GA(R)->PB" 1 880875861
3.564 0.109 "GA(R)->PB" 1 880875861
3.564 0.109 "GA(R)->PB" 1 880875861
3.570 0.108 "GA(R)->PB" 1 880875861
3.573 0.108 "GA(R)->PB" 1 880875861
3.575 0.108 "GA(R)->PB" 1 880875861
3.575 0.108 "GA(R)->PB" 1 880875861
3.575 0.108 "GA(R)->PB" 1 880875861
3.575 0.108 "GA(R)->PB" 1 880875861
3.575 0.108 "GA(R)->PB" 1 880875861
3.576 0.108 "GA(R)->PB" 1 880875861
3.576 0.108 "GA(R)->PB" 1 880875861
3.576 0.108 "GA(R)->PB" 1 880875861
3.576 0.108 "GA(R)->PB" 1 880875861
3.576 0.108 "GA(R)->PB" 1 880875861
3.576 0.108 "GA(R)->PB" 1 880875861
3.573 0.108 "GA(R)->PB" 1 880875861
3.574 0.108 "GA(R)->PB" 1 880875861
3.575 0.108 "GA(R)->PB" 1 880875861
3.576 0.108 "GA(R)->PB" 1 880875861
3.577 0.108 "GA(R)->PB" 1 880875861
3.578 0.108 "GA(R)->PB" 1 880875861
3.566 0.109 "GA(R)->PB" 1 880875861
3.568 0.109 "GA(R)->PB" 1 880875861
3.569 0.108 "GA(R)->PB" 1 880875861
3.569 0.108 "GA(R)->PB" 1 880875861
3.569 0.108 "GA(R)->PB" 1 880875861
3.570 0.108 "GA(R)->PB" 1 880875861
3.570 0.108 "GA(R)->PB" 1 880875861
3.570 0.108 "GA(R)->PB" 1 880875861
3.570 0.108 "GA(R)->PB" 1 880875861
3.570 0.108 "GA(R)->PB" 1 880875861
3.570 0.108 "GA(R)->PB" 1 880875861
3.570 0.108 "GA(R)->PB" 1 880875861
3.570 0.108 "GA(R)->PB" 1 880875861
3.570 0.108 "GA(R)->PB" 1 880875861
3.570 0.108 "GA(R)->PB" 1 880875861
3.570 0.108 "GA(R)->PB" 1 880875861
3.571 0.108 "GA(R)->PB" 1 880875861
3.570 0.108 "GA(R)->PB" 1 880875861
3.571 0.108 "GA(R)->PB" 1 880875861
3.571 0.108 "GA(R)->PB" 1 880875861
3.571 0.108 "GA(R)->PB" 1 880875861
3.571 0.108 "GA(R)->PB" 1 880875861
3.571 0.108 "GA(R)->PB" 1 880875861
3.570 0.108 "GA(R)->PB" 1 880875861
3.571 0.108 "GA(R)->PB" 1 880875861
3.570 0.108 "GA(R)->PB" 1 880875861
3.570 0.108 "GA(R)->PB" 1 880875861
3.570 0.108 "GA(R)->PB" 1 880875861
3.571 0.108 "GA(R)->PB" 1 880875861
3.567 0.109 "GA(R)->PB" 1 880875861
3.570 0.108 "GA(R)->PB" 1 880875861
3.571 0.108 "GA(R)->PB" 1 880875861
3.571 0.108 "GA(R)->PB" 1 880875861
3.572 0.108 "GA(R)->PB" 1 880875861
3.572 0.108 "GA(R)->PB" 1 880875861
3.573 0.108 "GA(R)->PB" 1 880875861
3.573 0.108 "GA(R)->PB" 1 880875861
3.573 0.108 "GA(R)->PB" 1 880875861
3.573 0.108 "GA(R)->PB" 1 880875861
3.567 0.109 "GA(R)->PB" 1 880875861
3.567 0.109 "GA(R)->PB" 1 880875861
3.570 0.108 "GA(R)->PB" 1 880875861
3.590 0.108 "GA(R)->PB" 1 880875861
3.590 0.108 "GA(R)->PB" 1 880875861
3.591 0.108 "GA(R)->PB" 1 880875861
3.591 0.108 "GA(R)->PB" 1 880875861
3.591 0.108 "GA(R)->PB" 1 880875861
3.568 0.109 "GA(R)->PB" 1 880875861
3.569 0.108 "GA(R)->PB" 1 880875861
3.571 0.108 "GA(R)->PB" 1 880875861
3.571 0.108 "GA(R)->PB" 1 880875861
3.571 0.108 "GA(R)->PB" 1 880875861
3.571 0.108 "GA(R)->PB" 1 880875861
3.571 0.108 "GA(R)->PB" 1 880875861
3.571 0.108 "GA(R)->PB" 1 880875861
3.571 0.108 "GA(R)->PB" 1 880875861
3.571 0.108 "GA(R)->PB" 1 880875861
3.571 0.108 "GA(R)->PB" 1 880875861
3.571 0.108 "GA(R)->PB" 1 880875861
3.573 0.108 "GA(R)->PB" 1 880875861
3.573 0.108 "GA(R)->PB" 1 880875861
3.572 0.108 "GA(R)->PB" 1 880875861
3.572 0.108 "GA(R)->PB" 1 880875861
3.572 0.108 "GA(R)->PB" 1 880875861
3.572 0.108 "GA(R)->PB" 1 880875861
3.572 0.108 "GA(R)->PB" 1 880875861
3.569 0.109 "GA(R)->PB" 1 880875861
3.570 0.108 "GA(R)->PB" 1 880875861
3.570 0.108 "GA(R)->PB" 1 880875861
3.570 0.108 "GA(R)->PB" 1 880875861
3.571 0.108 "GA(R)->PB" 1 880875861
3.571 0.108 "GA(R)->PB" 1 880875861
3.571 0.108 "GA(R)->PB" 1 880875861
3.571 0.108 "GA(R)->PB" 1 880875861
3.571 0.108 "GA(R)->PB" 1 880875861
3.576 0.108 "GA(R)->PB" 1 880875861
3.577 0.108 "GA(R)->PB" 1 880875861
3.578 0.108 "GA(R)->PB" 1 880875861
3.578 0.108 "GA(R)->PB" 1 880875861
3.581 0.108 "GA(R)->PB" 1 880875861
3.578 0.108 "GA(R)->PB" 1 880875861
3.579 0.108 "GA(R)->PB" 1 880875861
3.579 0.108 "GA(R)->PB" 1 880875861
3.579 0.108 "GA(R)->PB" 1 880875861
3.580 0.108 "GA(R)->PB" 1 880875861
3.602 0.107 "GA(R)->PB" 1 1324430237
3.604 0.107 "GA(R)->PB" 1 1324430237
3.605 0.107 "GA(R)->PB" 1 1324430237
3.606 0.107 "GA(R)->PB" 1 1324430237
3.606 0.107 "GA(R)->PB" 1 1324430237
3.606 0.107 "GA(R)->PB" 1 1324430237
3.643 0.107 "GA(R)->PB" 1 1324430237
3.643 0.107 "GA(R)->PB" 1 1324430237
3.643 0.107 "GA(R)->PB" 1 1324430237
3.643 0.107 "GA(R)->PB" 1 1324430237
3.617 0.107 "GA(R)->PB" 1 1324430237
3.620 0.107 "GA(R)->PB" 1 1324430237
3.624 0.107 "GA(R)->PB" 1 1324430237
3.625 0.107 "GA(R)->PB" 1 1324430237
3.625 0.107 "GA(R)->PB" 1 1324430237
3.626 0.107 "GA(R)->PB" 1 1324430237
3.627 0.107 "GA(R)->PB" 1 1324430237
3.627 0.107 "GA(R)->PB" 1 1324430237
3.628 0.107 "GA(R)->PB" 1 1324430237
3.628 0.107 "GA(R)->PB" 1 1324430237
3.628 0.107 "GA(R)->PB" 1 1324430237
3.629 0.107 "GA(R)->PB" 1 1324430237
3.629 0.107 "GA(R)->PB" 1 1324430237
3.622 0.107 "GA(R)->PB" 1 1324430237
3.623 0.107 "GA(R)->PB" 1 1324430237
3.624 0.107 "GA(R)->PB" 1 1324430237
3.624 0.107 "GA(R)->PB" 1 1324430237
3.625 0.107 "GA(R)->PB" 1 1324430237
3.625 0.107 "GA(R)->PB" 1 1324430237
3.625 0.107 "GA(R)->PB" 1 1324430237
3.625 0.107 "GA(R)->PB" 1 1324430237
3.625 0.107 "GA(R)->PB" 1 1324430237
3.625 0.107 "GA(R)->PB" 1 1324430237
3.630 0.107 "GA(R)->PB" 1 1324430237
3.636 0.107 "GA(R)->PB" 1 1324430237
3.637 0.107 "GA(R)->PB" 1 1324430237
3.637 0.107 "GA(R)->PB" 1 1324430237
3.644 0.107 "GA(R)->PB" 1 1324430237
3.647 0.107 "GA(R)->PB" 1 1324430237
3.648 0.107 "GA(R)->PB" 1 1324430237
3.648 0.107 "GA(R)->PB" 1 1324430237
3.648 0.107 "GA(R)->PB" 1 1324430237
3.648 0.107 "GA(R)->PB" 1 1324430237
3.649 0.107 "GA(R)->PB" 1 1324430237
3.650 0.107 "GA(R)->PB" 1 1324430237
3.650 0.107 "GA(R)->PB" 1 1324430237
3.650 0.107 "GA(R)->PB" 1 1324430237
3.650 0.107 "GA(R)->PB" 1 1324430237
3.650 0.107 "GA(R)->PB" 1 1324430237
3.650 0.107 "GA(R)->PB" 1 1324430237
3.646 0.107 "GA(R)->PB" 1 1324430237
3.647 0.107 "GA(R)->PB" 1 1324430237
3.648 0.107 "GA(R)->PB" 1 1324430237
3.649 0.107 "GA(R)->PB" 1 1324430237
3.651 0.107 "GA(R)->PB" 1 1324430237
3.651 0.107 "GA(R)->PB" 1 1324430237
3.639 0.107 "GA(R)->PB" 1 1324430237
3.641 0.107 "GA(R)->PB" 1 1324430237
3.642 0.107 "GA(R)->PB" 1 1324430237
3.643 0.107 "GA(R)->PB" 1 1324430237
3.643 0.107 "GA(R)->PB" 1 1324430237
3.643 0.107 "GA(R)->PB" 1 1324430237
3.643 0.107 "GA(R)->PB" 1 1324430237
3.644 0.107 "GA(R)->PB" 1 1324430237
3.644 0.107 "GA(R)->PB" 1 1324430237
3.644 0.107 "GA(R)->PB" 1 1324430237
3.644 0.107 "GA(R)->PB" 1 1324430237
3.643 0.107 "GA(R)->PB" 1 1324430237
3.643 0.107 "GA(R)->PB" 1 1324430237
3.644 0.107 "GA(R)->PB" 1 1324430237
3.644 0.107 "GA(R)->PB" 1 1324430237
3.644 0.107 "GA(R)->PB" 1 1324430237
3.644 0.107 "GA(R)->PB" 1 1324430237
3.643 0.107 "GA(R)->PB" 1 1324430237
3.644 0.107 "GA(R)->PB" 1 1324430237
3.644 0.107 "GA(R)->PB" 1 1324430237
3.644 0.107 "GA(R)->PB" 1 1324430237
3.644 0.107 "GA(R)->PB" 1 1324430237
3.645 0.107 "GA(R)->PB" 1 1324430237
3.643 0.107 "GA(R)->PB" 1 1324430237
3.644 0.107 "GA(R)->PB" 1 1324430237
3.643 0.107 "GA(R)->PB" 1 1324430237
3.644 0.107 "GA(R)->PB" 1 1324430237
3.644 0.107 "GA(R)->PB" 1 1324430237
3.644 0.107 "GA(R)->PB" 1 1324430237
3.640 0.107 "GA(R)->PB" 1 1324430237
3.643 0.107 "GA(R)->PB" 1 1324430237
3.644 0.107 "GA(R)->PB" 1 1324430237
3.645 0.107 "GA(R)->PB" 1 1324430237
3.645 0.107 "GA(R)->PB" 1 1324430237
3.646 0.107 "GA(R)->PB" 1 1324430237
3.646 0.107 "GA(R)->PB" 1 1324430237
3.646 0.107 "GA(R)->PB" 1 1324430237
3.646 0.107 "GA(R)->PB" 1 1324430237
3.647 0.107 "GA(R)->PB" 1 1324430237
3.640 0.107 "GA(R)->PB" 1 1324430237
3.640 0.107 "GA(R)->PB" 1 1324430237
3.643 0.107 "GA(R)->PB" 1 1324430237
3.663 0.107 "GA(R)->PB" 1 1324430237
3.663 0.107 "GA(R)->PB" 1 1324430237
3.663 0.107 "GA(R)->PB" 1 1324430237
3.664 0.107 "GA(R)->PB" 1 1324430237
3.664 0.107 "GA(R)->PB" 1 1324430237
3.642 0.107 "GA(R)->PB" 1 1324430237
3.643 0.107 "GA(R)->PB" 1 1324430237
3.644 0.107 "GA(R)->PB" 1 1324430237
3.644 0.107 "GA(R)->PB" 1 1324430237
3.644 0.107 "GA(R)->PB" 1 1324430237
3.644 0.107 "GA(R)->PB" 1 1324430237
3.644 0.107 "GA(R)->PB" 1 1324430237
3.644 0.107 "GA(R)->PB" 1 1324430237
3.645 0.107 "GA(R)->PB" 1 1324430237
3.644 0.107 "GA(R)->PB" 1 1324430237
3.644 0.107 "GA(R)->PB" 1 1324430237
3.644 0.107 "GA(R)->PB" 1 1324430237
3.646 0.107 "GA(R)->PB" 1 1324430237
3.646 0.107 "GA(R)->PB" 1 1324430237
3.645 0.107 "GA(R)->PB" 1 1324430237
3.646 0.107 "GA(R)->PB" 1 1324430237
3.646 0.107 "GA(R)->PB" 1 1324430237
3.646 0.107 "GA(R)->PB" 1 1324430237
3.646 0.107 "GA(R)->PB" 1 1324430237
3.642 0.107 "GA(R)->PB" 1 1324430237
3.643 0.107 "GA(R)->PB" 1 1324430237
3.644 0.107 "GA(R)->PB" 1 1324430237
3.644 0.107 "GA(R)->PB" 1 1324430237
3.644 0.107 "GA(R)->PB" 1 1324430237
3.645 0.107 "GA(R)->PB" 1 1324430237
3.645 0.107 "GA(R)->PB" 1 1324430237
3.645 0.107 "GA(R)->PB" 1 1324430237
3.645 0.107 "GA(R)->PB" 1 1324430237
3.649 0.107 "GA(R)->PB" 1 1324430237
3.650 0.107 "GA(R)->PB" 1 1324430237
3.651 0.107 "GA(R)->PB" 1 1324430237
3.652 0.107 "GA(R)->PB" 1 1324430237
3.654 0.107 "GA(R)->PB" 1 1324430237
3.652 0.107 "GA(R)->PB" 1 1324430237
3.652 0.107 "GA(R)->PB" 1 1324430237
3.652 0.107 "GA(R)->PB" 1 1324430237
3.653 0.107 "GA(R)->PB" 1 1324430237
3.653 0.107 "GA(R)->PB" 1 1324430237
3.590 0.108 "GA(R)->PB" 1 1313594496
3.592 0.108 "GA(R)->PB" 1 1313594496
3.593 0.108 "GA(R)->PB" 1 1313594496
3.594 0.108 "GA(R)->PB" 1 1313594496
3.594 0.108 "GA(R)->PB" 1 1313594496
3.594 0.108 "GA(R)->PB" 1 1313594496
3.631 0.107 "GA(R)->PB" 1 1313594496
3.631 0.107 "GA(R)->PB" 1 1313594496
3.631 0.107 "GA(R)->PB" 1 1313594496
3.631 0.107 "GA(R)->PB" 1 1313594496
3.605 0.107 "GA(R)->PB" 1 1313594496
3.607 0.107 "GA(R)->PB" 1 1313594496
3.612 0.107 "GA(R)->PB" 1 1313594496
3.613 0.107 "GA(R)->PB" 1 1313594496
3.613 0.107 "GA(R)->PB" 1 1313594496
3.614 0.107 "GA(R)->PB" 1 1313594496
3.614 0.107 "GA(R)->PB" 1 1313594496
3.615 0.107 "GA(R)->PB" 1 1313594496
3.616 0.107 "GA(R)->PB" 1 1313594496
3.616 0.107 "GA(R)->PB" 1 1313594496
3.616 0.107 "GA(R)->PB" 1 1313594496
3.617 0.107 "GA(R)->PB" 1 1313594496
3.617 0.107 "GA(R)->PB" 1 1313594496
3.610 0.107 "GA(R)->PB" 1 1313594496
3.611 0.107 "GA(R)->PB" 1 1313594496
3.612 0.107 "GA(R)->PB" 1 1313594496
3.612 0.107 "GA(R)->PB" 1 1313594496
3.613 0.107 "GA(R)->PB" 1 1313594496
3.613 0.107 "GA(R)->PB" 1 1313594496
3.613 0.107 "GA(R)->PB" 1 1313594496
3.613 0.107 "GA(R)->PB" 1 1313594496
3.613 0.107 "GA(R)->PB" 1 1313594496
3.613 0.107 "GA(R)->PB" 1 1313594496
3.618 0.107 "GA(R)->PB" 1 1313594496
3.624 0.107 "GA(R)->PB" 1 1313594496
3.625 0.107 "GA(R)->PB" 1 1313594496
3.625 0.107 "GA(R)->PB" 1 1313594496
3.632 0.107 "GA(R)->PB" 1 1313594496
3.635 0.107 "GA(R)->PB" 1 1313594496
3.636 0.107 "GA(R)->PB" 1 1313594496
3.636 0.107 "GA(R)->PB" 1 1313594496
3.636 0.107 "GA(R)->PB" 1 1313594496
3.636 0.107 "GA(R)->PB" 1 1313594496
3.637 0.107 "GA(R)->PB" 1 1313594496
3.638 0.107 "GA(R)->PB" 1 1313594496
3.638 0.107 "GA(R)->PB" 1 1313594496
3.638 0.107 "GA(R)->PB" 1 1313594496
3.638 0.107 "GA(R)->PB" 1 1313594496
3.638 0.107 "GA(R)->PB" 1 1313594496
3.638 0.107 "GA(R)->PB" 1 1313594496
3.634 0.107 "GA(R)->PB" 1 1313594496
3.635 0.107 "GA(R)->PB" 1 1313594496
3.636 0.107 "GA(R)->PB" 1 1313594496
3.637 0.107 "GA(R)->PB" 1 1313594496
3.639 0.107 "GA(R)->PB" 1 1313594496
3.639 0.107 "GA(R)->PB" 1 1313594496
3.628 0.107 "GA(R)->PB" 1 1313594496
3.629 0.107 "GA(R)->PB" 1 1313594496
3.630 0.107 "GA(R)->PB" 1 1313594496
3.631 0.107 "GA(R)->PB" 1 1313594496
3.631 0.107 "GA(R)->PB" 1 1313594496
3.631 0.107 "GA(R)->PB" 1 1313594496
3.632 0.107 "GA(R)->PB" 1 1313594496
3.632 0.107 "GA(R)->PB" 1 1313594496
3.632 0.107 "GA(R)->PB" 1 1313594496
3.632 0.107 "GA(R)->PB" 1 1313594496
3.632 0.107 "GA(R)->PB" 1 1313594496
3.631 0.107 "GA(R)->PB" 1 1313594496
3.631 0.107 "GA(R)->PB" 1 1313594496
3.632 0.107 "GA(R)->PB" 1 1313594496
3.632 0.107 "GA(R)->PB" 1 1313594496
3.632 0.107 "GA(R)->PB" 1 1313594496
3.632 0.107 "GA(R)->PB" 1 1313594496
3.631 0.107 "GA(R)->PB" 1 1313594496
3.632 0.107 "GA(R)->PB" 1 1313594496
3.632 0.107 "GA(R)->PB" 1 1313594496
3.632 0.107 "GA(R)->PB" 1 1313594496
3.632 0.107 "GA(R)->PB" 1 1313594496
3.633 0.107 "GA(R)->PB" 1 1313594496
3.631 0.107 "GA(R)->PB" 1 1313594496
3.633 0.107 "GA(R)->PB" 1 1313594496
3.632 0.107 "GA(R)->PB" 1 1313594496
3.632 0.107 "GA(R)->PB" 1 1313594496
3.632 0.107 "GA(R)->PB" 1 1313594496
3.632 0.107 "GA(R)->PB" 1 1313594496
3.628 0.107 "GA(R)->PB" 1 1313594496
3.631 0.107 "GA(R)->PB" 1 1313594496
3.632 0.107 "GA(R)->PB" 1 1313594496
3.633 0.107 "GA(R)->PB" 1 1313594496
3.634 0.107 "GA(R)->PB" 1 1313594496
3.634 0.107 "GA(R)->PB" 1 1313594496
3.634 0.107 "GA(R)->PB" 1 1313594496
3.634 0.107 "GA(R)->PB" 1 1313594496
3.634 0.107 "GA(R)->PB" 1 1313594496
3.635 0.107 "GA(R)->PB" 1 1313594496
3.629 0.107 "GA(R)->PB" 1 1313594496
3.629 0.107 "GA(R)->PB" 1 1313594496
3.631 0.107 "GA(R)->PB" 1 1313594496
3.652 0.107 "GA(R)->PB" 1 1313594496
3.652 0.107 "GA(R)->PB" 1 1313594496
3.652 0.107 "GA(R)->PB" 1 1313594496
3.652 0.107 "GA(R)->PB" 1 1313594496
3.652 0.107 "GA(R)->PB" 1 1313594496
3.630 0.107 "GA(R)->PB" 1 1313594496
3.631 0.107 "GA(R)->PB" 1 1313594496
3.632 0.107 "GA(R)->PB" 1 1313594496
3.632 0.107 "GA(R)->PB" 1 1313594496
3.632 0.107 "GA(R)->PB" 1 1313594496
3.632 0.107 "GA(R)->PB" 1 1313594496
3.633 0.107 "GA(R)->PB" 1 1313594496
3.632 0.107 "GA(R)->PB" 1 1313594496
3.633 0.107 "GA(R)->PB" 1 1313594496
3.632 0.107 "GA(R)->PB" 1 1313594496
3.632 0.107 "GA(R)->PB" 1 1313594496
3.633 0.107 "GA(R)->PB" 1 1313594496
3.634 0.107 "GA(R)->PB" 1 1313594496
3.634 0.107 "GA(R)->PB" 1 1313594496
3.633 0.107 "GA(R)->PB" 1 1313594496
3.634 0.107 "GA(R)->PB" 1 1313594496
3.634 0.107 "GA(R)->PB" 1 1313594496
3.634 0.107 "GA(R)->PB" 1 1313594496
3.634 0.107 "GA(R)->PB" 1 1313594496
3.630 0.107 "GA(R)->PB" 1 1313594496
3.631 0.107 "GA(R)->PB" 1 1313594496
3.632 0.107 "GA(R)->PB" 1 1313594496
3.632 0.107 "GA(R)->PB" 1 1313594496
3.632 0.107 "GA(R)->PB" 1 1313594496
3.633 0.107 "GA(R)->PB" 1 1313594496
3.633 0.107 "GA(R)->PB" 1 1313594496
3.633 0.107 "GA(R)->PB" 1 1313594496
3.633 0.107 "GA(R)->PB" 1 1313594496
3.637 0.107 "GA(R)->PB" 1 1313594496
3.638 0.107 "GA(R)->PB" 1 1313594496
3.639 0.107 "GA(R)->PB" 1 1313594496
3.640 0.107 "GA(R)->PB" 1 1313594496
3.643 0.107 "GA(R)->PB" 1 1313594496
3.640 0.107 "GA(R)->PB" 1 1313594496
3.640 0.107 "GA(R)->PB" 1 1313594496
3.641 0.107 "GA(R)->PB" 1 1313594496
3.641 0.107 "GA(R)->PB" 1 1313594496
3.642 0.107 "GA(R)->PB" 1 1313594496
3.533 0.109 "GA(R)->PB" 1 1313594496
3.535 0.109 "GA(R)->PB" 1 1313594496
3.536 0.109 "GA(R)->PB" 1 1313594496
3.537 0.109 "GA(R)->PB" 1 1313594496
3.537 0.109 "GA(R)->PB" 1 1313594496
3.537 0.109 "GA(R)->PB" 1 1313594496
3.573 0.108 "GA(R)->PB" 1 1313594496
3.573 0.108 "GA(R)->PB" 1 1313594496
3.573 0.108 "GA(R)->PB" 1 1313594496
3.573 0.108 "GA(R)->PB" 1 1313594496
3.548 0.108 "GA(R)->PB" 1 1313594496
3.550 0.108 "GA(R)->PB" 1 1313594496
3.554 0.108 "GA(R)->PB" 1 1313594496
3.555 0.108 "GA(R)->PB" 1 1313594496
3.556 0.108 "GA(R)->PB" 1 1313594496
3.556 0.108 "GA(R)->PB" 1 1313594496
3.557 0.108 "GA(R)->PB" 1 1313594496
3.557 0.108 "GA(R)->PB" 1 1313594496
3.558 0.108 "GA(R)->PB" 1 1313594496
3.558 0.108 "GA(R)->PB" 1 1313594496
3.559 0.108 "GA(R)->PB" 1 1313594496
3.559 0.108 "GA(R)->PB" 1 1313594496
3.559 0.108 "GA(R)->PB" 1 1313594496
3.552 0.108 "GA(R)->PB" 1 1313594496
3.553 0.108 "GA(R)->PB" 1 1313594496
3.554 0.108 "GA(R)->PB" 1 1313594496
3.555 0.108 "GA(R)->PB" 1 1313594496
3.555 0.108 "GA(R)->PB" 1 1313594496
3.555 0.108 "GA(R)->PB" 1 1313594496
3.555 0.108 "GA(R)->PB" 1 1313594496
3.555 0.108 "GA(R)->PB" 1 1313594496
3.555 0.108 "GA(R)->PB" 1 1313594496
3.556 0.108 "GA(R)->PB" 1 1313594496
3.560 0.108 "GA(R)->PB" 1 1313594496
3.566 0.108 "GA(R)->PB" 1 1313594496
3.567 0.108 "GA(R)->PB" 1 1313594496
3.567 0.108 "GA(R)->PB" 1 1313594496
3.573 0.108 "GA(R)->PB" 1 1313594496
3.577 0.108 "GA(R)->PB" 1 1313594496
3.578 0.108 "GA(R)->PB" 1 1313594496
3.578 0.108 "GA(R)->PB" 1 1313594496
3.578 0.108 "GA(R)->PB" 1 1313594496
3.578 0.108 "GA(R)->PB" 1 1313594496
3.578 0.108 "GA(R)->PB" 1 1313594496
3.579 0.108 "GA(R)->PB" 1 1313594496
3.580 0.108 "GA(R)->PB" 1 1313594496
3.579 0.108 "GA(R)->PB" 1 1313594496
3.580 0.108 "GA(R)->PB" 1 1313594496
3.580 0.108 "GA(R)->PB" 1 1313594496
3.580 0.108 "GA(R)->PB" 1 1313594496
3.576 0.108 "GA(R)->PB" 1 1313594496
3.577 0.108 "GA(R)->PB" 1 1313594496
3.578 0.108 "GA(R)->PB" 1 1313594496
3.579 0.108 "GA(R)->PB" 1 1313594496
3.580 0.108 "GA(R)->PB" 1 1313594496
3.581 0.108 "GA(R)->PB" 1 1313594496
3.569 0.108 "GA(R)->PB" 1 1313594496
3.571 0.108 "GA(R)->PB" 1 1313594496
3.572 0.108 "GA(R)->PB" 1 1313594496
3.572 0.108 "GA(R)->PB" 1 1313594496
3.573 0.108 "GA(R)->PB" 1 1313594496
3.573 0.108 "GA(R)->PB" 1 1313594496
3.573 0.108 "GA(R)->PB" 1 1313594496
3.573 0.108 "GA(R)->PB" 1 1313594496
3.574 0.108 "GA(R)->PB" 1 1313594496
3.574 0.108 "GA(R)->PB" 1 1313594496
3.574 0.108 "GA(R)->PB" 1 1313594496
3.573 0.108 "GA(R)->PB" 1 1313594496
3.573 0.108 "GA(R)->PB" 1 1313594496
3.573 0.108 "GA(R)->PB" 1 1313594496
3.573 0.108 "GA(R)->PB" 1 1313594496
3.574 0.108 "GA(R)->PB" 1 1313594496
3.574 0.108 "GA(R)->PB" 1 1313594496
3.573 0.108 "GA(R)->PB" 1 1313594496
3.574 0.108 "GA(R)->PB" 1 1313594496
3.574 0.108 "GA(R)->PB" 1 1313594496
3.574 0.108 "GA(R)->PB" 1 1313594496
3.574 0.108 "GA(R)->PB" 1 1313594496
3.575 0.108 "GA(R)->PB" 1 1313594496
3.573 0.108 "GA(R)->PB" 1 1313594496
3.574 0.108 "GA(R)->PB" 1 1313594496
3.573 0.108 "GA(R)->PB" 1 1313594496
3.573 0.108 "GA(R)->PB" 1 1313594496
3.574 0.108 "GA(R)->PB" 1 1313594496
3.574 0.108 "GA(R)->PB" 1 1313594496
3.570 0.108 "GA(R)->PB" 1 1313594496
3.573 0.108 "GA(R)->PB" 1 1313594496
3.574 0.108 "GA(R)->PB" 1 1313594496
3.574 0.108 "GA(R)->PB" 1 1313594496
3.575 0.108 "GA(R)->PB" 1 1313594496
3.576 0.108 "GA(R)->PB" 1 1313594496
3.576 0.108 "GA(R)->PB" 1 1313594496
3.576 0.108 "GA(R)->PB" 1 1313594496
3.576 0.108 "GA(R)->PB" 1 1313594496
3.576 0.108 "GA(R)->PB" 1 1313594496
3.570 0.108 "GA(R)->PB" 1 1313594496
3.570 0.108 "GA(R)->PB" 1 1313594496
3.573 0.108 "GA(R)->PB" 1 1313594496
3.594 0.108 "GA(R)->PB" 1 1313594496
3.594 0.108 "GA(R)->PB" 1 1313594496
3.594 0.108 "GA(R)->PB" 1 1313594496
3.594 0.108 "GA(R)->PB" 1 1313594496
3.595 0.108 "GA(R)->PB" 1 1313594496
3.571 0.108 "GA(R)->PB" 1 1313594496
3.573 0.108 "GA(R)->PB" 1 1313594496
3.574 0.108 "GA(R)->PB" 1 1313594496
3.574 0.108 "GA(R)->PB" 1 1313594496
3.574 0.108 "GA(R)->PB" 1 1313594496
3.574 0.108 "GA(R)->PB" 1 1313594496
3.574 0.108 "GA(R)->PB" 1 1313594496
3.574 0.108 "GA(R)->PB" 1 1313594496
3.574 0.108 "GA(R)->PB" 1 1313594496
3.574 0.108 "GA(R)->PB" 1 1313594496
3.574 0.108 "GA(R)->PB" 1 1313594496
3.574 0.108 "GA(R)->PB" 1 1313594496
3.576 0.108 "GA(R)->PB" 1 1313594496
3.576 0.108 "GA(R)->PB" 1 1313594496
3.575 0.108 "GA(R)->PB" 1 1313594496
3.575 0.108 "GA(R)->PB" 1 1313594496
3.575 0.108 "GA(R)->PB" 1 1313594496
3.575 0.108 "GA(R)->PB" 1 1313594496
3.576 0.108 "GA(R)->PB" 1 1313594496
3.572 0.108 "GA(R)->PB" 1 1313594496
3.573 0.108 "GA(R)->PB" 1 1313594496
3.573 0.108 "GA(R)->PB" 1 1313594496
3.573 0.108 "GA(R)->PB" 1 1313594496
3.574 0.108 "GA(R)->PB" 1 1313594496
3.574 0.108 "GA(R)->PB" 1 1313594496
3.574 0.108 "GA(R)->PB" 1 1313594496
3.574 0.108 "GA(R)->PB" 1 1313594496
3.575 0.108 "GA(R)->PB" 1 1313594496
3.579 0.108 "GA(R)->PB" 1 1313594496
3.580 0.108 "GA(R)->PB" 1 1313594496
3.581 0.108 "GA(R)->PB" 1 1313594496
3.581 0.108 "GA(R)->PB" 1 1313594496
3.584 0.108 "GA(R)->PB" 1 1313594496
3.582 0.108 "GA(R)->PB" 1 1313594496
3.582 0.108 "GA(R)->PB" 1 1313594496
3.582 0.108 "GA(R)->PB" 1 1313594496
3.583 0.108 "GA(R)->PB" 1 1313594496
3.583 0.108 "GA(R)->PB" 1 1313594496
3.582 0.108 "GA(R)->PB" 1 5812983734
3.584 0.108 "GA(R)->PB" 1 5812983734
3.585 0.108 "GA(R)->PB" 1 5812983734
3.586 0.108 "GA(R)->PB" 1 5812983734
3.586 0.108 "GA(R)->PB" 1 5812983734
3.586 0.108 "GA(R)->PB" 1 5812983734
3.623 0.107 "GA(R)->PB" 1 5812983734
3.624 0.107 "GA(R)->PB" 1 5812983734
3.624 0.107 "GA(R)->PB" 1 5812983734
3.624 0.107 "GA(R)->PB" 1 5812983734
3.597 0.108 "GA(R)->PB" 1 5812983734
3.600 0.108 "GA(R)->PB" 1 5812983734
3.604 0.108 "GA(R)->PB" 1 5812983734
3.605 0.108 "GA(R)->PB" 1 5812983734
3.606 0.108 "GA(R)->PB" 1 5812983734
3.607 0.108 "GA(R)->PB" 1 5812983734
3.607 0.108 "GA(R)->PB" 1 5812983734
3.608 0.108 "GA(R)->PB" 1 5812983734
3.608 0.108 "GA(R)->PB" 1 5812983734
3.609 0.108 "GA(R)->PB" 1 5812983734
3.609 0.108 "GA(R)->PB" 1 5812983734
3.609 0.108 "GA(R)->PB" 1 5812983734
3.609 0.108 "GA(R)->PB" 1 5812983734
3.602 0.108 "GA(R)->PB" 1 5812983734
3.603 0.108 "GA(R)->PB" 1 5812983734
3.604 0.108 "GA(R)->PB" 1 5812983734
3.605 0.108 "GA(R)->PB" 1 5812983734
3.605 0.108 "GA(R)->PB" 1 5812983734
3.605 0.108 "GA(R)->PB" 1 5812983734
3.605 0.108 "GA(R)->PB" 1 5812983734
3.605 0.108 "GA(R)->PB" 1 5812983734
3.605 0.108 "GA(R)->PB" 1 5812983734
3.606 0.108 "GA(R)->PB" 1 5812983734
3.610 0.108 "GA(R)->PB" 1 5812983734
3.616 0.108 "GA(R)->PB" 1 5812983734
3.618 0.108 "GA(R)->PB" 1 5812983734
3.618 0.108 "GA(R)->PB" 1 5812983734
3.624 0.107 "GA(R)->PB" 1 5812983734
3.627 0.107 "GA(R)->PB" 1 5812983734
3.629 0.107 "GA(R)->PB" 1 5812983734
3.629 0.107 "GA(R)->PB" 1 5812983734
3.629 0.107 "GA(R)->PB" 1 5812983734
3.629 0.107 "GA(R)->PB" 1 5812983734
3.629 0.107 "GA(R)->PB" 1 5812983734
3.630 0.107 "GA(R)->PB" 1 5812983734
3.630 0.107 "GA(R)->PB" 1 5812983734
3.630 0.107 "GA(R)->PB" 1 5812983734
3.630 0.107 "GA(R)->PB" 1 5812983734
3.630 0.107 "GA(R)->PB" 1 5812983734
3.631 0.107 "GA(R)->PB" 1 5812983734
3.627 0.107 "GA(R)->PB" 1 5812983734
3.628 0.107 "GA(R)->PB" 1 5812983734
3.629 0.107 "GA(R)->PB" 1 5812983734
3.630 0.107 "GA(R)->PB" 1 5812983734
3.631 0.107 "GA(R)->PB" 1 5812983734
3.632 0.107 "GA(R)->PB" 1 5812983734
3.620 0.108 "GA(R)->PB" 1 5812983734
3.622 0.107 "GA(R)->PB" 1 5812983734
3.623 0.107 "GA(R)->PB" 1 5812983734
3.623 0.107 "GA(R)->PB" 1 5812983734
3.623 0.107 "GA(R)->PB" 1 5812983734
3.624 0.107 "GA(R)->PB" 1 5812983734
3.624 0.107 "GA(R)->PB" 1 5812983734
3.624 0.107 "GA(R)->PB" 1 5812983734
3.624 0.107 "GA(R)->PB" 1 5812983734
3.624 0.107 "GA(R)->PB" 1 5812983734
3.624 0.107 "GA(R)->PB" 1 5812983734
3.624 0.107 "GA(R)->PB" 1 5812983734
3.624 0.107 "GA(R)->PB" 1 5812983734
3.624 0.107 "GA(R)->PB" 1 5812983734
3.624 0.107 "GA(R)->PB" 1 5812983734
3.624 0.107 "GA(R)->PB" 1 5812983734
3.625 0.107 "GA(R)->PB" 1 5812983734
3.624 0.107 "GA(R)->PB" 1 5812983734
3.625 0.107 "GA(R)->PB" 1 5812983734
3.625 0.107 "GA(R)->PB" 1 5812983734
3.625 0.107 "GA(R)->PB" 1 5812983734
3.625 0.107 "GA(R)->PB" 1 5812983734
3.625 0.107 "GA(R)->PB" 1 5812983734
3.624 0.107 "GA(R)->PB" 1 5812983734
3.625 0.107 "GA(R)->PB" 1 5812983734
3.624 0.107 "GA(R)->PB" 1 5812983734
3.624 0.107 "GA(R)->PB" 1 5812983734
3.624 0.107 "GA(R)->PB" 1 5812983734
3.624 0.107 "GA(R)->PB" 1 5812983734
3.621 0.108 "GA(R)->PB" 1 5812983734
3.624 0.107 "GA(R)->PB" 1 5812983734
3.625 0.107 "GA(R)->PB" 1 5812983734
3.625 0.107 "GA(R)->PB" 1 5812983734
3.626 0.107 "GA(R)->PB" 1 5812983734
3.627 0.107 "GA(R)->PB" 1 5812983734
3.627 0.107 "GA(R)->PB" 1 5812983734
3.627 0.107 "GA(R)->PB" 1 5812983734
3.627 0.107 "GA(R)->PB" 1 5812983734
3.627 0.107 "GA(R)->PB" 1 5812983734
3.621 0.108 "GA(R)->PB" 1 5812983734
3.621 0.108 "GA(R)->PB" 1 5812983734
3.623 0.107 "GA(R)->PB" 1 5812983734
3.644 0.107 "GA(R)->PB" 1 5812983734
3.644 0.107 "GA(R)->PB" 1 5812983734
3.644 0.107 "GA(R)->PB" 1 5812983734
3.645 0.107 "GA(R)->PB" 1 5812983734
3.645 0.107 "GA(R)->PB" 1 5812983734
3.622 0.107 "GA(R)->PB" 1 5812983734
3.623 0.107 "GA(R)->PB" 1 5812983734
3.625 0.107 "GA(R)->PB" 1 5812983734
3.625 0.107 "GA(R)->PB" 1 5812983734
3.625 0.107 "GA(R)->PB" 1 5812983734
3.625 0.107 "GA(R)->PB" 1 5812983734
3.625 0.107 "GA(R)->PB" 1 5812983734
3.625 0.107 "GA(R)->PB" 1 5812983734
3.625 0.107 "GA(R)->PB" 1 5812983734
3.625 0.107 "GA(R)->PB" 1 5812983734
3.625 0.107 "GA(R)->PB" 1 5812983734
3.625 0.107 "GA(R)->PB" 1 5812983734
3.627 0.107 "GA(R)->PB" 1 5812983734
3.627 0.107 "GA(R)->PB" 1 5812983734
3.626 0.107 "GA(R)->PB" 1 5812983734
3.626 0.107 "GA(R)->PB" 1 5812983734
3.626 0.107 "GA(R)->PB" 1 5812983734
3.626 0.107 "GA(R)->PB" 1 5812983734
3.626 0.107 "GA(R)->PB" 1 5812983734
3.623 0.107 "GA(R)->PB" 1 5812983734
3.624 0.107 "GA(R)->PB" 1 5812983734
3.624 0.107 "GA(R)->PB" 1 5812983734
3.624 0.107 "GA(R)->PB" 1 5812983734
3.625 0.107 "GA(R)->PB" 1 5812983734
3.625 0.107 "GA(R)->PB" 1 5812983734
3.625 0.107 "GA(R)->PB" 1 5812983734
3.625 0.107 "GA(R)->PB" 1 5812983734
3.625 0.107 "GA(R)->PB" 1 5812983734
3.630 0.107 "GA(R)->PB" 1 5812983734
3.631 0.107 "GA(R)->PB" 1 5812983734
3.632 0.107 "GA(R)->PB" 1 5812983734
3.632 0.107 "GA(R)->PB" 1 5812983734
3.635 0.107 "GA(R)->PB" 1 5812983734
3.633 0.107 "GA(R)->PB" 1 5812983734
3.633 0.107 "GA(R)->PB" 1 5812983734
3.633 0.107 "GA(R)->PB" 1 5812983734
3.634 0.107 "GA(R)->PB" 1 5812983734
3.634 0.107 "GA(R)->PB" 1 5812983734
3.585 0.108 "GA(R)->PB" 1 1313594496
3.586 0.108 "GA(R)->PB" 1 1313594496
3.588 0.108 "GA(R)->PB" 1 1313594496
3.588 0.108 "GA(R)->PB" 1 1313594496
3.589 0.108 "GA(R)->PB" 1 1313594496
3.589 0.108 "GA(R)->PB" 1 1313594496
3.626 0.107 "GA(R)->PB" 1 1313594496
3.626 0.107 "GA(R)->PB" 1 1313594496
3.626 0.107 "GA(R)->PB" 1 1313594496
3.626 0.107 "GA(R)->PB" 1 1313594496
3.600 0.108 "GA(R)->PB" 1 1313594496
3.602 0.108 "GA(R)->PB" 1 1313594496
3.607 0.108 "GA(R)->PB" 1 1313594496
3.608 0.107 "GA(R)->PB" 1 1313594496
3.608 0.107 "GA(R)->PB" 1 1313594496
3.609 0.107 "GA(R)->PB" 1 1313594496
3.609 0.107 "GA(R)->PB" 1 1313594496
3.610 0.107 "GA(R)->PB" 1 1313594496
3.611 0.107 "GA(R)->PB" 1 1313594496
3.611 0.107 "GA(R)->PB" 1 1313594496
3.611 0.107 "GA(R)->PB" 1 1313594496
3.612 0.107 "GA(R)->PB" 1 1313594496
3.612 0.107 "GA(R)->PB" 1 1313594496
3.605 0.108 "GA(R)->PB" 1 1313594496
3.606 0.108 "GA(R)->PB" 1 1313594496
3.606 0.108 "GA(R)->PB" 1 1313594496
3.607 0.108 "GA(R)->PB" 1 1313594496
3.608 0.107 "GA(R)->PB" 1 1313594496
3.608 0.107 "GA(R)->PB" 1 1313594496
3.608 0.107 "GA(R)->PB" 1 1313594496
3.608 0.107 "GA(R)->PB" 1 1313594496
3.608 0.107 "GA(R)->PB" 1 1313594496
3.608 0.107 "GA(R)->PB" 1 1313594496
3.613 0.107 "GA(R)->PB" 1 1313594496
3.619 0.107 "GA(R)->PB" 1 1313594496
3.620 0.107 "GA(R)->PB" 1 1313594496
3.620 0.107 "GA(R)->PB" 1 1313594496
3.627 0.107 "GA(R)->PB" 1 1313594496
3.630 0.107 "GA(R)->PB" 1 1313594496
3.631 0.107 "GA(R)->PB" 1 1313594496
3.631 0.107 "GA(R)->PB" 1 1313594496
3.631 0.107 "GA(R)->PB" 1 1313594496
3.631 0.107 "GA(R)->PB" 1 1313594496
3.632 0.107 "GA(R)->PB" 1 1313594496
3.633 0.107 "GA(R)->PB" 1 1313594496
3.633 0.107 "GA(R)->PB" 1 1313594496
3.633 0.107 "GA(R)->PB" 1 1313594496
3.633 0.107 "GA(R)->PB" 1 1313594496
3.633 0.107 "GA(R)->PB" 1 1313594496
3.633 0.107 "GA(R)->PB" 1 1313594496
3.629 0.107 "GA(R)->PB" 1 1313594496
3.630 0.107 "GA(R)->PB" 1 1313594496
3.631 0.107 "GA(R)->PB" 1 1313594496
3.632 0.107 "GA(R)->PB" 1 1313594496
3.634 0.107 "GA(R)->PB" 1 1313594496
3.634 0.107 "GA(R)->PB" 1 1313594496
3.623 0.107 "GA(R)->PB" 1 1313594496
3.624 0.107 "GA(R)->PB" 1 1313594496
3.625 0.107 "GA(R)->PB" 1 1313594496
3.626 0.107 "GA(R)->PB" 1 1313594496
3.626 0.107 "GA(R)->PB" 1 1313594496
3.626 0.107 "GA(R)->PB" 1 1313594496
3.627 0.107 "GA(R)->PB" 1 1313594496
3.627 0.107 "GA(R)->PB" 1 1313594496
3.627 0.107 "GA(R)->PB" 1 1313594496
3.627 0.107 "GA(R)->PB" 1 1313594496
3.627 0.107 "GA(R)->PB" 1 1313594496
3.626 0.107 "GA(R)->PB" 1 1313594496
3.626 0.107 "GA(R)->PB" 1 1313594496
3.627 0.107 "GA(R)->PB" 1 1313594496
3.627 0.107 "GA(R)->PB" 1 1313594496
3.627 0.107 "GA(R)->PB" 1 1313594496
3.627 0.107 "GA(R)->PB" 1 1313594496
3.626 0.107 "GA(R)->PB" 1 1313594496
3.627 0.107 "GA(R)->PB" 1 1313594496
3.627 0.107 "GA(R)->PB" 1 1313594496
3.627 0.107 "GA(R)->PB" 1 1313594496
3.627 0.107 "GA(R)->PB" 1 1313594496
3.628 0.107 "GA(R)->PB" 1 1313594496
3.626 0.107 "GA(R)->PB" 1 1313594496
3.628 0.107 "GA(R)->PB" 1 1313594496
3.626 0.107 "GA(R)->PB" 1 1313594496
3.627 0.107 "GA(R)->PB" 1 1313594496
3.627 0.107 "GA(R)->PB" 1 1313594496
3.627 0.107 "GA(R)->PB" 1 1313594496
3.623 0.107 "GA(R)->PB" 1 1313594496
3.626 0.107 "GA(R)->PB" 1 1313594496
3.627 0.107 "GA(R)->PB" 1 1313594496
3.628 0.107 "GA(R)->PB" 1 1313594496
3.629 0.107 "GA(R)->PB" 1 1313594496
3.629 0.107 "GA(R)->PB" 1 1313594496
3.629 0.107 "GA(R)->PB" 1 1313594496
3.629 0.107 "GA(R)->PB" 1 1313594496
3.629 0.107 "GA(R)->PB" 1 1313594496
3.630 0.107 "GA(R)->PB" 1 1313594496
3.623 0.107 "GA(R)->PB" 1 1313594496
3.623 0.107 "GA(R)->PB" 1 1313594496
3.626 0.107 "GA(R)->PB" 1 1313594496
3.647 0.107 "GA(R)->PB" 1 1313594496
3.647 0.107 "GA(R)->PB" 1 1313594496
3.647 0.107 "GA(R)->PB" 1 1313594496
3.647 0.107 "GA(R)->PB" 1 1313594496
3.648 0.107 "GA(R)->PB" 1 1313594496
3.625 0.107 "GA(R)->PB" 1 1313594496
3.626 0.107 "GA(R)->PB" 1 1313594496
3.627 0.107 "GA(R)->PB" 1 1313594496
3.627 0.107 "GA(R)->PB" 1 1313594496
3.627 0.107 "GA(R)->PB" 1 1313594496
3.627 0.107 "GA(R)->PB" 1 1313594496
3.628 0.107 "GA(R)->PB" 1 1313594496
3.627 0.107 "GA(R)->PB" 1 1313594496
3.628 0.107 "GA(R)->PB" 1 1313594496
3.627 0.107 "GA(R)->PB" 1 1313594496
3.627 0.107 "GA(R)->PB" 1 1313594496
3.627 0.107 "GA(R)->PB" 1 1313594496
3.629 0.107 "GA(R)->PB" 1 1313594496
3.629 0.107 "GA(R)->PB" 1 1313594496
3.628 0.107 "GA(R)->PB" 1 1313594496
3.629 0.107 "GA(R)->PB" 1 1313594496
3.629 0.107 "GA(R)->PB" 1 1313594496
3.629 0.107 "GA(R)->PB" 1 1313594496
3.629 0.107 "GA(R)->PB" 1 1313594496
3.625 0.107 "GA(R)->PB" 1 1313594496
3.626 0.107 "GA(R)->PB" 1 1313594496
3.627 0.107 "GA(R)->PB" 1 1313594496
3.627 0.107 "GA(R)->PB" 1 1313594496
3.627 0.107 "GA(R)->PB" 1 1313594496
3.628 0.107 "GA(R)->PB" 1 1313594496
3.628 0.107 "GA(R)->PB" 1 1313594496
3.628 0.107 "GA(R)->PB" 1 1313594496
3.628 0.107 "GA(R)->PB" 1 1313594496
3.632 0.107 "GA(R)->PB" 1 1313594496
3.633 0.107 "GA(R)->PB" 1 1313594496
3.634 0.107 "GA(R)->PB" 1 1313594496
3.635 0.107 "GA(R)->PB" 1 1313594496
3.638 0.107 "GA(R)->PB" 1 1313594496
3.635 0.107 "GA(R)->PB" 1 1313594496
3.635 0.107 "GA(R)->PB" 1 1313594496
3.636 0.107 "GA(R)->PB" 1 1313594496
3.636 0.107 "GA(R)->PB" 1 1313594496
3.637 0.107 "GA(R)->PB" 1 1313594496
3.583 0.108 "GA(R)->PB" 1 5812983734
3.585 0.108 "GA(R)->PB" 1 5812983734
3.586 0.108 "GA(R)->PB" 1 5812983734
3.587 0.108 "GA(R)->PB" 1 5812983734
3.587 0.108 "GA(R)->PB" 1 5812983734
3.587 0.108 "GA(R)->PB" 1 5812983734
3.624 0.107 "GA(R)->PB" 1 5812983734
3.624 0.107 "GA(R)->PB" 1 5812983734
3.624 0.107 "GA(R)->PB" 1 5812983734
3.624 0.107 "GA(R)->PB" 1 5812983734
3.598 0.107 "GA(R)->PB" 1 5812983734
3.601 0.107 "GA(R)->PB" 1 5812983734
3.605 0.107 "GA(R)->PB" 1 5812983734
3.606 0.107 "GA(R)->PB" 1 5812983734
3.606 0.107 "GA(R)->PB" 1 5812983734
3.607 0.107 "GA(R)->PB" 1 5812983734
3.608 0.107 "GA(R)->PB" 1 5812983734
3.608 0.107 "GA(R)->PB" 1 5812983734
3.609 0.107 "GA(R)->PB" 1 5812983734
3.609 0.107 "GA(R)->PB" 1 5812983734
3.610 0.107 "GA(R)->PB" 1 5812983734
3.610 0.107 "GA(R)->PB" 1 5812983734
3.610 0.107 "GA(R)->PB" 1 5812983734
3.603 0.107 "GA(R)->PB" 1 5812983734
3.604 0.107 "GA(R)->PB" 1 5812983734
3.605 0.107 "GA(R)->PB" 1 5812983734
3.605 0.107 "GA(R)->PB" 1 5812983734
3.606 0.107 "GA(R)->PB" 1 5812983734
3.606 0.107 "GA(R)->PB" 1 5812983734
3.606 0.107 "GA(R)->PB" 1 5812983734
3.606 0.107 "GA(R)->PB" 1 5812983734
3.606 0.107 "GA(R)->PB" 1 5812983734
3.606 0.107 "GA(R)->PB" 1 5812983734
3.611 0.107 "GA(R)->PB" 1 5812983734
3.617 0.107 "GA(R)->PB" 1 5812983734
3.618 0.107 "GA(R)->PB" 1 5812983734
3.618 0.107 "GA(R)->PB" 1 5812983734
3.625 0.107 "GA(R)->PB" 1 5812983734
3.628 0.107 "GA(R)->PB" 1 5812983734
3.629 0.107 "GA(R)->PB" 1 5812983734
3.629 0.107 "GA(R)->PB" 1 5812983734
3.629 0.107 "GA(R)->PB" 1 5812983734
3.630 0.107 "GA(R)->PB" 1 5812983734
3.630 0.107 "GA(R)->PB" 1 5812983734
3.631 0.107 "GA(R)->PB" 1 5812983734
3.631 0.107 "GA(R)->PB" 1 5812983734
3.631 0.107 "GA(R)->PB" 1 5812983734
3.631 0.107 "GA(R)->PB" 1 5812983734
3.631 0.107 "GA(R)->PB" 1 5812983734
3.631 0.107 "GA(R)->PB" 1 5812983734
3.627 0.107 "GA(R)->PB" 1 5812983734
3.628 0.107 "GA(R)->PB" 1 5812983734
3.630 0.107 "GA(R)->PB" 1 5812983734
3.630 0.107 "GA(R)->PB" 1 5812983734
3.632 0.107 "GA(R)->PB" 1 5812983734
3.633 0.107 "GA(R)->PB" 1 5812983734
3.621 0.107 "GA(R)->PB" 1 5812983734
3.622 0.107 "GA(R)->PB" 1 5812983734
3.624 0.107 "GA(R)->PB" 1 5812983734
3.624 0.107 "GA(R)->PB" 1 5812983734
3.624 0.107 "GA(R)->PB" 1 5812983734
3.624 0.107 "GA(R)->PB" 1 5812983734
3.625 0.107 "GA(R)->PB" 1 5812983734
3.625 0.107 "GA(R)->PB" 1 5812983734
3.625 0.107 "GA(R)->PB" 1 5812983734
3.625 0.107 "GA(R)->PB" 1 5812983734
3.625 0.107 "GA(R)->PB" 1 5812983734
3.625 0.107 "GA(R)->PB" 1 5812983734
3.625 0.107 "GA(R)->PB" 1 5812983734
3.625 0.107 "GA(R)->PB" 1 5812983734
3.625 0.107 "GA(R)->PB" 1 5812983734
3.625 0.107 "GA(R)->PB" 1 5812983734
3.625 0.107 "GA(R)->PB" 1 5812983734
3.624 0.107 "GA(R)->PB" 1 5812983734
3.625 0.107 "GA(R)->PB" 1 5812983734
3.625 0.107 "GA(R)->PB" 1 5812983734
3.625 0.107 "GA(R)->PB" 1 5812983734
3.625 0.107 "GA(R)->PB" 1 5812983734
3.626 0.107 "GA(R)->PB" 1 5812983734
3.625 0.107 "GA(R)->PB" 1 5812983734
3.626 0.107 "GA(R)->PB" 1 5812983734
3.625 0.107 "GA(R)->PB" 1 5812983734
3.625 0.107 "GA(R)->PB" 1 5812983734
3.625 0.107 "GA(R)->PB" 1 5812983734
3.625 0.107 "GA(R)->PB" 1 5812983734
3.621 0.107 "GA(R)->PB" 1 5812983734
3.624 0.107 "GA(R)->PB" 1 5812983734
3.625 0.107 "GA(R)->PB" 1 5812983734
3.626 0.107 "GA(R)->PB" 1 5812983734
3.627 0.107 "GA(R)->PB" 1 5812983734
3.627 0.107 "GA(R)->PB" 1 5812983734
3.628 0.107 "GA(R)->PB" 1 5812983734
3.628 0.107 "GA(R)->PB" 1 5812983734
3.628 0.107 "GA(R)->PB" 1 5812983734
3.628 0.107 "GA(R)->PB" 1 5812983734
3.622 0.107 "GA(R)->PB" 1 5812983734
3.622 0.107 "GA(R)->PB" 1 5812983734
3.624 0.107 "GA(R)->PB" 1 5812983734
3.645 0.107 "GA(R)->PB" 1 5812983734
3.645 0.107 "GA(R)->PB" 1 5812983734
3.645 0.107 "GA(R)->PB" 1 5812983734
3.645 0.107 "GA(R)->PB" 1 5812983734
3.646 0.107 "GA(R)->PB" 1 5812983734
3.623 0.107 "GA(R)->PB" 1 5812983734
3.624 0.107 "GA(R)->PB" 1 5812983734
3.625 0.107 "GA(R)->PB" 1 5812983734
3.626 0.107 "GA(R)->PB" 1 5812983734
3.626 0.107 "GA(R)->PB" 1 5812983734
3.626 0.107 "GA(R)->PB" 1 5812983734
3.626 0.107 "GA(R)->PB" 1 5812983734
3.626 0.107 "GA(R)->PB" 1 5812983734
3.626 0.107 "GA(R)->PB" 1 5812983734
3.626 0.107 "GA(R)->PB" 1 5812983734
3.626 0.107 "GA(R)->PB" 1 5812983734
3.626 0.107 "GA(R)->PB" 1 5812983734
3.627 0.107 "GA(R)->PB" 1 5812983734
3.628 0.107 "GA(R)->PB" 1 5812983734
3.627 0.107 "GA(R)->PB" 1 5812983734
3.627 0.107 "GA(R)->PB" 1 5812983734
3.627 0.107 "GA(R)->PB" 1 5812983734
3.627 0.107 "GA(R)->PB" 1 5812983734
3.627 0.107 "GA(R)->PB" 1 5812983734
3.623 0.107 "GA(R)->PB" 1 5812983734
3.624 0.107 "GA(R)->PB" 1 5812983734
3.625 0.107 "GA(R)->PB" 1 5812983734
3.625 0.107 "GA(R)->PB" 1 5812983734
3.625 0.107 "GA(R)->PB" 1 5812983734
3.626 0.107 "GA(R)->PB" 1 5812983734
3.626 0.107 "GA(R)->PB" 1 5812983734
3.626 0.107 "GA(R)->PB" 1 5812983734
3.626 0.107 "GA(R)->PB" 1 5812983734
3.630 0.107 "GA(R)->PB" 1 5812983734
3.632 0.107 "GA(R)->PB" 1 5812983734
3.633 0.107 "GA(R)->PB" 1 5812983734
3.633 0.107 "GA(R)->PB" 1 5812983734
3.636 0.107 "GA(R)->PB" 1 5812983734
3.633 0.107 "GA(R)->PB" 1 5812983734
3.633 0.107 "GA(R)->PB" 1 5812983734
3.634 0.107 "GA(R)->PB" 1 5812983734
3.634 0.107 "GA(R)->PB" 1 5812983734
3.635 0.107 "GA(R)->PB" 1 5812983734
3.556 0.108 "GA(R)->PB" 1 858587718
3.558 0.108 "GA(R)->PB" 1 858587718
3.559 0.108 "GA(R)->PB" 1 858587718
3.560 0.108 "GA(R)->PB" 1 858587718
3.560 0.108 "GA(R)->PB" 1 858587718
3.560 0.108 "GA(R)->PB" 1 858587718
3.597 0.108 "GA(R)->PB" 1 858587718
3.597 0.108 "GA(R)->PB" 1 858587718
3.597 0.108 "GA(R)->PB" 1 858587718
3.597 0.108 "GA(R)->PB" 1 858587718
3.571 0.108 "GA(R)->PB" 1 858587718
3.573 0.108 "GA(R)->PB" 1 858587718
3.577 0.108 "GA(R)->PB" 1 858587718
3.578 0.108 "GA(R)->PB" 1 858587718
3.579 0.108 "GA(R)->PB" 1 858587718
3.580 0.108 "GA(R)->PB" 1 858587718
3.580 0.108 "GA(R)->PB" 1 858587718
3.581 0.108 "GA(R)->PB" 1 858587718
3.581 0.108 "GA(R)->PB" 1 858587718
3.582 0.108 "GA(R)->PB" 1 858587718
3.582 0.108 "GA(R)->PB" 1 858587718
3.582 0.108 "GA(R)->PB" 1 858587718
3.583 0.108 "GA(R)->PB" 1 858587718
3.575 0.108 "GA(R)->PB" 1 858587718
3.576 0.108 "GA(R)->PB" 1 858587718
3.577 0.108 "GA(R)->PB" 1 858587718
3.578 0.108 "GA(R)->PB" 1 858587718
3.578 0.108 "GA(R)->PB" 1 858587718
3.578 0.108 "GA(R)->PB" 1 858587718
3.578 0.108 "GA(R)->PB" 1 858587718
3.578 0.108 "GA(R)->PB" 1 858587718
3.578 0.108 "GA(R)->PB" 1 858587718
3.579 0.108 "GA(R)->PB" 1 858587718
3.583 0.108 "GA(R)->PB" 1 858587718
3.590 0.108 "GA(R)->PB" 1 858587718
3.591 0.108 "GA(R)->PB" 1 858587718
3.591 0.108 "GA(R)->PB" 1 858587718
3.598 0.108 "GA(R)->PB" 1 858587718
3.601 0.108 "GA(R)->PB" 1 858587718
3.602 0.108 "GA(R)->PB" 1 858587718
3.602 0.108 "GA(R)->PB" 1 858587718
3.602 0.108 "GA(R)->PB" 1 858587718
3.602 0.108 "GA(R)->PB" 1 858587718
3.603 0.108 "GA(R)->PB" 1 858587718
3.604 0.108 "GA(R)->PB" 1 858587718
3.604 0.108 "GA(R)->PB" 1 858587718
3.604 0.108 "GA(R)->PB" 1 858587718
3.604 0.108 "GA(R)->PB" 1 858587718
3.604 0.108 "GA(R)->PB" 1 858587718
3.604 0.108 "GA(R)->PB" 1 858587718
3.600 0.108 "GA(R)->PB" 1 858587718
3.601 0.108 "GA(R)->PB" 1 858587718
3.602 0.108 "GA(R)->PB" 1 858587718
3.603 0.108 "GA(R)->PB" 1 858587718
3.605 0.108 "GA(R)->PB" 1 858587718
3.605 0.108 "GA(R)->PB" 1 858587718
3.593 0.108 "GA(R)->PB" 1 858587718
3.595 0.108 "GA(R)->PB" 1 858587718
3.596 0.108 "GA(R)->PB" 1 858587718
3.597 0.108 "GA(R)->PB" 1 858587718
3.597 0.108 "GA(R)->PB" 1 858587718
3.597 0.108 "GA(R)->PB" 1 858587718
3.597 0.108 "GA(R)->PB" 1 858587718
3.598 0.108 "GA(R)->PB" 1 858587718
3.598 0.108 "GA(R)->PB" 1 858587718
3.598 0.108 "GA(R)->PB" 1 858587718
3.598 0.108 "GA(R)->PB" 1 858587718
3.597 0.108 "GA(R)->PB" 1 858587718
3.597 0.108 "GA(R)->PB" 1 858587718
3.598 0.108 "GA(R)->PB" 1 858587718
3.598 0.108 "GA(R)->PB" 1 858587718
3.598 0.108 "GA(R)->PB" 1 858587718
3.598 0.108 "GA(R)->PB" 1 858587718
3.597 0.108 "GA(R)->PB" 1 858587718
3.598 0.108 "GA(R)->PB" 1 858587718
3.598 0.108 "GA(R)->PB" 1 858587718
3.598 0.108 "GA(R)->PB" 1 858587718
3.598 0.108 "GA(R)->PB" 1 858587718
3.599 0.108 "GA(R)->PB" 1 858587718
3.597 0.108 "GA(R)->PB" 1 858587718
3.598 0.108 "GA(R)->PB" 1 858587718
3.597 0.108 "GA(R)->PB" 1 858587718
3.598 0.108 "GA(R)->PB" 1 858587718
3.598 0.108 "GA(R)->PB" 1 858587718
3.598 0.108 "GA(R)->PB" 1 858587718
3.594 0.108 "GA(R)->PB" 1 858587718
3.597 0.108 "GA(R)->PB" 1 858587718
3.598 0.108 "GA(R)->PB" 1 858587718
3.599 0.108 "GA(R)->PB" 1 858587718
3.599 0.108 "GA(R)->PB" 1 858587718
3.600 0.108 "GA(R)->PB" 1 858587718
3.600 0.108 "GA(R)->PB" 1 858587718
3.600 0.108 "GA(R)->PB" 1 858587718
3.600 0.108 "GA(R)->PB" 1 858587718
3.601 0.108 "GA(R)->PB" 1 858587718
3.594 0.108 "GA(R)->PB" 1 858587718
3.594 0.108 "GA(R)->PB" 1 858587718
3.597 0.108 "GA(R)->PB" 1 858587718
3.618 0.108 "GA(R)->PB" 1 858587718
3.618 0.108 "GA(R)->PB" 1 858587718
3.618 0.108 "GA(R)->PB" 1 858587718
3.618 0.108 "GA(R)->PB" 1 858587718
3.619 0.108 "GA(R)->PB" 1 858587718
3.595 0.108 "GA(R)->PB" 1 858587718
3.597 0.108 "GA(R)->PB" 1 858587718
3.598 0.108 "GA(R)->PB" 1 858587718
3.598 0.108 "GA(R)->PB" 1 858587718
3.598 0.108 "GA(R)->PB" 1 858587718
3.598 0.108 "GA(R)->PB" 1 858587718
3.598 0.108 "GA(R)->PB" 1 858587718
3.598 0.108 "GA(R)->PB" 1 858587718
3.599 0.108 "GA(R)->PB" 1 858587718
3.598 0.108 "GA(R)->PB" 1 858587718
3.598 0.108 "GA(R)->PB" 1 858587718
3.598 0.108 "GA(R)->PB" 1 858587718
3.600 0.108 "GA(R)->PB" 1 858587718
3.600 0.108 "GA(R)->PB" 1 858587718
3.599 0.108 "GA(R)->PB" 1 858587718
3.600 0.108 "GA(R)->PB" 1 858587718
3.600 0.108 "GA(R)->PB" 1 858587718
3.600 0.108 "GA(R)->PB" 1 858587718
3.600 0.108 "GA(R)->PB" 1 858587718
3.596 0.108 "GA(R)->PB" 1 858587718
3.597 0.108 "GA(R)->PB" 1 858587718
3.598 0.108 "GA(R)->PB" 1 858587718
3.598 0.108 "GA(R)->PB" 1 858587718
3.598 0.108 "GA(R)->PB" 1 858587718
3.599 0.108 "GA(R)->PB" 1 858587718
3.599 0.108 "GA(R)->PB" 1 858587718
3.599 0.108 "GA(R)->PB" 1 858587718
3.599 0.108 "GA(R)->PB" 1 858587718
3.603 0.108 "GA(R)->PB" 1 858587718
3.604 0.108 "GA(R)->PB" 1 858587718
3.606 0.108 "GA(R)->PB" 1 858587718
3.606 0.108 "GA(R)->PB" 1 858587718
3.609 0.108 "GA(R)->PB" 1 858587718
3.606 0.108 "GA(R)->PB" 1 858587718
3.606 0.108 "GA(R)->PB" 1 858587718
3.607 0.108 "GA(R)->PB" 1 858587718
3.607 0.108 "GA(R)->PB" 1 858587718
3.608 0.108 "GA(R)->PB" 1 858587718
3.600 0.108 "GA(R)->PB" 1 1004017998
3.601 0.108 "GA(R)->PB" 1 1004017998
3.603 0.108 "GA(R)->PB" 1 1004017998
3.603 0.108 "GA(R)->PB" 1 1004017998
3.603 0.108 "GA(R)->PB" 1 1004017998
3.604 0.108 "GA(R)->PB" 1 1004017998
3.640 0.107 "GA(R)->PB" 1 1004017998
3.640 0.107 "GA(R)->PB" 1 1004017998
3.641 0.107 "GA(R)->PB" 1 1004017998
3.641 0.107 "GA(R)->PB" 1 1004017998
3.615 0.107 "GA(R)->PB" 1 1004017998
3.617 0.107 "GA(R)->PB" 1 1004017998
3.621 0.107 "GA(R)->PB" 1 1004017998
3.622 0.107 "GA(R)->PB" 1 1004017998
3.623 0.107 "GA(R)->PB" 1 1004017998
3.624 0.107 "GA(R)->PB" 1 1004017998
3.624 0.107 "GA(R)->PB" 1 1004017998
3.625 0.107 "GA(R)->PB" 1 1004017998
3.625 0.107 "GA(R)->PB" 1 1004017998
3.626 0.107 "GA(R)->PB" 1 1004017998
3.626 0.107 "GA(R)->PB" 1 1004017998
3.626 0.107 "GA(R)->PB" 1 1004017998
3.627 0.107 "GA(R)->PB" 1 1004017998
3.619 0.107 "GA(R)->PB" 1 1004017998
3.620 0.107 "GA(R)->PB" 1 1004017998
3.621 0.107 "GA(R)->PB" 1 1004017998
3.622 0.107 "GA(R)->PB" 1 1004017998
3.622 0.107 "GA(R)->PB" 1 1004017998
3.623 0.107 "GA(R)->PB" 1 1004017998
3.622 0.107 "GA(R)->PB" 1 1004017998
3.622 0.107 "GA(R)->PB" 1 1004017998
3.622 0.107 "GA(R)->PB" 1 1004017998
3.623 0.107 "GA(R)->PB" 1 1004017998
3.627 0.107 "GA(R)->PB" 1 1004017998
3.633 0.107 "GA(R)->PB" 1 1004017998
3.635 0.107 "GA(R)->PB" 1 1004017998
3.635 0.107 "GA(R)->PB" 1 1004017998
3.641 0.107 "GA(R)->PB" 1 1004017998
3.644 0.107 "GA(R)->PB" 1 1004017998
3.646 0.107 "GA(R)->PB" 1 1004017998
3.646 0.107 "GA(R)->PB" 1 1004017998
3.646 0.107 "GA(R)->PB" 1 1004017998
3.646 0.107 "GA(R)->PB" 1 1004017998
3.646 0.107 "GA(R)->PB" 1 1004017998
3.647 0.107 "GA(R)->PB" 1 1004017998
3.647 0.107 "GA(R)->PB" 1 1004017998
3.647 0.107 "GA(R)->PB" 1 1004017998
3.647 0.107 "GA(R)->PB" 1 1004017998
3.647 0.107 "GA(R)->PB" 1 1004017998
3.647 0.107 "GA(R)->PB" 1 1004017998
3.643 0.107 "GA(R)->PB" 1 1004017998
3.644 0.107 "GA(R)->PB" 1 1004017998
3.646 0.107 "GA(R)->PB" 1 1004017998
3.647 0.107 "GA(R)->PB" 1 1004017998
3.648 0.107 "GA(R)->PB" 1 1004017998
3.649 0.107 "GA(R)->PB" 1 1004017998
3.637 0.107 "GA(R)->PB" 1 1004017998
3.639 0.107 "GA(R)->PB" 1 1004017998
3.640 0.107 "GA(R)->PB" 1 1004017998
3.640 0.107 "GA(R)->PB" 1 1004017998
3.640 0.107 "GA(R)->PB" 1 1004017998
3.640 0.107 "GA(R)->PB" 1 1004017998
3.641 0.107 "GA(R)->PB" 1 1004017998
3.641 0.107 "GA(R)->PB" 1 1004017998
3.641 0.107 "GA(R)->PB" 1 1004017998
3.641 0.107 "GA(R)->PB" 1 1004017998
3.641 0.107 "GA(R)->PB" 1 1004017998
3.641 0.107 "GA(R)->PB" 1 1004017998
3.641 0.107 "GA(R)->PB" 1 1004017998
3.641 0.107 "GA(R)->PB" 1 1004017998
3.641 0.107 "GA(R)->PB" 1 1004017998
3.641 0.107 "GA(R)->PB" 1 1004017998
3.641 0.107 "GA(R)->PB" 1 1004017998
3.640 0.107 "GA(R)->PB" 1 1004017998
3.641 0.107 "GA(R)->PB" 1 1004017998
3.641 0.107 "GA(R)->PB" 1 1004017998
3.642 0.107 "GA(R)->PB" 1 1004017998
3.642 0.107 "GA(R)->PB" 1 1004017998
3.642 0.107 "GA(R)->PB" 1 1004017998
3.641 0.107 "GA(R)->PB" 1 1004017998
3.642 0.107 "GA(R)->PB" 1 1004017998
3.641 0.107 "GA(R)->PB" 1 1004017998
3.641 0.107 "GA(R)->PB" 1 1004017998
3.641 0.107 "GA(R)->PB" 1 1004017998
3.641 0.107 "GA(R)->PB" 1 1004017998
3.638 0.107 "GA(R)->PB" 1 1004017998
3.641 0.107 "GA(R)->PB" 1 1004017998
3.642 0.107 "GA(R)->PB" 1 1004017998
3.642 0.107 "GA(R)->PB" 1 1004017998
3.643 0.107 "GA(R)->PB" 1 1004017998
3.643 0.107 "GA(R)->PB" 1 1004017998
3.644 0.107 "GA(R)->PB" 1 1004017998
3.644 0.107 "GA(R)->PB" 1 1004017998
3.644 0.107 "GA(R)->PB" 1 1004017998
3.644 0.107 "GA(R)->PB" 1 1004017998
3.638 0.107 "GA(R)->PB" 1 1004017998
3.638 0.107 "GA(R)->PB" 1 1004017998
3.640 0.107 "GA(R)->PB" 1 1004017998
3.661 0.107 "GA(R)->PB" 1 1004017998
3.661 0.107 "GA(R)->PB" 1 1004017998
3.661 0.107 "GA(R)->PB" 1 1004017998
3.661 0.107 "GA(R)->PB" 1 1004017998
3.662 0.107 "GA(R)->PB" 1 1004017998
3.639 0.107 "GA(R)->PB" 1 1004017998
3.640 0.107 "GA(R)->PB" 1 1004017998
3.641 0.107 "GA(R)->PB" 1 1004017998
3.642 0.107 "GA(R)->PB" 1 1004017998
3.642 0.107 "GA(R)->PB" 1 1004017998
3.642 0.107 "GA(R)->PB" 1 1004017998
3.642 0.107 "GA(R)->PB" 1 1004017998
3.642 0.107 "GA(R)->PB" 1 1004017998
3.642 0.107 "GA(R)->PB" 1 1004017998
3.642 0.107 "GA(R)->PB" 1 1004017998
3.642 0.107 "GA(R)->PB" 1 1004017998
3.642 0.107 "GA(R)->PB" 1 1004017998
3.644 0.107 "GA(R)->PB" 1 1004017998
3.644 0.107 "GA(R)->PB" 1 1004017998
3.643 0.107 "GA(R)->PB" 1 1004017998
3.643 0.107 "GA(R)->PB" 1 1004017998
3.643 0.107 "GA(R)->PB" 1 1004017998
3.643 0.107 "GA(R)->PB" 1 1004017998
3.643 0.107 "GA(R)->PB" 1 1004017998
3.640 0.107 "GA(R)->PB" 1 1004017998
3.641 0.107 "GA(R)->PB" 1 1004017998
3.641 0.107 "GA(R)->PB" 1 1004017998
3.641 0.107 "GA(R)->PB" 1 1004017998
3.642 0.107 "GA(R)->PB" 1 1004017998
3.642 0.107 "GA(R)->PB" 1 1004017998
3.642 0.107 "GA(R)->PB" 1 1004017998
3.642 0.107 "GA(R)->PB" 1 1004017998
3.642 0.107 "GA(R)->PB" 1 1004017998
3.647 0.107 "GA(R)->PB" 1 1004017998
3.648 0.107 "GA(R)->PB" 1 1004017998
3.649 0.107 "GA(R)->PB" 1 1004017998
3.649 0.107 "GA(R)->PB" 1 1004017998
3.652 0.107 "GA(R)->PB" 1 1004017998
3.649 0.107 "GA(R)->PB" 1 1004017998
3.650 0.107 "GA(R)->PB" 1 1004017998
3.650 0.107 "GA(R)->PB" 1 1004017998
3.650 0.107 "GA(R)->PB" 1 1004017998
3.651 0.107 "GA(R)->PB" 1 1004017998
