# Supplementary material for: A connectome and analysis of the adult Drosophila central brain
Source: eLife. 2020 Sep 7;9:e57443. doi: 10.7554/eLife.57443 (PMC7546738; doi:10.7554/eLife.57443)
Supplement: Figure 25—source data 4. — The first column is the delay in milli-seconds, the second the amplitude in mv, the third the connection type. [file elife-57443-fig25-data4.txt]

10.174 0.119 "GA(R)->PB" 1 1011447819
10.180 0.118 "GA(R)->PB" 1 1011447819
10.185 0.118 "GA(R)->PB" 1 1011447819
10.186 0.118 "GA(R)->PB" 1 1011447819
10.187 0.118 "GA(R)->PB" 1 1011447819
10.188 0.118 "GA(R)->PB" 1 1011447819
10.308 0.118 "GA(R)->PB" 1 1011447819
10.308 0.118 "GA(R)->PB" 1 1011447819
10.308 0.118 "GA(R)->PB" 1 1011447819
10.309 0.118 "GA(R)->PB" 1 1011447819
10.220 0.118 "GA(R)->PB" 1 1011447819
10.228 0.118 "GA(R)->PB" 1 1011447819
10.242 0.118 "GA(R)->PB" 1 1011447819
10.245 0.118 "GA(R)->PB" 1 1011447819
10.247 0.118 "GA(R)->PB" 1 1011447819
10.249 0.118 "GA(R)->PB" 1 1011447819
10.251 0.118 "GA(R)->PB" 1 1011447819
10.253 0.118 "GA(R)->PB" 1 1011447819
10.255 0.118 "GA(R)->PB" 1 1011447819
10.256 0.118 "GA(R)->PB" 1 1011447819
10.257 0.118 "GA(R)->PB" 1 1011447819
10.258 0.118 "GA(R)->PB" 1 1011447819
10.259 0.118 "GA(R)->PB" 1 1011447819
10.236 0.118 "GA(R)->PB" 1 1011447819
10.239 0.118 "GA(R)->PB" 1 1011447819
10.241 0.118 "GA(R)->PB" 1 1011447819
10.244 0.118 "GA(R)->PB" 1 1011447819
10.245 0.118 "GA(R)->PB" 1 1011447819
10.246 0.118 "GA(R)->PB" 1 1011447819
10.245 0.118 "GA(R)->PB" 1 1011447819
10.246 0.118 "GA(R)->PB" 1 1011447819
10.246 0.118 "GA(R)->PB" 1 1011447819
10.247 0.118 "GA(R)->PB" 1 1011447819
10.261 0.118 "GA(R)->PB" 1 1011447819
10.282 0.118 "GA(R)->PB" 1 1011447819
10.286 0.118 "GA(R)->PB" 1 1011447819
10.287 0.118 "GA(R)->PB" 1 1011447819
10.309 0.118 "GA(R)->PB" 1 1011447819
10.319 0.118 "GA(R)->PB" 1 1011447819
10.324 0.118 "GA(R)->PB" 1 1011447819
10.324 0.118 "GA(R)->PB" 1 1011447819
10.324 0.118 "GA(R)->PB" 1 1011447819
10.324 0.118 "GA(R)->PB" 1 1011447819
10.326 0.118 "GA(R)->PB" 1 1011447819
10.329 0.118 "GA(R)->PB" 1 1011447819
10.329 0.118 "GA(R)->PB" 1 1011447819
10.329 0.118 "GA(R)->PB" 1 1011447819
10.329 0.118 "GA(R)->PB" 1 1011447819
10.329 0.118 "GA(R)->PB" 1 1011447819
10.330 0.118 "GA(R)->PB" 1 1011447819
10.317 0.118 "GA(R)->PB" 1 1011447819
10.320 0.118 "GA(R)->PB" 1 1011447819
10.325 0.118 "GA(R)->PB" 1 1011447819
10.327 0.118 "GA(R)->PB" 1 1011447819
10.332 0.118 "GA(R)->PB" 1 1011447819
10.334 0.118 "GA(R)->PB" 1 1011447819
10.295 0.118 "GA(R)->PB" 1 1011447819
10.300 0.118 "GA(R)->PB" 1 1011447819
10.304 0.118 "GA(R)->PB" 1 1011447819
10.305 0.118 "GA(R)->PB" 1 1011447819
10.306 0.118 "GA(R)->PB" 1 1011447819
10.306 0.118 "GA(R)->PB" 1 1011447819
10.308 0.118 "GA(R)->PB" 1 1011447819
10.309 0.118 "GA(R)->PB" 1 1011447819
10.309 0.118 "GA(R)->PB" 1 1011447819
10.309 0.118 "GA(R)->PB" 1 1011447819
10.309 0.118 "GA(R)->PB" 1 1011447819
10.307 0.118 "GA(R)->PB" 1 1011447819
10.307 0.118 "GA(R)->PB" 1 1011447819
10.308 0.118 "GA(R)->PB" 1 1011447819
10.309 0.118 "GA(R)->PB" 1 1011447819
10.309 0.118 "GA(R)->PB" 1 1011447819
10.309 0.118 "GA(R)->PB" 1 1011447819
10.306 0.118 "GA(R)->PB" 1 1011447819
10.310 0.118 "GA(R)->PB" 1 1011447819
10.310 0.118 "GA(R)->PB" 1 1011447819
10.310 0.118 "GA(R)->PB" 1 1011447819
10.310 0.118 "GA(R)->PB" 1 1011447819
10.312 0.118 "GA(R)->PB" 1 1011447819
10.308 0.118 "GA(R)->PB" 1 1011447819
10.311 0.118 "GA(R)->PB" 1 1011447819
10.308 0.118 "GA(R)->PB" 1 1011447819
10.309 0.118 "GA(R)->PB" 1 1011447819
10.309 0.118 "GA(R)->PB" 1 1011447819
10.309 0.118 "GA(R)->PB" 1 1011447819
10.297 0.118 "GA(R)->PB" 1 1011447819
10.307 0.118 "GA(R)->PB" 1 1011447819
10.310 0.118 "GA(R)->PB" 1 1011447819
10.312 0.118 "GA(R)->PB" 1 1011447819
10.315 0.118 "GA(R)->PB" 1 1011447819
10.316 0.118 "GA(R)->PB" 1 1011447819
10.318 0.118 "GA(R)->PB" 1 1011447819
10.318 0.118 "GA(R)->PB" 1 1011447819
10.318 0.118 "GA(R)->PB" 1 1011447819
10.319 0.118 "GA(R)->PB" 1 1011447819
10.298 0.118 "GA(R)->PB" 1 1011447819
10.298 0.118 "GA(R)->PB" 1 1011447819
10.306 0.118 "GA(R)->PB" 1 1011447819
10.375 0.118 "GA(R)->PB" 1 1011447819
10.375 0.118 "GA(R)->PB" 1 1011447819
10.376 0.118 "GA(R)->PB" 1 1011447819
10.377 0.118 "GA(R)->PB" 1 1011447819
10.378 0.118 "GA(R)->PB" 1 1011447819
10.302 0.118 "GA(R)->PB" 1 1011447819
10.305 0.118 "GA(R)->PB" 1 1011447819
10.310 0.118 "GA(R)->PB" 1 1011447819
10.311 0.118 "GA(R)->PB" 1 1011447819
10.311 0.118 "GA(R)->PB" 1 1011447819
10.311 0.118 "GA(R)->PB" 1 1011447819
10.311 0.118 "GA(R)->PB" 1 1011447819
10.311 0.118 "GA(R)->PB" 1 1011447819
10.312 0.118 "GA(R)->PB" 1 1011447819
10.311 0.118 "GA(R)->PB" 1 1011447819
10.311 0.118 "GA(R)->PB" 1 1011447819
10.311 0.118 "GA(R)->PB" 1 1011447819
10.317 0.118 "GA(R)->PB" 1 1011447819
10.317 0.118 "GA(R)->PB" 1 1011447819
10.314 0.118 "GA(R)->PB" 1 1011447819
10.315 0.118 "GA(R)->PB" 1 1011447819
10.315 0.118 "GA(R)->PB" 1 1011447819
10.315 0.118 "GA(R)->PB" 1 1011447819
10.316 0.118 "GA(R)->PB" 1 1011447819
10.304 0.118 "GA(R)->PB" 1 1011447819
10.306 0.118 "GA(R)->PB" 1 1011447819
10.308 0.118 "GA(R)->PB" 1 1011447819
10.308 0.118 "GA(R)->PB" 1 1011447819
10.310 0.118 "GA(R)->PB" 1 1011447819
10.312 0.118 "GA(R)->PB" 1 1011447819
10.312 0.118 "GA(R)->PB" 1 1011447819
10.312 0.118 "GA(R)->PB" 1 1011447819
10.312 0.118 "GA(R)->PB" 1 1011447819
10.327 0.118 "GA(R)->PB" 1 1011447819
10.331 0.118 "GA(R)->PB" 1 1011447819
10.335 0.118 "GA(R)->PB" 1 1011447819
10.335 0.118 "GA(R)->PB" 1 1011447819
10.345 0.118 "GA(R)->PB" 1 1011447819
10.337 0.118 "GA(R)->PB" 1 1011447819
10.337 0.118 "GA(R)->PB" 1 1011447819
10.338 0.118 "GA(R)->PB" 1 1011447819
10.340 0.118 "GA(R)->PB" 1 1011447819
10.342 0.118 "GA(R)->PB" 1 1011447819
10.176 0.118 "GA(R)->PB" 1 880875861
10.181 0.118 "GA(R)->PB" 1 880875861
10.186 0.118 "GA(R)->PB" 1 880875861
10.188 0.118 "GA(R)->PB" 1 880875861
10.188 0.118 "GA(R)->PB" 1 880875861
10.189 0.118 "GA(R)->PB" 1 880875861
10.310 0.118 "GA(R)->PB" 1 880875861
10.310 0.118 "GA(R)->PB" 1 880875861
10.310 0.118 "GA(R)->PB" 1 880875861
10.311 0.118 "GA(R)->PB" 1 880875861
10.222 0.118 "GA(R)->PB" 1 880875861
10.230 0.118 "GA(R)->PB" 1 880875861
10.244 0.118 "GA(R)->PB" 1 880875861
10.247 0.118 "GA(R)->PB" 1 880875861
10.249 0.118 "GA(R)->PB" 1 880875861
10.251 0.118 "GA(R)->PB" 1 880875861
10.252 0.118 "GA(R)->PB" 1 880875861
10.255 0.118 "GA(R)->PB" 1 880875861
10.257 0.118 "GA(R)->PB" 1 880875861
10.258 0.118 "GA(R)->PB" 1 880875861
10.259 0.118 "GA(R)->PB" 1 880875861
10.260 0.118 "GA(R)->PB" 1 880875861
10.261 0.118 "GA(R)->PB" 1 880875861
10.237 0.118 "GA(R)->PB" 1 880875861
10.241 0.118 "GA(R)->PB" 1 880875861
10.243 0.118 "GA(R)->PB" 1 880875861
10.246 0.118 "GA(R)->PB" 1 880875861
10.247 0.118 "GA(R)->PB" 1 880875861
10.248 0.118 "GA(R)->PB" 1 880875861
10.247 0.118 "GA(R)->PB" 1 880875861
10.247 0.118 "GA(R)->PB" 1 880875861
10.247 0.118 "GA(R)->PB" 1 880875861
10.249 0.118 "GA(R)->PB" 1 880875861
10.263 0.118 "GA(R)->PB" 1 880875861
10.284 0.118 "GA(R)->PB" 1 880875861
10.288 0.118 "GA(R)->PB" 1 880875861
10.289 0.118 "GA(R)->PB" 1 880875861
10.310 0.118 "GA(R)->PB" 1 880875861
10.321 0.118 "GA(R)->PB" 1 880875861
10.325 0.118 "GA(R)->PB" 1 880875861
10.325 0.118 "GA(R)->PB" 1 880875861
10.325 0.118 "GA(R)->PB" 1 880875861
10.326 0.118 "GA(R)->PB" 1 880875861
10.328 0.118 "GA(R)->PB" 1 880875861
10.331 0.118 "GA(R)->PB" 1 880875861
10.331 0.118 "GA(R)->PB" 1 880875861
10.331 0.118 "GA(R)->PB" 1 880875861
10.331 0.118 "GA(R)->PB" 1 880875861
10.331 0.118 "GA(R)->PB" 1 880875861
10.332 0.118 "GA(R)->PB" 1 880875861
10.318 0.118 "GA(R)->PB" 1 880875861
10.322 0.118 "GA(R)->PB" 1 880875861
10.326 0.118 "GA(R)->PB" 1 880875861
10.329 0.118 "GA(R)->PB" 1 880875861
10.334 0.118 "GA(R)->PB" 1 880875861
10.336 0.118 "GA(R)->PB" 1 880875861
10.296 0.118 "GA(R)->PB" 1 880875861
10.302 0.118 "GA(R)->PB" 1 880875861
10.306 0.118 "GA(R)->PB" 1 880875861
10.307 0.118 "GA(R)->PB" 1 880875861
10.308 0.118 "GA(R)->PB" 1 880875861
10.308 0.118 "GA(R)->PB" 1 880875861
10.310 0.118 "GA(R)->PB" 1 880875861
10.310 0.118 "GA(R)->PB" 1 880875861
10.311 0.118 "GA(R)->PB" 1 880875861
10.311 0.118 "GA(R)->PB" 1 880875861
10.311 0.118 "GA(R)->PB" 1 880875861
10.309 0.118 "GA(R)->PB" 1 880875861
10.309 0.118 "GA(R)->PB" 1 880875861
10.310 0.118 "GA(R)->PB" 1 880875861
10.310 0.118 "GA(R)->PB" 1 880875861
10.311 0.118 "GA(R)->PB" 1 880875861
10.311 0.118 "GA(R)->PB" 1 880875861
10.308 0.118 "GA(R)->PB" 1 880875861
10.312 0.118 "GA(R)->PB" 1 880875861
10.311 0.118 "GA(R)->PB" 1 880875861
10.312 0.118 "GA(R)->PB" 1 880875861
10.312 0.118 "GA(R)->PB" 1 880875861
10.314 0.118 "GA(R)->PB" 1 880875861
10.309 0.118 "GA(R)->PB" 1 880875861
10.313 0.118 "GA(R)->PB" 1 880875861
10.310 0.118 "GA(R)->PB" 1 880875861
10.310 0.118 "GA(R)->PB" 1 880875861
10.311 0.118 "GA(R)->PB" 1 880875861
10.311 0.118 "GA(R)->PB" 1 880875861
10.299 0.118 "GA(R)->PB" 1 880875861
10.309 0.118 "GA(R)->PB" 1 880875861
10.312 0.118 "GA(R)->PB" 1 880875861
10.314 0.118 "GA(R)->PB" 1 880875861
10.317 0.118 "GA(R)->PB" 1 880875861
10.318 0.118 "GA(R)->PB" 1 880875861
10.319 0.118 "GA(R)->PB" 1 880875861
10.320 0.118 "GA(R)->PB" 1 880875861
10.320 0.118 "GA(R)->PB" 1 880875861
10.321 0.118 "GA(R)->PB" 1 880875861
10.300 0.118 "GA(R)->PB" 1 880875861
10.300 0.118 "GA(R)->PB" 1 880875861
10.308 0.118 "GA(R)->PB" 1 880875861
10.377 0.118 "GA(R)->PB" 1 880875861
10.377 0.118 "GA(R)->PB" 1 880875861
10.378 0.118 "GA(R)->PB" 1 880875861
10.378 0.118 "GA(R)->PB" 1 880875861
10.380 0.118 "GA(R)->PB" 1 880875861
10.303 0.118 "GA(R)->PB" 1 880875861
10.307 0.118 "GA(R)->PB" 1 880875861
10.312 0.118 "GA(R)->PB" 1 880875861
10.313 0.118 "GA(R)->PB" 1 880875861
10.313 0.118 "GA(R)->PB" 1 880875861
10.313 0.118 "GA(R)->PB" 1 880875861
10.313 0.118 "GA(R)->PB" 1 880875861
10.313 0.118 "GA(R)->PB" 1 880875861
10.313 0.118 "GA(R)->PB" 1 880875861
10.313 0.118 "GA(R)->PB" 1 880875861
10.313 0.118 "GA(R)->PB" 1 880875861
10.313 0.118 "GA(R)->PB" 1 880875861
10.319 0.118 "GA(R)->PB" 1 880875861
10.319 0.118 "GA(R)->PB" 1 880875861
10.316 0.118 "GA(R)->PB" 1 880875861
10.317 0.118 "GA(R)->PB" 1 880875861
10.317 0.118 "GA(R)->PB" 1 880875861
10.317 0.118 "GA(R)->PB" 1 880875861
10.318 0.118 "GA(R)->PB" 1 880875861
10.306 0.118 "GA(R)->PB" 1 880875861
10.308 0.118 "GA(R)->PB" 1 880875861
10.310 0.118 "GA(R)->PB" 1 880875861
10.310 0.118 "GA(R)->PB" 1 880875861
10.312 0.118 "GA(R)->PB" 1 880875861
10.313 0.118 "GA(R)->PB" 1 880875861
10.314 0.118 "GA(R)->PB" 1 880875861
10.314 0.118 "GA(R)->PB" 1 880875861
10.314 0.118 "GA(R)->PB" 1 880875861
10.329 0.118 "GA(R)->PB" 1 880875861
10.333 0.118 "GA(R)->PB" 1 880875861
10.336 0.118 "GA(R)->PB" 1 880875861
10.337 0.118 "GA(R)->PB" 1 880875861
10.347 0.118 "GA(R)->PB" 1 880875861
10.338 0.118 "GA(R)->PB" 1 880875861
10.339 0.118 "GA(R)->PB" 1 880875861
10.340 0.118 "GA(R)->PB" 1 880875861
10.341 0.118 "GA(R)->PB" 1 880875861
10.343 0.118 "GA(R)->PB" 1 880875861
10.399 0.115 "GA(R)->PB" 1 1324430237
10.405 0.115 "GA(R)->PB" 1 1324430237
10.409 0.115 "GA(R)->PB" 1 1324430237
10.411 0.115 "GA(R)->PB" 1 1324430237
10.412 0.115 "GA(R)->PB" 1 1324430237
10.413 0.115 "GA(R)->PB" 1 1324430237
10.532 0.115 "GA(R)->PB" 1 1324430237
10.533 0.115 "GA(R)->PB" 1 1324430237
10.533 0.115 "GA(R)->PB" 1 1324430237
10.533 0.115 "GA(R)->PB" 1 1324430237
10.444 0.115 "GA(R)->PB" 1 1324430237
10.452 0.115 "GA(R)->PB" 1 1324430237
10.467 0.115 "GA(R)->PB" 1 1324430237
10.469 0.115 "GA(R)->PB" 1 1324430237
10.471 0.115 "GA(R)->PB" 1 1324430237
10.474 0.115 "GA(R)->PB" 1 1324430237
10.475 0.115 "GA(R)->PB" 1 1324430237
10.477 0.115 "GA(R)->PB" 1 1324430237
10.479 0.115 "GA(R)->PB" 1 1324430237
10.481 0.115 "GA(R)->PB" 1 1324430237
10.482 0.115 "GA(R)->PB" 1 1324430237
10.483 0.115 "GA(R)->PB" 1 1324430237
10.484 0.115 "GA(R)->PB" 1 1324430237
10.460 0.115 "GA(R)->PB" 1 1324430237
10.464 0.115 "GA(R)->PB" 1 1324430237
10.466 0.115 "GA(R)->PB" 1 1324430237
10.469 0.115 "GA(R)->PB" 1 1324430237
10.469 0.115 "GA(R)->PB" 1 1324430237
10.471 0.115 "GA(R)->PB" 1 1324430237
10.470 0.115 "GA(R)->PB" 1 1324430237
10.470 0.115 "GA(R)->PB" 1 1324430237
10.470 0.115 "GA(R)->PB" 1 1324430237
10.472 0.115 "GA(R)->PB" 1 1324430237
10.486 0.115 "GA(R)->PB" 1 1324430237
10.507 0.115 "GA(R)->PB" 1 1324430237
10.511 0.115 "GA(R)->PB" 1 1324430237
10.512 0.115 "GA(R)->PB" 1 1324430237
10.533 0.115 "GA(R)->PB" 1 1324430237
10.544 0.115 "GA(R)->PB" 1 1324430237
10.548 0.115 "GA(R)->PB" 1 1324430237
10.548 0.115 "GA(R)->PB" 1 1324430237
10.548 0.115 "GA(R)->PB" 1 1324430237
10.549 0.115 "GA(R)->PB" 1 1324430237
10.551 0.115 "GA(R)->PB" 1 1324430237
10.553 0.115 "GA(R)->PB" 1 1324430237
10.554 0.115 "GA(R)->PB" 1 1324430237
10.554 0.115 "GA(R)->PB" 1 1324430237
10.554 0.115 "GA(R)->PB" 1 1324430237
10.554 0.115 "GA(R)->PB" 1 1324430237
10.554 0.115 "GA(R)->PB" 1 1324430237
10.541 0.115 "GA(R)->PB" 1 1324430237
10.545 0.115 "GA(R)->PB" 1 1324430237
10.549 0.115 "GA(R)->PB" 1 1324430237
10.551 0.115 "GA(R)->PB" 1 1324430237
10.557 0.115 "GA(R)->PB" 1 1324430237
10.559 0.115 "GA(R)->PB" 1 1324430237
10.519 0.115 "GA(R)->PB" 1 1324430237
10.525 0.115 "GA(R)->PB" 1 1324430237
10.529 0.115 "GA(R)->PB" 1 1324430237
10.530 0.115 "GA(R)->PB" 1 1324430237
10.531 0.115 "GA(R)->PB" 1 1324430237
10.531 0.115 "GA(R)->PB" 1 1324430237
10.533 0.115 "GA(R)->PB" 1 1324430237
10.533 0.115 "GA(R)->PB" 1 1324430237
10.534 0.115 "GA(R)->PB" 1 1324430237
10.534 0.115 "GA(R)->PB" 1 1324430237
10.534 0.115 "GA(R)->PB" 1 1324430237
10.532 0.115 "GA(R)->PB" 1 1324430237
10.532 0.115 "GA(R)->PB" 1 1324430237
10.533 0.115 "GA(R)->PB" 1 1324430237
10.533 0.115 "GA(R)->PB" 1 1324430237
10.534 0.115 "GA(R)->PB" 1 1324430237
10.534 0.115 "GA(R)->PB" 1 1324430237
10.531 0.115 "GA(R)->PB" 1 1324430237
10.535 0.115 "GA(R)->PB" 1 1324430237
10.534 0.115 "GA(R)->PB" 1 1324430237
10.535 0.115 "GA(R)->PB" 1 1324430237
10.535 0.115 "GA(R)->PB" 1 1324430237
10.537 0.115 "GA(R)->PB" 1 1324430237
10.532 0.115 "GA(R)->PB" 1 1324430237
10.536 0.115 "GA(R)->PB" 1 1324430237
10.533 0.115 "GA(R)->PB" 1 1324430237
10.533 0.115 "GA(R)->PB" 1 1324430237
10.534 0.115 "GA(R)->PB" 1 1324430237
10.534 0.115 "GA(R)->PB" 1 1324430237
10.522 0.115 "GA(R)->PB" 1 1324430237
10.532 0.115 "GA(R)->PB" 1 1324430237
10.535 0.115 "GA(R)->PB" 1 1324430237
10.537 0.115 "GA(R)->PB" 1 1324430237
10.539 0.115 "GA(R)->PB" 1 1324430237
10.541 0.115 "GA(R)->PB" 1 1324430237
10.542 0.115 "GA(R)->PB" 1 1324430237
10.543 0.115 "GA(R)->PB" 1 1324430237
10.542 0.115 "GA(R)->PB" 1 1324430237
10.544 0.115 "GA(R)->PB" 1 1324430237
10.523 0.115 "GA(R)->PB" 1 1324430237
10.523 0.115 "GA(R)->PB" 1 1324430237
10.531 0.115 "GA(R)->PB" 1 1324430237
10.600 0.115 "GA(R)->PB" 1 1324430237
10.600 0.115 "GA(R)->PB" 1 1324430237
10.601 0.115 "GA(R)->PB" 1 1324430237
10.601 0.115 "GA(R)->PB" 1 1324430237
10.603 0.115 "GA(R)->PB" 1 1324430237
10.526 0.115 "GA(R)->PB" 1 1324430237
10.530 0.115 "GA(R)->PB" 1 1324430237
10.535 0.115 "GA(R)->PB" 1 1324430237
10.536 0.115 "GA(R)->PB" 1 1324430237
10.536 0.115 "GA(R)->PB" 1 1324430237
10.536 0.115 "GA(R)->PB" 1 1324430237
10.536 0.115 "GA(R)->PB" 1 1324430237
10.536 0.115 "GA(R)->PB" 1 1324430237
10.536 0.115 "GA(R)->PB" 1 1324430237
10.536 0.115 "GA(R)->PB" 1 1324430237
10.536 0.115 "GA(R)->PB" 1 1324430237
10.536 0.115 "GA(R)->PB" 1 1324430237
10.542 0.115 "GA(R)->PB" 1 1324430237
10.542 0.115 "GA(R)->PB" 1 1324430237
10.539 0.115 "GA(R)->PB" 1 1324430237
10.540 0.115 "GA(R)->PB" 1 1324430237
10.540 0.115 "GA(R)->PB" 1 1324430237
10.540 0.115 "GA(R)->PB" 1 1324430237
10.541 0.115 "GA(R)->PB" 1 1324430237
10.529 0.115 "GA(R)->PB" 1 1324430237
10.531 0.115 "GA(R)->PB" 1 1324430237
10.533 0.115 "GA(R)->PB" 1 1324430237
10.533 0.115 "GA(R)->PB" 1 1324430237
10.535 0.115 "GA(R)->PB" 1 1324430237
10.536 0.115 "GA(R)->PB" 1 1324430237
10.537 0.115 "GA(R)->PB" 1 1324430237
10.537 0.115 "GA(R)->PB" 1 1324430237
10.537 0.115 "GA(R)->PB" 1 1324430237
10.552 0.115 "GA(R)->PB" 1 1324430237
10.556 0.115 "GA(R)->PB" 1 1324430237
10.559 0.115 "GA(R)->PB" 1 1324430237
10.560 0.115 "GA(R)->PB" 1 1324430237
10.570 0.115 "GA(R)->PB" 1 1324430237
10.561 0.115 "GA(R)->PB" 1 1324430237
10.562 0.115 "GA(R)->PB" 1 1324430237
10.563 0.115 "GA(R)->PB" 1 1324430237
10.564 0.115 "GA(R)->PB" 1 1324430237
10.566 0.115 "GA(R)->PB" 1 1324430237
10.363 0.116 "GA(R)->PB" 1 1313594496
10.369 0.116 "GA(R)->PB" 1 1313594496
10.374 0.116 "GA(R)->PB" 1 1313594496
10.375 0.116 "GA(R)->PB" 1 1313594496
10.376 0.116 "GA(R)->PB" 1 1313594496
10.377 0.116 "GA(R)->PB" 1 1313594496
10.497 0.115 "GA(R)->PB" 1 1313594496
10.497 0.115 "GA(R)->PB" 1 1313594496
10.497 0.115 "GA(R)->PB" 1 1313594496
10.498 0.115 "GA(R)->PB" 1 1313594496
10.409 0.116 "GA(R)->PB" 1 1313594496
10.417 0.116 "GA(R)->PB" 1 1313594496
10.431 0.116 "GA(R)->PB" 1 1313594496
10.434 0.116 "GA(R)->PB" 1 1313594496
10.436 0.116 "GA(R)->PB" 1 1313594496
10.439 0.116 "GA(R)->PB" 1 1313594496
10.440 0.116 "GA(R)->PB" 1 1313594496
10.442 0.116 "GA(R)->PB" 1 1313594496
10.444 0.115 "GA(R)->PB" 1 1313594496
10.445 0.115 "GA(R)->PB" 1 1313594496
10.446 0.115 "GA(R)->PB" 1 1313594496
10.447 0.115 "GA(R)->PB" 1 1313594496
10.448 0.115 "GA(R)->PB" 1 1313594496
10.425 0.116 "GA(R)->PB" 1 1313594496
10.428 0.116 "GA(R)->PB" 1 1313594496
10.430 0.116 "GA(R)->PB" 1 1313594496
10.433 0.116 "GA(R)->PB" 1 1313594496
10.434 0.116 "GA(R)->PB" 1 1313594496
10.435 0.116 "GA(R)->PB" 1 1313594496
10.434 0.116 "GA(R)->PB" 1 1313594496
10.435 0.116 "GA(R)->PB" 1 1313594496
10.435 0.116 "GA(R)->PB" 1 1313594496
10.436 0.116 "GA(R)->PB" 1 1313594496
10.451 0.115 "GA(R)->PB" 1 1313594496
10.471 0.115 "GA(R)->PB" 1 1313594496
10.475 0.115 "GA(R)->PB" 1 1313594496
10.476 0.115 "GA(R)->PB" 1 1313594496
10.498 0.115 "GA(R)->PB" 1 1313594496
10.508 0.115 "GA(R)->PB" 1 1313594496
10.513 0.115 "GA(R)->PB" 1 1313594496
10.513 0.115 "GA(R)->PB" 1 1313594496
10.513 0.115 "GA(R)->PB" 1 1313594496
10.514 0.115 "GA(R)->PB" 1 1313594496
10.515 0.115 "GA(R)->PB" 1 1313594496
10.518 0.115 "GA(R)->PB" 1 1313594496
10.518 0.115 "GA(R)->PB" 1 1313594496
10.518 0.115 "GA(R)->PB" 1 1313594496
10.518 0.115 "GA(R)->PB" 1 1313594496
10.518 0.115 "GA(R)->PB" 1 1313594496
10.519 0.115 "GA(R)->PB" 1 1313594496
10.506 0.115 "GA(R)->PB" 1 1313594496
10.509 0.115 "GA(R)->PB" 1 1313594496
10.514 0.115 "GA(R)->PB" 1 1313594496
10.516 0.115 "GA(R)->PB" 1 1313594496
10.521 0.115 "GA(R)->PB" 1 1313594496
10.523 0.115 "GA(R)->PB" 1 1313594496
10.483 0.115 "GA(R)->PB" 1 1313594496
10.489 0.115 "GA(R)->PB" 1 1313594496
10.493 0.115 "GA(R)->PB" 1 1313594496
10.494 0.115 "GA(R)->PB" 1 1313594496
10.495 0.115 "GA(R)->PB" 1 1313594496
10.495 0.115 "GA(R)->PB" 1 1313594496
10.497 0.115 "GA(R)->PB" 1 1313594496
10.498 0.115 "GA(R)->PB" 1 1313594496
10.498 0.115 "GA(R)->PB" 1 1313594496
10.498 0.115 "GA(R)->PB" 1 1313594496
10.498 0.115 "GA(R)->PB" 1 1313594496
10.496 0.115 "GA(R)->PB" 1 1313594496
10.496 0.115 "GA(R)->PB" 1 1313594496
10.497 0.115 "GA(R)->PB" 1 1313594496
10.498 0.115 "GA(R)->PB" 1 1313594496
10.498 0.115 "GA(R)->PB" 1 1313594496
10.498 0.115 "GA(R)->PB" 1 1313594496
10.495 0.115 "GA(R)->PB" 1 1313594496
10.499 0.115 "GA(R)->PB" 1 1313594496
10.499 0.115 "GA(R)->PB" 1 1313594496
10.499 0.115 "GA(R)->PB" 1 1313594496
10.499 0.115 "GA(R)->PB" 1 1313594496
10.502 0.115 "GA(R)->PB" 1 1313594496
10.497 0.115 "GA(R)->PB" 1 1313594496
10.500 0.115 "GA(R)->PB" 1 1313594496
10.497 0.115 "GA(R)->PB" 1 1313594496
10.498 0.115 "GA(R)->PB" 1 1313594496
10.498 0.115 "GA(R)->PB" 1 1313594496
10.498 0.115 "GA(R)->PB" 1 1313594496
10.486 0.115 "GA(R)->PB" 1 1313594496
10.496 0.115 "GA(R)->PB" 1 1313594496
10.499 0.115 "GA(R)->PB" 1 1313594496
10.501 0.115 "GA(R)->PB" 1 1313594496
10.504 0.115 "GA(R)->PB" 1 1313594496
10.505 0.115 "GA(R)->PB" 1 1313594496
10.507 0.115 "GA(R)->PB" 1 1313594496
10.507 0.115 "GA(R)->PB" 1 1313594496
10.507 0.115 "GA(R)->PB" 1 1313594496
10.508 0.115 "GA(R)->PB" 1 1313594496
10.487 0.115 "GA(R)->PB" 1 1313594496
10.487 0.115 "GA(R)->PB" 1 1313594496
10.495 0.115 "GA(R)->PB" 1 1313594496
10.565 0.115 "GA(R)->PB" 1 1313594496
10.565 0.115 "GA(R)->PB" 1 1313594496
10.565 0.115 "GA(R)->PB" 1 1313594496
10.566 0.115 "GA(R)->PB" 1 1313594496
10.568 0.115 "GA(R)->PB" 1 1313594496
10.491 0.115 "GA(R)->PB" 1 1313594496
10.494 0.115 "GA(R)->PB" 1 1313594496
10.499 0.115 "GA(R)->PB" 1 1313594496
10.500 0.115 "GA(R)->PB" 1 1313594496
10.500 0.115 "GA(R)->PB" 1 1313594496
10.500 0.115 "GA(R)->PB" 1 1313594496
10.500 0.115 "GA(R)->PB" 1 1313594496
10.500 0.115 "GA(R)->PB" 1 1313594496
10.501 0.115 "GA(R)->PB" 1 1313594496
10.500 0.115 "GA(R)->PB" 1 1313594496
10.500 0.115 "GA(R)->PB" 1 1313594496
10.500 0.115 "GA(R)->PB" 1 1313594496
10.506 0.115 "GA(R)->PB" 1 1313594496
10.506 0.115 "GA(R)->PB" 1 1313594496
10.503 0.115 "GA(R)->PB" 1 1313594496
10.504 0.115 "GA(R)->PB" 1 1313594496
10.504 0.115 "GA(R)->PB" 1 1313594496
10.504 0.115 "GA(R)->PB" 1 1313594496
10.505 0.115 "GA(R)->PB" 1 1313594496
10.493 0.115 "GA(R)->PB" 1 1313594496
10.495 0.115 "GA(R)->PB" 1 1313594496
10.497 0.115 "GA(R)->PB" 1 1313594496
10.497 0.115 "GA(R)->PB" 1 1313594496
10.500 0.115 "GA(R)->PB" 1 1313594496
10.501 0.115 "GA(R)->PB" 1 1313594496
10.501 0.115 "GA(R)->PB" 1 1313594496
10.501 0.115 "GA(R)->PB" 1 1313594496
10.501 0.115 "GA(R)->PB" 1 1313594496
10.516 0.115 "GA(R)->PB" 1 1313594496
10.520 0.115 "GA(R)->PB" 1 1313594496
10.524 0.115 "GA(R)->PB" 1 1313594496
10.524 0.115 "GA(R)->PB" 1 1313594496
10.534 0.115 "GA(R)->PB" 1 1313594496
10.526 0.115 "GA(R)->PB" 1 1313594496
10.526 0.115 "GA(R)->PB" 1 1313594496
10.527 0.115 "GA(R)->PB" 1 1313594496
10.529 0.115 "GA(R)->PB" 1 1313594496
10.531 0.115 "GA(R)->PB" 1 1313594496
10.189 0.117 "GA(R)->PB" 1 1313594496
10.195 0.117 "GA(R)->PB" 1 1313594496
10.200 0.117 "GA(R)->PB" 1 1313594496
10.201 0.117 "GA(R)->PB" 1 1313594496
10.202 0.117 "GA(R)->PB" 1 1313594496
10.203 0.117 "GA(R)->PB" 1 1313594496
10.323 0.116 "GA(R)->PB" 1 1313594496
10.323 0.116 "GA(R)->PB" 1 1313594496
10.323 0.116 "GA(R)->PB" 1 1313594496
10.324 0.116 "GA(R)->PB" 1 1313594496
10.235 0.117 "GA(R)->PB" 1 1313594496
10.243 0.117 "GA(R)->PB" 1 1313594496
10.257 0.117 "GA(R)->PB" 1 1313594496
10.260 0.117 "GA(R)->PB" 1 1313594496
10.262 0.117 "GA(R)->PB" 1 1313594496
10.264 0.117 "GA(R)->PB" 1 1313594496
10.266 0.117 "GA(R)->PB" 1 1313594496
10.268 0.117 "GA(R)->PB" 1 1313594496
10.269 0.117 "GA(R)->PB" 1 1313594496
10.271 0.117 "GA(R)->PB" 1 1313594496
10.272 0.117 "GA(R)->PB" 1 1313594496
10.273 0.117 "GA(R)->PB" 1 1313594496
10.274 0.117 "GA(R)->PB" 1 1313594496
10.251 0.117 "GA(R)->PB" 1 1313594496
10.254 0.117 "GA(R)->PB" 1 1313594496
10.256 0.117 "GA(R)->PB" 1 1313594496
10.259 0.117 "GA(R)->PB" 1 1313594496
10.260 0.117 "GA(R)->PB" 1 1313594496
10.261 0.117 "GA(R)->PB" 1 1313594496
10.260 0.117 "GA(R)->PB" 1 1313594496
10.260 0.117 "GA(R)->PB" 1 1313594496
10.260 0.117 "GA(R)->PB" 1 1313594496
10.262 0.117 "GA(R)->PB" 1 1313594496
10.276 0.117 "GA(R)->PB" 1 1313594496
10.297 0.117 "GA(R)->PB" 1 1313594496
10.302 0.117 "GA(R)->PB" 1 1313594496
10.302 0.117 "GA(R)->PB" 1 1313594496
10.324 0.116 "GA(R)->PB" 1 1313594496
10.334 0.116 "GA(R)->PB" 1 1313594496
10.339 0.116 "GA(R)->PB" 1 1313594496
10.338 0.116 "GA(R)->PB" 1 1313594496
10.339 0.116 "GA(R)->PB" 1 1313594496
10.339 0.116 "GA(R)->PB" 1 1313594496
10.341 0.116 "GA(R)->PB" 1 1313594496
10.344 0.116 "GA(R)->PB" 1 1313594496
10.344 0.116 "GA(R)->PB" 1 1313594496
10.344 0.116 "GA(R)->PB" 1 1313594496
10.344 0.116 "GA(R)->PB" 1 1313594496
10.344 0.116 "GA(R)->PB" 1 1313594496
10.345 0.116 "GA(R)->PB" 1 1313594496
10.331 0.116 "GA(R)->PB" 1 1313594496
10.335 0.116 "GA(R)->PB" 1 1313594496
10.340 0.116 "GA(R)->PB" 1 1313594496
10.342 0.116 "GA(R)->PB" 1 1313594496
10.347 0.116 "GA(R)->PB" 1 1313594496
10.349 0.116 "GA(R)->PB" 1 1313594496
10.310 0.117 "GA(R)->PB" 1 1313594496
10.315 0.117 "GA(R)->PB" 1 1313594496
10.319 0.116 "GA(R)->PB" 1 1313594496
10.320 0.116 "GA(R)->PB" 1 1313594496
10.321 0.116 "GA(R)->PB" 1 1313594496
10.321 0.116 "GA(R)->PB" 1 1313594496
10.323 0.116 "GA(R)->PB" 1 1313594496
10.324 0.116 "GA(R)->PB" 1 1313594496
10.324 0.116 "GA(R)->PB" 1 1313594496
10.324 0.116 "GA(R)->PB" 1 1313594496
10.324 0.116 "GA(R)->PB" 1 1313594496
10.322 0.116 "GA(R)->PB" 1 1313594496
10.322 0.116 "GA(R)->PB" 1 1313594496
10.323 0.116 "GA(R)->PB" 1 1313594496
10.324 0.116 "GA(R)->PB" 1 1313594496
10.324 0.116 "GA(R)->PB" 1 1313594496
10.324 0.116 "GA(R)->PB" 1 1313594496
10.321 0.116 "GA(R)->PB" 1 1313594496
10.325 0.116 "GA(R)->PB" 1 1313594496
10.325 0.116 "GA(R)->PB" 1 1313594496
10.325 0.116 "GA(R)->PB" 1 1313594496
10.325 0.116 "GA(R)->PB" 1 1313594496
10.327 0.116 "GA(R)->PB" 1 1313594496
10.323 0.116 "GA(R)->PB" 1 1313594496
10.326 0.116 "GA(R)->PB" 1 1313594496
10.323 0.116 "GA(R)->PB" 1 1313594496
10.324 0.116 "GA(R)->PB" 1 1313594496
10.324 0.116 "GA(R)->PB" 1 1313594496
10.324 0.116 "GA(R)->PB" 1 1313594496
10.312 0.117 "GA(R)->PB" 1 1313594496
10.322 0.116 "GA(R)->PB" 1 1313594496
10.325 0.116 "GA(R)->PB" 1 1313594496
10.327 0.116 "GA(R)->PB" 1 1313594496
10.330 0.116 "GA(R)->PB" 1 1313594496
10.331 0.116 "GA(R)->PB" 1 1313594496
10.333 0.116 "GA(R)->PB" 1 1313594496
10.333 0.116 "GA(R)->PB" 1 1313594496
10.333 0.116 "GA(R)->PB" 1 1313594496
10.334 0.116 "GA(R)->PB" 1 1313594496
10.313 0.117 "GA(R)->PB" 1 1313594496
10.313 0.117 "GA(R)->PB" 1 1313594496
10.321 0.116 "GA(R)->PB" 1 1313594496
10.390 0.116 "GA(R)->PB" 1 1313594496
10.390 0.116 "GA(R)->PB" 1 1313594496
10.391 0.116 "GA(R)->PB" 1 1313594496
10.392 0.116 "GA(R)->PB" 1 1313594496
10.393 0.116 "GA(R)->PB" 1 1313594496
10.317 0.116 "GA(R)->PB" 1 1313594496
10.320 0.116 "GA(R)->PB" 1 1313594496
10.325 0.116 "GA(R)->PB" 1 1313594496
10.326 0.116 "GA(R)->PB" 1 1313594496
10.326 0.116 "GA(R)->PB" 1 1313594496
10.326 0.116 "GA(R)->PB" 1 1313594496
10.326 0.116 "GA(R)->PB" 1 1313594496
10.326 0.116 "GA(R)->PB" 1 1313594496
10.327 0.116 "GA(R)->PB" 1 1313594496
10.326 0.116 "GA(R)->PB" 1 1313594496
10.326 0.116 "GA(R)->PB" 1 1313594496
10.326 0.116 "GA(R)->PB" 1 1313594496
10.332 0.116 "GA(R)->PB" 1 1313594496
10.332 0.116 "GA(R)->PB" 1 1313594496
10.329 0.116 "GA(R)->PB" 1 1313594496
10.330 0.116 "GA(R)->PB" 1 1313594496
10.330 0.116 "GA(R)->PB" 1 1313594496
10.330 0.116 "GA(R)->PB" 1 1313594496
10.331 0.116 "GA(R)->PB" 1 1313594496
10.319 0.116 "GA(R)->PB" 1 1313594496
10.321 0.116 "GA(R)->PB" 1 1313594496
10.323 0.116 "GA(R)->PB" 1 1313594496
10.323 0.116 "GA(R)->PB" 1 1313594496
10.325 0.116 "GA(R)->PB" 1 1313594496
10.327 0.116 "GA(R)->PB" 1 1313594496
10.327 0.116 "GA(R)->PB" 1 1313594496
10.327 0.116 "GA(R)->PB" 1 1313594496
10.327 0.116 "GA(R)->PB" 1 1313594496
10.342 0.116 "GA(R)->PB" 1 1313594496
10.346 0.116 "GA(R)->PB" 1 1313594496
10.349 0.116 "GA(R)->PB" 1 1313594496
10.350 0.116 "GA(R)->PB" 1 1313594496
10.360 0.116 "GA(R)->PB" 1 1313594496
10.352 0.116 "GA(R)->PB" 1 1313594496
10.352 0.116 "GA(R)->PB" 1 1313594496
10.353 0.116 "GA(R)->PB" 1 1313594496
10.354 0.116 "GA(R)->PB" 1 1313594496
10.356 0.116 "GA(R)->PB" 1 1313594496
10.339 0.117 "GA(R)->PB" 1 5812983734
10.345 0.117 "GA(R)->PB" 1 5812983734
10.350 0.117 "GA(R)->PB" 1 5812983734
10.351 0.117 "GA(R)->PB" 1 5812983734
10.352 0.117 "GA(R)->PB" 1 5812983734
10.353 0.117 "GA(R)->PB" 1 5812983734
10.472 0.116 "GA(R)->PB" 1 5812983734
10.472 0.116 "GA(R)->PB" 1 5812983734
10.473 0.116 "GA(R)->PB" 1 5812983734
10.473 0.116 "GA(R)->PB" 1 5812983734
10.384 0.117 "GA(R)->PB" 1 5812983734
10.392 0.117 "GA(R)->PB" 1 5812983734
10.407 0.116 "GA(R)->PB" 1 5812983734
10.410 0.116 "GA(R)->PB" 1 5812983734
10.412 0.116 "GA(R)->PB" 1 5812983734
10.414 0.116 "GA(R)->PB" 1 5812983734
10.416 0.116 "GA(R)->PB" 1 5812983734
10.418 0.116 "GA(R)->PB" 1 5812983734
10.420 0.116 "GA(R)->PB" 1 5812983734
10.421 0.116 "GA(R)->PB" 1 5812983734
10.422 0.116 "GA(R)->PB" 1 5812983734
10.423 0.116 "GA(R)->PB" 1 5812983734
10.424 0.116 "GA(R)->PB" 1 5812983734
10.400 0.117 "GA(R)->PB" 1 5812983734
10.404 0.117 "GA(R)->PB" 1 5812983734
10.406 0.116 "GA(R)->PB" 1 5812983734
10.409 0.116 "GA(R)->PB" 1 5812983734
10.410 0.116 "GA(R)->PB" 1 5812983734
10.411 0.116 "GA(R)->PB" 1 5812983734
10.410 0.116 "GA(R)->PB" 1 5812983734
10.410 0.116 "GA(R)->PB" 1 5812983734
10.410 0.116 "GA(R)->PB" 1 5812983734
10.412 0.116 "GA(R)->PB" 1 5812983734
10.426 0.116 "GA(R)->PB" 1 5812983734
10.447 0.116 "GA(R)->PB" 1 5812983734
10.451 0.116 "GA(R)->PB" 1 5812983734
10.452 0.116 "GA(R)->PB" 1 5812983734
10.473 0.116 "GA(R)->PB" 1 5812983734
10.484 0.116 "GA(R)->PB" 1 5812983734
10.488 0.116 "GA(R)->PB" 1 5812983734
10.488 0.116 "GA(R)->PB" 1 5812983734
10.488 0.116 "GA(R)->PB" 1 5812983734
10.489 0.116 "GA(R)->PB" 1 5812983734
10.490 0.116 "GA(R)->PB" 1 5812983734
10.493 0.116 "GA(R)->PB" 1 5812983734
10.494 0.116 "GA(R)->PB" 1 5812983734
10.494 0.116 "GA(R)->PB" 1 5812983734
10.494 0.116 "GA(R)->PB" 1 5812983734
10.494 0.116 "GA(R)->PB" 1 5812983734
10.494 0.116 "GA(R)->PB" 1 5812983734
10.481 0.116 "GA(R)->PB" 1 5812983734
10.484 0.116 "GA(R)->PB" 1 5812983734
10.489 0.116 "GA(R)->PB" 1 5812983734
10.491 0.116 "GA(R)->PB" 1 5812983734
10.497 0.116 "GA(R)->PB" 1 5812983734
10.499 0.116 "GA(R)->PB" 1 5812983734
10.459 0.116 "GA(R)->PB" 1 5812983734
10.465 0.116 "GA(R)->PB" 1 5812983734
10.469 0.116 "GA(R)->PB" 1 5812983734
10.470 0.116 "GA(R)->PB" 1 5812983734
10.470 0.116 "GA(R)->PB" 1 5812983734
10.471 0.116 "GA(R)->PB" 1 5812983734
10.473 0.116 "GA(R)->PB" 1 5812983734
10.473 0.116 "GA(R)->PB" 1 5812983734
10.474 0.116 "GA(R)->PB" 1 5812983734
10.473 0.116 "GA(R)->PB" 1 5812983734
10.473 0.116 "GA(R)->PB" 1 5812983734
10.472 0.116 "GA(R)->PB" 1 5812983734
10.472 0.116 "GA(R)->PB" 1 5812983734
10.473 0.116 "GA(R)->PB" 1 5812983734
10.473 0.116 "GA(R)->PB" 1 5812983734
10.473 0.116 "GA(R)->PB" 1 5812983734
10.474 0.116 "GA(R)->PB" 1 5812983734
10.471 0.116 "GA(R)->PB" 1 5812983734
10.474 0.116 "GA(R)->PB" 1 5812983734
10.474 0.116 "GA(R)->PB" 1 5812983734
10.474 0.116 "GA(R)->PB" 1 5812983734
10.474 0.116 "GA(R)->PB" 1 5812983734
10.477 0.116 "GA(R)->PB" 1 5812983734
10.472 0.116 "GA(R)->PB" 1 5812983734
10.476 0.116 "GA(R)->PB" 1 5812983734
10.472 0.116 "GA(R)->PB" 1 5812983734
10.473 0.116 "GA(R)->PB" 1 5812983734
10.473 0.116 "GA(R)->PB" 1 5812983734
10.474 0.116 "GA(R)->PB" 1 5812983734
10.462 0.116 "GA(R)->PB" 1 5812983734
10.472 0.116 "GA(R)->PB" 1 5812983734
10.474 0.116 "GA(R)->PB" 1 5812983734
10.476 0.116 "GA(R)->PB" 1 5812983734
10.479 0.116 "GA(R)->PB" 1 5812983734
10.481 0.116 "GA(R)->PB" 1 5812983734
10.482 0.116 "GA(R)->PB" 1 5812983734
10.482 0.116 "GA(R)->PB" 1 5812983734
10.482 0.116 "GA(R)->PB" 1 5812983734
10.483 0.116 "GA(R)->PB" 1 5812983734
10.463 0.116 "GA(R)->PB" 1 5812983734
10.463 0.116 "GA(R)->PB" 1 5812983734
10.471 0.116 "GA(R)->PB" 1 5812983734
10.540 0.116 "GA(R)->PB" 1 5812983734
10.541 0.116 "GA(R)->PB" 1 5812983734
10.541 0.116 "GA(R)->PB" 1 5812983734
10.542 0.116 "GA(R)->PB" 1 5812983734
10.543 0.116 "GA(R)->PB" 1 5812983734
10.466 0.116 "GA(R)->PB" 1 5812983734
10.470 0.116 "GA(R)->PB" 1 5812983734
10.474 0.116 "GA(R)->PB" 1 5812983734
10.475 0.116 "GA(R)->PB" 1 5812983734
10.476 0.116 "GA(R)->PB" 1 5812983734
10.476 0.116 "GA(R)->PB" 1 5812983734
10.476 0.116 "GA(R)->PB" 1 5812983734
10.476 0.116 "GA(R)->PB" 1 5812983734
10.476 0.116 "GA(R)->PB" 1 5812983734
10.475 0.116 "GA(R)->PB" 1 5812983734
10.476 0.116 "GA(R)->PB" 1 5812983734
10.476 0.116 "GA(R)->PB" 1 5812983734
10.482 0.116 "GA(R)->PB" 1 5812983734
10.482 0.116 "GA(R)->PB" 1 5812983734
10.479 0.116 "GA(R)->PB" 1 5812983734
10.480 0.116 "GA(R)->PB" 1 5812983734
10.480 0.116 "GA(R)->PB" 1 5812983734
10.480 0.116 "GA(R)->PB" 1 5812983734
10.480 0.116 "GA(R)->PB" 1 5812983734
10.468 0.116 "GA(R)->PB" 1 5812983734
10.471 0.116 "GA(R)->PB" 1 5812983734
10.473 0.116 "GA(R)->PB" 1 5812983734
10.473 0.116 "GA(R)->PB" 1 5812983734
10.475 0.116 "GA(R)->PB" 1 5812983734
10.476 0.116 "GA(R)->PB" 1 5812983734
10.476 0.116 "GA(R)->PB" 1 5812983734
10.476 0.116 "GA(R)->PB" 1 5812983734
10.477 0.116 "GA(R)->PB" 1 5812983734
10.492 0.116 "GA(R)->PB" 1 5812983734
10.496 0.116 "GA(R)->PB" 1 5812983734
10.499 0.116 "GA(R)->PB" 1 5812983734
10.500 0.116 "GA(R)->PB" 1 5812983734
10.510 0.116 "GA(R)->PB" 1 5812983734
10.501 0.116 "GA(R)->PB" 1 5812983734
10.502 0.116 "GA(R)->PB" 1 5812983734
10.503 0.116 "GA(R)->PB" 1 5812983734
10.504 0.116 "GA(R)->PB" 1 5812983734
10.506 0.116 "GA(R)->PB" 1 5812983734
10.348 0.116 "GA(R)->PB" 1 1313594496
10.354 0.116 "GA(R)->PB" 1 1313594496
10.358 0.116 "GA(R)->PB" 1 1313594496
10.360 0.116 "GA(R)->PB" 1 1313594496
10.360 0.116 "GA(R)->PB" 1 1313594496
10.361 0.116 "GA(R)->PB" 1 1313594496
10.481 0.116 "GA(R)->PB" 1 1313594496
10.481 0.116 "GA(R)->PB" 1 1313594496
10.482 0.116 "GA(R)->PB" 1 1313594496
10.482 0.116 "GA(R)->PB" 1 1313594496
10.393 0.116 "GA(R)->PB" 1 1313594496
10.401 0.116 "GA(R)->PB" 1 1313594496
10.416 0.116 "GA(R)->PB" 1 1313594496
10.419 0.116 "GA(R)->PB" 1 1313594496
10.420 0.116 "GA(R)->PB" 1 1313594496
10.423 0.116 "GA(R)->PB" 1 1313594496
10.424 0.116 "GA(R)->PB" 1 1313594496
10.427 0.116 "GA(R)->PB" 1 1313594496
10.428 0.116 "GA(R)->PB" 1 1313594496
10.430 0.116 "GA(R)->PB" 1 1313594496
10.431 0.116 "GA(R)->PB" 1 1313594496
10.432 0.116 "GA(R)->PB" 1 1313594496
10.433 0.116 "GA(R)->PB" 1 1313594496
10.409 0.116 "GA(R)->PB" 1 1313594496
10.413 0.116 "GA(R)->PB" 1 1313594496
10.415 0.116 "GA(R)->PB" 1 1313594496
10.418 0.116 "GA(R)->PB" 1 1313594496
10.419 0.116 "GA(R)->PB" 1 1313594496
10.420 0.116 "GA(R)->PB" 1 1313594496
10.419 0.116 "GA(R)->PB" 1 1313594496
10.419 0.116 "GA(R)->PB" 1 1313594496
10.419 0.116 "GA(R)->PB" 1 1313594496
10.421 0.116 "GA(R)->PB" 1 1313594496
10.435 0.116 "GA(R)->PB" 1 1313594496
10.456 0.116 "GA(R)->PB" 1 1313594496
10.460 0.116 "GA(R)->PB" 1 1313594496
10.460 0.116 "GA(R)->PB" 1 1313594496
10.482 0.116 "GA(R)->PB" 1 1313594496
10.493 0.116 "GA(R)->PB" 1 1313594496
10.497 0.116 "GA(R)->PB" 1 1313594496
10.497 0.116 "GA(R)->PB" 1 1313594496
10.497 0.116 "GA(R)->PB" 1 1313594496
10.498 0.116 "GA(R)->PB" 1 1313594496
10.499 0.116 "GA(R)->PB" 1 1313594496
10.502 0.116 "GA(R)->PB" 1 1313594496
10.503 0.116 "GA(R)->PB" 1 1313594496
10.502 0.116 "GA(R)->PB" 1 1313594496
10.503 0.116 "GA(R)->PB" 1 1313594496
10.503 0.116 "GA(R)->PB" 1 1313594496
10.503 0.116 "GA(R)->PB" 1 1313594496
10.490 0.116 "GA(R)->PB" 1 1313594496
10.493 0.116 "GA(R)->PB" 1 1313594496
10.498 0.116 "GA(R)->PB" 1 1313594496
10.500 0.116 "GA(R)->PB" 1 1313594496
10.505 0.115 "GA(R)->PB" 1 1313594496
10.508 0.115 "GA(R)->PB" 1 1313594496
10.468 0.116 "GA(R)->PB" 1 1313594496
10.473 0.116 "GA(R)->PB" 1 1313594496
10.478 0.116 "GA(R)->PB" 1 1313594496
10.478 0.116 "GA(R)->PB" 1 1313594496
10.479 0.116 "GA(R)->PB" 1 1313594496
10.479 0.116 "GA(R)->PB" 1 1313594496
10.481 0.116 "GA(R)->PB" 1 1313594496
10.482 0.116 "GA(R)->PB" 1 1313594496
10.482 0.116 "GA(R)->PB" 1 1313594496
10.482 0.116 "GA(R)->PB" 1 1313594496
10.482 0.116 "GA(R)->PB" 1 1313594496
10.481 0.116 "GA(R)->PB" 1 1313594496
10.481 0.116 "GA(R)->PB" 1 1313594496
10.482 0.116 "GA(R)->PB" 1 1313594496
10.482 0.116 "GA(R)->PB" 1 1313594496
10.482 0.116 "GA(R)->PB" 1 1313594496
10.483 0.116 "GA(R)->PB" 1 1313594496
10.479 0.116 "GA(R)->PB" 1 1313594496
10.483 0.116 "GA(R)->PB" 1 1313594496
10.483 0.116 "GA(R)->PB" 1 1313594496
10.483 0.116 "GA(R)->PB" 1 1313594496
10.483 0.116 "GA(R)->PB" 1 1313594496
10.486 0.116 "GA(R)->PB" 1 1313594496
10.481 0.116 "GA(R)->PB" 1 1313594496
10.485 0.116 "GA(R)->PB" 1 1313594496
10.481 0.116 "GA(R)->PB" 1 1313594496
10.482 0.116 "GA(R)->PB" 1 1313594496
10.482 0.116 "GA(R)->PB" 1 1313594496
10.483 0.116 "GA(R)->PB" 1 1313594496
10.471 0.116 "GA(R)->PB" 1 1313594496
10.480 0.116 "GA(R)->PB" 1 1313594496
10.483 0.116 "GA(R)->PB" 1 1313594496
10.485 0.116 "GA(R)->PB" 1 1313594496
10.488 0.116 "GA(R)->PB" 1 1313594496
10.490 0.116 "GA(R)->PB" 1 1313594496
10.491 0.116 "GA(R)->PB" 1 1313594496
10.491 0.116 "GA(R)->PB" 1 1313594496
10.491 0.116 "GA(R)->PB" 1 1313594496
10.492 0.116 "GA(R)->PB" 1 1313594496
10.471 0.116 "GA(R)->PB" 1 1313594496
10.471 0.116 "GA(R)->PB" 1 1313594496
10.479 0.116 "GA(R)->PB" 1 1313594496
10.549 0.115 "GA(R)->PB" 1 1313594496
10.549 0.115 "GA(R)->PB" 1 1313594496
10.550 0.115 "GA(R)->PB" 1 1313594496
10.550 0.115 "GA(R)->PB" 1 1313594496
10.552 0.115 "GA(R)->PB" 1 1313594496
10.475 0.116 "GA(R)->PB" 1 1313594496
10.479 0.116 "GA(R)->PB" 1 1313594496
10.483 0.116 "GA(R)->PB" 1 1313594496
10.484 0.116 "GA(R)->PB" 1 1313594496
10.484 0.116 "GA(R)->PB" 1 1313594496
10.485 0.116 "GA(R)->PB" 1 1313594496
10.485 0.116 "GA(R)->PB" 1 1313594496
10.485 0.116 "GA(R)->PB" 1 1313594496
10.485 0.116 "GA(R)->PB" 1 1313594496
10.484 0.116 "GA(R)->PB" 1 1313594496
10.485 0.116 "GA(R)->PB" 1 1313594496
10.485 0.116 "GA(R)->PB" 1 1313594496
10.490 0.116 "GA(R)->PB" 1 1313594496
10.491 0.116 "GA(R)->PB" 1 1313594496
10.488 0.116 "GA(R)->PB" 1 1313594496
10.489 0.116 "GA(R)->PB" 1 1313594496
10.489 0.116 "GA(R)->PB" 1 1313594496
10.489 0.116 "GA(R)->PB" 1 1313594496
10.489 0.116 "GA(R)->PB" 1 1313594496
10.477 0.116 "GA(R)->PB" 1 1313594496
10.480 0.116 "GA(R)->PB" 1 1313594496
10.482 0.116 "GA(R)->PB" 1 1313594496
10.482 0.116 "GA(R)->PB" 1 1313594496
10.484 0.116 "GA(R)->PB" 1 1313594496
10.485 0.116 "GA(R)->PB" 1 1313594496
10.485 0.116 "GA(R)->PB" 1 1313594496
10.485 0.116 "GA(R)->PB" 1 1313594496
10.486 0.116 "GA(R)->PB" 1 1313594496
10.501 0.116 "GA(R)->PB" 1 1313594496
10.504 0.115 "GA(R)->PB" 1 1313594496
10.508 0.115 "GA(R)->PB" 1 1313594496
10.509 0.115 "GA(R)->PB" 1 1313594496
10.519 0.115 "GA(R)->PB" 1 1313594496
10.510 0.115 "GA(R)->PB" 1 1313594496
10.511 0.115 "GA(R)->PB" 1 1313594496
10.512 0.115 "GA(R)->PB" 1 1313594496
10.513 0.115 "GA(R)->PB" 1 1313594496
10.515 0.115 "GA(R)->PB" 1 1313594496
10.344 0.116 "GA(R)->PB" 1 5812983734
10.350 0.115 "GA(R)->PB" 1 5812983734
10.354 0.115 "GA(R)->PB" 1 5812983734
10.356 0.115 "GA(R)->PB" 1 5812983734
10.357 0.115 "GA(R)->PB" 1 5812983734
10.357 0.115 "GA(R)->PB" 1 5812983734
10.477 0.115 "GA(R)->PB" 1 5812983734
10.477 0.115 "GA(R)->PB" 1 5812983734
10.478 0.115 "GA(R)->PB" 1 5812983734
10.478 0.115 "GA(R)->PB" 1 5812983734
10.389 0.115 "GA(R)->PB" 1 5812983734
10.397 0.115 "GA(R)->PB" 1 5812983734
10.412 0.115 "GA(R)->PB" 1 5812983734
10.415 0.115 "GA(R)->PB" 1 5812983734
10.417 0.115 "GA(R)->PB" 1 5812983734
10.419 0.115 "GA(R)->PB" 1 5812983734
10.421 0.115 "GA(R)->PB" 1 5812983734
10.423 0.115 "GA(R)->PB" 1 5812983734
10.425 0.115 "GA(R)->PB" 1 5812983734
10.426 0.115 "GA(R)->PB" 1 5812983734
10.427 0.115 "GA(R)->PB" 1 5812983734
10.428 0.115 "GA(R)->PB" 1 5812983734
10.429 0.115 "GA(R)->PB" 1 5812983734
10.405 0.115 "GA(R)->PB" 1 5812983734
10.409 0.115 "GA(R)->PB" 1 5812983734
10.411 0.115 "GA(R)->PB" 1 5812983734
10.414 0.115 "GA(R)->PB" 1 5812983734
10.415 0.115 "GA(R)->PB" 1 5812983734
10.416 0.115 "GA(R)->PB" 1 5812983734
10.415 0.115 "GA(R)->PB" 1 5812983734
10.415 0.115 "GA(R)->PB" 1 5812983734
10.415 0.115 "GA(R)->PB" 1 5812983734
10.417 0.115 "GA(R)->PB" 1 5812983734
10.431 0.115 "GA(R)->PB" 1 5812983734
10.452 0.115 "GA(R)->PB" 1 5812983734
10.456 0.115 "GA(R)->PB" 1 5812983734
10.457 0.115 "GA(R)->PB" 1 5812983734
10.478 0.115 "GA(R)->PB" 1 5812983734
10.489 0.115 "GA(R)->PB" 1 5812983734
10.493 0.115 "GA(R)->PB" 1 5812983734
10.493 0.115 "GA(R)->PB" 1 5812983734
10.493 0.115 "GA(R)->PB" 1 5812983734
10.494 0.115 "GA(R)->PB" 1 5812983734
10.495 0.115 "GA(R)->PB" 1 5812983734
10.498 0.115 "GA(R)->PB" 1 5812983734
10.499 0.115 "GA(R)->PB" 1 5812983734
10.499 0.115 "GA(R)->PB" 1 5812983734
10.499 0.115 "GA(R)->PB" 1 5812983734
10.499 0.115 "GA(R)->PB" 1 5812983734
10.499 0.115 "GA(R)->PB" 1 5812983734
10.486 0.115 "GA(R)->PB" 1 5812983734
10.489 0.115 "GA(R)->PB" 1 5812983734
10.494 0.115 "GA(R)->PB" 1 5812983734
10.496 0.115 "GA(R)->PB" 1 5812983734
10.502 0.115 "GA(R)->PB" 1 5812983734
10.504 0.115 "GA(R)->PB" 1 5812983734
10.464 0.115 "GA(R)->PB" 1 5812983734
10.469 0.115 "GA(R)->PB" 1 5812983734
10.474 0.115 "GA(R)->PB" 1 5812983734
10.475 0.115 "GA(R)->PB" 1 5812983734
10.475 0.115 "GA(R)->PB" 1 5812983734
10.476 0.115 "GA(R)->PB" 1 5812983734
10.478 0.115 "GA(R)->PB" 1 5812983734
10.478 0.115 "GA(R)->PB" 1 5812983734
10.478 0.115 "GA(R)->PB" 1 5812983734
10.478 0.115 "GA(R)->PB" 1 5812983734
10.478 0.115 "GA(R)->PB" 1 5812983734
10.477 0.115 "GA(R)->PB" 1 5812983734
10.477 0.115 "GA(R)->PB" 1 5812983734
10.478 0.115 "GA(R)->PB" 1 5812983734
10.478 0.115 "GA(R)->PB" 1 5812983734
10.478 0.115 "GA(R)->PB" 1 5812983734
10.479 0.115 "GA(R)->PB" 1 5812983734
10.476 0.115 "GA(R)->PB" 1 5812983734
10.479 0.115 "GA(R)->PB" 1 5812983734
10.479 0.115 "GA(R)->PB" 1 5812983734
10.479 0.115 "GA(R)->PB" 1 5812983734
10.479 0.115 "GA(R)->PB" 1 5812983734
10.482 0.115 "GA(R)->PB" 1 5812983734
10.477 0.115 "GA(R)->PB" 1 5812983734
10.481 0.115 "GA(R)->PB" 1 5812983734
10.477 0.115 "GA(R)->PB" 1 5812983734
10.478 0.115 "GA(R)->PB" 1 5812983734
10.478 0.115 "GA(R)->PB" 1 5812983734
10.479 0.115 "GA(R)->PB" 1 5812983734
10.467 0.115 "GA(R)->PB" 1 5812983734
10.477 0.115 "GA(R)->PB" 1 5812983734
10.479 0.115 "GA(R)->PB" 1 5812983734
10.481 0.115 "GA(R)->PB" 1 5812983734
10.484 0.115 "GA(R)->PB" 1 5812983734
10.486 0.115 "GA(R)->PB" 1 5812983734
10.487 0.115 "GA(R)->PB" 1 5812983734
10.487 0.115 "GA(R)->PB" 1 5812983734
10.487 0.115 "GA(R)->PB" 1 5812983734
10.489 0.115 "GA(R)->PB" 1 5812983734
10.467 0.115 "GA(R)->PB" 1 5812983734
10.467 0.115 "GA(R)->PB" 1 5812983734
10.475 0.115 "GA(R)->PB" 1 5812983734
10.545 0.115 "GA(R)->PB" 1 5812983734
10.546 0.115 "GA(R)->PB" 1 5812983734
10.546 0.115 "GA(R)->PB" 1 5812983734
10.547 0.115 "GA(R)->PB" 1 5812983734
10.548 0.115 "GA(R)->PB" 1 5812983734
10.471 0.115 "GA(R)->PB" 1 5812983734
10.475 0.115 "GA(R)->PB" 1 5812983734
10.479 0.115 "GA(R)->PB" 1 5812983734
10.480 0.115 "GA(R)->PB" 1 5812983734
10.481 0.115 "GA(R)->PB" 1 5812983734
10.481 0.115 "GA(R)->PB" 1 5812983734
10.481 0.115 "GA(R)->PB" 1 5812983734
10.481 0.115 "GA(R)->PB" 1 5812983734
10.481 0.115 "GA(R)->PB" 1 5812983734
10.480 0.115 "GA(R)->PB" 1 5812983734
10.481 0.115 "GA(R)->PB" 1 5812983734
10.481 0.115 "GA(R)->PB" 1 5812983734
10.487 0.115 "GA(R)->PB" 1 5812983734
10.487 0.115 "GA(R)->PB" 1 5812983734
10.484 0.115 "GA(R)->PB" 1 5812983734
10.485 0.115 "GA(R)->PB" 1 5812983734
10.485 0.115 "GA(R)->PB" 1 5812983734
10.485 0.115 "GA(R)->PB" 1 5812983734
10.485 0.115 "GA(R)->PB" 1 5812983734
10.473 0.115 "GA(R)->PB" 1 5812983734
10.476 0.115 "GA(R)->PB" 1 5812983734
10.478 0.115 "GA(R)->PB" 1 5812983734
10.478 0.115 "GA(R)->PB" 1 5812983734
10.480 0.115 "GA(R)->PB" 1 5812983734
10.481 0.115 "GA(R)->PB" 1 5812983734
10.481 0.115 "GA(R)->PB" 1 5812983734
10.481 0.115 "GA(R)->PB" 1 5812983734
10.482 0.115 "GA(R)->PB" 1 5812983734
10.497 0.115 "GA(R)->PB" 1 5812983734
10.501 0.115 "GA(R)->PB" 1 5812983734
10.504 0.115 "GA(R)->PB" 1 5812983734
10.505 0.115 "GA(R)->PB" 1 5812983734
10.515 0.115 "GA(R)->PB" 1 5812983734
10.506 0.115 "GA(R)->PB" 1 5812983734
10.507 0.115 "GA(R)->PB" 1 5812983734
10.508 0.115 "GA(R)->PB" 1 5812983734
10.509 0.115 "GA(R)->PB" 1 5812983734
10.511 0.115 "GA(R)->PB" 1 5812983734
10.261 0.117 "GA(R)->PB" 1 858587718
10.266 0.117 "GA(R)->PB" 1 858587718
10.271 0.117 "GA(R)->PB" 1 858587718
10.272 0.117 "GA(R)->PB" 1 858587718
10.273 0.117 "GA(R)->PB" 1 858587718
10.274 0.117 "GA(R)->PB" 1 858587718
10.394 0.117 "GA(R)->PB" 1 858587718
10.394 0.117 "GA(R)->PB" 1 858587718
10.395 0.117 "GA(R)->PB" 1 858587718
10.395 0.117 "GA(R)->PB" 1 858587718
10.306 0.117 "GA(R)->PB" 1 858587718
10.314 0.117 "GA(R)->PB" 1 858587718
10.328 0.117 "GA(R)->PB" 1 858587718
10.331 0.117 "GA(R)->PB" 1 858587718
10.333 0.117 "GA(R)->PB" 1 858587718
10.336 0.117 "GA(R)->PB" 1 858587718
10.337 0.117 "GA(R)->PB" 1 858587718
10.339 0.117 "GA(R)->PB" 1 858587718
10.341 0.117 "GA(R)->PB" 1 858587718
10.343 0.117 "GA(R)->PB" 1 858587718
10.344 0.117 "GA(R)->PB" 1 858587718
10.345 0.117 "GA(R)->PB" 1 858587718
10.346 0.117 "GA(R)->PB" 1 858587718
10.322 0.117 "GA(R)->PB" 1 858587718
10.325 0.117 "GA(R)->PB" 1 858587718
10.328 0.117 "GA(R)->PB" 1 858587718
10.330 0.117 "GA(R)->PB" 1 858587718
10.331 0.117 "GA(R)->PB" 1 858587718
10.332 0.117 "GA(R)->PB" 1 858587718
10.332 0.117 "GA(R)->PB" 1 858587718
10.332 0.117 "GA(R)->PB" 1 858587718
10.332 0.117 "GA(R)->PB" 1 858587718
10.334 0.117 "GA(R)->PB" 1 858587718
10.348 0.117 "GA(R)->PB" 1 858587718
10.369 0.117 "GA(R)->PB" 1 858587718
10.373 0.117 "GA(R)->PB" 1 858587718
10.373 0.117 "GA(R)->PB" 1 858587718
10.395 0.117 "GA(R)->PB" 1 858587718
10.406 0.117 "GA(R)->PB" 1 858587718
10.410 0.117 "GA(R)->PB" 1 858587718
10.410 0.117 "GA(R)->PB" 1 858587718
10.410 0.117 "GA(R)->PB" 1 858587718
10.411 0.117 "GA(R)->PB" 1 858587718
10.412 0.117 "GA(R)->PB" 1 858587718
10.415 0.116 "GA(R)->PB" 1 858587718
10.416 0.116 "GA(R)->PB" 1 858587718
10.415 0.116 "GA(R)->PB" 1 858587718
10.415 0.116 "GA(R)->PB" 1 858587718
10.416 0.116 "GA(R)->PB" 1 858587718
10.416 0.116 "GA(R)->PB" 1 858587718
10.403 0.117 "GA(R)->PB" 1 858587718
10.406 0.117 "GA(R)->PB" 1 858587718
10.411 0.117 "GA(R)->PB" 1 858587718
10.413 0.116 "GA(R)->PB" 1 858587718
10.418 0.116 "GA(R)->PB" 1 858587718
10.420 0.116 "GA(R)->PB" 1 858587718
10.381 0.117 "GA(R)->PB" 1 858587718
10.386 0.117 "GA(R)->PB" 1 858587718
10.390 0.117 "GA(R)->PB" 1 858587718
10.391 0.117 "GA(R)->PB" 1 858587718
10.392 0.117 "GA(R)->PB" 1 858587718
10.392 0.117 "GA(R)->PB" 1 858587718
10.394 0.117 "GA(R)->PB" 1 858587718
10.395 0.117 "GA(R)->PB" 1 858587718
10.395 0.117 "GA(R)->PB" 1 858587718
10.395 0.117 "GA(R)->PB" 1 858587718
10.395 0.117 "GA(R)->PB" 1 858587718
10.394 0.117 "GA(R)->PB" 1 858587718
10.394 0.117 "GA(R)->PB" 1 858587718
10.395 0.117 "GA(R)->PB" 1 858587718
10.395 0.117 "GA(R)->PB" 1 858587718
10.395 0.117 "GA(R)->PB" 1 858587718
10.396 0.117 "GA(R)->PB" 1 858587718
10.392 0.117 "GA(R)->PB" 1 858587718
10.396 0.117 "GA(R)->PB" 1 858587718
10.396 0.117 "GA(R)->PB" 1 858587718
10.396 0.117 "GA(R)->PB" 1 858587718
10.396 0.117 "GA(R)->PB" 1 858587718
10.399 0.117 "GA(R)->PB" 1 858587718
10.394 0.117 "GA(R)->PB" 1 858587718
10.398 0.117 "GA(R)->PB" 1 858587718
10.394 0.117 "GA(R)->PB" 1 858587718
10.395 0.117 "GA(R)->PB" 1 858587718
10.395 0.117 "GA(R)->PB" 1 858587718
10.396 0.117 "GA(R)->PB" 1 858587718
10.383 0.117 "GA(R)->PB" 1 858587718
10.393 0.117 "GA(R)->PB" 1 858587718
10.396 0.117 "GA(R)->PB" 1 858587718
10.398 0.117 "GA(R)->PB" 1 858587718
10.401 0.117 "GA(R)->PB" 1 858587718
10.402 0.117 "GA(R)->PB" 1 858587718
10.404 0.117 "GA(R)->PB" 1 858587718
10.404 0.117 "GA(R)->PB" 1 858587718
10.404 0.117 "GA(R)->PB" 1 858587718
10.405 0.117 "GA(R)->PB" 1 858587718
10.384 0.117 "GA(R)->PB" 1 858587718
10.384 0.117 "GA(R)->PB" 1 858587718
10.392 0.117 "GA(R)->PB" 1 858587718
10.462 0.116 "GA(R)->PB" 1 858587718
10.462 0.116 "GA(R)->PB" 1 858587718
10.463 0.116 "GA(R)->PB" 1 858587718
10.463 0.116 "GA(R)->PB" 1 858587718
10.465 0.116 "GA(R)->PB" 1 858587718
10.388 0.117 "GA(R)->PB" 1 858587718
10.392 0.117 "GA(R)->PB" 1 858587718
10.396 0.117 "GA(R)->PB" 1 858587718
10.397 0.117 "GA(R)->PB" 1 858587718
10.397 0.117 "GA(R)->PB" 1 858587718
10.397 0.117 "GA(R)->PB" 1 858587718
10.398 0.117 "GA(R)->PB" 1 858587718
10.397 0.117 "GA(R)->PB" 1 858587718
10.398 0.117 "GA(R)->PB" 1 858587718
10.397 0.117 "GA(R)->PB" 1 858587718
10.397 0.117 "GA(R)->PB" 1 858587718
10.398 0.117 "GA(R)->PB" 1 858587718
10.403 0.117 "GA(R)->PB" 1 858587718
10.404 0.117 "GA(R)->PB" 1 858587718
10.401 0.117 "GA(R)->PB" 1 858587718
10.401 0.117 "GA(R)->PB" 1 858587718
10.401 0.117 "GA(R)->PB" 1 858587718
10.401 0.117 "GA(R)->PB" 1 858587718
10.402 0.117 "GA(R)->PB" 1 858587718
10.390 0.117 "GA(R)->PB" 1 858587718
10.393 0.117 "GA(R)->PB" 1 858587718
10.395 0.117 "GA(R)->PB" 1 858587718
10.395 0.117 "GA(R)->PB" 1 858587718
10.397 0.117 "GA(R)->PB" 1 858587718
10.398 0.117 "GA(R)->PB" 1 858587718
10.398 0.117 "GA(R)->PB" 1 858587718
10.398 0.117 "GA(R)->PB" 1 858587718
10.398 0.117 "GA(R)->PB" 1 858587718
10.414 0.116 "GA(R)->PB" 1 858587718
10.417 0.116 "GA(R)->PB" 1 858587718
10.421 0.116 "GA(R)->PB" 1 858587718
10.422 0.116 "GA(R)->PB" 1 858587718
10.432 0.116 "GA(R)->PB" 1 858587718
10.423 0.116 "GA(R)->PB" 1 858587718
10.424 0.116 "GA(R)->PB" 1 858587718
10.425 0.116 "GA(R)->PB" 1 858587718
10.426 0.116 "GA(R)->PB" 1 858587718
10.428 0.116 "GA(R)->PB" 1 858587718
10.390 0.116 "GA(R)->PB" 1 1004017998
10.395 0.116 "GA(R)->PB" 1 1004017998
10.400 0.116 "GA(R)->PB" 1 1004017998
10.402 0.116 "GA(R)->PB" 1 1004017998
10.402 0.116 "GA(R)->PB" 1 1004017998
10.403 0.116 "GA(R)->PB" 1 1004017998
10.523 0.116 "GA(R)->PB" 1 1004017998
10.523 0.116 "GA(R)->PB" 1 1004017998
10.524 0.116 "GA(R)->PB" 1 1004017998
10.524 0.116 "GA(R)->PB" 1 1004017998
10.435 0.116 "GA(R)->PB" 1 1004017998
10.443 0.116 "GA(R)->PB" 1 1004017998
10.458 0.116 "GA(R)->PB" 1 1004017998
10.460 0.116 "GA(R)->PB" 1 1004017998
10.462 0.116 "GA(R)->PB" 1 1004017998
10.465 0.116 "GA(R)->PB" 1 1004017998
10.466 0.116 "GA(R)->PB" 1 1004017998
10.468 0.116 "GA(R)->PB" 1 1004017998
10.470 0.116 "GA(R)->PB" 1 1004017998
10.472 0.116 "GA(R)->PB" 1 1004017998
10.473 0.116 "GA(R)->PB" 1 1004017998
10.474 0.116 "GA(R)->PB" 1 1004017998
10.474 0.116 "GA(R)->PB" 1 1004017998
10.451 0.116 "GA(R)->PB" 1 1004017998
10.454 0.116 "GA(R)->PB" 1 1004017998
10.457 0.116 "GA(R)->PB" 1 1004017998
10.460 0.116 "GA(R)->PB" 1 1004017998
10.460 0.116 "GA(R)->PB" 1 1004017998
10.462 0.116 "GA(R)->PB" 1 1004017998
10.461 0.116 "GA(R)->PB" 1 1004017998
10.461 0.116 "GA(R)->PB" 1 1004017998
10.461 0.116 "GA(R)->PB" 1 1004017998
10.463 0.116 "GA(R)->PB" 1 1004017998
10.477 0.116 "GA(R)->PB" 1 1004017998
10.498 0.116 "GA(R)->PB" 1 1004017998
10.502 0.116 "GA(R)->PB" 1 1004017998
10.502 0.116 "GA(R)->PB" 1 1004017998
10.524 0.116 "GA(R)->PB" 1 1004017998
10.535 0.116 "GA(R)->PB" 1 1004017998
10.539 0.116 "GA(R)->PB" 1 1004017998
10.539 0.116 "GA(R)->PB" 1 1004017998
10.539 0.116 "GA(R)->PB" 1 1004017998
10.540 0.116 "GA(R)->PB" 1 1004017998
10.541 0.116 "GA(R)->PB" 1 1004017998
10.544 0.116 "GA(R)->PB" 1 1004017998
10.545 0.116 "GA(R)->PB" 1 1004017998
10.545 0.116 "GA(R)->PB" 1 1004017998
10.545 0.116 "GA(R)->PB" 1 1004017998
10.545 0.116 "GA(R)->PB" 1 1004017998
10.545 0.116 "GA(R)->PB" 1 1004017998
10.532 0.116 "GA(R)->PB" 1 1004017998
10.536 0.116 "GA(R)->PB" 1 1004017998
10.540 0.116 "GA(R)->PB" 1 1004017998
10.542 0.116 "GA(R)->PB" 1 1004017998
10.547 0.115 "GA(R)->PB" 1 1004017998
10.550 0.115 "GA(R)->PB" 1 1004017998
10.510 0.116 "GA(R)->PB" 1 1004017998
10.516 0.116 "GA(R)->PB" 1 1004017998
10.520 0.116 "GA(R)->PB" 1 1004017998
10.521 0.116 "GA(R)->PB" 1 1004017998
10.521 0.116 "GA(R)->PB" 1 1004017998
10.522 0.116 "GA(R)->PB" 1 1004017998
10.524 0.116 "GA(R)->PB" 1 1004017998
10.524 0.116 "GA(R)->PB" 1 1004017998
10.525 0.116 "GA(R)->PB" 1 1004017998
10.524 0.116 "GA(R)->PB" 1 1004017998
10.524 0.116 "GA(R)->PB" 1 1004017998
10.523 0.116 "GA(R)->PB" 1 1004017998
10.523 0.116 "GA(R)->PB" 1 1004017998
10.524 0.116 "GA(R)->PB" 1 1004017998
10.524 0.116 "GA(R)->PB" 1 1004017998
10.524 0.116 "GA(R)->PB" 1 1004017998
10.525 0.116 "GA(R)->PB" 1 1004017998
10.522 0.116 "GA(R)->PB" 1 1004017998
10.525 0.116 "GA(R)->PB" 1 1004017998
10.525 0.116 "GA(R)->PB" 1 1004017998
10.526 0.116 "GA(R)->PB" 1 1004017998
10.525 0.116 "GA(R)->PB" 1 1004017998
10.528 0.116 "GA(R)->PB" 1 1004017998
10.523 0.116 "GA(R)->PB" 1 1004017998
10.527 0.116 "GA(R)->PB" 1 1004017998
10.524 0.116 "GA(R)->PB" 1 1004017998
10.524 0.116 "GA(R)->PB" 1 1004017998
10.525 0.116 "GA(R)->PB" 1 1004017998
10.525 0.116 "GA(R)->PB" 1 1004017998
10.513 0.116 "GA(R)->PB" 1 1004017998
10.523 0.116 "GA(R)->PB" 1 1004017998
10.526 0.116 "GA(R)->PB" 1 1004017998
10.527 0.116 "GA(R)->PB" 1 1004017998
10.530 0.116 "GA(R)->PB" 1 1004017998
10.532 0.116 "GA(R)->PB" 1 1004017998
10.533 0.116 "GA(R)->PB" 1 1004017998
10.533 0.116 "GA(R)->PB" 1 1004017998
10.533 0.116 "GA(R)->PB" 1 1004017998
10.535 0.116 "GA(R)->PB" 1 1004017998
10.513 0.116 "GA(R)->PB" 1 1004017998
10.514 0.116 "GA(R)->PB" 1 1004017998
10.522 0.116 "GA(R)->PB" 1 1004017998
10.591 0.115 "GA(R)->PB" 1 1004017998
10.591 0.115 "GA(R)->PB" 1 1004017998
10.592 0.115 "GA(R)->PB" 1 1004017998
10.592 0.115 "GA(R)->PB" 1 1004017998
10.594 0.115 "GA(R)->PB" 1 1004017998
10.517 0.116 "GA(R)->PB" 1 1004017998
10.521 0.116 "GA(R)->PB" 1 1004017998
10.525 0.116 "GA(R)->PB" 1 1004017998
10.527 0.116 "GA(R)->PB" 1 1004017998
10.527 0.116 "GA(R)->PB" 1 1004017998
10.527 0.116 "GA(R)->PB" 1 1004017998
10.527 0.116 "GA(R)->PB" 1 1004017998
10.527 0.116 "GA(R)->PB" 1 1004017998
10.527 0.116 "GA(R)->PB" 1 1004017998
10.526 0.116 "GA(R)->PB" 1 1004017998
10.527 0.116 "GA(R)->PB" 1 1004017998
10.527 0.116 "GA(R)->PB" 1 1004017998
10.533 0.116 "GA(R)->PB" 1 1004017998
10.533 0.116 "GA(R)->PB" 1 1004017998
10.530 0.116 "GA(R)->PB" 1 1004017998
10.531 0.116 "GA(R)->PB" 1 1004017998
10.531 0.116 "GA(R)->PB" 1 1004017998
10.531 0.116 "GA(R)->PB" 1 1004017998
10.532 0.116 "GA(R)->PB" 1 1004017998
10.519 0.116 "GA(R)->PB" 1 1004017998
10.522 0.116 "GA(R)->PB" 1 1004017998
10.524 0.116 "GA(R)->PB" 1 1004017998
10.524 0.116 "GA(R)->PB" 1 1004017998
10.526 0.116 "GA(R)->PB" 1 1004017998
10.527 0.116 "GA(R)->PB" 1 1004017998
10.528 0.116 "GA(R)->PB" 1 1004017998
10.528 0.116 "GA(R)->PB" 1 1004017998
10.528 0.116 "GA(R)->PB" 1 1004017998
10.543 0.116 "GA(R)->PB" 1 1004017998
10.546 0.116 "GA(R)->PB" 1 1004017998
10.550 0.115 "GA(R)->PB" 1 1004017998
10.551 0.115 "GA(R)->PB" 1 1004017998
10.561 0.115 "GA(R)->PB" 1 1004017998
10.552 0.115 "GA(R)->PB" 1 1004017998
10.553 0.115 "GA(R)->PB" 1 1004017998
10.554 0.115 "GA(R)->PB" 1 1004017998
10.555 0.115 "GA(R)->PB" 1 1004017998
10.557 0.115 "GA(R)->PB" 1 1004017998
2.728 0.016 "GA(R)->PB" 1 1011447819
2.733 0.016 "GA(R)->PB" 1 1011447819
2.738 0.016 "GA(R)->PB" 1 1011447819
2.739 0.016 "GA(R)->PB" 1 1011447819
2.740 0.016 "GA(R)->PB" 1 1011447819
2.741 0.016 "GA(R)->PB" 1 1011447819
2.868 0.015 "GA(R)->PB" 1 1011447819
2.868 0.015 "GA(R)->PB" 1 1011447819
2.868 0.015 "GA(R)->PB" 1 1011447819
2.869 0.015 "GA(R)->PB" 1 1011447819
2.791 0.015 "GA(R)->PB" 1 1011447819
2.799 0.015 "GA(R)->PB" 1 1011447819
2.814 0.015 "GA(R)->PB" 1 1011447819
2.817 0.015 "GA(R)->PB" 1 1011447819
2.819 0.015 "GA(R)->PB" 1 1011447819
2.821 0.015 "GA(R)->PB" 1 1011447819
2.822 0.015 "GA(R)->PB" 1 1011447819
2.825 0.015 "GA(R)->PB" 1 1011447819
2.826 0.015 "GA(R)->PB" 1 1011447819
2.828 0.015 "GA(R)->PB" 1 1011447819
2.829 0.015 "GA(R)->PB" 1 1011447819
2.830 0.015 "GA(R)->PB" 1 1011447819
2.831 0.015 "GA(R)->PB" 1 1011447819
2.806 0.015 "GA(R)->PB" 1 1011447819
2.809 0.015 "GA(R)->PB" 1 1011447819
2.812 0.015 "GA(R)->PB" 1 1011447819
2.815 0.015 "GA(R)->PB" 1 1011447819
2.815 0.015 "GA(R)->PB" 1 1011447819
2.817 0.015 "GA(R)->PB" 1 1011447819
2.816 0.015 "GA(R)->PB" 1 1011447819
2.816 0.015 "GA(R)->PB" 1 1011447819
2.816 0.015 "GA(R)->PB" 1 1011447819
2.818 0.015 "GA(R)->PB" 1 1011447819
2.831 0.015 "GA(R)->PB" 1 1011447819
2.851 0.015 "GA(R)->PB" 1 1011447819
2.855 0.015 "GA(R)->PB" 1 1011447819
2.856 0.015 "GA(R)->PB" 1 1011447819
2.876 0.015 "GA(R)->PB" 1 1011447819
2.887 0.014 "GA(R)->PB" 1 1011447819
2.892 0.014 "GA(R)->PB" 1 1011447819
2.892 0.014 "GA(R)->PB" 1 1011447819
2.892 0.014 "GA(R)->PB" 1 1011447819
2.892 0.014 "GA(R)->PB" 1 1011447819
2.894 0.014 "GA(R)->PB" 1 1011447819
2.897 0.014 "GA(R)->PB" 1 1011447819
2.897 0.014 "GA(R)->PB" 1 1011447819
2.897 0.014 "GA(R)->PB" 1 1011447819
2.897 0.014 "GA(R)->PB" 1 1011447819
2.897 0.014 "GA(R)->PB" 1 1011447819
2.898 0.014 "GA(R)->PB" 1 1011447819
2.884 0.014 "GA(R)->PB" 1 1011447819
2.888 0.014 "GA(R)->PB" 1 1011447819
2.893 0.014 "GA(R)->PB" 1 1011447819
2.895 0.014 "GA(R)->PB" 1 1011447819
2.900 0.014 "GA(R)->PB" 1 1011447819
2.902 0.014 "GA(R)->PB" 1 1011447819
2.863 0.015 "GA(R)->PB" 1 1011447819
2.868 0.015 "GA(R)->PB" 1 1011447819
2.872 0.015 "GA(R)->PB" 1 1011447819
2.873 0.015 "GA(R)->PB" 1 1011447819
2.874 0.015 "GA(R)->PB" 1 1011447819
2.874 0.015 "GA(R)->PB" 1 1011447819
2.876 0.015 "GA(R)->PB" 1 1011447819
2.876 0.015 "GA(R)->PB" 1 1011447819
2.877 0.015 "GA(R)->PB" 1 1011447819
2.877 0.015 "GA(R)->PB" 1 1011447819
2.877 0.015 "GA(R)->PB" 1 1011447819
2.875 0.015 "GA(R)->PB" 1 1011447819
2.875 0.015 "GA(R)->PB" 1 1011447819
2.876 0.015 "GA(R)->PB" 1 1011447819
2.877 0.015 "GA(R)->PB" 1 1011447819
2.877 0.015 "GA(R)->PB" 1 1011447819
2.877 0.015 "GA(R)->PB" 1 1011447819
2.874 0.015 "GA(R)->PB" 1 1011447819
2.878 0.015 "GA(R)->PB" 1 1011447819
2.878 0.015 "GA(R)->PB" 1 1011447819
2.878 0.015 "GA(R)->PB" 1 1011447819
2.878 0.015 "GA(R)->PB" 1 1011447819
2.880 0.015 "GA(R)->PB" 1 1011447819
2.876 0.015 "GA(R)->PB" 1 1011447819
2.879 0.015 "GA(R)->PB" 1 1011447819
2.876 0.015 "GA(R)->PB" 1 1011447819
2.877 0.015 "GA(R)->PB" 1 1011447819
2.877 0.015 "GA(R)->PB" 1 1011447819
2.877 0.015 "GA(R)->PB" 1 1011447819
2.866 0.015 "GA(R)->PB" 1 1011447819
2.875 0.015 "GA(R)->PB" 1 1011447819
2.878 0.015 "GA(R)->PB" 1 1011447819
2.880 0.015 "GA(R)->PB" 1 1011447819
2.883 0.015 "GA(R)->PB" 1 1011447819
2.884 0.014 "GA(R)->PB" 1 1011447819
2.886 0.014 "GA(R)->PB" 1 1011447819
2.886 0.014 "GA(R)->PB" 1 1011447819
2.886 0.014 "GA(R)->PB" 1 1011447819
2.887 0.014 "GA(R)->PB" 1 1011447819
2.866 0.015 "GA(R)->PB" 1 1011447819
2.866 0.015 "GA(R)->PB" 1 1011447819
2.874 0.015 "GA(R)->PB" 1 1011447819
2.943 0.014 "GA(R)->PB" 1 1011447819
2.943 0.014 "GA(R)->PB" 1 1011447819
2.943 0.014 "GA(R)->PB" 1 1011447819
2.944 0.014 "GA(R)->PB" 1 1011447819
2.946 0.014 "GA(R)->PB" 1 1011447819
2.870 0.015 "GA(R)->PB" 1 1011447819
2.873 0.015 "GA(R)->PB" 1 1011447819
2.878 0.015 "GA(R)->PB" 1 1011447819
2.879 0.015 "GA(R)->PB" 1 1011447819
2.879 0.015 "GA(R)->PB" 1 1011447819
2.879 0.015 "GA(R)->PB" 1 1011447819
2.879 0.015 "GA(R)->PB" 1 1011447819
2.879 0.015 "GA(R)->PB" 1 1011447819
2.879 0.015 "GA(R)->PB" 1 1011447819
2.879 0.015 "GA(R)->PB" 1 1011447819
2.879 0.015 "GA(R)->PB" 1 1011447819
2.879 0.015 "GA(R)->PB" 1 1011447819
2.885 0.014 "GA(R)->PB" 1 1011447819
2.885 0.014 "GA(R)->PB" 1 1011447819
2.882 0.015 "GA(R)->PB" 1 1011447819
2.883 0.015 "GA(R)->PB" 1 1011447819
2.883 0.015 "GA(R)->PB" 1 1011447819
2.883 0.015 "GA(R)->PB" 1 1011447819
2.884 0.014 "GA(R)->PB" 1 1011447819
2.872 0.015 "GA(R)->PB" 1 1011447819
2.874 0.015 "GA(R)->PB" 1 1011447819
2.876 0.015 "GA(R)->PB" 1 1011447819
2.876 0.015 "GA(R)->PB" 1 1011447819
2.878 0.015 "GA(R)->PB" 1 1011447819
2.879 0.015 "GA(R)->PB" 1 1011447819
2.880 0.015 "GA(R)->PB" 1 1011447819
2.880 0.015 "GA(R)->PB" 1 1011447819
2.880 0.015 "GA(R)->PB" 1 1011447819
2.895 0.014 "GA(R)->PB" 1 1011447819
2.899 0.014 "GA(R)->PB" 1 1011447819
2.903 0.014 "GA(R)->PB" 1 1011447819
2.903 0.014 "GA(R)->PB" 1 1011447819
2.913 0.014 "GA(R)->PB" 1 1011447819
2.905 0.014 "GA(R)->PB" 1 1011447819
2.905 0.014 "GA(R)->PB" 1 1011447819
2.907 0.014 "GA(R)->PB" 1 1011447819
2.908 0.014 "GA(R)->PB" 1 1011447819
2.910 0.014 "GA(R)->PB" 1 1011447819
2.730 0.016 "GA(R)->PB" 1 880875861
2.735 0.016 "GA(R)->PB" 1 880875861
2.740 0.016 "GA(R)->PB" 1 880875861
2.742 0.016 "GA(R)->PB" 1 880875861
2.742 0.016 "GA(R)->PB" 1 880875861
2.743 0.016 "GA(R)->PB" 1 880875861
2.870 0.015 "GA(R)->PB" 1 880875861
2.870 0.015 "GA(R)->PB" 1 880875861
2.870 0.015 "GA(R)->PB" 1 880875861
2.871 0.015 "GA(R)->PB" 1 880875861
2.794 0.015 "GA(R)->PB" 1 880875861
2.802 0.015 "GA(R)->PB" 1 880875861
2.816 0.015 "GA(R)->PB" 1 880875861
2.819 0.015 "GA(R)->PB" 1 880875861
2.821 0.015 "GA(R)->PB" 1 880875861
2.823 0.015 "GA(R)->PB" 1 880875861
2.825 0.015 "GA(R)->PB" 1 880875861
2.827 0.015 "GA(R)->PB" 1 880875861
2.829 0.015 "GA(R)->PB" 1 880875861
2.830 0.015 "GA(R)->PB" 1 880875861
2.831 0.015 "GA(R)->PB" 1 880875861
2.832 0.015 "GA(R)->PB" 1 880875861
2.833 0.015 "GA(R)->PB" 1 880875861
2.808 0.015 "GA(R)->PB" 1 880875861
2.812 0.015 "GA(R)->PB" 1 880875861
2.814 0.015 "GA(R)->PB" 1 880875861
2.817 0.015 "GA(R)->PB" 1 880875861
2.818 0.015 "GA(R)->PB" 1 880875861
2.819 0.015 "GA(R)->PB" 1 880875861
2.818 0.015 "GA(R)->PB" 1 880875861
2.818 0.015 "GA(R)->PB" 1 880875861
2.818 0.015 "GA(R)->PB" 1 880875861
2.820 0.015 "GA(R)->PB" 1 880875861
2.833 0.015 "GA(R)->PB" 1 880875861
2.854 0.015 "GA(R)->PB" 1 880875861
2.857 0.015 "GA(R)->PB" 1 880875861
2.858 0.015 "GA(R)->PB" 1 880875861
2.879 0.015 "GA(R)->PB" 1 880875861
2.890 0.014 "GA(R)->PB" 1 880875861
2.894 0.014 "GA(R)->PB" 1 880875861
2.894 0.014 "GA(R)->PB" 1 880875861
2.894 0.014 "GA(R)->PB" 1 880875861
2.895 0.014 "GA(R)->PB" 1 880875861
2.896 0.014 "GA(R)->PB" 1 880875861
2.899 0.014 "GA(R)->PB" 1 880875861
2.900 0.014 "GA(R)->PB" 1 880875861
2.899 0.014 "GA(R)->PB" 1 880875861
2.900 0.014 "GA(R)->PB" 1 880875861
2.900 0.014 "GA(R)->PB" 1 880875861
2.900 0.014 "GA(R)->PB" 1 880875861
2.887 0.014 "GA(R)->PB" 1 880875861
2.890 0.014 "GA(R)->PB" 1 880875861
2.895 0.014 "GA(R)->PB" 1 880875861
2.897 0.014 "GA(R)->PB" 1 880875861
2.902 0.014 "GA(R)->PB" 1 880875861
2.905 0.014 "GA(R)->PB" 1 880875861
2.865 0.015 "GA(R)->PB" 1 880875861
2.870 0.015 "GA(R)->PB" 1 880875861
2.875 0.015 "GA(R)->PB" 1 880875861
2.875 0.015 "GA(R)->PB" 1 880875861
2.876 0.015 "GA(R)->PB" 1 880875861
2.876 0.015 "GA(R)->PB" 1 880875861
2.878 0.015 "GA(R)->PB" 1 880875861
2.879 0.015 "GA(R)->PB" 1 880875861
2.879 0.015 "GA(R)->PB" 1 880875861
2.879 0.015 "GA(R)->PB" 1 880875861
2.879 0.015 "GA(R)->PB" 1 880875861
2.878 0.015 "GA(R)->PB" 1 880875861
2.878 0.015 "GA(R)->PB" 1 880875861
2.879 0.015 "GA(R)->PB" 1 880875861
2.879 0.015 "GA(R)->PB" 1 880875861
2.879 0.015 "GA(R)->PB" 1 880875861
2.880 0.015 "GA(R)->PB" 1 880875861
2.876 0.015 "GA(R)->PB" 1 880875861
2.880 0.015 "GA(R)->PB" 1 880875861
2.880 0.015 "GA(R)->PB" 1 880875861
2.880 0.015 "GA(R)->PB" 1 880875861
2.880 0.015 "GA(R)->PB" 1 880875861
2.883 0.014 "GA(R)->PB" 1 880875861
2.878 0.015 "GA(R)->PB" 1 880875861
2.882 0.014 "GA(R)->PB" 1 880875861
2.878 0.015 "GA(R)->PB" 1 880875861
2.879 0.015 "GA(R)->PB" 1 880875861
2.879 0.015 "GA(R)->PB" 1 880875861
2.879 0.015 "GA(R)->PB" 1 880875861
2.868 0.015 "GA(R)->PB" 1 880875861
2.877 0.015 "GA(R)->PB" 1 880875861
2.880 0.015 "GA(R)->PB" 1 880875861
2.882 0.014 "GA(R)->PB" 1 880875861
2.885 0.014 "GA(R)->PB" 1 880875861
2.886 0.014 "GA(R)->PB" 1 880875861
2.888 0.014 "GA(R)->PB" 1 880875861
2.888 0.014 "GA(R)->PB" 1 880875861
2.888 0.014 "GA(R)->PB" 1 880875861
2.889 0.014 "GA(R)->PB" 1 880875861
2.868 0.015 "GA(R)->PB" 1 880875861
2.868 0.015 "GA(R)->PB" 1 880875861
2.876 0.015 "GA(R)->PB" 1 880875861
2.945 0.014 "GA(R)->PB" 1 880875861
2.945 0.014 "GA(R)->PB" 1 880875861
2.946 0.014 "GA(R)->PB" 1 880875861
2.946 0.014 "GA(R)->PB" 1 880875861
2.948 0.014 "GA(R)->PB" 1 880875861
2.872 0.015 "GA(R)->PB" 1 880875861
2.876 0.015 "GA(R)->PB" 1 880875861
2.880 0.015 "GA(R)->PB" 1 880875861
2.881 0.015 "GA(R)->PB" 1 880875861
2.881 0.015 "GA(R)->PB" 1 880875861
2.881 0.015 "GA(R)->PB" 1 880875861
2.882 0.014 "GA(R)->PB" 1 880875861
2.881 0.015 "GA(R)->PB" 1 880875861
2.882 0.014 "GA(R)->PB" 1 880875861
2.881 0.015 "GA(R)->PB" 1 880875861
2.881 0.015 "GA(R)->PB" 1 880875861
2.881 0.014 "GA(R)->PB" 1 880875861
2.887 0.014 "GA(R)->PB" 1 880875861
2.888 0.014 "GA(R)->PB" 1 880875861
2.885 0.014 "GA(R)->PB" 1 880875861
2.885 0.014 "GA(R)->PB" 1 880875861
2.885 0.014 "GA(R)->PB" 1 880875861
2.885 0.014 "GA(R)->PB" 1 880875861
2.886 0.014 "GA(R)->PB" 1 880875861
2.874 0.015 "GA(R)->PB" 1 880875861
2.877 0.015 "GA(R)->PB" 1 880875861
2.878 0.015 "GA(R)->PB" 1 880875861
2.879 0.015 "GA(R)->PB" 1 880875861
2.881 0.015 "GA(R)->PB" 1 880875861
2.882 0.014 "GA(R)->PB" 1 880875861
2.882 0.014 "GA(R)->PB" 1 880875861
2.882 0.014 "GA(R)->PB" 1 880875861
2.882 0.014 "GA(R)->PB" 1 880875861
2.898 0.014 "GA(R)->PB" 1 880875861
2.901 0.014 "GA(R)->PB" 1 880875861
2.905 0.014 "GA(R)->PB" 1 880875861
2.906 0.014 "GA(R)->PB" 1 880875861
2.916 0.014 "GA(R)->PB" 1 880875861
2.907 0.014 "GA(R)->PB" 1 880875861
2.908 0.014 "GA(R)->PB" 1 880875861
2.909 0.014 "GA(R)->PB" 1 880875861
2.910 0.014 "GA(R)->PB" 1 880875861
2.912 0.014 "GA(R)->PB" 1 880875861
2.963 0.014 "GA(R)->PB" 1 1324430237
2.968 0.014 "GA(R)->PB" 1 1324430237
2.973 0.014 "GA(R)->PB" 1 1324430237
2.975 0.014 "GA(R)->PB" 1 1324430237
2.975 0.014 "GA(R)->PB" 1 1324430237
2.976 0.014 "GA(R)->PB" 1 1324430237
3.104 0.013 "GA(R)->PB" 1 1324430237
3.104 0.013 "GA(R)->PB" 1 1324430237
3.104 0.013 "GA(R)->PB" 1 1324430237
3.105 0.013 "GA(R)->PB" 1 1324430237
3.027 0.013 "GA(R)->PB" 1 1324430237
3.035 0.013 "GA(R)->PB" 1 1324430237
3.049 0.013 "GA(R)->PB" 1 1324430237
3.052 0.013 "GA(R)->PB" 1 1324430237
3.054 0.013 "GA(R)->PB" 1 1324430237
3.057 0.013 "GA(R)->PB" 1 1324430237
3.058 0.013 "GA(R)->PB" 1 1324430237
3.060 0.013 "GA(R)->PB" 1 1324430237
3.062 0.013 "GA(R)->PB" 1 1324430237
3.063 0.013 "GA(R)->PB" 1 1324430237
3.064 0.013 "GA(R)->PB" 1 1324430237
3.065 0.013 "GA(R)->PB" 1 1324430237
3.066 0.013 "GA(R)->PB" 1 1324430237
3.042 0.013 "GA(R)->PB" 1 1324430237
3.045 0.013 "GA(R)->PB" 1 1324430237
3.047 0.013 "GA(R)->PB" 1 1324430237
3.050 0.013 "GA(R)->PB" 1 1324430237
3.051 0.013 "GA(R)->PB" 1 1324430237
3.052 0.013 "GA(R)->PB" 1 1324430237
3.052 0.013 "GA(R)->PB" 1 1324430237
3.052 0.013 "GA(R)->PB" 1 1324430237
3.052 0.013 "GA(R)->PB" 1 1324430237
3.054 0.013 "GA(R)->PB" 1 1324430237
3.066 0.013 "GA(R)->PB" 1 1324430237
3.087 0.013 "GA(R)->PB" 1 1324430237
3.091 0.013 "GA(R)->PB" 1 1324430237
3.091 0.013 "GA(R)->PB" 1 1324430237
3.113 0.013 "GA(R)->PB" 1 1324430237
3.124 0.013 "GA(R)->PB" 1 1324430237
3.128 0.013 "GA(R)->PB" 1 1324430237
3.128 0.013 "GA(R)->PB" 1 1324430237
3.128 0.013 "GA(R)->PB" 1 1324430237
3.129 0.013 "GA(R)->PB" 1 1324430237
3.130 0.013 "GA(R)->PB" 1 1324430237
3.133 0.013 "GA(R)->PB" 1 1324430237
3.133 0.013 "GA(R)->PB" 1 1324430237
3.133 0.013 "GA(R)->PB" 1 1324430237
3.133 0.013 "GA(R)->PB" 1 1324430237
3.133 0.013 "GA(R)->PB" 1 1324430237
3.134 0.013 "GA(R)->PB" 1 1324430237
3.121 0.013 "GA(R)->PB" 1 1324430237
3.124 0.013 "GA(R)->PB" 1 1324430237
3.129 0.013 "GA(R)->PB" 1 1324430237
3.131 0.013 "GA(R)->PB" 1 1324430237
3.136 0.013 "GA(R)->PB" 1 1324430237
3.138 0.013 "GA(R)->PB" 1 1324430237
3.099 0.013 "GA(R)->PB" 1 1324430237
3.104 0.013 "GA(R)->PB" 1 1324430237
3.109 0.013 "GA(R)->PB" 1 1324430237
3.109 0.013 "GA(R)->PB" 1 1324430237
3.110 0.013 "GA(R)->PB" 1 1324430237
3.111 0.013 "GA(R)->PB" 1 1324430237
3.113 0.013 "GA(R)->PB" 1 1324430237
3.113 0.013 "GA(R)->PB" 1 1324430237
3.113 0.013 "GA(R)->PB" 1 1324430237
3.113 0.013 "GA(R)->PB" 1 1324430237
3.113 0.013 "GA(R)->PB" 1 1324430237
3.112 0.013 "GA(R)->PB" 1 1324430237
3.112 0.013 "GA(R)->PB" 1 1324430237
3.113 0.013 "GA(R)->PB" 1 1324430237
3.113 0.013 "GA(R)->PB" 1 1324430237
3.113 0.013 "GA(R)->PB" 1 1324430237
3.114 0.013 "GA(R)->PB" 1 1324430237
3.110 0.013 "GA(R)->PB" 1 1324430237
3.114 0.013 "GA(R)->PB" 1 1324430237
3.114 0.013 "GA(R)->PB" 1 1324430237
3.114 0.013 "GA(R)->PB" 1 1324430237
3.114 0.013 "GA(R)->PB" 1 1324430237
3.117 0.013 "GA(R)->PB" 1 1324430237
3.112 0.013 "GA(R)->PB" 1 1324430237
3.116 0.013 "GA(R)->PB" 1 1324430237
3.112 0.013 "GA(R)->PB" 1 1324430237
3.113 0.013 "GA(R)->PB" 1 1324430237
3.113 0.013 "GA(R)->PB" 1 1324430237
3.114 0.013 "GA(R)->PB" 1 1324430237
3.102 0.013 "GA(R)->PB" 1 1324430237
3.111 0.013 "GA(R)->PB" 1 1324430237
3.114 0.013 "GA(R)->PB" 1 1324430237
3.116 0.013 "GA(R)->PB" 1 1324430237
3.119 0.013 "GA(R)->PB" 1 1324430237
3.121 0.013 "GA(R)->PB" 1 1324430237
3.122 0.013 "GA(R)->PB" 1 1324430237
3.122 0.013 "GA(R)->PB" 1 1324430237
3.122 0.013 "GA(R)->PB" 1 1324430237
3.123 0.013 "GA(R)->PB" 1 1324430237
3.102 0.013 "GA(R)->PB" 1 1324430237
3.102 0.013 "GA(R)->PB" 1 1324430237
3.110 0.013 "GA(R)->PB" 1 1324430237
3.178 0.012 "GA(R)->PB" 1 1324430237
3.178 0.012 "GA(R)->PB" 1 1324430237
3.178 0.012 "GA(R)->PB" 1 1324430237
3.179 0.012 "GA(R)->PB" 1 1324430237
3.181 0.012 "GA(R)->PB" 1 1324430237
3.106 0.013 "GA(R)->PB" 1 1324430237
3.110 0.013 "GA(R)->PB" 1 1324430237
3.114 0.013 "GA(R)->PB" 1 1324430237
3.115 0.013 "GA(R)->PB" 1 1324430237
3.115 0.013 "GA(R)->PB" 1 1324430237
3.116 0.013 "GA(R)->PB" 1 1324430237
3.116 0.013 "GA(R)->PB" 1 1324430237
3.116 0.013 "GA(R)->PB" 1 1324430237
3.116 0.013 "GA(R)->PB" 1 1324430237
3.115 0.013 "GA(R)->PB" 1 1324430237
3.116 0.013 "GA(R)->PB" 1 1324430237
3.116 0.013 "GA(R)->PB" 1 1324430237
3.121 0.013 "GA(R)->PB" 1 1324430237
3.122 0.013 "GA(R)->PB" 1 1324430237
3.119 0.013 "GA(R)->PB" 1 1324430237
3.119 0.013 "GA(R)->PB" 1 1324430237
3.120 0.013 "GA(R)->PB" 1 1324430237
3.120 0.013 "GA(R)->PB" 1 1324430237
3.120 0.013 "GA(R)->PB" 1 1324430237
3.108 0.013 "GA(R)->PB" 1 1324430237
3.111 0.013 "GA(R)->PB" 1 1324430237
3.113 0.013 "GA(R)->PB" 1 1324430237
3.113 0.013 "GA(R)->PB" 1 1324430237
3.115 0.013 "GA(R)->PB" 1 1324430237
3.116 0.013 "GA(R)->PB" 1 1324430237
3.116 0.013 "GA(R)->PB" 1 1324430237
3.116 0.013 "GA(R)->PB" 1 1324430237
3.117 0.013 "GA(R)->PB" 1 1324430237
3.131 0.013 "GA(R)->PB" 1 1324430237
3.135 0.013 "GA(R)->PB" 1 1324430237
3.139 0.013 "GA(R)->PB" 1 1324430237
3.139 0.013 "GA(R)->PB" 1 1324430237
3.149 0.012 "GA(R)->PB" 1 1324430237
3.141 0.013 "GA(R)->PB" 1 1324430237
3.141 0.012 "GA(R)->PB" 1 1324430237
3.142 0.012 "GA(R)->PB" 1 1324430237
3.143 0.012 "GA(R)->PB" 1 1324430237
3.146 0.012 "GA(R)->PB" 1 1324430237
2.924 0.014 "GA(R)->PB" 1 1313594496
2.929 0.014 "GA(R)->PB" 1 1313594496
2.934 0.014 "GA(R)->PB" 1 1313594496
2.935 0.014 "GA(R)->PB" 1 1313594496
2.936 0.014 "GA(R)->PB" 1 1313594496
2.937 0.014 "GA(R)->PB" 1 1313594496
3.064 0.013 "GA(R)->PB" 1 1313594496
3.064 0.013 "GA(R)->PB" 1 1313594496
3.064 0.013 "GA(R)->PB" 1 1313594496
3.065 0.013 "GA(R)->PB" 1 1313594496
2.987 0.014 "GA(R)->PB" 1 1313594496
2.995 0.013 "GA(R)->PB" 1 1313594496
3.010 0.013 "GA(R)->PB" 1 1313594496
3.012 0.013 "GA(R)->PB" 1 1313594496
3.014 0.013 "GA(R)->PB" 1 1313594496
3.017 0.013 "GA(R)->PB" 1 1313594496
3.018 0.013 "GA(R)->PB" 1 1313594496
3.021 0.013 "GA(R)->PB" 1 1313594496
3.022 0.013 "GA(R)->PB" 1 1313594496
3.024 0.013 "GA(R)->PB" 1 1313594496
3.025 0.013 "GA(R)->PB" 1 1313594496
3.026 0.013 "GA(R)->PB" 1 1313594496
3.027 0.013 "GA(R)->PB" 1 1313594496
3.002 0.013 "GA(R)->PB" 1 1313594496
3.005 0.013 "GA(R)->PB" 1 1313594496
3.008 0.013 "GA(R)->PB" 1 1313594496
3.010 0.013 "GA(R)->PB" 1 1313594496
3.011 0.013 "GA(R)->PB" 1 1313594496
3.013 0.013 "GA(R)->PB" 1 1313594496
3.012 0.013 "GA(R)->PB" 1 1313594496
3.012 0.013 "GA(R)->PB" 1 1313594496
3.012 0.013 "GA(R)->PB" 1 1313594496
3.014 0.013 "GA(R)->PB" 1 1313594496
3.027 0.013 "GA(R)->PB" 1 1313594496
3.047 0.013 "GA(R)->PB" 1 1313594496
3.051 0.013 "GA(R)->PB" 1 1313594496
3.052 0.013 "GA(R)->PB" 1 1313594496
3.073 0.013 "GA(R)->PB" 1 1313594496
3.083 0.013 "GA(R)->PB" 1 1313594496
3.088 0.013 "GA(R)->PB" 1 1313594496
3.087 0.013 "GA(R)->PB" 1 1313594496
3.087 0.013 "GA(R)->PB" 1 1313594496
3.088 0.013 "GA(R)->PB" 1 1313594496
3.090 0.013 "GA(R)->PB" 1 1313594496
3.093 0.013 "GA(R)->PB" 1 1313594496
3.093 0.013 "GA(R)->PB" 1 1313594496
3.093 0.013 "GA(R)->PB" 1 1313594496
3.093 0.013 "GA(R)->PB" 1 1313594496
3.093 0.013 "GA(R)->PB" 1 1313594496
3.094 0.013 "GA(R)->PB" 1 1313594496
3.080 0.013 "GA(R)->PB" 1 1313594496
3.084 0.013 "GA(R)->PB" 1 1313594496
3.089 0.013 "GA(R)->PB" 1 1313594496
3.091 0.013 "GA(R)->PB" 1 1313594496
3.096 0.013 "GA(R)->PB" 1 1313594496
3.098 0.013 "GA(R)->PB" 1 1313594496
3.059 0.013 "GA(R)->PB" 1 1313594496
3.064 0.013 "GA(R)->PB" 1 1313594496
3.068 0.013 "GA(R)->PB" 1 1313594496
3.069 0.013 "GA(R)->PB" 1 1313594496
3.070 0.013 "GA(R)->PB" 1 1313594496
3.070 0.013 "GA(R)->PB" 1 1313594496
3.072 0.013 "GA(R)->PB" 1 1313594496
3.073 0.013 "GA(R)->PB" 1 1313594496
3.073 0.013 "GA(R)->PB" 1 1313594496
3.073 0.013 "GA(R)->PB" 1 1313594496
3.073 0.013 "GA(R)->PB" 1 1313594496
3.071 0.013 "GA(R)->PB" 1 1313594496
3.072 0.013 "GA(R)->PB" 1 1313594496
3.072 0.013 "GA(R)->PB" 1 1313594496
3.073 0.013 "GA(R)->PB" 1 1313594496
3.073 0.013 "GA(R)->PB" 1 1313594496
3.073 0.013 "GA(R)->PB" 1 1313594496
3.070 0.013 "GA(R)->PB" 1 1313594496
3.074 0.013 "GA(R)->PB" 1 1313594496
3.074 0.013 "GA(R)->PB" 1 1313594496
3.074 0.013 "GA(R)->PB" 1 1313594496
3.074 0.013 "GA(R)->PB" 1 1313594496
3.076 0.013 "GA(R)->PB" 1 1313594496
3.072 0.013 "GA(R)->PB" 1 1313594496
3.075 0.013 "GA(R)->PB" 1 1313594496
3.072 0.013 "GA(R)->PB" 1 1313594496
3.073 0.013 "GA(R)->PB" 1 1313594496
3.073 0.013 "GA(R)->PB" 1 1313594496
3.073 0.013 "GA(R)->PB" 1 1313594496
3.062 0.013 "GA(R)->PB" 1 1313594496
3.071 0.013 "GA(R)->PB" 1 1313594496
3.074 0.013 "GA(R)->PB" 1 1313594496
3.076 0.013 "GA(R)->PB" 1 1313594496
3.079 0.013 "GA(R)->PB" 1 1313594496
3.080 0.013 "GA(R)->PB" 1 1313594496
3.082 0.013 "GA(R)->PB" 1 1313594496
3.082 0.013 "GA(R)->PB" 1 1313594496
3.082 0.013 "GA(R)->PB" 1 1313594496
3.083 0.013 "GA(R)->PB" 1 1313594496
3.062 0.013 "GA(R)->PB" 1 1313594496
3.062 0.013 "GA(R)->PB" 1 1313594496
3.070 0.013 "GA(R)->PB" 1 1313594496
3.139 0.013 "GA(R)->PB" 1 1313594496
3.139 0.013 "GA(R)->PB" 1 1313594496
3.139 0.013 "GA(R)->PB" 1 1313594496
3.140 0.013 "GA(R)->PB" 1 1313594496
3.142 0.013 "GA(R)->PB" 1 1313594496
3.066 0.013 "GA(R)->PB" 1 1313594496
3.069 0.013 "GA(R)->PB" 1 1313594496
3.074 0.013 "GA(R)->PB" 1 1313594496
3.075 0.013 "GA(R)->PB" 1 1313594496
3.075 0.013 "GA(R)->PB" 1 1313594496
3.075 0.013 "GA(R)->PB" 1 1313594496
3.075 0.013 "GA(R)->PB" 1 1313594496
3.075 0.013 "GA(R)->PB" 1 1313594496
3.075 0.013 "GA(R)->PB" 1 1313594496
3.075 0.013 "GA(R)->PB" 1 1313594496
3.075 0.013 "GA(R)->PB" 1 1313594496
3.075 0.013 "GA(R)->PB" 1 1313594496
3.081 0.013 "GA(R)->PB" 1 1313594496
3.081 0.013 "GA(R)->PB" 1 1313594496
3.078 0.013 "GA(R)->PB" 1 1313594496
3.079 0.013 "GA(R)->PB" 1 1313594496
3.079 0.013 "GA(R)->PB" 1 1313594496
3.079 0.013 "GA(R)->PB" 1 1313594496
3.080 0.013 "GA(R)->PB" 1 1313594496
3.068 0.013 "GA(R)->PB" 1 1313594496
3.071 0.013 "GA(R)->PB" 1 1313594496
3.072 0.013 "GA(R)->PB" 1 1313594496
3.072 0.013 "GA(R)->PB" 1 1313594496
3.074 0.013 "GA(R)->PB" 1 1313594496
3.075 0.013 "GA(R)->PB" 1 1313594496
3.076 0.013 "GA(R)->PB" 1 1313594496
3.076 0.013 "GA(R)->PB" 1 1313594496
3.076 0.013 "GA(R)->PB" 1 1313594496
3.091 0.013 "GA(R)->PB" 1 1313594496
3.095 0.013 "GA(R)->PB" 1 1313594496
3.099 0.013 "GA(R)->PB" 1 1313594496
3.099 0.013 "GA(R)->PB" 1 1313594496
3.109 0.013 "GA(R)->PB" 1 1313594496
3.101 0.013 "GA(R)->PB" 1 1313594496
3.101 0.013 "GA(R)->PB" 1 1313594496
3.102 0.013 "GA(R)->PB" 1 1313594496
3.104 0.013 "GA(R)->PB" 1 1313594496
3.106 0.013 "GA(R)->PB" 1 1313594496
2.741 0.015 "GA(R)->PB" 1 1313594496
2.746 0.015 "GA(R)->PB" 1 1313594496
2.751 0.015 "GA(R)->PB" 1 1313594496
2.752 0.015 "GA(R)->PB" 1 1313594496
2.753 0.015 "GA(R)->PB" 1 1313594496
2.754 0.015 "GA(R)->PB" 1 1313594496
2.880 0.014 "GA(R)->PB" 1 1313594496
2.881 0.014 "GA(R)->PB" 1 1313594496
2.881 0.014 "GA(R)->PB" 1 1313594496
2.881 0.014 "GA(R)->PB" 1 1313594496
2.804 0.015 "GA(R)->PB" 1 1313594496
2.813 0.015 "GA(R)->PB" 1 1313594496
2.827 0.015 "GA(R)->PB" 1 1313594496
2.830 0.015 "GA(R)->PB" 1 1313594496
2.832 0.015 "GA(R)->PB" 1 1313594496
2.834 0.015 "GA(R)->PB" 1 1313594496
2.835 0.015 "GA(R)->PB" 1 1313594496
2.838 0.015 "GA(R)->PB" 1 1313594496
2.839 0.015 "GA(R)->PB" 1 1313594496
2.841 0.015 "GA(R)->PB" 1 1313594496
2.842 0.015 "GA(R)->PB" 1 1313594496
2.843 0.015 "GA(R)->PB" 1 1313594496
2.844 0.015 "GA(R)->PB" 1 1313594496
2.819 0.015 "GA(R)->PB" 1 1313594496
2.823 0.015 "GA(R)->PB" 1 1313594496
2.825 0.015 "GA(R)->PB" 1 1313594496
2.828 0.015 "GA(R)->PB" 1 1313594496
2.828 0.015 "GA(R)->PB" 1 1313594496
2.830 0.015 "GA(R)->PB" 1 1313594496
2.829 0.015 "GA(R)->PB" 1 1313594496
2.829 0.015 "GA(R)->PB" 1 1313594496
2.829 0.015 "GA(R)->PB" 1 1313594496
2.831 0.015 "GA(R)->PB" 1 1313594496
2.844 0.015 "GA(R)->PB" 1 1313594496
2.864 0.014 "GA(R)->PB" 1 1313594496
2.868 0.014 "GA(R)->PB" 1 1313594496
2.868 0.014 "GA(R)->PB" 1 1313594496
2.890 0.014 "GA(R)->PB" 1 1313594496
2.901 0.014 "GA(R)->PB" 1 1313594496
2.905 0.014 "GA(R)->PB" 1 1313594496
2.905 0.014 "GA(R)->PB" 1 1313594496
2.905 0.014 "GA(R)->PB" 1 1313594496
2.906 0.014 "GA(R)->PB" 1 1313594496
2.907 0.014 "GA(R)->PB" 1 1313594496
2.910 0.014 "GA(R)->PB" 1 1313594496
2.911 0.014 "GA(R)->PB" 1 1313594496
2.910 0.014 "GA(R)->PB" 1 1313594496
2.910 0.014 "GA(R)->PB" 1 1313594496
2.911 0.014 "GA(R)->PB" 1 1313594496
2.911 0.014 "GA(R)->PB" 1 1313594496
2.898 0.014 "GA(R)->PB" 1 1313594496
2.901 0.014 "GA(R)->PB" 1 1313594496
2.906 0.014 "GA(R)->PB" 1 1313594496
2.908 0.014 "GA(R)->PB" 1 1313594496
2.913 0.014 "GA(R)->PB" 1 1313594496
2.915 0.014 "GA(R)->PB" 1 1313594496
2.876 0.014 "GA(R)->PB" 1 1313594496
2.881 0.014 "GA(R)->PB" 1 1313594496
2.885 0.014 "GA(R)->PB" 1 1313594496
2.886 0.014 "GA(R)->PB" 1 1313594496
2.887 0.014 "GA(R)->PB" 1 1313594496
2.887 0.014 "GA(R)->PB" 1 1313594496
2.889 0.014 "GA(R)->PB" 1 1313594496
2.890 0.014 "GA(R)->PB" 1 1313594496
2.890 0.014 "GA(R)->PB" 1 1313594496
2.890 0.014 "GA(R)->PB" 1 1313594496
2.890 0.014 "GA(R)->PB" 1 1313594496
2.889 0.014 "GA(R)->PB" 1 1313594496
2.889 0.014 "GA(R)->PB" 1 1313594496
2.890 0.014 "GA(R)->PB" 1 1313594496
2.890 0.014 "GA(R)->PB" 1 1313594496
2.890 0.014 "GA(R)->PB" 1 1313594496
2.891 0.014 "GA(R)->PB" 1 1313594496
2.887 0.014 "GA(R)->PB" 1 1313594496
2.891 0.014 "GA(R)->PB" 1 1313594496
2.891 0.014 "GA(R)->PB" 1 1313594496
2.891 0.014 "GA(R)->PB" 1 1313594496
2.891 0.014 "GA(R)->PB" 1 1313594496
2.894 0.014 "GA(R)->PB" 1 1313594496
2.889 0.014 "GA(R)->PB" 1 1313594496
2.893 0.014 "GA(R)->PB" 1 1313594496
2.889 0.014 "GA(R)->PB" 1 1313594496
2.890 0.014 "GA(R)->PB" 1 1313594496
2.890 0.014 "GA(R)->PB" 1 1313594496
2.891 0.014 "GA(R)->PB" 1 1313594496
2.878 0.014 "GA(R)->PB" 1 1313594496
2.888 0.014 "GA(R)->PB" 1 1313594496
2.891 0.014 "GA(R)->PB" 1 1313594496
2.893 0.014 "GA(R)->PB" 1 1313594496
2.896 0.014 "GA(R)->PB" 1 1313594496
2.897 0.014 "GA(R)->PB" 1 1313594496
2.899 0.014 "GA(R)->PB" 1 1313594496
2.899 0.014 "GA(R)->PB" 1 1313594496
2.899 0.014 "GA(R)->PB" 1 1313594496
2.900 0.014 "GA(R)->PB" 1 1313594496
2.879 0.014 "GA(R)->PB" 1 1313594496
2.879 0.014 "GA(R)->PB" 1 1313594496
2.887 0.014 "GA(R)->PB" 1 1313594496
2.956 0.014 "GA(R)->PB" 1 1313594496
2.956 0.014 "GA(R)->PB" 1 1313594496
2.956 0.014 "GA(R)->PB" 1 1313594496
2.957 0.014 "GA(R)->PB" 1 1313594496
2.959 0.014 "GA(R)->PB" 1 1313594496
2.883 0.014 "GA(R)->PB" 1 1313594496
2.887 0.014 "GA(R)->PB" 1 1313594496
2.891 0.014 "GA(R)->PB" 1 1313594496
2.892 0.014 "GA(R)->PB" 1 1313594496
2.892 0.014 "GA(R)->PB" 1 1313594496
2.892 0.014 "GA(R)->PB" 1 1313594496
2.893 0.014 "GA(R)->PB" 1 1313594496
2.892 0.014 "GA(R)->PB" 1 1313594496
2.893 0.014 "GA(R)->PB" 1 1313594496
2.892 0.014 "GA(R)->PB" 1 1313594496
2.892 0.014 "GA(R)->PB" 1 1313594496
2.893 0.014 "GA(R)->PB" 1 1313594496
2.898 0.014 "GA(R)->PB" 1 1313594496
2.899 0.014 "GA(R)->PB" 1 1313594496
2.896 0.014 "GA(R)->PB" 1 1313594496
2.896 0.014 "GA(R)->PB" 1 1313594496
2.896 0.014 "GA(R)->PB" 1 1313594496
2.897 0.014 "GA(R)->PB" 1 1313594496
2.897 0.014 "GA(R)->PB" 1 1313594496
2.885 0.014 "GA(R)->PB" 1 1313594496
2.888 0.014 "GA(R)->PB" 1 1313594496
2.890 0.014 "GA(R)->PB" 1 1313594496
2.890 0.014 "GA(R)->PB" 1 1313594496
2.892 0.014 "GA(R)->PB" 1 1313594496
2.893 0.014 "GA(R)->PB" 1 1313594496
2.893 0.014 "GA(R)->PB" 1 1313594496
2.893 0.014 "GA(R)->PB" 1 1313594496
2.894 0.014 "GA(R)->PB" 1 1313594496
2.909 0.014 "GA(R)->PB" 1 1313594496
2.912 0.014 "GA(R)->PB" 1 1313594496
2.916 0.014 "GA(R)->PB" 1 1313594496
2.917 0.014 "GA(R)->PB" 1 1313594496
2.926 0.014 "GA(R)->PB" 1 1313594496
2.918 0.014 "GA(R)->PB" 1 1313594496
2.918 0.014 "GA(R)->PB" 1 1313594496
2.920 0.014 "GA(R)->PB" 1 1313594496
2.921 0.014 "GA(R)->PB" 1 1313594496
2.923 0.014 "GA(R)->PB" 1 1313594496
2.899 0.014 "GA(R)->PB" 1 5812983734
2.905 0.014 "GA(R)->PB" 1 5812983734
2.909 0.014 "GA(R)->PB" 1 5812983734
2.911 0.014 "GA(R)->PB" 1 5812983734
2.912 0.014 "GA(R)->PB" 1 5812983734
2.912 0.014 "GA(R)->PB" 1 5812983734
3.040 0.013 "GA(R)->PB" 1 5812983734
3.040 0.013 "GA(R)->PB" 1 5812983734
3.040 0.013 "GA(R)->PB" 1 5812983734
3.041 0.013 "GA(R)->PB" 1 5812983734
2.963 0.014 "GA(R)->PB" 1 5812983734
2.971 0.014 "GA(R)->PB" 1 5812983734
2.985 0.014 "GA(R)->PB" 1 5812983734
2.988 0.014 "GA(R)->PB" 1 5812983734
2.990 0.014 "GA(R)->PB" 1 5812983734
2.992 0.014 "GA(R)->PB" 1 5812983734
2.994 0.014 "GA(R)->PB" 1 5812983734
2.996 0.014 "GA(R)->PB" 1 5812983734
2.998 0.014 "GA(R)->PB" 1 5812983734
2.999 0.014 "GA(R)->PB" 1 5812983734
3.000 0.014 "GA(R)->PB" 1 5812983734
3.001 0.014 "GA(R)->PB" 1 5812983734
3.002 0.014 "GA(R)->PB" 1 5812983734
2.977 0.014 "GA(R)->PB" 1 5812983734
2.980 0.014 "GA(R)->PB" 1 5812983734
2.983 0.014 "GA(R)->PB" 1 5812983734
2.986 0.014 "GA(R)->PB" 1 5812983734
2.986 0.014 "GA(R)->PB" 1 5812983734
2.988 0.014 "GA(R)->PB" 1 5812983734
2.987 0.014 "GA(R)->PB" 1 5812983734
2.987 0.014 "GA(R)->PB" 1 5812983734
2.987 0.014 "GA(R)->PB" 1 5812983734
2.989 0.014 "GA(R)->PB" 1 5812983734
3.002 0.014 "GA(R)->PB" 1 5812983734
3.023 0.013 "GA(R)->PB" 1 5812983734
3.027 0.013 "GA(R)->PB" 1 5812983734
3.027 0.013 "GA(R)->PB" 1 5812983734
3.049 0.013 "GA(R)->PB" 1 5812983734
3.059 0.013 "GA(R)->PB" 1 5812983734
3.063 0.013 "GA(R)->PB" 1 5812983734
3.063 0.013 "GA(R)->PB" 1 5812983734
3.063 0.013 "GA(R)->PB" 1 5812983734
3.064 0.013 "GA(R)->PB" 1 5812983734
3.065 0.013 "GA(R)->PB" 1 5812983734
3.068 0.013 "GA(R)->PB" 1 5812983734
3.069 0.013 "GA(R)->PB" 1 5812983734
3.068 0.013 "GA(R)->PB" 1 5812983734
3.069 0.013 "GA(R)->PB" 1 5812983734
3.069 0.013 "GA(R)->PB" 1 5812983734
3.069 0.013 "GA(R)->PB" 1 5812983734
3.056 0.013 "GA(R)->PB" 1 5812983734
3.060 0.013 "GA(R)->PB" 1 5812983734
3.064 0.013 "GA(R)->PB" 1 5812983734
3.066 0.013 "GA(R)->PB" 1 5812983734
3.071 0.013 "GA(R)->PB" 1 5812983734
3.073 0.013 "GA(R)->PB" 1 5812983734
3.035 0.013 "GA(R)->PB" 1 5812983734
3.040 0.013 "GA(R)->PB" 1 5812983734
3.044 0.013 "GA(R)->PB" 1 5812983734
3.045 0.013 "GA(R)->PB" 1 5812983734
3.046 0.013 "GA(R)->PB" 1 5812983734
3.046 0.013 "GA(R)->PB" 1 5812983734
3.048 0.013 "GA(R)->PB" 1 5812983734
3.049 0.013 "GA(R)->PB" 1 5812983734
3.049 0.013 "GA(R)->PB" 1 5812983734
3.049 0.013 "GA(R)->PB" 1 5812983734
3.049 0.013 "GA(R)->PB" 1 5812983734
3.048 0.013 "GA(R)->PB" 1 5812983734
3.048 0.013 "GA(R)->PB" 1 5812983734
3.049 0.013 "GA(R)->PB" 1 5812983734
3.049 0.013 "GA(R)->PB" 1 5812983734
3.049 0.013 "GA(R)->PB" 1 5812983734
3.050 0.013 "GA(R)->PB" 1 5812983734
3.046 0.013 "GA(R)->PB" 1 5812983734
3.050 0.013 "GA(R)->PB" 1 5812983734
3.050 0.013 "GA(R)->PB" 1 5812983734
3.050 0.013 "GA(R)->PB" 1 5812983734
3.050 0.013 "GA(R)->PB" 1 5812983734
3.053 0.013 "GA(R)->PB" 1 5812983734
3.048 0.013 "GA(R)->PB" 1 5812983734
3.051 0.013 "GA(R)->PB" 1 5812983734
3.048 0.013 "GA(R)->PB" 1 5812983734
3.049 0.013 "GA(R)->PB" 1 5812983734
3.049 0.013 "GA(R)->PB" 1 5812983734
3.049 0.013 "GA(R)->PB" 1 5812983734
3.038 0.013 "GA(R)->PB" 1 5812983734
3.047 0.013 "GA(R)->PB" 1 5812983734
3.050 0.013 "GA(R)->PB" 1 5812983734
3.052 0.013 "GA(R)->PB" 1 5812983734
3.055 0.013 "GA(R)->PB" 1 5812983734
3.056 0.013 "GA(R)->PB" 1 5812983734
3.058 0.013 "GA(R)->PB" 1 5812983734
3.058 0.013 "GA(R)->PB" 1 5812983734
3.058 0.013 "GA(R)->PB" 1 5812983734
3.059 0.013 "GA(R)->PB" 1 5812983734
3.038 0.013 "GA(R)->PB" 1 5812983734
3.038 0.013 "GA(R)->PB" 1 5812983734
3.046 0.013 "GA(R)->PB" 1 5812983734
3.114 0.013 "GA(R)->PB" 1 5812983734
3.114 0.013 "GA(R)->PB" 1 5812983734
3.115 0.013 "GA(R)->PB" 1 5812983734
3.115 0.013 "GA(R)->PB" 1 5812983734
3.117 0.013 "GA(R)->PB" 1 5812983734
3.042 0.013 "GA(R)->PB" 1 5812983734
3.046 0.013 "GA(R)->PB" 1 5812983734
3.050 0.013 "GA(R)->PB" 1 5812983734
3.051 0.013 "GA(R)->PB" 1 5812983734
3.051 0.013 "GA(R)->PB" 1 5812983734
3.051 0.013 "GA(R)->PB" 1 5812983734
3.051 0.013 "GA(R)->PB" 1 5812983734
3.051 0.013 "GA(R)->PB" 1 5812983734
3.052 0.013 "GA(R)->PB" 1 5812983734
3.051 0.013 "GA(R)->PB" 1 5812983734
3.051 0.013 "GA(R)->PB" 1 5812983734
3.051 0.013 "GA(R)->PB" 1 5812983734
3.057 0.013 "GA(R)->PB" 1 5812983734
3.057 0.013 "GA(R)->PB" 1 5812983734
3.054 0.013 "GA(R)->PB" 1 5812983734
3.055 0.013 "GA(R)->PB" 1 5812983734
3.055 0.013 "GA(R)->PB" 1 5812983734
3.055 0.013 "GA(R)->PB" 1 5812983734
3.056 0.013 "GA(R)->PB" 1 5812983734
3.044 0.013 "GA(R)->PB" 1 5812983734
3.047 0.013 "GA(R)->PB" 1 5812983734
3.048 0.013 "GA(R)->PB" 1 5812983734
3.049 0.013 "GA(R)->PB" 1 5812983734
3.051 0.013 "GA(R)->PB" 1 5812983734
3.052 0.013 "GA(R)->PB" 1 5812983734
3.052 0.013 "GA(R)->PB" 1 5812983734
3.052 0.013 "GA(R)->PB" 1 5812983734
3.052 0.013 "GA(R)->PB" 1 5812983734
3.067 0.013 "GA(R)->PB" 1 5812983734
3.070 0.013 "GA(R)->PB" 1 5812983734
3.074 0.013 "GA(R)->PB" 1 5812983734
3.075 0.013 "GA(R)->PB" 1 5812983734
3.084 0.013 "GA(R)->PB" 1 5812983734
3.076 0.013 "GA(R)->PB" 1 5812983734
3.076 0.013 "GA(R)->PB" 1 5812983734
3.077 0.013 "GA(R)->PB" 1 5812983734
3.079 0.013 "GA(R)->PB" 1 5812983734
3.081 0.013 "GA(R)->PB" 1 5812983734
2.907 0.014 "GA(R)->PB" 1 1313594496
2.913 0.014 "GA(R)->PB" 1 1313594496
2.917 0.014 "GA(R)->PB" 1 1313594496
2.919 0.014 "GA(R)->PB" 1 1313594496
2.919 0.014 "GA(R)->PB" 1 1313594496
2.920 0.014 "GA(R)->PB" 1 1313594496
3.047 0.013 "GA(R)->PB" 1 1313594496
3.048 0.013 "GA(R)->PB" 1 1313594496
3.048 0.013 "GA(R)->PB" 1 1313594496
3.049 0.013 "GA(R)->PB" 1 1313594496
2.971 0.014 "GA(R)->PB" 1 1313594496
2.978 0.014 "GA(R)->PB" 1 1313594496
2.993 0.014 "GA(R)->PB" 1 1313594496
2.996 0.014 "GA(R)->PB" 1 1313594496
2.998 0.013 "GA(R)->PB" 1 1313594496
3.000 0.013 "GA(R)->PB" 1 1313594496
3.002 0.013 "GA(R)->PB" 1 1313594496
3.004 0.013 "GA(R)->PB" 1 1313594496
3.006 0.013 "GA(R)->PB" 1 1313594496
3.007 0.013 "GA(R)->PB" 1 1313594496
3.008 0.013 "GA(R)->PB" 1 1313594496
3.009 0.013 "GA(R)->PB" 1 1313594496
3.010 0.013 "GA(R)->PB" 1 1313594496
2.985 0.014 "GA(R)->PB" 1 1313594496
2.988 0.014 "GA(R)->PB" 1 1313594496
2.991 0.014 "GA(R)->PB" 1 1313594496
2.994 0.014 "GA(R)->PB" 1 1313594496
2.995 0.014 "GA(R)->PB" 1 1313594496
2.996 0.013 "GA(R)->PB" 1 1313594496
2.995 0.014 "GA(R)->PB" 1 1313594496
2.995 0.014 "GA(R)->PB" 1 1313594496
2.995 0.014 "GA(R)->PB" 1 1313594496
2.997 0.013 "GA(R)->PB" 1 1313594496
3.010 0.013 "GA(R)->PB" 1 1313594496
3.031 0.013 "GA(R)->PB" 1 1313594496
3.035 0.013 "GA(R)->PB" 1 1313594496
3.035 0.013 "GA(R)->PB" 1 1313594496
3.056 0.013 "GA(R)->PB" 1 1313594496
3.067 0.013 "GA(R)->PB" 1 1313594496
3.071 0.013 "GA(R)->PB" 1 1313594496
3.071 0.013 "GA(R)->PB" 1 1313594496
3.071 0.013 "GA(R)->PB" 1 1313594496
3.072 0.013 "GA(R)->PB" 1 1313594496
3.073 0.013 "GA(R)->PB" 1 1313594496
3.076 0.013 "GA(R)->PB" 1 1313594496
3.076 0.013 "GA(R)->PB" 1 1313594496
3.076 0.013 "GA(R)->PB" 1 1313594496
3.076 0.013 "GA(R)->PB" 1 1313594496
3.076 0.013 "GA(R)->PB" 1 1313594496
3.077 0.013 "GA(R)->PB" 1 1313594496
3.064 0.013 "GA(R)->PB" 1 1313594496
3.067 0.013 "GA(R)->PB" 1 1313594496
3.072 0.013 "GA(R)->PB" 1 1313594496
3.074 0.013 "GA(R)->PB" 1 1313594496
3.079 0.013 "GA(R)->PB" 1 1313594496
3.081 0.013 "GA(R)->PB" 1 1313594496
3.043 0.013 "GA(R)->PB" 1 1313594496
3.048 0.013 "GA(R)->PB" 1 1313594496
3.052 0.013 "GA(R)->PB" 1 1313594496
3.053 0.013 "GA(R)->PB" 1 1313594496
3.054 0.013 "GA(R)->PB" 1 1313594496
3.054 0.013 "GA(R)->PB" 1 1313594496
3.056 0.013 "GA(R)->PB" 1 1313594496
3.056 0.013 "GA(R)->PB" 1 1313594496
3.057 0.013 "GA(R)->PB" 1 1313594496
3.057 0.013 "GA(R)->PB" 1 1313594496
3.057 0.013 "GA(R)->PB" 1 1313594496
3.055 0.013 "GA(R)->PB" 1 1313594496
3.055 0.013 "GA(R)->PB" 1 1313594496
3.056 0.013 "GA(R)->PB" 1 1313594496
3.057 0.013 "GA(R)->PB" 1 1313594496
3.057 0.013 "GA(R)->PB" 1 1313594496
3.057 0.013 "GA(R)->PB" 1 1313594496
3.054 0.013 "GA(R)->PB" 1 1313594496
3.058 0.013 "GA(R)->PB" 1 1313594496
3.058 0.013 "GA(R)->PB" 1 1313594496
3.058 0.013 "GA(R)->PB" 1 1313594496
3.058 0.013 "GA(R)->PB" 1 1313594496
3.060 0.013 "GA(R)->PB" 1 1313594496
3.056 0.013 "GA(R)->PB" 1 1313594496
3.059 0.013 "GA(R)->PB" 1 1313594496
3.056 0.013 "GA(R)->PB" 1 1313594496
3.056 0.013 "GA(R)->PB" 1 1313594496
3.057 0.013 "GA(R)->PB" 1 1313594496
3.057 0.013 "GA(R)->PB" 1 1313594496
3.045 0.013 "GA(R)->PB" 1 1313594496
3.055 0.013 "GA(R)->PB" 1 1313594496
3.058 0.013 "GA(R)->PB" 1 1313594496
3.060 0.013 "GA(R)->PB" 1 1313594496
3.062 0.013 "GA(R)->PB" 1 1313594496
3.064 0.013 "GA(R)->PB" 1 1313594496
3.065 0.013 "GA(R)->PB" 1 1313594496
3.065 0.013 "GA(R)->PB" 1 1313594496
3.065 0.013 "GA(R)->PB" 1 1313594496
3.067 0.013 "GA(R)->PB" 1 1313594496
3.046 0.013 "GA(R)->PB" 1 1313594496
3.046 0.013 "GA(R)->PB" 1 1313594496
3.054 0.013 "GA(R)->PB" 1 1313594496
3.122 0.013 "GA(R)->PB" 1 1313594496
3.122 0.013 "GA(R)->PB" 1 1313594496
3.123 0.013 "GA(R)->PB" 1 1313594496
3.123 0.013 "GA(R)->PB" 1 1313594496
3.125 0.013 "GA(R)->PB" 1 1313594496
3.050 0.013 "GA(R)->PB" 1 1313594496
3.053 0.013 "GA(R)->PB" 1 1313594496
3.058 0.013 "GA(R)->PB" 1 1313594496
3.059 0.013 "GA(R)->PB" 1 1313594496
3.059 0.013 "GA(R)->PB" 1 1313594496
3.059 0.013 "GA(R)->PB" 1 1313594496
3.059 0.013 "GA(R)->PB" 1 1313594496
3.059 0.013 "GA(R)->PB" 1 1313594496
3.059 0.013 "GA(R)->PB" 1 1313594496
3.059 0.013 "GA(R)->PB" 1 1313594496
3.059 0.013 "GA(R)->PB" 1 1313594496
3.059 0.013 "GA(R)->PB" 1 1313594496
3.065 0.013 "GA(R)->PB" 1 1313594496
3.065 0.013 "GA(R)->PB" 1 1313594496
3.062 0.013 "GA(R)->PB" 1 1313594496
3.063 0.013 "GA(R)->PB" 1 1313594496
3.063 0.013 "GA(R)->PB" 1 1313594496
3.063 0.013 "GA(R)->PB" 1 1313594496
3.064 0.013 "GA(R)->PB" 1 1313594496
3.052 0.013 "GA(R)->PB" 1 1313594496
3.054 0.013 "GA(R)->PB" 1 1313594496
3.056 0.013 "GA(R)->PB" 1 1313594496
3.056 0.013 "GA(R)->PB" 1 1313594496
3.058 0.013 "GA(R)->PB" 1 1313594496
3.059 0.013 "GA(R)->PB" 1 1313594496
3.060 0.013 "GA(R)->PB" 1 1313594496
3.060 0.013 "GA(R)->PB" 1 1313594496
3.060 0.013 "GA(R)->PB" 1 1313594496
3.074 0.013 "GA(R)->PB" 1 1313594496
3.078 0.013 "GA(R)->PB" 1 1313594496
3.082 0.013 "GA(R)->PB" 1 1313594496
3.082 0.013 "GA(R)->PB" 1 1313594496
3.093 0.013 "GA(R)->PB" 1 1313594496
3.084 0.013 "GA(R)->PB" 1 1313594496
3.084 0.013 "GA(R)->PB" 1 1313594496
3.086 0.013 "GA(R)->PB" 1 1313594496
3.087 0.013 "GA(R)->PB" 1 1313594496
3.089 0.013 "GA(R)->PB" 1 1313594496
2.901 0.014 "GA(R)->PB" 1 5812983734
2.907 0.014 "GA(R)->PB" 1 5812983734
2.912 0.014 "GA(R)->PB" 1 5812983734
2.913 0.014 "GA(R)->PB" 1 5812983734
2.914 0.014 "GA(R)->PB" 1 5812983734
2.915 0.014 "GA(R)->PB" 1 5812983734
3.042 0.013 "GA(R)->PB" 1 5812983734
3.042 0.013 "GA(R)->PB" 1 5812983734
3.042 0.013 "GA(R)->PB" 1 5812983734
3.043 0.013 "GA(R)->PB" 1 5812983734
2.965 0.014 "GA(R)->PB" 1 5812983734
2.973 0.014 "GA(R)->PB" 1 5812983734
2.987 0.013 "GA(R)->PB" 1 5812983734
2.990 0.013 "GA(R)->PB" 1 5812983734
2.992 0.013 "GA(R)->PB" 1 5812983734
2.995 0.013 "GA(R)->PB" 1 5812983734
2.996 0.013 "GA(R)->PB" 1 5812983734
2.998 0.013 "GA(R)->PB" 1 5812983734
3.000 0.013 "GA(R)->PB" 1 5812983734
3.001 0.013 "GA(R)->PB" 1 5812983734
3.003 0.013 "GA(R)->PB" 1 5812983734
3.004 0.013 "GA(R)->PB" 1 5812983734
3.004 0.013 "GA(R)->PB" 1 5812983734
2.979 0.014 "GA(R)->PB" 1 5812983734
2.983 0.014 "GA(R)->PB" 1 5812983734
2.985 0.014 "GA(R)->PB" 1 5812983734
2.988 0.013 "GA(R)->PB" 1 5812983734
2.989 0.013 "GA(R)->PB" 1 5812983734
2.990 0.013 "GA(R)->PB" 1 5812983734
2.989 0.013 "GA(R)->PB" 1 5812983734
2.989 0.013 "GA(R)->PB" 1 5812983734
2.989 0.013 "GA(R)->PB" 1 5812983734
2.991 0.013 "GA(R)->PB" 1 5812983734
3.004 0.013 "GA(R)->PB" 1 5812983734
3.025 0.013 "GA(R)->PB" 1 5812983734
3.029 0.013 "GA(R)->PB" 1 5812983734
3.029 0.013 "GA(R)->PB" 1 5812983734
3.051 0.013 "GA(R)->PB" 1 5812983734
3.061 0.013 "GA(R)->PB" 1 5812983734
3.065 0.013 "GA(R)->PB" 1 5812983734
3.065 0.013 "GA(R)->PB" 1 5812983734
3.065 0.013 "GA(R)->PB" 1 5812983734
3.066 0.013 "GA(R)->PB" 1 5812983734
3.067 0.013 "GA(R)->PB" 1 5812983734
3.070 0.013 "GA(R)->PB" 1 5812983734
3.071 0.013 "GA(R)->PB" 1 5812983734
3.070 0.013 "GA(R)->PB" 1 5812983734
3.071 0.013 "GA(R)->PB" 1 5812983734
3.071 0.013 "GA(R)->PB" 1 5812983734
3.071 0.013 "GA(R)->PB" 1 5812983734
3.058 0.013 "GA(R)->PB" 1 5812983734
3.062 0.013 "GA(R)->PB" 1 5812983734
3.066 0.013 "GA(R)->PB" 1 5812983734
3.068 0.013 "GA(R)->PB" 1 5812983734
3.073 0.013 "GA(R)->PB" 1 5812983734
3.075 0.013 "GA(R)->PB" 1 5812983734
3.037 0.013 "GA(R)->PB" 1 5812983734
3.042 0.013 "GA(R)->PB" 1 5812983734
3.047 0.013 "GA(R)->PB" 1 5812983734
3.047 0.013 "GA(R)->PB" 1 5812983734
3.048 0.013 "GA(R)->PB" 1 5812983734
3.048 0.013 "GA(R)->PB" 1 5812983734
3.050 0.013 "GA(R)->PB" 1 5812983734
3.051 0.013 "GA(R)->PB" 1 5812983734
3.051 0.013 "GA(R)->PB" 1 5812983734
3.051 0.013 "GA(R)->PB" 1 5812983734
3.051 0.013 "GA(R)->PB" 1 5812983734
3.050 0.013 "GA(R)->PB" 1 5812983734
3.050 0.013 "GA(R)->PB" 1 5812983734
3.051 0.013 "GA(R)->PB" 1 5812983734
3.051 0.013 "GA(R)->PB" 1 5812983734
3.051 0.013 "GA(R)->PB" 1 5812983734
3.052 0.013 "GA(R)->PB" 1 5812983734
3.048 0.013 "GA(R)->PB" 1 5812983734
3.052 0.013 "GA(R)->PB" 1 5812983734
3.052 0.013 "GA(R)->PB" 1 5812983734
3.052 0.013 "GA(R)->PB" 1 5812983734
3.052 0.013 "GA(R)->PB" 1 5812983734
3.055 0.013 "GA(R)->PB" 1 5812983734
3.050 0.013 "GA(R)->PB" 1 5812983734
3.054 0.013 "GA(R)->PB" 1 5812983734
3.050 0.013 "GA(R)->PB" 1 5812983734
3.051 0.013 "GA(R)->PB" 1 5812983734
3.051 0.013 "GA(R)->PB" 1 5812983734
3.051 0.013 "GA(R)->PB" 1 5812983734
3.040 0.013 "GA(R)->PB" 1 5812983734
3.049 0.013 "GA(R)->PB" 1 5812983734
3.052 0.013 "GA(R)->PB" 1 5812983734
3.054 0.013 "GA(R)->PB" 1 5812983734
3.057 0.013 "GA(R)->PB" 1 5812983734
3.058 0.013 "GA(R)->PB" 1 5812983734
3.060 0.013 "GA(R)->PB" 1 5812983734
3.060 0.013 "GA(R)->PB" 1 5812983734
3.060 0.013 "GA(R)->PB" 1 5812983734
3.061 0.013 "GA(R)->PB" 1 5812983734
3.040 0.013 "GA(R)->PB" 1 5812983734
3.040 0.013 "GA(R)->PB" 1 5812983734
3.048 0.013 "GA(R)->PB" 1 5812983734
3.116 0.013 "GA(R)->PB" 1 5812983734
3.116 0.013 "GA(R)->PB" 1 5812983734
3.117 0.013 "GA(R)->PB" 1 5812983734
3.118 0.013 "GA(R)->PB" 1 5812983734
3.119 0.013 "GA(R)->PB" 1 5812983734
3.044 0.013 "GA(R)->PB" 1 5812983734
3.048 0.013 "GA(R)->PB" 1 5812983734
3.052 0.013 "GA(R)->PB" 1 5812983734
3.053 0.013 "GA(R)->PB" 1 5812983734
3.053 0.013 "GA(R)->PB" 1 5812983734
3.053 0.013 "GA(R)->PB" 1 5812983734
3.053 0.013 "GA(R)->PB" 1 5812983734
3.053 0.013 "GA(R)->PB" 1 5812983734
3.054 0.013 "GA(R)->PB" 1 5812983734
3.053 0.013 "GA(R)->PB" 1 5812983734
3.053 0.013 "GA(R)->PB" 1 5812983734
3.053 0.013 "GA(R)->PB" 1 5812983734
3.059 0.013 "GA(R)->PB" 1 5812983734
3.059 0.013 "GA(R)->PB" 1 5812983734
3.056 0.013 "GA(R)->PB" 1 5812983734
3.057 0.013 "GA(R)->PB" 1 5812983734
3.057 0.013 "GA(R)->PB" 1 5812983734
3.057 0.013 "GA(R)->PB" 1 5812983734
3.058 0.013 "GA(R)->PB" 1 5812983734
3.046 0.013 "GA(R)->PB" 1 5812983734
3.049 0.013 "GA(R)->PB" 1 5812983734
3.051 0.013 "GA(R)->PB" 1 5812983734
3.051 0.013 "GA(R)->PB" 1 5812983734
3.053 0.013 "GA(R)->PB" 1 5812983734
3.054 0.013 "GA(R)->PB" 1 5812983734
3.054 0.013 "GA(R)->PB" 1 5812983734
3.054 0.013 "GA(R)->PB" 1 5812983734
3.054 0.013 "GA(R)->PB" 1 5812983734
3.069 0.013 "GA(R)->PB" 1 5812983734
3.072 0.013 "GA(R)->PB" 1 5812983734
3.076 0.013 "GA(R)->PB" 1 5812983734
3.077 0.013 "GA(R)->PB" 1 5812983734
3.087 0.013 "GA(R)->PB" 1 5812983734
3.078 0.013 "GA(R)->PB" 1 5812983734
3.078 0.013 "GA(R)->PB" 1 5812983734
3.080 0.013 "GA(R)->PB" 1 5812983734
3.081 0.013 "GA(R)->PB" 1 5812983734
3.083 0.013 "GA(R)->PB" 1 5812983734
2.813 0.015 "GA(R)->PB" 1 858587718
2.819 0.015 "GA(R)->PB" 1 858587718
2.824 0.015 "GA(R)->PB" 1 858587718
2.825 0.015 "GA(R)->PB" 1 858587718
2.826 0.015 "GA(R)->PB" 1 858587718
2.827 0.015 "GA(R)->PB" 1 858587718
2.954 0.014 "GA(R)->PB" 1 858587718
2.954 0.014 "GA(R)->PB" 1 858587718
2.954 0.014 "GA(R)->PB" 1 858587718
2.955 0.014 "GA(R)->PB" 1 858587718
2.877 0.014 "GA(R)->PB" 1 858587718
2.885 0.014 "GA(R)->PB" 1 858587718
2.899 0.014 "GA(R)->PB" 1 858587718
2.902 0.014 "GA(R)->PB" 1 858587718
2.904 0.014 "GA(R)->PB" 1 858587718
2.907 0.014 "GA(R)->PB" 1 858587718
2.908 0.014 "GA(R)->PB" 1 858587718
2.910 0.014 "GA(R)->PB" 1 858587718
2.912 0.014 "GA(R)->PB" 1 858587718
2.914 0.014 "GA(R)->PB" 1 858587718
2.915 0.014 "GA(R)->PB" 1 858587718
2.916 0.014 "GA(R)->PB" 1 858587718
2.917 0.014 "GA(R)->PB" 1 858587718
2.892 0.014 "GA(R)->PB" 1 858587718
2.895 0.014 "GA(R)->PB" 1 858587718
2.897 0.014 "GA(R)->PB" 1 858587718
2.900 0.014 "GA(R)->PB" 1 858587718
2.901 0.014 "GA(R)->PB" 1 858587718
2.902 0.014 "GA(R)->PB" 1 858587718
2.901 0.014 "GA(R)->PB" 1 858587718
2.902 0.014 "GA(R)->PB" 1 858587718
2.902 0.014 "GA(R)->PB" 1 858587718
2.904 0.014 "GA(R)->PB" 1 858587718
2.917 0.014 "GA(R)->PB" 1 858587718
2.937 0.014 "GA(R)->PB" 1 858587718
2.941 0.014 "GA(R)->PB" 1 858587718
2.942 0.014 "GA(R)->PB" 1 858587718
2.963 0.014 "GA(R)->PB" 1 858587718
2.973 0.014 "GA(R)->PB" 1 858587718
2.977 0.014 "GA(R)->PB" 1 858587718
2.977 0.014 "GA(R)->PB" 1 858587718
2.977 0.014 "GA(R)->PB" 1 858587718
2.978 0.014 "GA(R)->PB" 1 858587718
2.979 0.014 "GA(R)->PB" 1 858587718
2.982 0.014 "GA(R)->PB" 1 858587718
2.983 0.014 "GA(R)->PB" 1 858587718
2.982 0.014 "GA(R)->PB" 1 858587718
2.983 0.014 "GA(R)->PB" 1 858587718
2.983 0.014 "GA(R)->PB" 1 858587718
2.983 0.014 "GA(R)->PB" 1 858587718
2.970 0.014 "GA(R)->PB" 1 858587718
2.973 0.014 "GA(R)->PB" 1 858587718
2.978 0.014 "GA(R)->PB" 1 858587718
2.980 0.014 "GA(R)->PB" 1 858587718
2.986 0.014 "GA(R)->PB" 1 858587718
2.988 0.014 "GA(R)->PB" 1 858587718
2.949 0.014 "GA(R)->PB" 1 858587718
2.954 0.014 "GA(R)->PB" 1 858587718
2.958 0.014 "GA(R)->PB" 1 858587718
2.959 0.014 "GA(R)->PB" 1 858587718
2.960 0.014 "GA(R)->PB" 1 858587718
2.960 0.014 "GA(R)->PB" 1 858587718
2.962 0.014 "GA(R)->PB" 1 858587718
2.963 0.014 "GA(R)->PB" 1 858587718
2.963 0.014 "GA(R)->PB" 1 858587718
2.963 0.014 "GA(R)->PB" 1 858587718
2.963 0.014 "GA(R)->PB" 1 858587718
2.962 0.014 "GA(R)->PB" 1 858587718
2.962 0.014 "GA(R)->PB" 1 858587718
2.962 0.014 "GA(R)->PB" 1 858587718
2.963 0.014 "GA(R)->PB" 1 858587718
2.963 0.014 "GA(R)->PB" 1 858587718
2.964 0.014 "GA(R)->PB" 1 858587718
2.960 0.014 "GA(R)->PB" 1 858587718
2.964 0.014 "GA(R)->PB" 1 858587718
2.964 0.014 "GA(R)->PB" 1 858587718
2.964 0.014 "GA(R)->PB" 1 858587718
2.964 0.014 "GA(R)->PB" 1 858587718
2.967 0.014 "GA(R)->PB" 1 858587718
2.962 0.014 "GA(R)->PB" 1 858587718
2.965 0.014 "GA(R)->PB" 1 858587718
2.962 0.014 "GA(R)->PB" 1 858587718
2.963 0.014 "GA(R)->PB" 1 858587718
2.963 0.014 "GA(R)->PB" 1 858587718
2.963 0.014 "GA(R)->PB" 1 858587718
2.952 0.014 "GA(R)->PB" 1 858587718
2.961 0.014 "GA(R)->PB" 1 858587718
2.964 0.014 "GA(R)->PB" 1 858587718
2.966 0.014 "GA(R)->PB" 1 858587718
2.969 0.014 "GA(R)->PB" 1 858587718
2.970 0.014 "GA(R)->PB" 1 858587718
2.972 0.014 "GA(R)->PB" 1 858587718
2.972 0.014 "GA(R)->PB" 1 858587718
2.972 0.014 "GA(R)->PB" 1 858587718
2.973 0.014 "GA(R)->PB" 1 858587718
2.952 0.014 "GA(R)->PB" 1 858587718
2.952 0.014 "GA(R)->PB" 1 858587718
2.960 0.014 "GA(R)->PB" 1 858587718
3.029 0.013 "GA(R)->PB" 1 858587718
3.029 0.013 "GA(R)->PB" 1 858587718
3.029 0.013 "GA(R)->PB" 1 858587718
3.030 0.013 "GA(R)->PB" 1 858587718
3.032 0.013 "GA(R)->PB" 1 858587718
2.956 0.014 "GA(R)->PB" 1 858587718
2.960 0.014 "GA(R)->PB" 1 858587718
2.964 0.014 "GA(R)->PB" 1 858587718
2.965 0.014 "GA(R)->PB" 1 858587718
2.965 0.014 "GA(R)->PB" 1 858587718
2.965 0.014 "GA(R)->PB" 1 858587718
2.965 0.014 "GA(R)->PB" 1 858587718
2.965 0.014 "GA(R)->PB" 1 858587718
2.966 0.014 "GA(R)->PB" 1 858587718
2.965 0.014 "GA(R)->PB" 1 858587718
2.965 0.014 "GA(R)->PB" 1 858587718
2.965 0.014 "GA(R)->PB" 1 858587718
2.971 0.014 "GA(R)->PB" 1 858587718
2.971 0.014 "GA(R)->PB" 1 858587718
2.968 0.014 "GA(R)->PB" 1 858587718
2.969 0.014 "GA(R)->PB" 1 858587718
2.969 0.014 "GA(R)->PB" 1 858587718
2.969 0.014 "GA(R)->PB" 1 858587718
2.970 0.014 "GA(R)->PB" 1 858587718
2.958 0.014 "GA(R)->PB" 1 858587718
2.961 0.014 "GA(R)->PB" 1 858587718
2.962 0.014 "GA(R)->PB" 1 858587718
2.963 0.014 "GA(R)->PB" 1 858587718
2.964 0.014 "GA(R)->PB" 1 858587718
2.966 0.014 "GA(R)->PB" 1 858587718
2.966 0.014 "GA(R)->PB" 1 858587718
2.966 0.014 "GA(R)->PB" 1 858587718
2.966 0.014 "GA(R)->PB" 1 858587718
2.981 0.014 "GA(R)->PB" 1 858587718
2.984 0.014 "GA(R)->PB" 1 858587718
2.988 0.014 "GA(R)->PB" 1 858587718
2.989 0.014 "GA(R)->PB" 1 858587718
2.999 0.014 "GA(R)->PB" 1 858587718
2.990 0.014 "GA(R)->PB" 1 858587718
2.991 0.014 "GA(R)->PB" 1 858587718
2.992 0.014 "GA(R)->PB" 1 858587718
2.993 0.014 "GA(R)->PB" 1 858587718
2.995 0.014 "GA(R)->PB" 1 858587718
2.955 0.014 "GA(R)->PB" 1 1004017998
2.960 0.014 "GA(R)->PB" 1 1004017998
2.965 0.014 "GA(R)->PB" 1 1004017998
2.966 0.014 "GA(R)->PB" 1 1004017998
2.967 0.014 "GA(R)->PB" 1 1004017998
2.968 0.014 "GA(R)->PB" 1 1004017998
3.095 0.013 "GA(R)->PB" 1 1004017998
3.095 0.013 "GA(R)->PB" 1 1004017998
3.096 0.013 "GA(R)->PB" 1 1004017998
3.096 0.013 "GA(R)->PB" 1 1004017998
3.019 0.013 "GA(R)->PB" 1 1004017998
3.027 0.013 "GA(R)->PB" 1 1004017998
3.041 0.013 "GA(R)->PB" 1 1004017998
3.044 0.013 "GA(R)->PB" 1 1004017998
3.046 0.013 "GA(R)->PB" 1 1004017998
3.049 0.013 "GA(R)->PB" 1 1004017998
3.050 0.013 "GA(R)->PB" 1 1004017998
3.052 0.013 "GA(R)->PB" 1 1004017998
3.054 0.013 "GA(R)->PB" 1 1004017998
3.055 0.013 "GA(R)->PB" 1 1004017998
3.056 0.013 "GA(R)->PB" 1 1004017998
3.057 0.013 "GA(R)->PB" 1 1004017998
3.058 0.013 "GA(R)->PB" 1 1004017998
3.034 0.013 "GA(R)->PB" 1 1004017998
3.037 0.013 "GA(R)->PB" 1 1004017998
3.039 0.013 "GA(R)->PB" 1 1004017998
3.042 0.013 "GA(R)->PB" 1 1004017998
3.043 0.013 "GA(R)->PB" 1 1004017998
3.044 0.013 "GA(R)->PB" 1 1004017998
3.043 0.013 "GA(R)->PB" 1 1004017998
3.044 0.013 "GA(R)->PB" 1 1004017998
3.043 0.013 "GA(R)->PB" 1 1004017998
3.045 0.013 "GA(R)->PB" 1 1004017998
3.058 0.013 "GA(R)->PB" 1 1004017998
3.078 0.013 "GA(R)->PB" 1 1004017998
3.082 0.013 "GA(R)->PB" 1 1004017998
3.083 0.013 "GA(R)->PB" 1 1004017998
3.104 0.013 "GA(R)->PB" 1 1004017998
3.115 0.013 "GA(R)->PB" 1 1004017998
3.119 0.013 "GA(R)->PB" 1 1004017998
3.119 0.013 "GA(R)->PB" 1 1004017998
3.119 0.013 "GA(R)->PB" 1 1004017998
3.120 0.013 "GA(R)->PB" 1 1004017998
3.122 0.013 "GA(R)->PB" 1 1004017998
3.125 0.013 "GA(R)->PB" 1 1004017998
3.125 0.013 "GA(R)->PB" 1 1004017998
3.125 0.013 "GA(R)->PB" 1 1004017998
3.125 0.013 "GA(R)->PB" 1 1004017998
3.125 0.013 "GA(R)->PB" 1 1004017998
3.126 0.013 "GA(R)->PB" 1 1004017998
3.112 0.013 "GA(R)->PB" 1 1004017998
3.116 0.013 "GA(R)->PB" 1 1004017998
3.120 0.013 "GA(R)->PB" 1 1004017998
3.123 0.013 "GA(R)->PB" 1 1004017998
3.128 0.013 "GA(R)->PB" 1 1004017998
3.130 0.013 "GA(R)->PB" 1 1004017998
3.090 0.013 "GA(R)->PB" 1 1004017998
3.096 0.013 "GA(R)->PB" 1 1004017998
3.100 0.013 "GA(R)->PB" 1 1004017998
3.101 0.013 "GA(R)->PB" 1 1004017998
3.102 0.013 "GA(R)->PB" 1 1004017998
3.102 0.013 "GA(R)->PB" 1 1004017998
3.104 0.013 "GA(R)->PB" 1 1004017998
3.105 0.013 "GA(R)->PB" 1 1004017998
3.105 0.013 "GA(R)->PB" 1 1004017998
3.105 0.013 "GA(R)->PB" 1 1004017998
3.105 0.013 "GA(R)->PB" 1 1004017998
3.103 0.013 "GA(R)->PB" 1 1004017998
3.103 0.013 "GA(R)->PB" 1 1004017998
3.104 0.013 "GA(R)->PB" 1 1004017998
3.105 0.013 "GA(R)->PB" 1 1004017998
3.105 0.013 "GA(R)->PB" 1 1004017998
3.105 0.013 "GA(R)->PB" 1 1004017998
3.102 0.013 "GA(R)->PB" 1 1004017998
3.106 0.013 "GA(R)->PB" 1 1004017998
3.106 0.013 "GA(R)->PB" 1 1004017998
3.106 0.013 "GA(R)->PB" 1 1004017998
3.106 0.013 "GA(R)->PB" 1 1004017998
3.109 0.013 "GA(R)->PB" 1 1004017998
3.104 0.013 "GA(R)->PB" 1 1004017998
3.107 0.013 "GA(R)->PB" 1 1004017998
3.104 0.013 "GA(R)->PB" 1 1004017998
3.105 0.013 "GA(R)->PB" 1 1004017998
3.105 0.013 "GA(R)->PB" 1 1004017998
3.105 0.013 "GA(R)->PB" 1 1004017998
3.093 0.013 "GA(R)->PB" 1 1004017998
3.103 0.013 "GA(R)->PB" 1 1004017998
3.106 0.013 "GA(R)->PB" 1 1004017998
3.108 0.013 "GA(R)->PB" 1 1004017998
3.111 0.013 "GA(R)->PB" 1 1004017998
3.112 0.013 "GA(R)->PB" 1 1004017998
3.114 0.013 "GA(R)->PB" 1 1004017998
3.114 0.013 "GA(R)->PB" 1 1004017998
3.114 0.013 "GA(R)->PB" 1 1004017998
3.115 0.013 "GA(R)->PB" 1 1004017998
3.094 0.013 "GA(R)->PB" 1 1004017998
3.094 0.013 "GA(R)->PB" 1 1004017998
3.102 0.013 "GA(R)->PB" 1 1004017998
3.170 0.012 "GA(R)->PB" 1 1004017998
3.170 0.012 "GA(R)->PB" 1 1004017998
3.170 0.012 "GA(R)->PB" 1 1004017998
3.171 0.012 "GA(R)->PB" 1 1004017998
3.173 0.012 "GA(R)->PB" 1 1004017998
3.098 0.013 "GA(R)->PB" 1 1004017998
3.101 0.013 "GA(R)->PB" 1 1004017998
3.106 0.013 "GA(R)->PB" 1 1004017998
3.107 0.013 "GA(R)->PB" 1 1004017998
3.107 0.013 "GA(R)->PB" 1 1004017998
3.107 0.013 "GA(R)->PB" 1 1004017998
3.107 0.013 "GA(R)->PB" 1 1004017998
3.107 0.013 "GA(R)->PB" 1 1004017998
3.108 0.013 "GA(R)->PB" 1 1004017998
3.107 0.013 "GA(R)->PB" 1 1004017998
3.107 0.013 "GA(R)->PB" 1 1004017998
3.107 0.013 "GA(R)->PB" 1 1004017998
3.113 0.013 "GA(R)->PB" 1 1004017998
3.113 0.013 "GA(R)->PB" 1 1004017998
3.110 0.013 "GA(R)->PB" 1 1004017998
3.111 0.013 "GA(R)->PB" 1 1004017998
3.111 0.013 "GA(R)->PB" 1 1004017998
3.111 0.013 "GA(R)->PB" 1 1004017998
3.112 0.013 "GA(R)->PB" 1 1004017998
3.100 0.013 "GA(R)->PB" 1 1004017998
3.102 0.013 "GA(R)->PB" 1 1004017998
3.104 0.013 "GA(R)->PB" 1 1004017998
3.104 0.013 "GA(R)->PB" 1 1004017998
3.106 0.013 "GA(R)->PB" 1 1004017998
3.107 0.013 "GA(R)->PB" 1 1004017998
3.108 0.013 "GA(R)->PB" 1 1004017998
3.108 0.013 "GA(R)->PB" 1 1004017998
3.108 0.013 "GA(R)->PB" 1 1004017998
3.123 0.013 "GA(R)->PB" 1 1004017998
3.127 0.013 "GA(R)->PB" 1 1004017998
3.130 0.013 "GA(R)->PB" 1 1004017998
3.131 0.013 "GA(R)->PB" 1 1004017998
3.141 0.013 "GA(R)->PB" 1 1004017998
3.132 0.013 "GA(R)->PB" 1 1004017998
3.133 0.013 "GA(R)->PB" 1 1004017998
3.134 0.013 "GA(R)->PB" 1 1004017998
3.135 0.013 "GA(R)->PB" 1 1004017998
3.137 0.013 "GA(R)->PB" 1 1004017998
5.809 0.061 "GA(R)->PB" 1 1011447819
5.814 0.061 "GA(R)->PB" 1 1011447819
5.819 0.061 "GA(R)->PB" 1 1011447819
5.821 0.061 "GA(R)->PB" 1 1011447819
5.821 0.061 "GA(R)->PB" 1 1011447819
5.822 0.061 "GA(R)->PB" 1 1011447819
5.950 0.060 "GA(R)->PB" 1 1011447819
5.950 0.060 "GA(R)->PB" 1 1011447819
5.951 0.060 "GA(R)->PB" 1 1011447819
5.951 0.060 "GA(R)->PB" 1 1011447819
5.870 0.061 "GA(R)->PB" 1 1011447819
5.878 0.061 "GA(R)->PB" 1 1011447819
5.892 0.061 "GA(R)->PB" 1 1011447819
5.895 0.061 "GA(R)->PB" 1 1011447819
5.897 0.061 "GA(R)->PB" 1 1011447819
5.900 0.060 "GA(R)->PB" 1 1011447819
5.901 0.060 "GA(R)->PB" 1 1011447819
5.903 0.060 "GA(R)->PB" 1 1011447819
5.905 0.060 "GA(R)->PB" 1 1011447819
5.906 0.060 "GA(R)->PB" 1 1011447819
5.908 0.060 "GA(R)->PB" 1 1011447819
5.909 0.060 "GA(R)->PB" 1 1011447819
5.909 0.060 "GA(R)->PB" 1 1011447819
5.885 0.061 "GA(R)->PB" 1 1011447819
5.889 0.061 "GA(R)->PB" 1 1011447819
5.891 0.061 "GA(R)->PB" 1 1011447819
5.894 0.061 "GA(R)->PB" 1 1011447819
5.895 0.061 "GA(R)->PB" 1 1011447819
5.896 0.061 "GA(R)->PB" 1 1011447819
5.895 0.061 "GA(R)->PB" 1 1011447819
5.895 0.061 "GA(R)->PB" 1 1011447819
5.895 0.061 "GA(R)->PB" 1 1011447819
5.897 0.061 "GA(R)->PB" 1 1011447819
5.911 0.060 "GA(R)->PB" 1 1011447819
5.933 0.060 "GA(R)->PB" 1 1011447819
5.937 0.060 "GA(R)->PB" 1 1011447819
5.937 0.060 "GA(R)->PB" 1 1011447819
5.958 0.060 "GA(R)->PB" 1 1011447819
5.969 0.060 "GA(R)->PB" 1 1011447819
5.973 0.060 "GA(R)->PB" 1 1011447819
5.973 0.060 "GA(R)->PB" 1 1011447819
5.973 0.060 "GA(R)->PB" 1 1011447819
5.974 0.060 "GA(R)->PB" 1 1011447819
5.975 0.060 "GA(R)->PB" 1 1011447819
5.978 0.060 "GA(R)->PB" 1 1011447819
5.978 0.060 "GA(R)->PB" 1 1011447819
5.978 0.060 "GA(R)->PB" 1 1011447819
5.978 0.060 "GA(R)->PB" 1 1011447819
5.979 0.060 "GA(R)->PB" 1 1011447819
5.979 0.060 "GA(R)->PB" 1 1011447819
5.966 0.060 "GA(R)->PB" 1 1011447819
5.969 0.060 "GA(R)->PB" 1 1011447819
5.974 0.060 "GA(R)->PB" 1 1011447819
5.976 0.060 "GA(R)->PB" 1 1011447819
5.981 0.060 "GA(R)->PB" 1 1011447819
5.983 0.060 "GA(R)->PB" 1 1011447819
5.944 0.060 "GA(R)->PB" 1 1011447819
5.950 0.060 "GA(R)->PB" 1 1011447819
5.954 0.060 "GA(R)->PB" 1 1011447819
5.955 0.060 "GA(R)->PB" 1 1011447819
5.955 0.060 "GA(R)->PB" 1 1011447819
5.956 0.060 "GA(R)->PB" 1 1011447819
5.958 0.060 "GA(R)->PB" 1 1011447819
5.958 0.060 "GA(R)->PB" 1 1011447819
5.959 0.060 "GA(R)->PB" 1 1011447819
5.959 0.060 "GA(R)->PB" 1 1011447819
5.958 0.060 "GA(R)->PB" 1 1011447819
5.957 0.060 "GA(R)->PB" 1 1011447819
5.957 0.060 "GA(R)->PB" 1 1011447819
5.958 0.060 "GA(R)->PB" 1 1011447819
5.958 0.060 "GA(R)->PB" 1 1011447819
5.959 0.060 "GA(R)->PB" 1 1011447819
5.959 0.060 "GA(R)->PB" 1 1011447819
5.956 0.060 "GA(R)->PB" 1 1011447819
5.959 0.060 "GA(R)->PB" 1 1011447819
5.959 0.060 "GA(R)->PB" 1 1011447819
5.960 0.060 "GA(R)->PB" 1 1011447819
5.959 0.060 "GA(R)->PB" 1 1011447819
5.962 0.060 "GA(R)->PB" 1 1011447819
5.957 0.060 "GA(R)->PB" 1 1011447819
5.961 0.060 "GA(R)->PB" 1 1011447819
5.958 0.060 "GA(R)->PB" 1 1011447819
5.958 0.060 "GA(R)->PB" 1 1011447819
5.959 0.060 "GA(R)->PB" 1 1011447819
5.959 0.060 "GA(R)->PB" 1 1011447819
5.947 0.060 "GA(R)->PB" 1 1011447819
5.957 0.060 "GA(R)->PB" 1 1011447819
5.960 0.060 "GA(R)->PB" 1 1011447819
5.961 0.060 "GA(R)->PB" 1 1011447819
5.964 0.060 "GA(R)->PB" 1 1011447819
5.966 0.060 "GA(R)->PB" 1 1011447819
5.967 0.060 "GA(R)->PB" 1 1011447819
5.967 0.060 "GA(R)->PB" 1 1011447819
5.967 0.060 "GA(R)->PB" 1 1011447819
5.968 0.060 "GA(R)->PB" 1 1011447819
5.948 0.060 "GA(R)->PB" 1 1011447819
5.948 0.060 "GA(R)->PB" 1 1011447819
5.956 0.060 "GA(R)->PB" 1 1011447819
6.025 0.060 "GA(R)->PB" 1 1011447819
6.025 0.060 "GA(R)->PB" 1 1011447819
6.026 0.060 "GA(R)->PB" 1 1011447819
6.026 0.060 "GA(R)->PB" 1 1011447819
6.028 0.060 "GA(R)->PB" 1 1011447819
5.951 0.060 "GA(R)->PB" 1 1011447819
5.955 0.060 "GA(R)->PB" 1 1011447819
5.959 0.060 "GA(R)->PB" 1 1011447819
5.961 0.060 "GA(R)->PB" 1 1011447819
5.961 0.060 "GA(R)->PB" 1 1011447819
5.961 0.060 "GA(R)->PB" 1 1011447819
5.961 0.060 "GA(R)->PB" 1 1011447819
5.961 0.060 "GA(R)->PB" 1 1011447819
5.961 0.060 "GA(R)->PB" 1 1011447819
5.960 0.060 "GA(R)->PB" 1 1011447819
5.961 0.060 "GA(R)->PB" 1 1011447819
5.961 0.060 "GA(R)->PB" 1 1011447819
5.967 0.060 "GA(R)->PB" 1 1011447819
5.967 0.060 "GA(R)->PB" 1 1011447819
5.964 0.060 "GA(R)->PB" 1 1011447819
5.965 0.060 "GA(R)->PB" 1 1011447819
5.965 0.060 "GA(R)->PB" 1 1011447819
5.965 0.060 "GA(R)->PB" 1 1011447819
5.965 0.060 "GA(R)->PB" 1 1011447819
5.953 0.060 "GA(R)->PB" 1 1011447819
5.956 0.060 "GA(R)->PB" 1 1011447819
5.958 0.060 "GA(R)->PB" 1 1011447819
5.958 0.060 "GA(R)->PB" 1 1011447819
5.960 0.060 "GA(R)->PB" 1 1011447819
5.961 0.060 "GA(R)->PB" 1 1011447819
5.962 0.060 "GA(R)->PB" 1 1011447819
5.962 0.060 "GA(R)->PB" 1 1011447819
5.962 0.060 "GA(R)->PB" 1 1011447819
5.977 0.060 "GA(R)->PB" 1 1011447819
5.980 0.060 "GA(R)->PB" 1 1011447819
5.984 0.060 "GA(R)->PB" 1 1011447819
5.985 0.060 "GA(R)->PB" 1 1011447819
5.995 0.060 "GA(R)->PB" 1 1011447819
5.986 0.060 "GA(R)->PB" 1 1011447819
5.987 0.060 "GA(R)->PB" 1 1011447819
5.988 0.060 "GA(R)->PB" 1 1011447819
5.989 0.060 "GA(R)->PB" 1 1011447819
5.991 0.060 "GA(R)->PB" 1 1011447819
5.811 0.061 "GA(R)->PB" 1 880875861
5.816 0.061 "GA(R)->PB" 1 880875861
5.821 0.061 "GA(R)->PB" 1 880875861
5.823 0.061 "GA(R)->PB" 1 880875861
5.823 0.061 "GA(R)->PB" 1 880875861
5.824 0.061 "GA(R)->PB" 1 880875861
5.952 0.060 "GA(R)->PB" 1 880875861
5.952 0.060 "GA(R)->PB" 1 880875861
5.953 0.060 "GA(R)->PB" 1 880875861
5.953 0.060 "GA(R)->PB" 1 880875861
5.871 0.061 "GA(R)->PB" 1 880875861
5.879 0.061 "GA(R)->PB" 1 880875861
5.894 0.060 "GA(R)->PB" 1 880875861
5.897 0.060 "GA(R)->PB" 1 880875861
5.899 0.060 "GA(R)->PB" 1 880875861
5.901 0.060 "GA(R)->PB" 1 880875861
5.903 0.060 "GA(R)->PB" 1 880875861
5.905 0.060 "GA(R)->PB" 1 880875861
5.907 0.060 "GA(R)->PB" 1 880875861
5.908 0.060 "GA(R)->PB" 1 880875861
5.909 0.060 "GA(R)->PB" 1 880875861
5.910 0.060 "GA(R)->PB" 1 880875861
5.911 0.060 "GA(R)->PB" 1 880875861
5.887 0.061 "GA(R)->PB" 1 880875861
5.891 0.060 "GA(R)->PB" 1 880875861
5.893 0.060 "GA(R)->PB" 1 880875861
5.896 0.060 "GA(R)->PB" 1 880875861
5.897 0.060 "GA(R)->PB" 1 880875861
5.898 0.060 "GA(R)->PB" 1 880875861
5.897 0.060 "GA(R)->PB" 1 880875861
5.897 0.060 "GA(R)->PB" 1 880875861
5.897 0.060 "GA(R)->PB" 1 880875861
5.899 0.060 "GA(R)->PB" 1 880875861
5.913 0.060 "GA(R)->PB" 1 880875861
5.934 0.060 "GA(R)->PB" 1 880875861
5.938 0.060 "GA(R)->PB" 1 880875861
5.939 0.060 "GA(R)->PB" 1 880875861
5.960 0.060 "GA(R)->PB" 1 880875861
5.971 0.060 "GA(R)->PB" 1 880875861
5.975 0.060 "GA(R)->PB" 1 880875861
5.975 0.060 "GA(R)->PB" 1 880875861
5.975 0.060 "GA(R)->PB" 1 880875861
5.976 0.060 "GA(R)->PB" 1 880875861
5.977 0.060 "GA(R)->PB" 1 880875861
5.980 0.060 "GA(R)->PB" 1 880875861
5.980 0.060 "GA(R)->PB" 1 880875861
5.980 0.060 "GA(R)->PB" 1 880875861
5.980 0.060 "GA(R)->PB" 1 880875861
5.980 0.060 "GA(R)->PB" 1 880875861
5.981 0.060 "GA(R)->PB" 1 880875861
5.968 0.060 "GA(R)->PB" 1 880875861
5.971 0.060 "GA(R)->PB" 1 880875861
5.976 0.060 "GA(R)->PB" 1 880875861
5.978 0.060 "GA(R)->PB" 1 880875861
5.983 0.060 "GA(R)->PB" 1 880875861
5.985 0.060 "GA(R)->PB" 1 880875861
5.946 0.060 "GA(R)->PB" 1 880875861
5.951 0.060 "GA(R)->PB" 1 880875861
5.956 0.060 "GA(R)->PB" 1 880875861
5.956 0.060 "GA(R)->PB" 1 880875861
5.957 0.060 "GA(R)->PB" 1 880875861
5.958 0.060 "GA(R)->PB" 1 880875861
5.960 0.060 "GA(R)->PB" 1 880875861
5.960 0.060 "GA(R)->PB" 1 880875861
5.960 0.060 "GA(R)->PB" 1 880875861
5.960 0.060 "GA(R)->PB" 1 880875861
5.960 0.060 "GA(R)->PB" 1 880875861
5.959 0.060 "GA(R)->PB" 1 880875861
5.959 0.060 "GA(R)->PB" 1 880875861
5.960 0.060 "GA(R)->PB" 1 880875861
5.960 0.060 "GA(R)->PB" 1 880875861
5.960 0.060 "GA(R)->PB" 1 880875861
5.961 0.060 "GA(R)->PB" 1 880875861
5.957 0.060 "GA(R)->PB" 1 880875861
5.961 0.060 "GA(R)->PB" 1 880875861
5.961 0.060 "GA(R)->PB" 1 880875861
5.961 0.060 "GA(R)->PB" 1 880875861
5.961 0.060 "GA(R)->PB" 1 880875861
5.964 0.060 "GA(R)->PB" 1 880875861
5.959 0.060 "GA(R)->PB" 1 880875861
5.963 0.060 "GA(R)->PB" 1 880875861
5.959 0.060 "GA(R)->PB" 1 880875861
5.960 0.060 "GA(R)->PB" 1 880875861
5.960 0.060 "GA(R)->PB" 1 880875861
5.961 0.060 "GA(R)->PB" 1 880875861
5.949 0.060 "GA(R)->PB" 1 880875861
5.958 0.060 "GA(R)->PB" 1 880875861
5.961 0.060 "GA(R)->PB" 1 880875861
5.963 0.060 "GA(R)->PB" 1 880875861
5.966 0.060 "GA(R)->PB" 1 880875861
5.967 0.060 "GA(R)->PB" 1 880875861
5.969 0.060 "GA(R)->PB" 1 880875861
5.969 0.060 "GA(R)->PB" 1 880875861
5.969 0.060 "GA(R)->PB" 1 880875861
5.970 0.060 "GA(R)->PB" 1 880875861
5.949 0.060 "GA(R)->PB" 1 880875861
5.949 0.060 "GA(R)->PB" 1 880875861
5.957 0.060 "GA(R)->PB" 1 880875861
6.027 0.059 "GA(R)->PB" 1 880875861
6.027 0.059 "GA(R)->PB" 1 880875861
6.028 0.059 "GA(R)->PB" 1 880875861
6.028 0.059 "GA(R)->PB" 1 880875861
6.030 0.059 "GA(R)->PB" 1 880875861
5.953 0.060 "GA(R)->PB" 1 880875861
5.957 0.060 "GA(R)->PB" 1 880875861
5.961 0.060 "GA(R)->PB" 1 880875861
5.962 0.060 "GA(R)->PB" 1 880875861
5.962 0.060 "GA(R)->PB" 1 880875861
5.963 0.060 "GA(R)->PB" 1 880875861
5.963 0.060 "GA(R)->PB" 1 880875861
5.963 0.060 "GA(R)->PB" 1 880875861
5.963 0.060 "GA(R)->PB" 1 880875861
5.962 0.060 "GA(R)->PB" 1 880875861
5.963 0.060 "GA(R)->PB" 1 880875861
5.963 0.060 "GA(R)->PB" 1 880875861
5.968 0.060 "GA(R)->PB" 1 880875861
5.969 0.060 "GA(R)->PB" 1 880875861
5.966 0.060 "GA(R)->PB" 1 880875861
5.966 0.060 "GA(R)->PB" 1 880875861
5.966 0.060 "GA(R)->PB" 1 880875861
5.966 0.060 "GA(R)->PB" 1 880875861
5.967 0.060 "GA(R)->PB" 1 880875861
5.955 0.060 "GA(R)->PB" 1 880875861
5.958 0.060 "GA(R)->PB" 1 880875861
5.960 0.060 "GA(R)->PB" 1 880875861
5.960 0.060 "GA(R)->PB" 1 880875861
5.962 0.060 "GA(R)->PB" 1 880875861
5.963 0.060 "GA(R)->PB" 1 880875861
5.963 0.060 "GA(R)->PB" 1 880875861
5.963 0.060 "GA(R)->PB" 1 880875861
5.964 0.060 "GA(R)->PB" 1 880875861
5.978 0.060 "GA(R)->PB" 1 880875861
5.982 0.060 "GA(R)->PB" 1 880875861
5.986 0.060 "GA(R)->PB" 1 880875861
5.987 0.060 "GA(R)->PB" 1 880875861
5.997 0.060 "GA(R)->PB" 1 880875861
5.988 0.060 "GA(R)->PB" 1 880875861
5.988 0.060 "GA(R)->PB" 1 880875861
5.990 0.060 "GA(R)->PB" 1 880875861
5.991 0.060 "GA(R)->PB" 1 880875861
5.993 0.060 "GA(R)->PB" 1 880875861
6.046 0.058 "GA(R)->PB" 1 1324430237
6.052 0.058 "GA(R)->PB" 1 1324430237
6.056 0.058 "GA(R)->PB" 1 1324430237
6.058 0.058 "GA(R)->PB" 1 1324430237
6.058 0.058 "GA(R)->PB" 1 1324430237
6.059 0.058 "GA(R)->PB" 1 1324430237
6.187 0.057 "GA(R)->PB" 1 1324430237
6.187 0.057 "GA(R)->PB" 1 1324430237
6.188 0.057 "GA(R)->PB" 1 1324430237
6.188 0.057 "GA(R)->PB" 1 1324430237
6.107 0.058 "GA(R)->PB" 1 1324430237
6.115 0.058 "GA(R)->PB" 1 1324430237
6.130 0.058 "GA(R)->PB" 1 1324430237
6.132 0.058 "GA(R)->PB" 1 1324430237
6.134 0.058 "GA(R)->PB" 1 1324430237
6.137 0.058 "GA(R)->PB" 1 1324430237
6.138 0.058 "GA(R)->PB" 1 1324430237
6.141 0.058 "GA(R)->PB" 1 1324430237
6.142 0.058 "GA(R)->PB" 1 1324430237
6.144 0.058 "GA(R)->PB" 1 1324430237
6.145 0.058 "GA(R)->PB" 1 1324430237
6.146 0.058 "GA(R)->PB" 1 1324430237
6.147 0.058 "GA(R)->PB" 1 1324430237
6.123 0.058 "GA(R)->PB" 1 1324430237
6.126 0.058 "GA(R)->PB" 1 1324430237
6.129 0.058 "GA(R)->PB" 1 1324430237
6.131 0.058 "GA(R)->PB" 1 1324430237
6.132 0.058 "GA(R)->PB" 1 1324430237
6.133 0.058 "GA(R)->PB" 1 1324430237
6.133 0.058 "GA(R)->PB" 1 1324430237
6.133 0.058 "GA(R)->PB" 1 1324430237
6.133 0.058 "GA(R)->PB" 1 1324430237
6.135 0.058 "GA(R)->PB" 1 1324430237
6.149 0.058 "GA(R)->PB" 1 1324430237
6.169 0.057 "GA(R)->PB" 1 1324430237
6.173 0.057 "GA(R)->PB" 1 1324430237
6.174 0.057 "GA(R)->PB" 1 1324430237
6.196 0.057 "GA(R)->PB" 1 1324430237
6.206 0.057 "GA(R)->PB" 1 1324430237
6.211 0.057 "GA(R)->PB" 1 1324430237
6.211 0.057 "GA(R)->PB" 1 1324430237
6.211 0.057 "GA(R)->PB" 1 1324430237
6.211 0.057 "GA(R)->PB" 1 1324430237
6.213 0.057 "GA(R)->PB" 1 1324430237
6.216 0.057 "GA(R)->PB" 1 1324430237
6.216 0.057 "GA(R)->PB" 1 1324430237
6.216 0.057 "GA(R)->PB" 1 1324430237
6.216 0.057 "GA(R)->PB" 1 1324430237
6.216 0.057 "GA(R)->PB" 1 1324430237
6.217 0.057 "GA(R)->PB" 1 1324430237
6.203 0.057 "GA(R)->PB" 1 1324430237
6.207 0.057 "GA(R)->PB" 1 1324430237
6.212 0.057 "GA(R)->PB" 1 1324430237
6.214 0.057 "GA(R)->PB" 1 1324430237
6.219 0.057 "GA(R)->PB" 1 1324430237
6.221 0.057 "GA(R)->PB" 1 1324430237
6.181 0.057 "GA(R)->PB" 1 1324430237
6.187 0.057 "GA(R)->PB" 1 1324430237
6.191 0.057 "GA(R)->PB" 1 1324430237
6.192 0.057 "GA(R)->PB" 1 1324430237
6.193 0.057 "GA(R)->PB" 1 1324430237
6.193 0.057 "GA(R)->PB" 1 1324430237
6.195 0.057 "GA(R)->PB" 1 1324430237
6.195 0.057 "GA(R)->PB" 1 1324430237
6.196 0.057 "GA(R)->PB" 1 1324430237
6.196 0.057 "GA(R)->PB" 1 1324430237
6.196 0.057 "GA(R)->PB" 1 1324430237
6.194 0.057 "GA(R)->PB" 1 1324430237
6.194 0.057 "GA(R)->PB" 1 1324430237
6.195 0.057 "GA(R)->PB" 1 1324430237
6.196 0.057 "GA(R)->PB" 1 1324430237
6.196 0.057 "GA(R)->PB" 1 1324430237
6.196 0.057 "GA(R)->PB" 1 1324430237
6.193 0.057 "GA(R)->PB" 1 1324430237
6.197 0.057 "GA(R)->PB" 1 1324430237
6.197 0.057 "GA(R)->PB" 1 1324430237
6.197 0.057 "GA(R)->PB" 1 1324430237
6.197 0.057 "GA(R)->PB" 1 1324430237
6.199 0.057 "GA(R)->PB" 1 1324430237
6.194 0.057 "GA(R)->PB" 1 1324430237
6.198 0.057 "GA(R)->PB" 1 1324430237
6.195 0.057 "GA(R)->PB" 1 1324430237
6.195 0.057 "GA(R)->PB" 1 1324430237
6.196 0.057 "GA(R)->PB" 1 1324430237
6.196 0.057 "GA(R)->PB" 1 1324430237
6.184 0.057 "GA(R)->PB" 1 1324430237
6.194 0.057 "GA(R)->PB" 1 1324430237
6.197 0.057 "GA(R)->PB" 1 1324430237
6.199 0.057 "GA(R)->PB" 1 1324430237
6.202 0.057 "GA(R)->PB" 1 1324430237
6.203 0.057 "GA(R)->PB" 1 1324430237
6.205 0.057 "GA(R)->PB" 1 1324430237
6.205 0.057 "GA(R)->PB" 1 1324430237
6.205 0.057 "GA(R)->PB" 1 1324430237
6.206 0.057 "GA(R)->PB" 1 1324430237
6.185 0.057 "GA(R)->PB" 1 1324430237
6.185 0.057 "GA(R)->PB" 1 1324430237
6.193 0.057 "GA(R)->PB" 1 1324430237
6.262 0.057 "GA(R)->PB" 1 1324430237
6.262 0.057 "GA(R)->PB" 1 1324430237
6.263 0.057 "GA(R)->PB" 1 1324430237
6.263 0.057 "GA(R)->PB" 1 1324430237
6.265 0.057 "GA(R)->PB" 1 1324430237
6.189 0.057 "GA(R)->PB" 1 1324430237
6.192 0.057 "GA(R)->PB" 1 1324430237
6.197 0.057 "GA(R)->PB" 1 1324430237
6.198 0.057 "GA(R)->PB" 1 1324430237
6.198 0.057 "GA(R)->PB" 1 1324430237
6.198 0.057 "GA(R)->PB" 1 1324430237
6.198 0.057 "GA(R)->PB" 1 1324430237
6.198 0.057 "GA(R)->PB" 1 1324430237
6.199 0.057 "GA(R)->PB" 1 1324430237
6.198 0.057 "GA(R)->PB" 1 1324430237
6.198 0.057 "GA(R)->PB" 1 1324430237
6.198 0.057 "GA(R)->PB" 1 1324430237
6.204 0.057 "GA(R)->PB" 1 1324430237
6.204 0.057 "GA(R)->PB" 1 1324430237
6.201 0.057 "GA(R)->PB" 1 1324430237
6.202 0.057 "GA(R)->PB" 1 1324430237
6.202 0.057 "GA(R)->PB" 1 1324430237
6.202 0.057 "GA(R)->PB" 1 1324430237
6.203 0.057 "GA(R)->PB" 1 1324430237
6.191 0.057 "GA(R)->PB" 1 1324430237
6.193 0.057 "GA(R)->PB" 1 1324430237
6.195 0.057 "GA(R)->PB" 1 1324430237
6.195 0.057 "GA(R)->PB" 1 1324430237
6.197 0.057 "GA(R)->PB" 1 1324430237
6.199 0.057 "GA(R)->PB" 1 1324430237
6.199 0.057 "GA(R)->PB" 1 1324430237
6.199 0.057 "GA(R)->PB" 1 1324430237
6.199 0.057 "GA(R)->PB" 1 1324430237
6.214 0.057 "GA(R)->PB" 1 1324430237
6.218 0.057 "GA(R)->PB" 1 1324430237
6.222 0.057 "GA(R)->PB" 1 1324430237
6.222 0.057 "GA(R)->PB" 1 1324430237
6.232 0.057 "GA(R)->PB" 1 1324430237
6.224 0.057 "GA(R)->PB" 1 1324430237
6.224 0.057 "GA(R)->PB" 1 1324430237
6.225 0.057 "GA(R)->PB" 1 1324430237
6.227 0.057 "GA(R)->PB" 1 1324430237
6.229 0.057 "GA(R)->PB" 1 1324430237
6.008 0.059 "GA(R)->PB" 1 1313594496
6.013 0.059 "GA(R)->PB" 1 1313594496
6.018 0.059 "GA(R)->PB" 1 1313594496
6.020 0.059 "GA(R)->PB" 1 1313594496
6.020 0.059 "GA(R)->PB" 1 1313594496
6.021 0.059 "GA(R)->PB" 1 1313594496
6.149 0.058 "GA(R)->PB" 1 1313594496
6.149 0.058 "GA(R)->PB" 1 1313594496
6.150 0.058 "GA(R)->PB" 1 1313594496
6.150 0.058 "GA(R)->PB" 1 1313594496
6.069 0.058 "GA(R)->PB" 1 1313594496
6.077 0.058 "GA(R)->PB" 1 1313594496
6.091 0.058 "GA(R)->PB" 1 1313594496
6.094 0.058 "GA(R)->PB" 1 1313594496
6.096 0.058 "GA(R)->PB" 1 1313594496
6.099 0.058 "GA(R)->PB" 1 1313594496
6.100 0.058 "GA(R)->PB" 1 1313594496
6.102 0.058 "GA(R)->PB" 1 1313594496
6.104 0.058 "GA(R)->PB" 1 1313594496
6.105 0.058 "GA(R)->PB" 1 1313594496
6.107 0.058 "GA(R)->PB" 1 1313594496
6.108 0.058 "GA(R)->PB" 1 1313594496
6.108 0.058 "GA(R)->PB" 1 1313594496
6.084 0.058 "GA(R)->PB" 1 1313594496
6.088 0.058 "GA(R)->PB" 1 1313594496
6.090 0.058 "GA(R)->PB" 1 1313594496
6.093 0.058 "GA(R)->PB" 1 1313594496
6.094 0.058 "GA(R)->PB" 1 1313594496
6.095 0.058 "GA(R)->PB" 1 1313594496
6.094 0.058 "GA(R)->PB" 1 1313594496
6.094 0.058 "GA(R)->PB" 1 1313594496
6.094 0.058 "GA(R)->PB" 1 1313594496
6.096 0.058 "GA(R)->PB" 1 1313594496
6.110 0.058 "GA(R)->PB" 1 1313594496
6.132 0.058 "GA(R)->PB" 1 1313594496
6.136 0.058 "GA(R)->PB" 1 1313594496
6.136 0.058 "GA(R)->PB" 1 1313594496
6.157 0.058 "GA(R)->PB" 1 1313594496
6.168 0.058 "GA(R)->PB" 1 1313594496
6.172 0.057 "GA(R)->PB" 1 1313594496
6.172 0.057 "GA(R)->PB" 1 1313594496
6.172 0.057 "GA(R)->PB" 1 1313594496
6.173 0.057 "GA(R)->PB" 1 1313594496
6.174 0.057 "GA(R)->PB" 1 1313594496
6.177 0.057 "GA(R)->PB" 1 1313594496
6.177 0.057 "GA(R)->PB" 1 1313594496
6.177 0.057 "GA(R)->PB" 1 1313594496
6.177 0.057 "GA(R)->PB" 1 1313594496
6.178 0.057 "GA(R)->PB" 1 1313594496
6.178 0.057 "GA(R)->PB" 1 1313594496
6.165 0.058 "GA(R)->PB" 1 1313594496
6.168 0.058 "GA(R)->PB" 1 1313594496
6.173 0.057 "GA(R)->PB" 1 1313594496
6.175 0.057 "GA(R)->PB" 1 1313594496
6.180 0.057 "GA(R)->PB" 1 1313594496
6.182 0.057 "GA(R)->PB" 1 1313594496
6.143 0.058 "GA(R)->PB" 1 1313594496
6.149 0.058 "GA(R)->PB" 1 1313594496
6.153 0.058 "GA(R)->PB" 1 1313594496
6.154 0.058 "GA(R)->PB" 1 1313594496
6.154 0.058 "GA(R)->PB" 1 1313594496
6.155 0.058 "GA(R)->PB" 1 1313594496
6.157 0.058 "GA(R)->PB" 1 1313594496
6.157 0.058 "GA(R)->PB" 1 1313594496
6.158 0.058 "GA(R)->PB" 1 1313594496
6.158 0.058 "GA(R)->PB" 1 1313594496
6.157 0.058 "GA(R)->PB" 1 1313594496
6.156 0.058 "GA(R)->PB" 1 1313594496
6.156 0.058 "GA(R)->PB" 1 1313594496
6.157 0.058 "GA(R)->PB" 1 1313594496
6.157 0.058 "GA(R)->PB" 1 1313594496
6.158 0.058 "GA(R)->PB" 1 1313594496
6.158 0.058 "GA(R)->PB" 1 1313594496
6.155 0.058 "GA(R)->PB" 1 1313594496
6.158 0.058 "GA(R)->PB" 1 1313594496
6.158 0.058 "GA(R)->PB" 1 1313594496
6.159 0.058 "GA(R)->PB" 1 1313594496
6.158 0.058 "GA(R)->PB" 1 1313594496
6.161 0.058 "GA(R)->PB" 1 1313594496
6.156 0.058 "GA(R)->PB" 1 1313594496
6.160 0.058 "GA(R)->PB" 1 1313594496
6.157 0.058 "GA(R)->PB" 1 1313594496
6.157 0.058 "GA(R)->PB" 1 1313594496
6.158 0.058 "GA(R)->PB" 1 1313594496
6.158 0.058 "GA(R)->PB" 1 1313594496
6.146 0.058 "GA(R)->PB" 1 1313594496
6.156 0.058 "GA(R)->PB" 1 1313594496
6.159 0.058 "GA(R)->PB" 1 1313594496
6.160 0.058 "GA(R)->PB" 1 1313594496
6.163 0.058 "GA(R)->PB" 1 1313594496
6.165 0.058 "GA(R)->PB" 1 1313594496
6.166 0.058 "GA(R)->PB" 1 1313594496
6.166 0.058 "GA(R)->PB" 1 1313594496
6.166 0.058 "GA(R)->PB" 1 1313594496
6.167 0.058 "GA(R)->PB" 1 1313594496
6.147 0.058 "GA(R)->PB" 1 1313594496
6.147 0.058 "GA(R)->PB" 1 1313594496
6.155 0.058 "GA(R)->PB" 1 1313594496
6.224 0.057 "GA(R)->PB" 1 1313594496
6.224 0.057 "GA(R)->PB" 1 1313594496
6.225 0.057 "GA(R)->PB" 1 1313594496
6.225 0.057 "GA(R)->PB" 1 1313594496
6.227 0.057 "GA(R)->PB" 1 1313594496
6.150 0.058 "GA(R)->PB" 1 1313594496
6.154 0.058 "GA(R)->PB" 1 1313594496
6.158 0.058 "GA(R)->PB" 1 1313594496
6.160 0.058 "GA(R)->PB" 1 1313594496
6.160 0.058 "GA(R)->PB" 1 1313594496
6.160 0.058 "GA(R)->PB" 1 1313594496
6.160 0.058 "GA(R)->PB" 1 1313594496
6.160 0.058 "GA(R)->PB" 1 1313594496
6.160 0.058 "GA(R)->PB" 1 1313594496
6.159 0.058 "GA(R)->PB" 1 1313594496
6.160 0.058 "GA(R)->PB" 1 1313594496
6.160 0.058 "GA(R)->PB" 1 1313594496
6.166 0.058 "GA(R)->PB" 1 1313594496
6.166 0.058 "GA(R)->PB" 1 1313594496
6.163 0.058 "GA(R)->PB" 1 1313594496
6.164 0.058 "GA(R)->PB" 1 1313594496
6.164 0.058 "GA(R)->PB" 1 1313594496
6.164 0.058 "GA(R)->PB" 1 1313594496
6.165 0.058 "GA(R)->PB" 1 1313594496
6.152 0.058 "GA(R)->PB" 1 1313594496
6.155 0.058 "GA(R)->PB" 1 1313594496
6.157 0.058 "GA(R)->PB" 1 1313594496
6.157 0.058 "GA(R)->PB" 1 1313594496
6.159 0.058 "GA(R)->PB" 1 1313594496
6.160 0.058 "GA(R)->PB" 1 1313594496
6.161 0.058 "GA(R)->PB" 1 1313594496
6.161 0.058 "GA(R)->PB" 1 1313594496
6.161 0.058 "GA(R)->PB" 1 1313594496
6.176 0.057 "GA(R)->PB" 1 1313594496
6.179 0.057 "GA(R)->PB" 1 1313594496
6.183 0.057 "GA(R)->PB" 1 1313594496
6.184 0.057 "GA(R)->PB" 1 1313594496
6.194 0.057 "GA(R)->PB" 1 1313594496
6.185 0.057 "GA(R)->PB" 1 1313594496
6.186 0.057 "GA(R)->PB" 1 1313594496
6.187 0.057 "GA(R)->PB" 1 1313594496
6.188 0.057 "GA(R)->PB" 1 1313594496
6.190 0.057 "GA(R)->PB" 1 1313594496
5.822 0.060 "GA(R)->PB" 1 1313594496
5.828 0.060 "GA(R)->PB" 1 1313594496
5.832 0.060 "GA(R)->PB" 1 1313594496
5.834 0.060 "GA(R)->PB" 1 1313594496
5.834 0.060 "GA(R)->PB" 1 1313594496
5.835 0.060 "GA(R)->PB" 1 1313594496
5.963 0.059 "GA(R)->PB" 1 1313594496
5.963 0.059 "GA(R)->PB" 1 1313594496
5.964 0.059 "GA(R)->PB" 1 1313594496
5.964 0.059 "GA(R)->PB" 1 1313594496
5.883 0.060 "GA(R)->PB" 1 1313594496
5.891 0.060 "GA(R)->PB" 1 1313594496
5.905 0.060 "GA(R)->PB" 1 1313594496
5.908 0.060 "GA(R)->PB" 1 1313594496
5.910 0.060 "GA(R)->PB" 1 1313594496
5.913 0.060 "GA(R)->PB" 1 1313594496
5.914 0.060 "GA(R)->PB" 1 1313594496
5.916 0.060 "GA(R)->PB" 1 1313594496
5.918 0.060 "GA(R)->PB" 1 1313594496
5.920 0.060 "GA(R)->PB" 1 1313594496
5.921 0.060 "GA(R)->PB" 1 1313594496
5.922 0.060 "GA(R)->PB" 1 1313594496
5.922 0.060 "GA(R)->PB" 1 1313594496
5.899 0.060 "GA(R)->PB" 1 1313594496
5.902 0.060 "GA(R)->PB" 1 1313594496
5.904 0.060 "GA(R)->PB" 1 1313594496
5.907 0.060 "GA(R)->PB" 1 1313594496
5.908 0.060 "GA(R)->PB" 1 1313594496
5.909 0.060 "GA(R)->PB" 1 1313594496
5.908 0.060 "GA(R)->PB" 1 1313594496
5.909 0.060 "GA(R)->PB" 1 1313594496
5.909 0.060 "GA(R)->PB" 1 1313594496
5.910 0.060 "GA(R)->PB" 1 1313594496
5.924 0.060 "GA(R)->PB" 1 1313594496
5.946 0.059 "GA(R)->PB" 1 1313594496
5.949 0.059 "GA(R)->PB" 1 1313594496
5.950 0.059 "GA(R)->PB" 1 1313594496
5.971 0.059 "GA(R)->PB" 1 1313594496
5.982 0.059 "GA(R)->PB" 1 1313594496
5.986 0.059 "GA(R)->PB" 1 1313594496
5.986 0.059 "GA(R)->PB" 1 1313594496
5.986 0.059 "GA(R)->PB" 1 1313594496
5.987 0.059 "GA(R)->PB" 1 1313594496
5.988 0.059 "GA(R)->PB" 1 1313594496
5.991 0.059 "GA(R)->PB" 1 1313594496
5.992 0.059 "GA(R)->PB" 1 1313594496
5.992 0.059 "GA(R)->PB" 1 1313594496
5.992 0.059 "GA(R)->PB" 1 1313594496
5.992 0.059 "GA(R)->PB" 1 1313594496
5.992 0.059 "GA(R)->PB" 1 1313594496
5.979 0.059 "GA(R)->PB" 1 1313594496
5.982 0.059 "GA(R)->PB" 1 1313594496
5.987 0.059 "GA(R)->PB" 1 1313594496
5.989 0.059 "GA(R)->PB" 1 1313594496
5.995 0.059 "GA(R)->PB" 1 1313594496
5.997 0.059 "GA(R)->PB" 1 1313594496
5.957 0.059 "GA(R)->PB" 1 1313594496
5.963 0.059 "GA(R)->PB" 1 1313594496
5.967 0.059 "GA(R)->PB" 1 1313594496
5.968 0.059 "GA(R)->PB" 1 1313594496
5.968 0.059 "GA(R)->PB" 1 1313594496
5.969 0.059 "GA(R)->PB" 1 1313594496
5.971 0.059 "GA(R)->PB" 1 1313594496
5.971 0.059 "GA(R)->PB" 1 1313594496
5.972 0.059 "GA(R)->PB" 1 1313594496
5.971 0.059 "GA(R)->PB" 1 1313594496
5.971 0.059 "GA(R)->PB" 1 1313594496
5.970 0.059 "GA(R)->PB" 1 1313594496
5.970 0.059 "GA(R)->PB" 1 1313594496
5.971 0.059 "GA(R)->PB" 1 1313594496
5.971 0.059 "GA(R)->PB" 1 1313594496
5.971 0.059 "GA(R)->PB" 1 1313594496
5.972 0.059 "GA(R)->PB" 1 1313594496
5.969 0.059 "GA(R)->PB" 1 1313594496
5.972 0.059 "GA(R)->PB" 1 1313594496
5.972 0.059 "GA(R)->PB" 1 1313594496
5.972 0.059 "GA(R)->PB" 1 1313594496
5.972 0.059 "GA(R)->PB" 1 1313594496
5.975 0.059 "GA(R)->PB" 1 1313594496
5.970 0.059 "GA(R)->PB" 1 1313594496
5.974 0.059 "GA(R)->PB" 1 1313594496
5.970 0.059 "GA(R)->PB" 1 1313594496
5.971 0.059 "GA(R)->PB" 1 1313594496
5.971 0.059 "GA(R)->PB" 1 1313594496
5.972 0.059 "GA(R)->PB" 1 1313594496
5.960 0.059 "GA(R)->PB" 1 1313594496
5.970 0.059 "GA(R)->PB" 1 1313594496
5.972 0.059 "GA(R)->PB" 1 1313594496
5.974 0.059 "GA(R)->PB" 1 1313594496
5.977 0.059 "GA(R)->PB" 1 1313594496
5.979 0.059 "GA(R)->PB" 1 1313594496
5.980 0.059 "GA(R)->PB" 1 1313594496
5.980 0.059 "GA(R)->PB" 1 1313594496
5.980 0.059 "GA(R)->PB" 1 1313594496
5.981 0.059 "GA(R)->PB" 1 1313594496
5.961 0.059 "GA(R)->PB" 1 1313594496
5.961 0.059 "GA(R)->PB" 1 1313594496
5.969 0.059 "GA(R)->PB" 1 1313594496
6.038 0.059 "GA(R)->PB" 1 1313594496
6.038 0.059 "GA(R)->PB" 1 1313594496
6.039 0.059 "GA(R)->PB" 1 1313594496
6.039 0.059 "GA(R)->PB" 1 1313594496
6.041 0.059 "GA(R)->PB" 1 1313594496
5.964 0.059 "GA(R)->PB" 1 1313594496
5.968 0.059 "GA(R)->PB" 1 1313594496
5.972 0.059 "GA(R)->PB" 1 1313594496
5.973 0.059 "GA(R)->PB" 1 1313594496
5.974 0.059 "GA(R)->PB" 1 1313594496
5.974 0.059 "GA(R)->PB" 1 1313594496
5.974 0.059 "GA(R)->PB" 1 1313594496
5.974 0.059 "GA(R)->PB" 1 1313594496
5.974 0.059 "GA(R)->PB" 1 1313594496
5.973 0.059 "GA(R)->PB" 1 1313594496
5.974 0.059 "GA(R)->PB" 1 1313594496
5.974 0.059 "GA(R)->PB" 1 1313594496
5.979 0.059 "GA(R)->PB" 1 1313594496
5.980 0.059 "GA(R)->PB" 1 1313594496
5.977 0.059 "GA(R)->PB" 1 1313594496
5.977 0.059 "GA(R)->PB" 1 1313594496
5.978 0.059 "GA(R)->PB" 1 1313594496
5.978 0.059 "GA(R)->PB" 1 1313594496
5.978 0.059 "GA(R)->PB" 1 1313594496
5.966 0.059 "GA(R)->PB" 1 1313594496
5.969 0.059 "GA(R)->PB" 1 1313594496
5.971 0.059 "GA(R)->PB" 1 1313594496
5.971 0.059 "GA(R)->PB" 1 1313594496
5.973 0.059 "GA(R)->PB" 1 1313594496
5.974 0.059 "GA(R)->PB" 1 1313594496
5.974 0.059 "GA(R)->PB" 1 1313594496
5.974 0.059 "GA(R)->PB" 1 1313594496
5.975 0.059 "GA(R)->PB" 1 1313594496
5.990 0.059 "GA(R)->PB" 1 1313594496
5.993 0.059 "GA(R)->PB" 1 1313594496
5.997 0.059 "GA(R)->PB" 1 1313594496
5.998 0.059 "GA(R)->PB" 1 1313594496
6.008 0.059 "GA(R)->PB" 1 1313594496
5.999 0.059 "GA(R)->PB" 1 1313594496
6.000 0.059 "GA(R)->PB" 1 1313594496
6.001 0.059 "GA(R)->PB" 1 1313594496
6.002 0.059 "GA(R)->PB" 1 1313594496
6.004 0.059 "GA(R)->PB" 1 1313594496
5.983 0.059 "GA(R)->PB" 1 5812983734
5.989 0.059 "GA(R)->PB" 1 5812983734
5.994 0.059 "GA(R)->PB" 1 5812983734
5.995 0.059 "GA(R)->PB" 1 5812983734
5.996 0.059 "GA(R)->PB" 1 5812983734
5.997 0.059 "GA(R)->PB" 1 5812983734
6.125 0.058 "GA(R)->PB" 1 5812983734
6.125 0.058 "GA(R)->PB" 1 5812983734
6.126 0.058 "GA(R)->PB" 1 5812983734
6.126 0.058 "GA(R)->PB" 1 5812983734
6.044 0.059 "GA(R)->PB" 1 5812983734
6.052 0.059 "GA(R)->PB" 1 5812983734
6.066 0.059 "GA(R)->PB" 1 5812983734
6.069 0.059 "GA(R)->PB" 1 5812983734
6.071 0.059 "GA(R)->PB" 1 5812983734
6.074 0.059 "GA(R)->PB" 1 5812983734
6.075 0.059 "GA(R)->PB" 1 5812983734
6.077 0.059 "GA(R)->PB" 1 5812983734
6.079 0.059 "GA(R)->PB" 1 5812983734
6.081 0.059 "GA(R)->PB" 1 5812983734
6.082 0.059 "GA(R)->PB" 1 5812983734
6.083 0.059 "GA(R)->PB" 1 5812983734
6.083 0.059 "GA(R)->PB" 1 5812983734
6.060 0.059 "GA(R)->PB" 1 5812983734
6.063 0.059 "GA(R)->PB" 1 5812983734
6.065 0.059 "GA(R)->PB" 1 5812983734
6.068 0.059 "GA(R)->PB" 1 5812983734
6.069 0.059 "GA(R)->PB" 1 5812983734
6.070 0.059 "GA(R)->PB" 1 5812983734
6.070 0.059 "GA(R)->PB" 1 5812983734
6.070 0.059 "GA(R)->PB" 1 5812983734
6.070 0.059 "GA(R)->PB" 1 5812983734
6.072 0.059 "GA(R)->PB" 1 5812983734
6.086 0.059 "GA(R)->PB" 1 5812983734
6.107 0.058 "GA(R)->PB" 1 5812983734
6.111 0.058 "GA(R)->PB" 1 5812983734
6.111 0.058 "GA(R)->PB" 1 5812983734
6.133 0.058 "GA(R)->PB" 1 5812983734
6.144 0.058 "GA(R)->PB" 1 5812983734
6.148 0.058 "GA(R)->PB" 1 5812983734
6.148 0.058 "GA(R)->PB" 1 5812983734
6.148 0.058 "GA(R)->PB" 1 5812983734
6.149 0.058 "GA(R)->PB" 1 5812983734
6.150 0.058 "GA(R)->PB" 1 5812983734
6.153 0.058 "GA(R)->PB" 1 5812983734
6.153 0.058 "GA(R)->PB" 1 5812983734
6.153 0.058 "GA(R)->PB" 1 5812983734
6.153 0.058 "GA(R)->PB" 1 5812983734
6.153 0.058 "GA(R)->PB" 1 5812983734
6.154 0.058 "GA(R)->PB" 1 5812983734
6.141 0.058 "GA(R)->PB" 1 5812983734
6.144 0.058 "GA(R)->PB" 1 5812983734
6.149 0.058 "GA(R)->PB" 1 5812983734
6.151 0.058 "GA(R)->PB" 1 5812983734
6.156 0.058 "GA(R)->PB" 1 5812983734
6.158 0.058 "GA(R)->PB" 1 5812983734
6.119 0.058 "GA(R)->PB" 1 5812983734
6.124 0.058 "GA(R)->PB" 1 5812983734
6.129 0.058 "GA(R)->PB" 1 5812983734
6.129 0.058 "GA(R)->PB" 1 5812983734
6.130 0.058 "GA(R)->PB" 1 5812983734
6.130 0.058 "GA(R)->PB" 1 5812983734
6.132 0.058 "GA(R)->PB" 1 5812983734
6.133 0.058 "GA(R)->PB" 1 5812983734
6.133 0.058 "GA(R)->PB" 1 5812983734
6.133 0.058 "GA(R)->PB" 1 5812983734
6.133 0.058 "GA(R)->PB" 1 5812983734
6.132 0.058 "GA(R)->PB" 1 5812983734
6.132 0.058 "GA(R)->PB" 1 5812983734
6.133 0.058 "GA(R)->PB" 1 5812983734
6.133 0.058 "GA(R)->PB" 1 5812983734
6.133 0.058 "GA(R)->PB" 1 5812983734
6.134 0.058 "GA(R)->PB" 1 5812983734
6.130 0.058 "GA(R)->PB" 1 5812983734
6.134 0.058 "GA(R)->PB" 1 5812983734
6.134 0.058 "GA(R)->PB" 1 5812983734
6.134 0.058 "GA(R)->PB" 1 5812983734
6.134 0.058 "GA(R)->PB" 1 5812983734
6.137 0.058 "GA(R)->PB" 1 5812983734
6.132 0.058 "GA(R)->PB" 1 5812983734
6.136 0.058 "GA(R)->PB" 1 5812983734
6.132 0.058 "GA(R)->PB" 1 5812983734
6.133 0.058 "GA(R)->PB" 1 5812983734
6.133 0.058 "GA(R)->PB" 1 5812983734
6.134 0.058 "GA(R)->PB" 1 5812983734
6.122 0.058 "GA(R)->PB" 1 5812983734
6.131 0.058 "GA(R)->PB" 1 5812983734
6.134 0.058 "GA(R)->PB" 1 5812983734
6.136 0.058 "GA(R)->PB" 1 5812983734
6.139 0.058 "GA(R)->PB" 1 5812983734
6.140 0.058 "GA(R)->PB" 1 5812983734
6.142 0.058 "GA(R)->PB" 1 5812983734
6.142 0.058 "GA(R)->PB" 1 5812983734
6.142 0.058 "GA(R)->PB" 1 5812983734
6.143 0.058 "GA(R)->PB" 1 5812983734
6.122 0.058 "GA(R)->PB" 1 5812983734
6.122 0.058 "GA(R)->PB" 1 5812983734
6.130 0.058 "GA(R)->PB" 1 5812983734
6.200 0.058 "GA(R)->PB" 1 5812983734
6.200 0.058 "GA(R)->PB" 1 5812983734
6.200 0.058 "GA(R)->PB" 1 5812983734
6.201 0.058 "GA(R)->PB" 1 5812983734
6.203 0.058 "GA(R)->PB" 1 5812983734
6.126 0.058 "GA(R)->PB" 1 5812983734
6.130 0.058 "GA(R)->PB" 1 5812983734
6.134 0.058 "GA(R)->PB" 1 5812983734
6.135 0.058 "GA(R)->PB" 1 5812983734
6.135 0.058 "GA(R)->PB" 1 5812983734
6.136 0.058 "GA(R)->PB" 1 5812983734
6.136 0.058 "GA(R)->PB" 1 5812983734
6.136 0.058 "GA(R)->PB" 1 5812983734
6.136 0.058 "GA(R)->PB" 1 5812983734
6.135 0.058 "GA(R)->PB" 1 5812983734
6.136 0.058 "GA(R)->PB" 1 5812983734
6.136 0.058 "GA(R)->PB" 1 5812983734
6.141 0.058 "GA(R)->PB" 1 5812983734
6.142 0.058 "GA(R)->PB" 1 5812983734
6.139 0.058 "GA(R)->PB" 1 5812983734
6.139 0.058 "GA(R)->PB" 1 5812983734
6.139 0.058 "GA(R)->PB" 1 5812983734
6.139 0.058 "GA(R)->PB" 1 5812983734
6.140 0.058 "GA(R)->PB" 1 5812983734
6.128 0.058 "GA(R)->PB" 1 5812983734
6.131 0.058 "GA(R)->PB" 1 5812983734
6.133 0.058 "GA(R)->PB" 1 5812983734
6.133 0.058 "GA(R)->PB" 1 5812983734
6.135 0.058 "GA(R)->PB" 1 5812983734
6.136 0.058 "GA(R)->PB" 1 5812983734
6.136 0.058 "GA(R)->PB" 1 5812983734
6.136 0.058 "GA(R)->PB" 1 5812983734
6.137 0.058 "GA(R)->PB" 1 5812983734
6.151 0.058 "GA(R)->PB" 1 5812983734
6.155 0.058 "GA(R)->PB" 1 5812983734
6.159 0.058 "GA(R)->PB" 1 5812983734
6.159 0.058 "GA(R)->PB" 1 5812983734
6.169 0.058 "GA(R)->PB" 1 5812983734
6.161 0.058 "GA(R)->PB" 1 5812983734
6.161 0.058 "GA(R)->PB" 1 5812983734
6.162 0.058 "GA(R)->PB" 1 5812983734
6.164 0.058 "GA(R)->PB" 1 5812983734
6.166 0.058 "GA(R)->PB" 1 5812983734
5.991 0.059 "GA(R)->PB" 1 1313594496
5.997 0.059 "GA(R)->PB" 1 1313594496
6.002 0.059 "GA(R)->PB" 1 1313594496
6.003 0.059 "GA(R)->PB" 1 1313594496
6.004 0.059 "GA(R)->PB" 1 1313594496
6.005 0.059 "GA(R)->PB" 1 1313594496
6.133 0.058 "GA(R)->PB" 1 1313594496
6.133 0.058 "GA(R)->PB" 1 1313594496
6.134 0.058 "GA(R)->PB" 1 1313594496
6.134 0.058 "GA(R)->PB" 1 1313594496
6.053 0.058 "GA(R)->PB" 1 1313594496
6.061 0.058 "GA(R)->PB" 1 1313594496
6.075 0.058 "GA(R)->PB" 1 1313594496
6.077 0.058 "GA(R)->PB" 1 1313594496
6.079 0.058 "GA(R)->PB" 1 1313594496
6.082 0.058 "GA(R)->PB" 1 1313594496
6.083 0.058 "GA(R)->PB" 1 1313594496
6.086 0.058 "GA(R)->PB" 1 1313594496
6.087 0.058 "GA(R)->PB" 1 1313594496
6.089 0.058 "GA(R)->PB" 1 1313594496
6.090 0.058 "GA(R)->PB" 1 1313594496
6.091 0.058 "GA(R)->PB" 1 1313594496
6.092 0.058 "GA(R)->PB" 1 1313594496
6.068 0.058 "GA(R)->PB" 1 1313594496
6.071 0.058 "GA(R)->PB" 1 1313594496
6.074 0.058 "GA(R)->PB" 1 1313594496
6.076 0.058 "GA(R)->PB" 1 1313594496
6.077 0.058 "GA(R)->PB" 1 1313594496
6.078 0.058 "GA(R)->PB" 1 1313594496
6.078 0.058 "GA(R)->PB" 1 1313594496
6.078 0.058 "GA(R)->PB" 1 1313594496
6.078 0.058 "GA(R)->PB" 1 1313594496
6.080 0.058 "GA(R)->PB" 1 1313594496
6.094 0.058 "GA(R)->PB" 1 1313594496
6.115 0.058 "GA(R)->PB" 1 1313594496
6.119 0.058 "GA(R)->PB" 1 1313594496
6.120 0.058 "GA(R)->PB" 1 1313594496
6.141 0.058 "GA(R)->PB" 1 1313594496
6.152 0.058 "GA(R)->PB" 1 1313594496
6.156 0.058 "GA(R)->PB" 1 1313594496
6.156 0.058 "GA(R)->PB" 1 1313594496
6.156 0.058 "GA(R)->PB" 1 1313594496
6.157 0.058 "GA(R)->PB" 1 1313594496
6.158 0.058 "GA(R)->PB" 1 1313594496
6.161 0.058 "GA(R)->PB" 1 1313594496
6.161 0.058 "GA(R)->PB" 1 1313594496
6.161 0.058 "GA(R)->PB" 1 1313594496
6.161 0.058 "GA(R)->PB" 1 1313594496
6.162 0.058 "GA(R)->PB" 1 1313594496
6.162 0.058 "GA(R)->PB" 1 1313594496
6.149 0.058 "GA(R)->PB" 1 1313594496
6.152 0.058 "GA(R)->PB" 1 1313594496
6.157 0.058 "GA(R)->PB" 1 1313594496
6.159 0.058 "GA(R)->PB" 1 1313594496
6.164 0.058 "GA(R)->PB" 1 1313594496
6.166 0.058 "GA(R)->PB" 1 1313594496
6.127 0.058 "GA(R)->PB" 1 1313594496
6.132 0.058 "GA(R)->PB" 1 1313594496
6.137 0.058 "GA(R)->PB" 1 1313594496
6.138 0.058 "GA(R)->PB" 1 1313594496
6.138 0.058 "GA(R)->PB" 1 1313594496
6.139 0.058 "GA(R)->PB" 1 1313594496
6.141 0.058 "GA(R)->PB" 1 1313594496
6.141 0.058 "GA(R)->PB" 1 1313594496
6.142 0.058 "GA(R)->PB" 1 1313594496
6.141 0.058 "GA(R)->PB" 1 1313594496
6.141 0.058 "GA(R)->PB" 1 1313594496
6.140 0.058 "GA(R)->PB" 1 1313594496
6.140 0.058 "GA(R)->PB" 1 1313594496
6.141 0.058 "GA(R)->PB" 1 1313594496
6.141 0.058 "GA(R)->PB" 1 1313594496
6.141 0.058 "GA(R)->PB" 1 1313594496
6.142 0.058 "GA(R)->PB" 1 1313594496
6.139 0.058 "GA(R)->PB" 1 1313594496
6.142 0.058 "GA(R)->PB" 1 1313594496
6.142 0.058 "GA(R)->PB" 1 1313594496
6.143 0.058 "GA(R)->PB" 1 1313594496
6.142 0.058 "GA(R)->PB" 1 1313594496
6.145 0.058 "GA(R)->PB" 1 1313594496
6.140 0.058 "GA(R)->PB" 1 1313594496
6.144 0.058 "GA(R)->PB" 1 1313594496
6.140 0.058 "GA(R)->PB" 1 1313594496
6.141 0.058 "GA(R)->PB" 1 1313594496
6.141 0.058 "GA(R)->PB" 1 1313594496
6.142 0.058 "GA(R)->PB" 1 1313594496
6.130 0.058 "GA(R)->PB" 1 1313594496
6.140 0.058 "GA(R)->PB" 1 1313594496
6.142 0.058 "GA(R)->PB" 1 1313594496
6.144 0.058 "GA(R)->PB" 1 1313594496
6.147 0.058 "GA(R)->PB" 1 1313594496
6.149 0.058 "GA(R)->PB" 1 1313594496
6.150 0.058 "GA(R)->PB" 1 1313594496
6.150 0.058 "GA(R)->PB" 1 1313594496
6.150 0.058 "GA(R)->PB" 1 1313594496
6.151 0.058 "GA(R)->PB" 1 1313594496
6.130 0.058 "GA(R)->PB" 1 1313594496
6.130 0.058 "GA(R)->PB" 1 1313594496
6.138 0.058 "GA(R)->PB" 1 1313594496
6.208 0.057 "GA(R)->PB" 1 1313594496
6.208 0.057 "GA(R)->PB" 1 1313594496
6.209 0.057 "GA(R)->PB" 1 1313594496
6.209 0.057 "GA(R)->PB" 1 1313594496
6.211 0.057 "GA(R)->PB" 1 1313594496
6.134 0.058 "GA(R)->PB" 1 1313594496
6.138 0.058 "GA(R)->PB" 1 1313594496
6.142 0.058 "GA(R)->PB" 1 1313594496
6.143 0.058 "GA(R)->PB" 1 1313594496
6.144 0.058 "GA(R)->PB" 1 1313594496
6.144 0.058 "GA(R)->PB" 1 1313594496
6.144 0.058 "GA(R)->PB" 1 1313594496
6.144 0.058 "GA(R)->PB" 1 1313594496
6.144 0.058 "GA(R)->PB" 1 1313594496
6.143 0.058 "GA(R)->PB" 1 1313594496
6.144 0.058 "GA(R)->PB" 1 1313594496
6.144 0.058 "GA(R)->PB" 1 1313594496
6.149 0.058 "GA(R)->PB" 1 1313594496
6.150 0.058 "GA(R)->PB" 1 1313594496
6.147 0.058 "GA(R)->PB" 1 1313594496
6.148 0.058 "GA(R)->PB" 1 1313594496
6.148 0.058 "GA(R)->PB" 1 1313594496
6.148 0.058 "GA(R)->PB" 1 1313594496
6.148 0.058 "GA(R)->PB" 1 1313594496
6.136 0.058 "GA(R)->PB" 1 1313594496
6.139 0.058 "GA(R)->PB" 1 1313594496
6.141 0.058 "GA(R)->PB" 1 1313594496
6.141 0.058 "GA(R)->PB" 1 1313594496
6.143 0.058 "GA(R)->PB" 1 1313594496
6.144 0.058 "GA(R)->PB" 1 1313594496
6.144 0.058 "GA(R)->PB" 1 1313594496
6.144 0.058 "GA(R)->PB" 1 1313594496
6.145 0.058 "GA(R)->PB" 1 1313594496
6.160 0.058 "GA(R)->PB" 1 1313594496
6.163 0.058 "GA(R)->PB" 1 1313594496
6.167 0.058 "GA(R)->PB" 1 1313594496
6.168 0.058 "GA(R)->PB" 1 1313594496
6.177 0.058 "GA(R)->PB" 1 1313594496
6.169 0.058 "GA(R)->PB" 1 1313594496
6.169 0.058 "GA(R)->PB" 1 1313594496
6.170 0.058 "GA(R)->PB" 1 1313594496
6.172 0.058 "GA(R)->PB" 1 1313594496
6.174 0.058 "GA(R)->PB" 1 1313594496
5.986 0.059 "GA(R)->PB" 1 5812983734
5.991 0.059 "GA(R)->PB" 1 5812983734
5.996 0.059 "GA(R)->PB" 1 5812983734
5.998 0.059 "GA(R)->PB" 1 5812983734
5.998 0.059 "GA(R)->PB" 1 5812983734
5.999 0.058 "GA(R)->PB" 1 5812983734
6.128 0.058 "GA(R)->PB" 1 5812983734
6.128 0.058 "GA(R)->PB" 1 5812983734
6.128 0.058 "GA(R)->PB" 1 5812983734
6.129 0.058 "GA(R)->PB" 1 5812983734
6.047 0.058 "GA(R)->PB" 1 5812983734
6.055 0.058 "GA(R)->PB" 1 5812983734
6.069 0.058 "GA(R)->PB" 1 5812983734
6.072 0.058 "GA(R)->PB" 1 5812983734
6.074 0.058 "GA(R)->PB" 1 5812983734
6.077 0.058 "GA(R)->PB" 1 5812983734
6.078 0.058 "GA(R)->PB" 1 5812983734
6.080 0.058 "GA(R)->PB" 1 5812983734
6.082 0.058 "GA(R)->PB" 1 5812983734
6.083 0.058 "GA(R)->PB" 1 5812983734
6.085 0.058 "GA(R)->PB" 1 5812983734
6.086 0.058 "GA(R)->PB" 1 5812983734
6.086 0.058 "GA(R)->PB" 1 5812983734
6.063 0.058 "GA(R)->PB" 1 5812983734
6.066 0.058 "GA(R)->PB" 1 5812983734
6.068 0.058 "GA(R)->PB" 1 5812983734
6.071 0.058 "GA(R)->PB" 1 5812983734
6.072 0.058 "GA(R)->PB" 1 5812983734
6.073 0.058 "GA(R)->PB" 1 5812983734
6.072 0.058 "GA(R)->PB" 1 5812983734
6.073 0.058 "GA(R)->PB" 1 5812983734
6.073 0.058 "GA(R)->PB" 1 5812983734
6.074 0.058 "GA(R)->PB" 1 5812983734
6.088 0.058 "GA(R)->PB" 1 5812983734
6.110 0.058 "GA(R)->PB" 1 5812983734
6.114 0.058 "GA(R)->PB" 1 5812983734
6.114 0.058 "GA(R)->PB" 1 5812983734
6.136 0.058 "GA(R)->PB" 1 5812983734
6.146 0.058 "GA(R)->PB" 1 5812983734
6.151 0.057 "GA(R)->PB" 1 5812983734
6.151 0.057 "GA(R)->PB" 1 5812983734
6.151 0.057 "GA(R)->PB" 1 5812983734
6.151 0.057 "GA(R)->PB" 1 5812983734
6.153 0.057 "GA(R)->PB" 1 5812983734
6.156 0.057 "GA(R)->PB" 1 5812983734
6.156 0.057 "GA(R)->PB" 1 5812983734
6.156 0.057 "GA(R)->PB" 1 5812983734
6.156 0.057 "GA(R)->PB" 1 5812983734
6.156 0.057 "GA(R)->PB" 1 5812983734
6.157 0.057 "GA(R)->PB" 1 5812983734
6.144 0.058 "GA(R)->PB" 1 5812983734
6.147 0.058 "GA(R)->PB" 1 5812983734
6.152 0.057 "GA(R)->PB" 1 5812983734
6.154 0.057 "GA(R)->PB" 1 5812983734
6.159 0.057 "GA(R)->PB" 1 5812983734
6.161 0.057 "GA(R)->PB" 1 5812983734
6.122 0.058 "GA(R)->PB" 1 5812983734
6.127 0.058 "GA(R)->PB" 1 5812983734
6.131 0.058 "GA(R)->PB" 1 5812983734
6.132 0.058 "GA(R)->PB" 1 5812983734
6.133 0.058 "GA(R)->PB" 1 5812983734
6.133 0.058 "GA(R)->PB" 1 5812983734
6.135 0.058 "GA(R)->PB" 1 5812983734
6.136 0.058 "GA(R)->PB" 1 5812983734
6.136 0.058 "GA(R)->PB" 1 5812983734
6.136 0.058 "GA(R)->PB" 1 5812983734
6.136 0.058 "GA(R)->PB" 1 5812983734
6.135 0.058 "GA(R)->PB" 1 5812983734
6.135 0.058 "GA(R)->PB" 1 5812983734
6.136 0.058 "GA(R)->PB" 1 5812983734
6.136 0.058 "GA(R)->PB" 1 5812983734
6.136 0.058 "GA(R)->PB" 1 5812983734
6.137 0.058 "GA(R)->PB" 1 5812983734
6.133 0.058 "GA(R)->PB" 1 5812983734
6.137 0.058 "GA(R)->PB" 1 5812983734
6.137 0.058 "GA(R)->PB" 1 5812983734
6.137 0.058 "GA(R)->PB" 1 5812983734
6.137 0.058 "GA(R)->PB" 1 5812983734
6.140 0.058 "GA(R)->PB" 1 5812983734
6.135 0.058 "GA(R)->PB" 1 5812983734
6.139 0.058 "GA(R)->PB" 1 5812983734
6.135 0.058 "GA(R)->PB" 1 5812983734
6.136 0.058 "GA(R)->PB" 1 5812983734
6.136 0.058 "GA(R)->PB" 1 5812983734
6.136 0.058 "GA(R)->PB" 1 5812983734
6.124 0.058 "GA(R)->PB" 1 5812983734
6.134 0.058 "GA(R)->PB" 1 5812983734
6.137 0.058 "GA(R)->PB" 1 5812983734
6.139 0.058 "GA(R)->PB" 1 5812983734
6.142 0.058 "GA(R)->PB" 1 5812983734
6.143 0.058 "GA(R)->PB" 1 5812983734
6.145 0.058 "GA(R)->PB" 1 5812983734
6.145 0.058 "GA(R)->PB" 1 5812983734
6.145 0.058 "GA(R)->PB" 1 5812983734
6.146 0.058 "GA(R)->PB" 1 5812983734
6.125 0.058 "GA(R)->PB" 1 5812983734
6.125 0.058 "GA(R)->PB" 1 5812983734
6.133 0.058 "GA(R)->PB" 1 5812983734
6.202 0.057 "GA(R)->PB" 1 5812983734
6.203 0.057 "GA(R)->PB" 1 5812983734
6.203 0.057 "GA(R)->PB" 1 5812983734
6.204 0.057 "GA(R)->PB" 1 5812983734
6.206 0.057 "GA(R)->PB" 1 5812983734
6.129 0.058 "GA(R)->PB" 1 5812983734
6.133 0.058 "GA(R)->PB" 1 5812983734
6.137 0.058 "GA(R)->PB" 1 5812983734
6.138 0.058 "GA(R)->PB" 1 5812983734
6.138 0.058 "GA(R)->PB" 1 5812983734
6.138 0.058 "GA(R)->PB" 1 5812983734
6.138 0.058 "GA(R)->PB" 1 5812983734
6.138 0.058 "GA(R)->PB" 1 5812983734
6.139 0.058 "GA(R)->PB" 1 5812983734
6.138 0.058 "GA(R)->PB" 1 5812983734
6.138 0.058 "GA(R)->PB" 1 5812983734
6.138 0.058 "GA(R)->PB" 1 5812983734
6.144 0.058 "GA(R)->PB" 1 5812983734
6.145 0.058 "GA(R)->PB" 1 5812983734
6.142 0.058 "GA(R)->PB" 1 5812983734
6.142 0.058 "GA(R)->PB" 1 5812983734
6.142 0.058 "GA(R)->PB" 1 5812983734
6.142 0.058 "GA(R)->PB" 1 5812983734
6.143 0.058 "GA(R)->PB" 1 5812983734
6.131 0.058 "GA(R)->PB" 1 5812983734
6.134 0.058 "GA(R)->PB" 1 5812983734
6.136 0.058 "GA(R)->PB" 1 5812983734
6.136 0.058 "GA(R)->PB" 1 5812983734
6.138 0.058 "GA(R)->PB" 1 5812983734
6.139 0.058 "GA(R)->PB" 1 5812983734
6.139 0.058 "GA(R)->PB" 1 5812983734
6.139 0.058 "GA(R)->PB" 1 5812983734
6.139 0.058 "GA(R)->PB" 1 5812983734
6.154 0.057 "GA(R)->PB" 1 5812983734
6.158 0.057 "GA(R)->PB" 1 5812983734
6.161 0.057 "GA(R)->PB" 1 5812983734
6.162 0.057 "GA(R)->PB" 1 5812983734
6.172 0.057 "GA(R)->PB" 1 5812983734
6.164 0.057 "GA(R)->PB" 1 5812983734
6.164 0.057 "GA(R)->PB" 1 5812983734
6.165 0.057 "GA(R)->PB" 1 5812983734
6.166 0.057 "GA(R)->PB" 1 5812983734
6.168 0.057 "GA(R)->PB" 1 5812983734
5.899 0.060 "GA(R)->PB" 1 858587718
5.904 0.060 "GA(R)->PB" 1 858587718
5.909 0.060 "GA(R)->PB" 1 858587718
5.911 0.060 "GA(R)->PB" 1 858587718
5.911 0.060 "GA(R)->PB" 1 858587718
5.912 0.060 "GA(R)->PB" 1 858587718
6.040 0.059 "GA(R)->PB" 1 858587718
6.040 0.059 "GA(R)->PB" 1 858587718
6.041 0.059 "GA(R)->PB" 1 858587718
6.041 0.059 "GA(R)->PB" 1 858587718
5.960 0.059 "GA(R)->PB" 1 858587718
5.967 0.059 "GA(R)->PB" 1 858587718
5.982 0.059 "GA(R)->PB" 1 858587718
5.984 0.059 "GA(R)->PB" 1 858587718
5.987 0.059 "GA(R)->PB" 1 858587718
5.989 0.059 "GA(R)->PB" 1 858587718
5.990 0.059 "GA(R)->PB" 1 858587718
5.993 0.059 "GA(R)->PB" 1 858587718
5.995 0.059 "GA(R)->PB" 1 858587718
5.996 0.059 "GA(R)->PB" 1 858587718
5.997 0.059 "GA(R)->PB" 1 858587718
5.998 0.059 "GA(R)->PB" 1 858587718
5.999 0.059 "GA(R)->PB" 1 858587718
5.975 0.059 "GA(R)->PB" 1 858587718
5.978 0.059 "GA(R)->PB" 1 858587718
5.981 0.059 "GA(R)->PB" 1 858587718
5.983 0.059 "GA(R)->PB" 1 858587718
5.984 0.059 "GA(R)->PB" 1 858587718
5.986 0.059 "GA(R)->PB" 1 858587718
5.985 0.059 "GA(R)->PB" 1 858587718
5.985 0.059 "GA(R)->PB" 1 858587718
5.985 0.059 "GA(R)->PB" 1 858587718
5.987 0.059 "GA(R)->PB" 1 858587718
6.001 0.059 "GA(R)->PB" 1 858587718
6.022 0.059 "GA(R)->PB" 1 858587718
6.026 0.059 "GA(R)->PB" 1 858587718
6.027 0.059 "GA(R)->PB" 1 858587718
6.048 0.059 "GA(R)->PB" 1 858587718
6.059 0.059 "GA(R)->PB" 1 858587718
6.063 0.059 "GA(R)->PB" 1 858587718
6.063 0.059 "GA(R)->PB" 1 858587718
6.063 0.059 "GA(R)->PB" 1 858587718
6.064 0.059 "GA(R)->PB" 1 858587718
6.065 0.059 "GA(R)->PB" 1 858587718
6.068 0.059 "GA(R)->PB" 1 858587718
6.068 0.059 "GA(R)->PB" 1 858587718
6.068 0.059 "GA(R)->PB" 1 858587718
6.068 0.059 "GA(R)->PB" 1 858587718
6.069 0.059 "GA(R)->PB" 1 858587718
6.069 0.059 "GA(R)->PB" 1 858587718
6.056 0.059 "GA(R)->PB" 1 858587718
6.059 0.059 "GA(R)->PB" 1 858587718
6.064 0.059 "GA(R)->PB" 1 858587718
6.066 0.059 "GA(R)->PB" 1 858587718
6.071 0.059 "GA(R)->PB" 1 858587718
6.073 0.059 "GA(R)->PB" 1 858587718
6.034 0.059 "GA(R)->PB" 1 858587718
6.040 0.059 "GA(R)->PB" 1 858587718
6.044 0.059 "GA(R)->PB" 1 858587718
6.045 0.059 "GA(R)->PB" 1 858587718
6.045 0.059 "GA(R)->PB" 1 858587718
6.046 0.059 "GA(R)->PB" 1 858587718
6.048 0.059 "GA(R)->PB" 1 858587718
6.048 0.059 "GA(R)->PB" 1 858587718
6.049 0.059 "GA(R)->PB" 1 858587718
6.048 0.059 "GA(R)->PB" 1 858587718
6.048 0.059 "GA(R)->PB" 1 858587718
6.047 0.059 "GA(R)->PB" 1 858587718
6.047 0.059 "GA(R)->PB" 1 858587718
6.048 0.059 "GA(R)->PB" 1 858587718
6.048 0.059 "GA(R)->PB" 1 858587718
6.048 0.059 "GA(R)->PB" 1 858587718
6.049 0.059 "GA(R)->PB" 1 858587718
6.046 0.059 "GA(R)->PB" 1 858587718
6.049 0.059 "GA(R)->PB" 1 858587718
6.049 0.059 "GA(R)->PB" 1 858587718
6.050 0.059 "GA(R)->PB" 1 858587718
6.049 0.059 "GA(R)->PB" 1 858587718
6.052 0.059 "GA(R)->PB" 1 858587718
6.047 0.059 "GA(R)->PB" 1 858587718
6.051 0.059 "GA(R)->PB" 1 858587718
6.048 0.059 "GA(R)->PB" 1 858587718
6.048 0.059 "GA(R)->PB" 1 858587718
6.048 0.059 "GA(R)->PB" 1 858587718
6.049 0.059 "GA(R)->PB" 1 858587718
6.037 0.059 "GA(R)->PB" 1 858587718
6.047 0.059 "GA(R)->PB" 1 858587718
6.050 0.059 "GA(R)->PB" 1 858587718
6.051 0.059 "GA(R)->PB" 1 858587718
6.054 0.059 "GA(R)->PB" 1 858587718
6.056 0.059 "GA(R)->PB" 1 858587718
6.057 0.059 "GA(R)->PB" 1 858587718
6.057 0.059 "GA(R)->PB" 1 858587718
6.057 0.059 "GA(R)->PB" 1 858587718
6.058 0.059 "GA(R)->PB" 1 858587718
6.037 0.059 "GA(R)->PB" 1 858587718
6.038 0.059 "GA(R)->PB" 1 858587718
6.046 0.059 "GA(R)->PB" 1 858587718
6.115 0.058 "GA(R)->PB" 1 858587718
6.115 0.058 "GA(R)->PB" 1 858587718
6.116 0.058 "GA(R)->PB" 1 858587718
6.116 0.058 "GA(R)->PB" 1 858587718
6.118 0.058 "GA(R)->PB" 1 858587718
6.041 0.059 "GA(R)->PB" 1 858587718
6.045 0.059 "GA(R)->PB" 1 858587718
6.049 0.059 "GA(R)->PB" 1 858587718
6.050 0.059 "GA(R)->PB" 1 858587718
6.051 0.059 "GA(R)->PB" 1 858587718
6.051 0.059 "GA(R)->PB" 1 858587718
6.051 0.059 "GA(R)->PB" 1 858587718
6.051 0.059 "GA(R)->PB" 1 858587718
6.051 0.059 "GA(R)->PB" 1 858587718
6.050 0.059 "GA(R)->PB" 1 858587718
6.051 0.059 "GA(R)->PB" 1 858587718
6.051 0.059 "GA(R)->PB" 1 858587718
6.056 0.059 "GA(R)->PB" 1 858587718
6.057 0.059 "GA(R)->PB" 1 858587718
6.054 0.059 "GA(R)->PB" 1 858587718
6.055 0.059 "GA(R)->PB" 1 858587718
6.055 0.059 "GA(R)->PB" 1 858587718
6.055 0.059 "GA(R)->PB" 1 858587718
6.055 0.059 "GA(R)->PB" 1 858587718
6.043 0.059 "GA(R)->PB" 1 858587718
6.046 0.059 "GA(R)->PB" 1 858587718
6.048 0.059 "GA(R)->PB" 1 858587718
6.048 0.059 "GA(R)->PB" 1 858587718
6.050 0.059 "GA(R)->PB" 1 858587718
6.051 0.059 "GA(R)->PB" 1 858587718
6.051 0.059 "GA(R)->PB" 1 858587718
6.051 0.059 "GA(R)->PB" 1 858587718
6.052 0.059 "GA(R)->PB" 1 858587718
6.067 0.059 "GA(R)->PB" 1 858587718
6.070 0.059 "GA(R)->PB" 1 858587718
6.074 0.059 "GA(R)->PB" 1 858587718
6.074 0.059 "GA(R)->PB" 1 858587718
6.084 0.059 "GA(R)->PB" 1 858587718
6.076 0.059 "GA(R)->PB" 1 858587718
6.076 0.059 "GA(R)->PB" 1 858587718
6.077 0.059 "GA(R)->PB" 1 858587718
6.079 0.059 "GA(R)->PB" 1 858587718
6.081 0.059 "GA(R)->PB" 1 858587718
6.038 0.059 "GA(R)->PB" 1 1004017998
6.043 0.059 "GA(R)->PB" 1 1004017998
6.048 0.059 "GA(R)->PB" 1 1004017998
6.050 0.059 "GA(R)->PB" 1 1004017998
6.050 0.059 "GA(R)->PB" 1 1004017998
6.051 0.058 "GA(R)->PB" 1 1004017998
6.179 0.058 "GA(R)->PB" 1 1004017998
6.179 0.058 "GA(R)->PB" 1 1004017998
6.179 0.058 "GA(R)->PB" 1 1004017998
6.180 0.058 "GA(R)->PB" 1 1004017998
6.099 0.058 "GA(R)->PB" 1 1004017998
6.107 0.058 "GA(R)->PB" 1 1004017998
6.121 0.058 "GA(R)->PB" 1 1004017998
6.124 0.058 "GA(R)->PB" 1 1004017998
6.126 0.058 "GA(R)->PB" 1 1004017998
6.129 0.058 "GA(R)->PB" 1 1004017998
6.130 0.058 "GA(R)->PB" 1 1004017998
6.132 0.058 "GA(R)->PB" 1 1004017998
6.134 0.058 "GA(R)->PB" 1 1004017998
6.135 0.058 "GA(R)->PB" 1 1004017998
6.136 0.058 "GA(R)->PB" 1 1004017998
6.137 0.058 "GA(R)->PB" 1 1004017998
6.138 0.058 "GA(R)->PB" 1 1004017998
6.115 0.058 "GA(R)->PB" 1 1004017998
6.118 0.058 "GA(R)->PB" 1 1004017998
6.120 0.058 "GA(R)->PB" 1 1004017998
6.123 0.058 "GA(R)->PB" 1 1004017998
6.124 0.058 "GA(R)->PB" 1 1004017998
6.125 0.058 "GA(R)->PB" 1 1004017998
6.124 0.058 "GA(R)->PB" 1 1004017998
6.125 0.058 "GA(R)->PB" 1 1004017998
6.124 0.058 "GA(R)->PB" 1 1004017998
6.126 0.058 "GA(R)->PB" 1 1004017998
6.140 0.058 "GA(R)->PB" 1 1004017998
6.161 0.058 "GA(R)->PB" 1 1004017998
6.165 0.058 "GA(R)->PB" 1 1004017998
6.165 0.058 "GA(R)->PB" 1 1004017998
6.187 0.058 "GA(R)->PB" 1 1004017998
6.198 0.058 "GA(R)->PB" 1 1004017998
6.202 0.057 "GA(R)->PB" 1 1004017998
6.202 0.057 "GA(R)->PB" 1 1004017998
6.202 0.057 "GA(R)->PB" 1 1004017998
6.203 0.057 "GA(R)->PB" 1 1004017998
6.204 0.057 "GA(R)->PB" 1 1004017998
6.207 0.057 "GA(R)->PB" 1 1004017998
6.208 0.057 "GA(R)->PB" 1 1004017998
6.207 0.057 "GA(R)->PB" 1 1004017998
6.208 0.057 "GA(R)->PB" 1 1004017998
6.208 0.057 "GA(R)->PB" 1 1004017998
6.208 0.057 "GA(R)->PB" 1 1004017998
6.195 0.058 "GA(R)->PB" 1 1004017998
6.198 0.058 "GA(R)->PB" 1 1004017998
6.203 0.057 "GA(R)->PB" 1 1004017998
6.205 0.057 "GA(R)->PB" 1 1004017998
6.210 0.057 "GA(R)->PB" 1 1004017998
6.213 0.057 "GA(R)->PB" 1 1004017998
6.173 0.058 "GA(R)->PB" 1 1004017998
6.178 0.058 "GA(R)->PB" 1 1004017998
6.183 0.058 "GA(R)->PB" 1 1004017998
6.183 0.058 "GA(R)->PB" 1 1004017998
6.184 0.058 "GA(R)->PB" 1 1004017998
6.184 0.058 "GA(R)->PB" 1 1004017998
6.186 0.058 "GA(R)->PB" 1 1004017998
6.187 0.058 "GA(R)->PB" 1 1004017998
6.187 0.058 "GA(R)->PB" 1 1004017998
6.187 0.058 "GA(R)->PB" 1 1004017998
6.187 0.058 "GA(R)->PB" 1 1004017998
6.186 0.058 "GA(R)->PB" 1 1004017998
6.186 0.058 "GA(R)->PB" 1 1004017998
6.187 0.058 "GA(R)->PB" 1 1004017998
6.187 0.058 "GA(R)->PB" 1 1004017998
6.187 0.058 "GA(R)->PB" 1 1004017998
6.188 0.058 "GA(R)->PB" 1 1004017998
6.184 0.058 "GA(R)->PB" 1 1004017998
6.188 0.058 "GA(R)->PB" 1 1004017998
6.188 0.058 "GA(R)->PB" 1 1004017998
6.188 0.058 "GA(R)->PB" 1 1004017998
6.188 0.058 "GA(R)->PB" 1 1004017998
6.191 0.058 "GA(R)->PB" 1 1004017998
6.186 0.058 "GA(R)->PB" 1 1004017998
6.190 0.058 "GA(R)->PB" 1 1004017998
6.186 0.058 "GA(R)->PB" 1 1004017998
6.187 0.058 "GA(R)->PB" 1 1004017998
6.187 0.058 "GA(R)->PB" 1 1004017998
6.188 0.058 "GA(R)->PB" 1 1004017998
6.175 0.058 "GA(R)->PB" 1 1004017998
6.185 0.058 "GA(R)->PB" 1 1004017998
6.188 0.058 "GA(R)->PB" 1 1004017998
6.190 0.058 "GA(R)->PB" 1 1004017998
6.193 0.058 "GA(R)->PB" 1 1004017998
6.195 0.058 "GA(R)->PB" 1 1004017998
6.196 0.058 "GA(R)->PB" 1 1004017998
6.196 0.058 "GA(R)->PB" 1 1004017998
6.196 0.058 "GA(R)->PB" 1 1004017998
6.197 0.058 "GA(R)->PB" 1 1004017998
6.176 0.058 "GA(R)->PB" 1 1004017998
6.176 0.058 "GA(R)->PB" 1 1004017998
6.184 0.058 "GA(R)->PB" 1 1004017998
6.254 0.057 "GA(R)->PB" 1 1004017998
6.254 0.057 "GA(R)->PB" 1 1004017998
6.255 0.057 "GA(R)->PB" 1 1004017998
6.255 0.057 "GA(R)->PB" 1 1004017998
6.257 0.057 "GA(R)->PB" 1 1004017998
6.180 0.058 "GA(R)->PB" 1 1004017998
6.184 0.058 "GA(R)->PB" 1 1004017998
6.188 0.058 "GA(R)->PB" 1 1004017998
6.189 0.058 "GA(R)->PB" 1 1004017998
6.189 0.058 "GA(R)->PB" 1 1004017998
6.190 0.058 "GA(R)->PB" 1 1004017998
6.190 0.058 "GA(R)->PB" 1 1004017998
6.190 0.058 "GA(R)->PB" 1 1004017998
6.190 0.058 "GA(R)->PB" 1 1004017998
6.189 0.058 "GA(R)->PB" 1 1004017998
6.190 0.058 "GA(R)->PB" 1 1004017998
6.190 0.058 "GA(R)->PB" 1 1004017998
6.196 0.058 "GA(R)->PB" 1 1004017998
6.196 0.058 "GA(R)->PB" 1 1004017998
6.193 0.058 "GA(R)->PB" 1 1004017998
6.194 0.058 "GA(R)->PB" 1 1004017998
6.194 0.058 "GA(R)->PB" 1 1004017998
6.194 0.058 "GA(R)->PB" 1 1004017998
6.194 0.058 "GA(R)->PB" 1 1004017998
6.182 0.058 "GA(R)->PB" 1 1004017998
6.185 0.058 "GA(R)->PB" 1 1004017998
6.187 0.058 "GA(R)->PB" 1 1004017998
6.187 0.058 "GA(R)->PB" 1 1004017998
6.189 0.058 "GA(R)->PB" 1 1004017998
6.190 0.058 "GA(R)->PB" 1 1004017998
6.190 0.058 "GA(R)->PB" 1 1004017998
6.190 0.058 "GA(R)->PB" 1 1004017998
6.191 0.058 "GA(R)->PB" 1 1004017998
6.206 0.057 "GA(R)->PB" 1 1004017998
6.209 0.057 "GA(R)->PB" 1 1004017998
6.213 0.057 "GA(R)->PB" 1 1004017998
6.214 0.057 "GA(R)->PB" 1 1004017998
6.224 0.057 "GA(R)->PB" 1 1004017998
6.215 0.057 "GA(R)->PB" 1 1004017998
6.216 0.057 "GA(R)->PB" 1 1004017998
6.217 0.057 "GA(R)->PB" 1 1004017998
6.218 0.057 "GA(R)->PB" 1 1004017998
6.220 0.057 "GA(R)->PB" 1 1004017998
3.548 0.173 "GA(R)->PB" 1 1011447819
3.549 0.173 "GA(R)->PB" 1 1011447819
3.549 0.173 "GA(R)->PB" 1 1011447819
3.549 0.173 "GA(R)->PB" 1 1011447819
3.549 0.173 "GA(R)->PB" 1 1011447819
3.550 0.173 "GA(R)->PB" 1 1011447819
3.561 0.173 "GA(R)->PB" 1 1011447819
3.561 0.173 "GA(R)->PB" 1 1011447819
3.561 0.173 "GA(R)->PB" 1 1011447819
3.561 0.173 "GA(R)->PB" 1 1011447819
3.552 0.173 "GA(R)->PB" 1 1011447819
3.553 0.173 "GA(R)->PB" 1 1011447819
3.555 0.173 "GA(R)->PB" 1 1011447819
3.555 0.173 "GA(R)->PB" 1 1011447819
3.555 0.173 "GA(R)->PB" 1 1011447819
3.555 0.173 "GA(R)->PB" 1 1011447819
3.556 0.173 "GA(R)->PB" 1 1011447819
3.556 0.173 "GA(R)->PB" 1 1011447819
3.556 0.173 "GA(R)->PB" 1 1011447819
3.556 0.173 "GA(R)->PB" 1 1011447819
3.556 0.173 "GA(R)->PB" 1 1011447819
3.556 0.173 "GA(R)->PB" 1 1011447819
3.556 0.173 "GA(R)->PB" 1 1011447819
3.554 0.173 "GA(R)->PB" 1 1011447819
3.554 0.173 "GA(R)->PB" 1 1011447819
3.555 0.173 "GA(R)->PB" 1 1011447819
3.555 0.173 "GA(R)->PB" 1 1011447819
3.555 0.173 "GA(R)->PB" 1 1011447819
3.555 0.173 "GA(R)->PB" 1 1011447819
3.555 0.173 "GA(R)->PB" 1 1011447819
3.555 0.173 "GA(R)->PB" 1 1011447819
3.555 0.173 "GA(R)->PB" 1 1011447819
3.555 0.173 "GA(R)->PB" 1 1011447819
3.557 0.173 "GA(R)->PB" 1 1011447819
3.559 0.173 "GA(R)->PB" 1 1011447819
3.559 0.173 "GA(R)->PB" 1 1011447819
3.559 0.173 "GA(R)->PB" 1 1011447819
3.561 0.173 "GA(R)->PB" 1 1011447819
3.562 0.172 "GA(R)->PB" 1 1011447819
3.562 0.172 "GA(R)->PB" 1 1011447819
3.562 0.172 "GA(R)->PB" 1 1011447819
3.562 0.172 "GA(R)->PB" 1 1011447819
3.563 0.172 "GA(R)->PB" 1 1011447819
3.563 0.172 "GA(R)->PB" 1 1011447819
3.563 0.172 "GA(R)->PB" 1 1011447819
3.563 0.172 "GA(R)->PB" 1 1011447819
3.563 0.172 "GA(R)->PB" 1 1011447819
3.563 0.172 "GA(R)->PB" 1 1011447819
3.563 0.172 "GA(R)->PB" 1 1011447819
3.563 0.172 "GA(R)->PB" 1 1011447819
3.562 0.172 "GA(R)->PB" 1 1011447819
3.562 0.172 "GA(R)->PB" 1 1011447819
3.563 0.172 "GA(R)->PB" 1 1011447819
3.563 0.172 "GA(R)->PB" 1 1011447819
3.563 0.172 "GA(R)->PB" 1 1011447819
3.564 0.172 "GA(R)->PB" 1 1011447819
3.560 0.173 "GA(R)->PB" 1 1011447819
3.560 0.173 "GA(R)->PB" 1 1011447819
3.561 0.173 "GA(R)->PB" 1 1011447819
3.561 0.173 "GA(R)->PB" 1 1011447819
3.561 0.173 "GA(R)->PB" 1 1011447819
3.561 0.173 "GA(R)->PB" 1 1011447819
3.561 0.173 "GA(R)->PB" 1 1011447819
3.561 0.173 "GA(R)->PB" 1 1011447819
3.561 0.173 "GA(R)->PB" 1 1011447819
3.561 0.173 "GA(R)->PB" 1 1011447819
3.561 0.173 "GA(R)->PB" 1 1011447819
3.561 0.173 "GA(R)->PB" 1 1011447819
3.561 0.173 "GA(R)->PB" 1 1011447819
3.561 0.173 "GA(R)->PB" 1 1011447819
3.561 0.173 "GA(R)->PB" 1 1011447819
3.561 0.173 "GA(R)->PB" 1 1011447819
3.561 0.173 "GA(R)->PB" 1 1011447819
3.561 0.173 "GA(R)->PB" 1 1011447819
3.561 0.173 "GA(R)->PB" 1 1011447819
3.561 0.173 "GA(R)->PB" 1 1011447819
3.561 0.173 "GA(R)->PB" 1 1011447819
3.561 0.173 "GA(R)->PB" 1 1011447819
3.561 0.172 "GA(R)->PB" 1 1011447819
3.561 0.173 "GA(R)->PB" 1 1011447819
3.561 0.173 "GA(R)->PB" 1 1011447819
3.561 0.173 "GA(R)->PB" 1 1011447819
3.561 0.173 "GA(R)->PB" 1 1011447819
3.561 0.173 "GA(R)->PB" 1 1011447819
3.561 0.173 "GA(R)->PB" 1 1011447819
3.560 0.173 "GA(R)->PB" 1 1011447819
3.561 0.173 "GA(R)->PB" 1 1011447819
3.561 0.173 "GA(R)->PB" 1 1011447819
3.561 0.173 "GA(R)->PB" 1 1011447819
3.562 0.172 "GA(R)->PB" 1 1011447819
3.562 0.172 "GA(R)->PB" 1 1011447819
3.562 0.172 "GA(R)->PB" 1 1011447819
3.562 0.172 "GA(R)->PB" 1 1011447819
3.562 0.172 "GA(R)->PB" 1 1011447819
3.562 0.172 "GA(R)->PB" 1 1011447819
3.560 0.173 "GA(R)->PB" 1 1011447819
3.560 0.173 "GA(R)->PB" 1 1011447819
3.561 0.173 "GA(R)->PB" 1 1011447819
3.567 0.172 "GA(R)->PB" 1 1011447819
3.567 0.172 "GA(R)->PB" 1 1011447819
3.568 0.172 "GA(R)->PB" 1 1011447819
3.568 0.172 "GA(R)->PB" 1 1011447819
3.568 0.172 "GA(R)->PB" 1 1011447819
3.560 0.173 "GA(R)->PB" 1 1011447819
3.561 0.173 "GA(R)->PB" 1 1011447819
3.561 0.173 "GA(R)->PB" 1 1011447819
3.561 0.173 "GA(R)->PB" 1 1011447819
3.561 0.173 "GA(R)->PB" 1 1011447819
3.561 0.173 "GA(R)->PB" 1 1011447819
3.561 0.173 "GA(R)->PB" 1 1011447819
3.561 0.173 "GA(R)->PB" 1 1011447819
3.561 0.173 "GA(R)->PB" 1 1011447819
3.561 0.173 "GA(R)->PB" 1 1011447819
3.561 0.173 "GA(R)->PB" 1 1011447819
3.561 0.173 "GA(R)->PB" 1 1011447819
3.562 0.172 "GA(R)->PB" 1 1011447819
3.562 0.172 "GA(R)->PB" 1 1011447819
3.562 0.172 "GA(R)->PB" 1 1011447819
3.562 0.172 "GA(R)->PB" 1 1011447819
3.562 0.172 "GA(R)->PB" 1 1011447819
3.562 0.172 "GA(R)->PB" 1 1011447819
3.562 0.172 "GA(R)->PB" 1 1011447819
3.561 0.173 "GA(R)->PB" 1 1011447819
3.561 0.173 "GA(R)->PB" 1 1011447819
3.561 0.173 "GA(R)->PB" 1 1011447819
3.561 0.173 "GA(R)->PB" 1 1011447819
3.561 0.173 "GA(R)->PB" 1 1011447819
3.561 0.173 "GA(R)->PB" 1 1011447819
3.561 0.173 "GA(R)->PB" 1 1011447819
3.561 0.173 "GA(R)->PB" 1 1011447819
3.561 0.173 "GA(R)->PB" 1 1011447819
3.563 0.172 "GA(R)->PB" 1 1011447819
3.563 0.172 "GA(R)->PB" 1 1011447819
3.564 0.172 "GA(R)->PB" 1 1011447819
3.564 0.172 "GA(R)->PB" 1 1011447819
3.565 0.172 "GA(R)->PB" 1 1011447819
3.564 0.172 "GA(R)->PB" 1 1011447819
3.564 0.172 "GA(R)->PB" 1 1011447819
3.564 0.172 "GA(R)->PB" 1 1011447819
3.564 0.172 "GA(R)->PB" 1 1011447819
3.564 0.172 "GA(R)->PB" 1 1011447819
3.548 0.173 "GA(R)->PB" 1 880875861
3.549 0.173 "GA(R)->PB" 1 880875861
3.549 0.173 "GA(R)->PB" 1 880875861
3.550 0.173 "GA(R)->PB" 1 880875861
3.550 0.173 "GA(R)->PB" 1 880875861
3.550 0.173 "GA(R)->PB" 1 880875861
3.561 0.172 "GA(R)->PB" 1 880875861
3.561 0.172 "GA(R)->PB" 1 880875861
3.561 0.172 "GA(R)->PB" 1 880875861
3.561 0.172 "GA(R)->PB" 1 880875861
3.553 0.173 "GA(R)->PB" 1 880875861
3.553 0.173 "GA(R)->PB" 1 880875861
3.555 0.173 "GA(R)->PB" 1 880875861
3.555 0.173 "GA(R)->PB" 1 880875861
3.555 0.173 "GA(R)->PB" 1 880875861
3.556 0.173 "GA(R)->PB" 1 880875861
3.556 0.173 "GA(R)->PB" 1 880875861
3.556 0.173 "GA(R)->PB" 1 880875861
3.556 0.173 "GA(R)->PB" 1 880875861
3.556 0.173 "GA(R)->PB" 1 880875861
3.556 0.173 "GA(R)->PB" 1 880875861
3.556 0.173 "GA(R)->PB" 1 880875861
3.557 0.173 "GA(R)->PB" 1 880875861
3.554 0.173 "GA(R)->PB" 1 880875861
3.555 0.173 "GA(R)->PB" 1 880875861
3.555 0.173 "GA(R)->PB" 1 880875861
3.555 0.173 "GA(R)->PB" 1 880875861
3.555 0.173 "GA(R)->PB" 1 880875861
3.555 0.173 "GA(R)->PB" 1 880875861
3.555 0.173 "GA(R)->PB" 1 880875861
3.555 0.173 "GA(R)->PB" 1 880875861
3.555 0.173 "GA(R)->PB" 1 880875861
3.555 0.173 "GA(R)->PB" 1 880875861
3.557 0.173 "GA(R)->PB" 1 880875861
3.559 0.172 "GA(R)->PB" 1 880875861
3.559 0.172 "GA(R)->PB" 1 880875861
3.559 0.172 "GA(R)->PB" 1 880875861
3.561 0.172 "GA(R)->PB" 1 880875861
3.562 0.172 "GA(R)->PB" 1 880875861
3.563 0.172 "GA(R)->PB" 1 880875861
3.563 0.172 "GA(R)->PB" 1 880875861
3.563 0.172 "GA(R)->PB" 1 880875861
3.563 0.172 "GA(R)->PB" 1 880875861
3.563 0.172 "GA(R)->PB" 1 880875861
3.563 0.172 "GA(R)->PB" 1 880875861
3.563 0.172 "GA(R)->PB" 1 880875861
3.563 0.172 "GA(R)->PB" 1 880875861
3.563 0.172 "GA(R)->PB" 1 880875861
3.563 0.172 "GA(R)->PB" 1 880875861
3.563 0.172 "GA(R)->PB" 1 880875861
3.562 0.172 "GA(R)->PB" 1 880875861
3.562 0.172 "GA(R)->PB" 1 880875861
3.563 0.172 "GA(R)->PB" 1 880875861
3.563 0.172 "GA(R)->PB" 1 880875861
3.563 0.172 "GA(R)->PB" 1 880875861
3.564 0.172 "GA(R)->PB" 1 880875861
3.560 0.172 "GA(R)->PB" 1 880875861
3.560 0.172 "GA(R)->PB" 1 880875861
3.561 0.172 "GA(R)->PB" 1 880875861
3.561 0.172 "GA(R)->PB" 1 880875861
3.561 0.172 "GA(R)->PB" 1 880875861
3.561 0.172 "GA(R)->PB" 1 880875861
3.561 0.172 "GA(R)->PB" 1 880875861
3.561 0.172 "GA(R)->PB" 1 880875861
3.561 0.172 "GA(R)->PB" 1 880875861
3.561 0.172 "GA(R)->PB" 1 880875861
3.561 0.172 "GA(R)->PB" 1 880875861
3.561 0.172 "GA(R)->PB" 1 880875861
3.561 0.172 "GA(R)->PB" 1 880875861
3.561 0.172 "GA(R)->PB" 1 880875861
3.561 0.172 "GA(R)->PB" 1 880875861
3.561 0.172 "GA(R)->PB" 1 880875861
3.561 0.172 "GA(R)->PB" 1 880875861
3.561 0.172 "GA(R)->PB" 1 880875861
3.561 0.172 "GA(R)->PB" 1 880875861
3.561 0.172 "GA(R)->PB" 1 880875861
3.561 0.172 "GA(R)->PB" 1 880875861
3.561 0.172 "GA(R)->PB" 1 880875861
3.562 0.172 "GA(R)->PB" 1 880875861
3.561 0.172 "GA(R)->PB" 1 880875861
3.562 0.172 "GA(R)->PB" 1 880875861
3.561 0.172 "GA(R)->PB" 1 880875861
3.561 0.172 "GA(R)->PB" 1 880875861
3.561 0.172 "GA(R)->PB" 1 880875861
3.561 0.172 "GA(R)->PB" 1 880875861
3.560 0.172 "GA(R)->PB" 1 880875861
3.561 0.172 "GA(R)->PB" 1 880875861
3.561 0.172 "GA(R)->PB" 1 880875861
3.562 0.172 "GA(R)->PB" 1 880875861
3.562 0.172 "GA(R)->PB" 1 880875861
3.562 0.172 "GA(R)->PB" 1 880875861
3.562 0.172 "GA(R)->PB" 1 880875861
3.562 0.172 "GA(R)->PB" 1 880875861
3.562 0.172 "GA(R)->PB" 1 880875861
3.562 0.172 "GA(R)->PB" 1 880875861
3.560 0.172 "GA(R)->PB" 1 880875861
3.560 0.172 "GA(R)->PB" 1 880875861
3.561 0.172 "GA(R)->PB" 1 880875861
3.568 0.172 "GA(R)->PB" 1 880875861
3.568 0.172 "GA(R)->PB" 1 880875861
3.568 0.172 "GA(R)->PB" 1 880875861
3.568 0.172 "GA(R)->PB" 1 880875861
3.568 0.172 "GA(R)->PB" 1 880875861
3.561 0.172 "GA(R)->PB" 1 880875861
3.561 0.172 "GA(R)->PB" 1 880875861
3.561 0.172 "GA(R)->PB" 1 880875861
3.561 0.172 "GA(R)->PB" 1 880875861
3.561 0.172 "GA(R)->PB" 1 880875861
3.561 0.172 "GA(R)->PB" 1 880875861
3.561 0.172 "GA(R)->PB" 1 880875861
3.561 0.172 "GA(R)->PB" 1 880875861
3.562 0.172 "GA(R)->PB" 1 880875861
3.561 0.172 "GA(R)->PB" 1 880875861
3.561 0.172 "GA(R)->PB" 1 880875861
3.561 0.172 "GA(R)->PB" 1 880875861
3.562 0.172 "GA(R)->PB" 1 880875861
3.562 0.172 "GA(R)->PB" 1 880875861
3.562 0.172 "GA(R)->PB" 1 880875861
3.562 0.172 "GA(R)->PB" 1 880875861
3.562 0.172 "GA(R)->PB" 1 880875861
3.562 0.172 "GA(R)->PB" 1 880875861
3.562 0.172 "GA(R)->PB" 1 880875861
3.561 0.172 "GA(R)->PB" 1 880875861
3.561 0.172 "GA(R)->PB" 1 880875861
3.561 0.172 "GA(R)->PB" 1 880875861
3.561 0.172 "GA(R)->PB" 1 880875861
3.561 0.172 "GA(R)->PB" 1 880875861
3.562 0.172 "GA(R)->PB" 1 880875861
3.562 0.172 "GA(R)->PB" 1 880875861
3.562 0.172 "GA(R)->PB" 1 880875861
3.562 0.172 "GA(R)->PB" 1 880875861
3.563 0.172 "GA(R)->PB" 1 880875861
3.563 0.172 "GA(R)->PB" 1 880875861
3.564 0.172 "GA(R)->PB" 1 880875861
3.564 0.172 "GA(R)->PB" 1 880875861
3.565 0.172 "GA(R)->PB" 1 880875861
3.564 0.172 "GA(R)->PB" 1 880875861
3.564 0.172 "GA(R)->PB" 1 880875861
3.564 0.172 "GA(R)->PB" 1 880875861
3.564 0.172 "GA(R)->PB" 1 880875861
3.564 0.172 "GA(R)->PB" 1 880875861
3.572 0.172 "GA(R)->PB" 1 1324430237
3.573 0.172 "GA(R)->PB" 1 1324430237
3.573 0.172 "GA(R)->PB" 1 1324430237
3.574 0.172 "GA(R)->PB" 1 1324430237
3.574 0.172 "GA(R)->PB" 1 1324430237
3.574 0.172 "GA(R)->PB" 1 1324430237
3.586 0.172 "GA(R)->PB" 1 1324430237
3.586 0.172 "GA(R)->PB" 1 1324430237
3.586 0.172 "GA(R)->PB" 1 1324430237
3.586 0.172 "GA(R)->PB" 1 1324430237
3.577 0.172 "GA(R)->PB" 1 1324430237
3.577 0.172 "GA(R)->PB" 1 1324430237
3.579 0.172 "GA(R)->PB" 1 1324430237
3.579 0.172 "GA(R)->PB" 1 1324430237
3.579 0.172 "GA(R)->PB" 1 1324430237
3.580 0.172 "GA(R)->PB" 1 1324430237
3.580 0.172 "GA(R)->PB" 1 1324430237
3.580 0.172 "GA(R)->PB" 1 1324430237
3.580 0.172 "GA(R)->PB" 1 1324430237
3.580 0.172 "GA(R)->PB" 1 1324430237
3.580 0.172 "GA(R)->PB" 1 1324430237
3.580 0.172 "GA(R)->PB" 1 1324430237
3.581 0.172 "GA(R)->PB" 1 1324430237
3.578 0.172 "GA(R)->PB" 1 1324430237
3.578 0.172 "GA(R)->PB" 1 1324430237
3.579 0.172 "GA(R)->PB" 1 1324430237
3.579 0.172 "GA(R)->PB" 1 1324430237
3.579 0.172 "GA(R)->PB" 1 1324430237
3.579 0.172 "GA(R)->PB" 1 1324430237
3.579 0.172 "GA(R)->PB" 1 1324430237
3.579 0.172 "GA(R)->PB" 1 1324430237
3.579 0.172 "GA(R)->PB" 1 1324430237
3.579 0.172 "GA(R)->PB" 1 1324430237
3.581 0.172 "GA(R)->PB" 1 1324430237
3.583 0.172 "GA(R)->PB" 1 1324430237
3.583 0.172 "GA(R)->PB" 1 1324430237
3.583 0.172 "GA(R)->PB" 1 1324430237
3.586 0.172 "GA(R)->PB" 1 1324430237
3.587 0.172 "GA(R)->PB" 1 1324430237
3.587 0.172 "GA(R)->PB" 1 1324430237
3.587 0.172 "GA(R)->PB" 1 1324430237
3.587 0.172 "GA(R)->PB" 1 1324430237
3.587 0.172 "GA(R)->PB" 1 1324430237
3.587 0.172 "GA(R)->PB" 1 1324430237
3.588 0.172 "GA(R)->PB" 1 1324430237
3.588 0.172 "GA(R)->PB" 1 1324430237
3.588 0.172 "GA(R)->PB" 1 1324430237
3.588 0.172 "GA(R)->PB" 1 1324430237
3.588 0.172 "GA(R)->PB" 1 1324430237
3.588 0.172 "GA(R)->PB" 1 1324430237
3.586 0.172 "GA(R)->PB" 1 1324430237
3.587 0.172 "GA(R)->PB" 1 1324430237
3.587 0.172 "GA(R)->PB" 1 1324430237
3.588 0.172 "GA(R)->PB" 1 1324430237
3.588 0.172 "GA(R)->PB" 1 1324430237
3.588 0.172 "GA(R)->PB" 1 1324430237
3.584 0.172 "GA(R)->PB" 1 1324430237
3.585 0.172 "GA(R)->PB" 1 1324430237
3.585 0.172 "GA(R)->PB" 1 1324430237
3.585 0.172 "GA(R)->PB" 1 1324430237
3.585 0.172 "GA(R)->PB" 1 1324430237
3.585 0.172 "GA(R)->PB" 1 1324430237
3.586 0.172 "GA(R)->PB" 1 1324430237
3.586 0.172 "GA(R)->PB" 1 1324430237
3.586 0.172 "GA(R)->PB" 1 1324430237
3.586 0.172 "GA(R)->PB" 1 1324430237
3.586 0.172 "GA(R)->PB" 1 1324430237
3.586 0.172 "GA(R)->PB" 1 1324430237
3.586 0.172 "GA(R)->PB" 1 1324430237
3.586 0.172 "GA(R)->PB" 1 1324430237
3.586 0.172 "GA(R)->PB" 1 1324430237
3.586 0.172 "GA(R)->PB" 1 1324430237
3.586 0.172 "GA(R)->PB" 1 1324430237
3.585 0.172 "GA(R)->PB" 1 1324430237
3.586 0.172 "GA(R)->PB" 1 1324430237
3.586 0.172 "GA(R)->PB" 1 1324430237
3.586 0.172 "GA(R)->PB" 1 1324430237
3.586 0.172 "GA(R)->PB" 1 1324430237
3.586 0.172 "GA(R)->PB" 1 1324430237
3.586 0.172 "GA(R)->PB" 1 1324430237
3.586 0.172 "GA(R)->PB" 1 1324430237
3.586 0.172 "GA(R)->PB" 1 1324430237
3.586 0.172 "GA(R)->PB" 1 1324430237
3.586 0.172 "GA(R)->PB" 1 1324430237
3.586 0.172 "GA(R)->PB" 1 1324430237
3.584 0.172 "GA(R)->PB" 1 1324430237
3.585 0.172 "GA(R)->PB" 1 1324430237
3.586 0.172 "GA(R)->PB" 1 1324430237
3.586 0.172 "GA(R)->PB" 1 1324430237
3.586 0.172 "GA(R)->PB" 1 1324430237
3.586 0.172 "GA(R)->PB" 1 1324430237
3.587 0.172 "GA(R)->PB" 1 1324430237
3.587 0.172 "GA(R)->PB" 1 1324430237
3.587 0.172 "GA(R)->PB" 1 1324430237
3.587 0.172 "GA(R)->PB" 1 1324430237
3.585 0.172 "GA(R)->PB" 1 1324430237
3.585 0.172 "GA(R)->PB" 1 1324430237
3.585 0.172 "GA(R)->PB" 1 1324430237
3.593 0.172 "GA(R)->PB" 1 1324430237
3.593 0.172 "GA(R)->PB" 1 1324430237
3.593 0.172 "GA(R)->PB" 1 1324430237
3.593 0.172 "GA(R)->PB" 1 1324430237
3.593 0.172 "GA(R)->PB" 1 1324430237
3.585 0.172 "GA(R)->PB" 1 1324430237
3.585 0.172 "GA(R)->PB" 1 1324430237
3.586 0.172 "GA(R)->PB" 1 1324430237
3.586 0.172 "GA(R)->PB" 1 1324430237
3.586 0.172 "GA(R)->PB" 1 1324430237
3.586 0.172 "GA(R)->PB" 1 1324430237
3.586 0.172 "GA(R)->PB" 1 1324430237
3.586 0.172 "GA(R)->PB" 1 1324430237
3.586 0.172 "GA(R)->PB" 1 1324430237
3.586 0.172 "GA(R)->PB" 1 1324430237
3.586 0.172 "GA(R)->PB" 1 1324430237
3.586 0.172 "GA(R)->PB" 1 1324430237
3.587 0.172 "GA(R)->PB" 1 1324430237
3.587 0.172 "GA(R)->PB" 1 1324430237
3.586 0.172 "GA(R)->PB" 1 1324430237
3.586 0.172 "GA(R)->PB" 1 1324430237
3.586 0.172 "GA(R)->PB" 1 1324430237
3.586 0.172 "GA(R)->PB" 1 1324430237
3.586 0.172 "GA(R)->PB" 1 1324430237
3.585 0.172 "GA(R)->PB" 1 1324430237
3.585 0.172 "GA(R)->PB" 1 1324430237
3.586 0.172 "GA(R)->PB" 1 1324430237
3.586 0.172 "GA(R)->PB" 1 1324430237
3.586 0.172 "GA(R)->PB" 1 1324430237
3.586 0.172 "GA(R)->PB" 1 1324430237
3.586 0.172 "GA(R)->PB" 1 1324430237
3.586 0.172 "GA(R)->PB" 1 1324430237
3.586 0.172 "GA(R)->PB" 1 1324430237
3.588 0.172 "GA(R)->PB" 1 1324430237
3.588 0.172 "GA(R)->PB" 1 1324430237
3.588 0.172 "GA(R)->PB" 1 1324430237
3.588 0.172 "GA(R)->PB" 1 1324430237
3.589 0.172 "GA(R)->PB" 1 1324430237
3.589 0.172 "GA(R)->PB" 1 1324430237
3.589 0.172 "GA(R)->PB" 1 1324430237
3.589 0.172 "GA(R)->PB" 1 1324430237
3.589 0.172 "GA(R)->PB" 1 1324430237
3.589 0.172 "GA(R)->PB" 1 1324430237
3.569 0.172 "GA(R)->PB" 1 1313594496
3.569 0.172 "GA(R)->PB" 1 1313594496
3.569 0.172 "GA(R)->PB" 1 1313594496
3.570 0.172 "GA(R)->PB" 1 1313594496
3.570 0.172 "GA(R)->PB" 1 1313594496
3.570 0.172 "GA(R)->PB" 1 1313594496
3.581 0.172 "GA(R)->PB" 1 1313594496
3.581 0.172 "GA(R)->PB" 1 1313594496
3.581 0.172 "GA(R)->PB" 1 1313594496
3.581 0.172 "GA(R)->PB" 1 1313594496
3.573 0.172 "GA(R)->PB" 1 1313594496
3.573 0.172 "GA(R)->PB" 1 1313594496
3.575 0.172 "GA(R)->PB" 1 1313594496
3.575 0.172 "GA(R)->PB" 1 1313594496
3.575 0.172 "GA(R)->PB" 1 1313594496
3.575 0.172 "GA(R)->PB" 1 1313594496
3.576 0.172 "GA(R)->PB" 1 1313594496
3.576 0.172 "GA(R)->PB" 1 1313594496
3.576 0.172 "GA(R)->PB" 1 1313594496
3.576 0.172 "GA(R)->PB" 1 1313594496
3.576 0.172 "GA(R)->PB" 1 1313594496
3.576 0.172 "GA(R)->PB" 1 1313594496
3.576 0.172 "GA(R)->PB" 1 1313594496
3.574 0.172 "GA(R)->PB" 1 1313594496
3.574 0.172 "GA(R)->PB" 1 1313594496
3.575 0.172 "GA(R)->PB" 1 1313594496
3.575 0.172 "GA(R)->PB" 1 1313594496
3.575 0.172 "GA(R)->PB" 1 1313594496
3.575 0.172 "GA(R)->PB" 1 1313594496
3.575 0.172 "GA(R)->PB" 1 1313594496
3.575 0.172 "GA(R)->PB" 1 1313594496
3.575 0.172 "GA(R)->PB" 1 1313594496
3.575 0.172 "GA(R)->PB" 1 1313594496
3.577 0.172 "GA(R)->PB" 1 1313594496
3.579 0.172 "GA(R)->PB" 1 1313594496
3.579 0.172 "GA(R)->PB" 1 1313594496
3.579 0.172 "GA(R)->PB" 1 1313594496
3.581 0.172 "GA(R)->PB" 1 1313594496
3.582 0.172 "GA(R)->PB" 1 1313594496
3.583 0.172 "GA(R)->PB" 1 1313594496
3.583 0.172 "GA(R)->PB" 1 1313594496
3.583 0.172 "GA(R)->PB" 1 1313594496
3.583 0.172 "GA(R)->PB" 1 1313594496
3.583 0.172 "GA(R)->PB" 1 1313594496
3.583 0.172 "GA(R)->PB" 1 1313594496
3.583 0.172 "GA(R)->PB" 1 1313594496
3.583 0.172 "GA(R)->PB" 1 1313594496
3.583 0.172 "GA(R)->PB" 1 1313594496
3.583 0.172 "GA(R)->PB" 1 1313594496
3.584 0.172 "GA(R)->PB" 1 1313594496
3.582 0.172 "GA(R)->PB" 1 1313594496
3.583 0.172 "GA(R)->PB" 1 1313594496
3.583 0.172 "GA(R)->PB" 1 1313594496
3.583 0.172 "GA(R)->PB" 1 1313594496
3.584 0.172 "GA(R)->PB" 1 1313594496
3.584 0.172 "GA(R)->PB" 1 1313594496
3.580 0.172 "GA(R)->PB" 1 1313594496
3.580 0.172 "GA(R)->PB" 1 1313594496
3.581 0.172 "GA(R)->PB" 1 1313594496
3.581 0.172 "GA(R)->PB" 1 1313594496
3.581 0.172 "GA(R)->PB" 1 1313594496
3.581 0.172 "GA(R)->PB" 1 1313594496
3.581 0.172 "GA(R)->PB" 1 1313594496
3.581 0.172 "GA(R)->PB" 1 1313594496
3.581 0.172 "GA(R)->PB" 1 1313594496
3.581 0.172 "GA(R)->PB" 1 1313594496
3.581 0.172 "GA(R)->PB" 1 1313594496
3.581 0.172 "GA(R)->PB" 1 1313594496
3.581 0.172 "GA(R)->PB" 1 1313594496
3.581 0.172 "GA(R)->PB" 1 1313594496
3.581 0.172 "GA(R)->PB" 1 1313594496
3.581 0.172 "GA(R)->PB" 1 1313594496
3.581 0.172 "GA(R)->PB" 1 1313594496
3.581 0.172 "GA(R)->PB" 1 1313594496
3.581 0.172 "GA(R)->PB" 1 1313594496
3.581 0.172 "GA(R)->PB" 1 1313594496
3.581 0.172 "GA(R)->PB" 1 1313594496
3.581 0.172 "GA(R)->PB" 1 1313594496
3.582 0.172 "GA(R)->PB" 1 1313594496
3.581 0.172 "GA(R)->PB" 1 1313594496
3.582 0.172 "GA(R)->PB" 1 1313594496
3.581 0.172 "GA(R)->PB" 1 1313594496
3.581 0.172 "GA(R)->PB" 1 1313594496
3.581 0.172 "GA(R)->PB" 1 1313594496
3.581 0.172 "GA(R)->PB" 1 1313594496
3.580 0.172 "GA(R)->PB" 1 1313594496
3.581 0.172 "GA(R)->PB" 1 1313594496
3.581 0.172 "GA(R)->PB" 1 1313594496
3.582 0.172 "GA(R)->PB" 1 1313594496
3.582 0.172 "GA(R)->PB" 1 1313594496
3.582 0.172 "GA(R)->PB" 1 1313594496
3.582 0.172 "GA(R)->PB" 1 1313594496
3.582 0.172 "GA(R)->PB" 1 1313594496
3.582 0.172 "GA(R)->PB" 1 1313594496
3.582 0.172 "GA(R)->PB" 1 1313594496
3.580 0.172 "GA(R)->PB" 1 1313594496
3.580 0.172 "GA(R)->PB" 1 1313594496
3.581 0.172 "GA(R)->PB" 1 1313594496
3.588 0.172 "GA(R)->PB" 1 1313594496
3.588 0.172 "GA(R)->PB" 1 1313594496
3.588 0.172 "GA(R)->PB" 1 1313594496
3.588 0.172 "GA(R)->PB" 1 1313594496
3.589 0.172 "GA(R)->PB" 1 1313594496
3.581 0.172 "GA(R)->PB" 1 1313594496
3.581 0.172 "GA(R)->PB" 1 1313594496
3.581 0.172 "GA(R)->PB" 1 1313594496
3.582 0.172 "GA(R)->PB" 1 1313594496
3.582 0.172 "GA(R)->PB" 1 1313594496
3.582 0.172 "GA(R)->PB" 1 1313594496
3.582 0.172 "GA(R)->PB" 1 1313594496
3.582 0.172 "GA(R)->PB" 1 1313594496
3.582 0.172 "GA(R)->PB" 1 1313594496
3.582 0.172 "GA(R)->PB" 1 1313594496
3.582 0.172 "GA(R)->PB" 1 1313594496
3.582 0.172 "GA(R)->PB" 1 1313594496
3.582 0.172 "GA(R)->PB" 1 1313594496
3.582 0.172 "GA(R)->PB" 1 1313594496
3.582 0.172 "GA(R)->PB" 1 1313594496
3.582 0.172 "GA(R)->PB" 1 1313594496
3.582 0.172 "GA(R)->PB" 1 1313594496
3.582 0.172 "GA(R)->PB" 1 1313594496
3.582 0.172 "GA(R)->PB" 1 1313594496
3.581 0.172 "GA(R)->PB" 1 1313594496
3.581 0.172 "GA(R)->PB" 1 1313594496
3.581 0.172 "GA(R)->PB" 1 1313594496
3.581 0.172 "GA(R)->PB" 1 1313594496
3.582 0.172 "GA(R)->PB" 1 1313594496
3.582 0.172 "GA(R)->PB" 1 1313594496
3.582 0.172 "GA(R)->PB" 1 1313594496
3.582 0.172 "GA(R)->PB" 1 1313594496
3.582 0.172 "GA(R)->PB" 1 1313594496
3.583 0.172 "GA(R)->PB" 1 1313594496
3.584 0.172 "GA(R)->PB" 1 1313594496
3.584 0.172 "GA(R)->PB" 1 1313594496
3.584 0.172 "GA(R)->PB" 1 1313594496
3.585 0.172 "GA(R)->PB" 1 1313594496
3.584 0.172 "GA(R)->PB" 1 1313594496
3.584 0.172 "GA(R)->PB" 1 1313594496
3.584 0.172 "GA(R)->PB" 1 1313594496
3.585 0.172 "GA(R)->PB" 1 1313594496
3.585 0.172 "GA(R)->PB" 1 1313594496
3.550 0.172 "GA(R)->PB" 1 1313594496
3.550 0.172 "GA(R)->PB" 1 1313594496
3.551 0.172 "GA(R)->PB" 1 1313594496
3.551 0.172 "GA(R)->PB" 1 1313594496
3.551 0.172 "GA(R)->PB" 1 1313594496
3.551 0.172 "GA(R)->PB" 1 1313594496
3.562 0.172 "GA(R)->PB" 1 1313594496
3.562 0.172 "GA(R)->PB" 1 1313594496
3.562 0.172 "GA(R)->PB" 1 1313594496
3.562 0.172 "GA(R)->PB" 1 1313594496
3.554 0.172 "GA(R)->PB" 1 1313594496
3.555 0.172 "GA(R)->PB" 1 1313594496
3.556 0.172 "GA(R)->PB" 1 1313594496
3.556 0.172 "GA(R)->PB" 1 1313594496
3.556 0.172 "GA(R)->PB" 1 1313594496
3.557 0.172 "GA(R)->PB" 1 1313594496
3.557 0.172 "GA(R)->PB" 1 1313594496
3.557 0.172 "GA(R)->PB" 1 1313594496
3.557 0.172 "GA(R)->PB" 1 1313594496
3.557 0.172 "GA(R)->PB" 1 1313594496
3.557 0.172 "GA(R)->PB" 1 1313594496
3.558 0.172 "GA(R)->PB" 1 1313594496
3.558 0.172 "GA(R)->PB" 1 1313594496
3.555 0.172 "GA(R)->PB" 1 1313594496
3.556 0.172 "GA(R)->PB" 1 1313594496
3.556 0.172 "GA(R)->PB" 1 1313594496
3.556 0.172 "GA(R)->PB" 1 1313594496
3.556 0.172 "GA(R)->PB" 1 1313594496
3.556 0.172 "GA(R)->PB" 1 1313594496
3.556 0.172 "GA(R)->PB" 1 1313594496
3.556 0.172 "GA(R)->PB" 1 1313594496
3.556 0.172 "GA(R)->PB" 1 1313594496
3.556 0.172 "GA(R)->PB" 1 1313594496
3.558 0.172 "GA(R)->PB" 1 1313594496
3.560 0.172 "GA(R)->PB" 1 1313594496
3.560 0.172 "GA(R)->PB" 1 1313594496
3.560 0.172 "GA(R)->PB" 1 1313594496
3.562 0.172 "GA(R)->PB" 1 1313594496
3.563 0.172 "GA(R)->PB" 1 1313594496
3.564 0.172 "GA(R)->PB" 1 1313594496
3.564 0.172 "GA(R)->PB" 1 1313594496
3.564 0.172 "GA(R)->PB" 1 1313594496
3.564 0.172 "GA(R)->PB" 1 1313594496
3.564 0.172 "GA(R)->PB" 1 1313594496
3.564 0.172 "GA(R)->PB" 1 1313594496
3.564 0.172 "GA(R)->PB" 1 1313594496
3.564 0.172 "GA(R)->PB" 1 1313594496
3.564 0.172 "GA(R)->PB" 1 1313594496
3.564 0.172 "GA(R)->PB" 1 1313594496
3.564 0.172 "GA(R)->PB" 1 1313594496
3.563 0.172 "GA(R)->PB" 1 1313594496
3.563 0.172 "GA(R)->PB" 1 1313594496
3.564 0.172 "GA(R)->PB" 1 1313594496
3.564 0.172 "GA(R)->PB" 1 1313594496
3.565 0.172 "GA(R)->PB" 1 1313594496
3.565 0.172 "GA(R)->PB" 1 1313594496
3.561 0.172 "GA(R)->PB" 1 1313594496
3.562 0.172 "GA(R)->PB" 1 1313594496
3.562 0.172 "GA(R)->PB" 1 1313594496
3.562 0.172 "GA(R)->PB" 1 1313594496
3.562 0.172 "GA(R)->PB" 1 1313594496
3.562 0.172 "GA(R)->PB" 1 1313594496
3.562 0.172 "GA(R)->PB" 1 1313594496
3.562 0.172 "GA(R)->PB" 1 1313594496
3.562 0.172 "GA(R)->PB" 1 1313594496
3.562 0.172 "GA(R)->PB" 1 1313594496
3.562 0.172 "GA(R)->PB" 1 1313594496
3.562 0.172 "GA(R)->PB" 1 1313594496
3.562 0.172 "GA(R)->PB" 1 1313594496
3.562 0.172 "GA(R)->PB" 1 1313594496
3.562 0.172 "GA(R)->PB" 1 1313594496
3.562 0.172 "GA(R)->PB" 1 1313594496
3.562 0.172 "GA(R)->PB" 1 1313594496
3.562 0.172 "GA(R)->PB" 1 1313594496
3.562 0.172 "GA(R)->PB" 1 1313594496
3.562 0.172 "GA(R)->PB" 1 1313594496
3.562 0.172 "GA(R)->PB" 1 1313594496
3.562 0.172 "GA(R)->PB" 1 1313594496
3.563 0.172 "GA(R)->PB" 1 1313594496
3.562 0.172 "GA(R)->PB" 1 1313594496
3.563 0.172 "GA(R)->PB" 1 1313594496
3.562 0.172 "GA(R)->PB" 1 1313594496
3.562 0.172 "GA(R)->PB" 1 1313594496
3.562 0.172 "GA(R)->PB" 1 1313594496
3.562 0.172 "GA(R)->PB" 1 1313594496
3.561 0.172 "GA(R)->PB" 1 1313594496
3.562 0.172 "GA(R)->PB" 1 1313594496
3.562 0.172 "GA(R)->PB" 1 1313594496
3.563 0.172 "GA(R)->PB" 1 1313594496
3.563 0.172 "GA(R)->PB" 1 1313594496
3.563 0.172 "GA(R)->PB" 1 1313594496
3.563 0.172 "GA(R)->PB" 1 1313594496
3.563 0.172 "GA(R)->PB" 1 1313594496
3.563 0.172 "GA(R)->PB" 1 1313594496
3.563 0.172 "GA(R)->PB" 1 1313594496
3.561 0.172 "GA(R)->PB" 1 1313594496
3.561 0.172 "GA(R)->PB" 1 1313594496
3.562 0.172 "GA(R)->PB" 1 1313594496
3.569 0.172 "GA(R)->PB" 1 1313594496
3.569 0.172 "GA(R)->PB" 1 1313594496
3.569 0.172 "GA(R)->PB" 1 1313594496
3.569 0.172 "GA(R)->PB" 1 1313594496
3.569 0.172 "GA(R)->PB" 1 1313594496
3.562 0.172 "GA(R)->PB" 1 1313594496
3.562 0.172 "GA(R)->PB" 1 1313594496
3.562 0.172 "GA(R)->PB" 1 1313594496
3.563 0.172 "GA(R)->PB" 1 1313594496
3.563 0.172 "GA(R)->PB" 1 1313594496
3.563 0.172 "GA(R)->PB" 1 1313594496
3.563 0.172 "GA(R)->PB" 1 1313594496
3.563 0.172 "GA(R)->PB" 1 1313594496
3.563 0.172 "GA(R)->PB" 1 1313594496
3.563 0.172 "GA(R)->PB" 1 1313594496
3.563 0.172 "GA(R)->PB" 1 1313594496
3.563 0.172 "GA(R)->PB" 1 1313594496
3.563 0.172 "GA(R)->PB" 1 1313594496
3.563 0.172 "GA(R)->PB" 1 1313594496
3.563 0.172 "GA(R)->PB" 1 1313594496
3.563 0.172 "GA(R)->PB" 1 1313594496
3.563 0.172 "GA(R)->PB" 1 1313594496
3.563 0.172 "GA(R)->PB" 1 1313594496
3.563 0.172 "GA(R)->PB" 1 1313594496
3.562 0.172 "GA(R)->PB" 1 1313594496
3.562 0.172 "GA(R)->PB" 1 1313594496
3.562 0.172 "GA(R)->PB" 1 1313594496
3.562 0.172 "GA(R)->PB" 1 1313594496
3.563 0.172 "GA(R)->PB" 1 1313594496
3.563 0.172 "GA(R)->PB" 1 1313594496
3.563 0.172 "GA(R)->PB" 1 1313594496
3.563 0.172 "GA(R)->PB" 1 1313594496
3.563 0.172 "GA(R)->PB" 1 1313594496
3.564 0.172 "GA(R)->PB" 1 1313594496
3.564 0.172 "GA(R)->PB" 1 1313594496
3.565 0.172 "GA(R)->PB" 1 1313594496
3.565 0.172 "GA(R)->PB" 1 1313594496
3.566 0.172 "GA(R)->PB" 1 1313594496
3.565 0.172 "GA(R)->PB" 1 1313594496
3.565 0.172 "GA(R)->PB" 1 1313594496
3.565 0.172 "GA(R)->PB" 1 1313594496
3.565 0.172 "GA(R)->PB" 1 1313594496
3.566 0.172 "GA(R)->PB" 1 1313594496
3.566 0.172 "GA(R)->PB" 1 5812983734
3.567 0.172 "GA(R)->PB" 1 5812983734
3.567 0.172 "GA(R)->PB" 1 5812983734
3.567 0.172 "GA(R)->PB" 1 5812983734
3.567 0.172 "GA(R)->PB" 1 5812983734
3.567 0.172 "GA(R)->PB" 1 5812983734
3.579 0.172 "GA(R)->PB" 1 5812983734
3.579 0.172 "GA(R)->PB" 1 5812983734
3.579 0.172 "GA(R)->PB" 1 5812983734
3.579 0.172 "GA(R)->PB" 1 5812983734
3.570 0.172 "GA(R)->PB" 1 5812983734
3.571 0.172 "GA(R)->PB" 1 5812983734
3.572 0.172 "GA(R)->PB" 1 5812983734
3.573 0.172 "GA(R)->PB" 1 5812983734
3.573 0.172 "GA(R)->PB" 1 5812983734
3.573 0.172 "GA(R)->PB" 1 5812983734
3.573 0.172 "GA(R)->PB" 1 5812983734
3.573 0.172 "GA(R)->PB" 1 5812983734
3.574 0.172 "GA(R)->PB" 1 5812983734
3.574 0.172 "GA(R)->PB" 1 5812983734
3.574 0.172 "GA(R)->PB" 1 5812983734
3.574 0.172 "GA(R)->PB" 1 5812983734
3.574 0.172 "GA(R)->PB" 1 5812983734
3.572 0.172 "GA(R)->PB" 1 5812983734
3.572 0.172 "GA(R)->PB" 1 5812983734
3.572 0.172 "GA(R)->PB" 1 5812983734
3.572 0.172 "GA(R)->PB" 1 5812983734
3.573 0.172 "GA(R)->PB" 1 5812983734
3.573 0.172 "GA(R)->PB" 1 5812983734
3.573 0.172 "GA(R)->PB" 1 5812983734
3.573 0.172 "GA(R)->PB" 1 5812983734
3.573 0.172 "GA(R)->PB" 1 5812983734
3.573 0.172 "GA(R)->PB" 1 5812983734
3.574 0.172 "GA(R)->PB" 1 5812983734
3.576 0.172 "GA(R)->PB" 1 5812983734
3.577 0.172 "GA(R)->PB" 1 5812983734
3.577 0.172 "GA(R)->PB" 1 5812983734
3.579 0.172 "GA(R)->PB" 1 5812983734
3.580 0.172 "GA(R)->PB" 1 5812983734
3.580 0.172 "GA(R)->PB" 1 5812983734
3.580 0.172 "GA(R)->PB" 1 5812983734
3.580 0.172 "GA(R)->PB" 1 5812983734
3.580 0.172 "GA(R)->PB" 1 5812983734
3.580 0.172 "GA(R)->PB" 1 5812983734
3.581 0.172 "GA(R)->PB" 1 5812983734
3.581 0.172 "GA(R)->PB" 1 5812983734
3.581 0.172 "GA(R)->PB" 1 5812983734
3.581 0.172 "GA(R)->PB" 1 5812983734
3.581 0.172 "GA(R)->PB" 1 5812983734
3.581 0.172 "GA(R)->PB" 1 5812983734
3.579 0.172 "GA(R)->PB" 1 5812983734
3.580 0.172 "GA(R)->PB" 1 5812983734
3.580 0.172 "GA(R)->PB" 1 5812983734
3.581 0.172 "GA(R)->PB" 1 5812983734
3.581 0.172 "GA(R)->PB" 1 5812983734
3.581 0.172 "GA(R)->PB" 1 5812983734
3.577 0.172 "GA(R)->PB" 1 5812983734
3.578 0.172 "GA(R)->PB" 1 5812983734
3.578 0.172 "GA(R)->PB" 1 5812983734
3.578 0.172 "GA(R)->PB" 1 5812983734
3.578 0.172 "GA(R)->PB" 1 5812983734
3.578 0.172 "GA(R)->PB" 1 5812983734
3.579 0.172 "GA(R)->PB" 1 5812983734
3.579 0.172 "GA(R)->PB" 1 5812983734
3.579 0.172 "GA(R)->PB" 1 5812983734
3.579 0.172 "GA(R)->PB" 1 5812983734
3.579 0.172 "GA(R)->PB" 1 5812983734
3.579 0.172 "GA(R)->PB" 1 5812983734
3.579 0.172 "GA(R)->PB" 1 5812983734
3.579 0.172 "GA(R)->PB" 1 5812983734
3.579 0.172 "GA(R)->PB" 1 5812983734
3.579 0.172 "GA(R)->PB" 1 5812983734
3.579 0.172 "GA(R)->PB" 1 5812983734
3.578 0.172 "GA(R)->PB" 1 5812983734
3.579 0.172 "GA(R)->PB" 1 5812983734
3.579 0.172 "GA(R)->PB" 1 5812983734
3.579 0.172 "GA(R)->PB" 1 5812983734
3.579 0.172 "GA(R)->PB" 1 5812983734
3.579 0.172 "GA(R)->PB" 1 5812983734
3.579 0.172 "GA(R)->PB" 1 5812983734
3.579 0.172 "GA(R)->PB" 1 5812983734
3.579 0.172 "GA(R)->PB" 1 5812983734
3.579 0.172 "GA(R)->PB" 1 5812983734
3.579 0.172 "GA(R)->PB" 1 5812983734
3.579 0.172 "GA(R)->PB" 1 5812983734
3.578 0.172 "GA(R)->PB" 1 5812983734
3.578 0.172 "GA(R)->PB" 1 5812983734
3.579 0.172 "GA(R)->PB" 1 5812983734
3.579 0.172 "GA(R)->PB" 1 5812983734
3.579 0.172 "GA(R)->PB" 1 5812983734
3.579 0.172 "GA(R)->PB" 1 5812983734
3.580 0.172 "GA(R)->PB" 1 5812983734
3.580 0.172 "GA(R)->PB" 1 5812983734
3.580 0.172 "GA(R)->PB" 1 5812983734
3.580 0.172 "GA(R)->PB" 1 5812983734
3.578 0.172 "GA(R)->PB" 1 5812983734
3.578 0.172 "GA(R)->PB" 1 5812983734
3.578 0.172 "GA(R)->PB" 1 5812983734
3.586 0.172 "GA(R)->PB" 1 5812983734
3.586 0.172 "GA(R)->PB" 1 5812983734
3.586 0.172 "GA(R)->PB" 1 5812983734
3.586 0.172 "GA(R)->PB" 1 5812983734
3.586 0.172 "GA(R)->PB" 1 5812983734
3.578 0.172 "GA(R)->PB" 1 5812983734
3.578 0.172 "GA(R)->PB" 1 5812983734
3.579 0.172 "GA(R)->PB" 1 5812983734
3.579 0.172 "GA(R)->PB" 1 5812983734
3.579 0.172 "GA(R)->PB" 1 5812983734
3.579 0.172 "GA(R)->PB" 1 5812983734
3.579 0.172 "GA(R)->PB" 1 5812983734
3.579 0.172 "GA(R)->PB" 1 5812983734
3.579 0.172 "GA(R)->PB" 1 5812983734
3.579 0.172 "GA(R)->PB" 1 5812983734
3.579 0.172 "GA(R)->PB" 1 5812983734
3.579 0.172 "GA(R)->PB" 1 5812983734
3.580 0.172 "GA(R)->PB" 1 5812983734
3.580 0.172 "GA(R)->PB" 1 5812983734
3.579 0.172 "GA(R)->PB" 1 5812983734
3.579 0.172 "GA(R)->PB" 1 5812983734
3.579 0.172 "GA(R)->PB" 1 5812983734
3.579 0.172 "GA(R)->PB" 1 5812983734
3.579 0.172 "GA(R)->PB" 1 5812983734
3.578 0.172 "GA(R)->PB" 1 5812983734
3.578 0.172 "GA(R)->PB" 1 5812983734
3.579 0.172 "GA(R)->PB" 1 5812983734
3.579 0.172 "GA(R)->PB" 1 5812983734
3.579 0.172 "GA(R)->PB" 1 5812983734
3.579 0.172 "GA(R)->PB" 1 5812983734
3.579 0.172 "GA(R)->PB" 1 5812983734
3.579 0.172 "GA(R)->PB" 1 5812983734
3.579 0.172 "GA(R)->PB" 1 5812983734
3.581 0.172 "GA(R)->PB" 1 5812983734
3.581 0.172 "GA(R)->PB" 1 5812983734
3.581 0.172 "GA(R)->PB" 1 5812983734
3.581 0.172 "GA(R)->PB" 1 5812983734
3.582 0.172 "GA(R)->PB" 1 5812983734
3.582 0.172 "GA(R)->PB" 1 5812983734
3.582 0.172 "GA(R)->PB" 1 5812983734
3.582 0.172 "GA(R)->PB" 1 5812983734
3.582 0.172 "GA(R)->PB" 1 5812983734
3.582 0.172 "GA(R)->PB" 1 5812983734
3.567 0.172 "GA(R)->PB" 1 1313594496
3.567 0.172 "GA(R)->PB" 1 1313594496
3.568 0.172 "GA(R)->PB" 1 1313594496
3.568 0.172 "GA(R)->PB" 1 1313594496
3.568 0.172 "GA(R)->PB" 1 1313594496
3.568 0.172 "GA(R)->PB" 1 1313594496
3.580 0.172 "GA(R)->PB" 1 1313594496
3.580 0.172 "GA(R)->PB" 1 1313594496
3.580 0.172 "GA(R)->PB" 1 1313594496
3.580 0.172 "GA(R)->PB" 1 1313594496
3.571 0.172 "GA(R)->PB" 1 1313594496
3.572 0.172 "GA(R)->PB" 1 1313594496
3.573 0.172 "GA(R)->PB" 1 1313594496
3.573 0.172 "GA(R)->PB" 1 1313594496
3.574 0.172 "GA(R)->PB" 1 1313594496
3.574 0.172 "GA(R)->PB" 1 1313594496
3.574 0.172 "GA(R)->PB" 1 1313594496
3.574 0.172 "GA(R)->PB" 1 1313594496
3.574 0.172 "GA(R)->PB" 1 1313594496
3.574 0.172 "GA(R)->PB" 1 1313594496
3.575 0.172 "GA(R)->PB" 1 1313594496
3.575 0.172 "GA(R)->PB" 1 1313594496
3.575 0.172 "GA(R)->PB" 1 1313594496
3.572 0.172 "GA(R)->PB" 1 1313594496
3.573 0.172 "GA(R)->PB" 1 1313594496
3.573 0.172 "GA(R)->PB" 1 1313594496
3.573 0.172 "GA(R)->PB" 1 1313594496
3.573 0.172 "GA(R)->PB" 1 1313594496
3.573 0.172 "GA(R)->PB" 1 1313594496
3.573 0.172 "GA(R)->PB" 1 1313594496
3.573 0.172 "GA(R)->PB" 1 1313594496
3.573 0.172 "GA(R)->PB" 1 1313594496
3.574 0.172 "GA(R)->PB" 1 1313594496
3.575 0.172 "GA(R)->PB" 1 1313594496
3.577 0.172 "GA(R)->PB" 1 1313594496
3.577 0.172 "GA(R)->PB" 1 1313594496
3.577 0.172 "GA(R)->PB" 1 1313594496
3.580 0.172 "GA(R)->PB" 1 1313594496
3.581 0.172 "GA(R)->PB" 1 1313594496
3.581 0.172 "GA(R)->PB" 1 1313594496
3.581 0.172 "GA(R)->PB" 1 1313594496
3.581 0.172 "GA(R)->PB" 1 1313594496
3.581 0.172 "GA(R)->PB" 1 1313594496
3.581 0.172 "GA(R)->PB" 1 1313594496
3.582 0.172 "GA(R)->PB" 1 1313594496
3.582 0.172 "GA(R)->PB" 1 1313594496
3.582 0.172 "GA(R)->PB" 1 1313594496
3.582 0.172 "GA(R)->PB" 1 1313594496
3.582 0.172 "GA(R)->PB" 1 1313594496
3.582 0.172 "GA(R)->PB" 1 1313594496
3.580 0.172 "GA(R)->PB" 1 1313594496
3.581 0.172 "GA(R)->PB" 1 1313594496
3.581 0.172 "GA(R)->PB" 1 1313594496
3.581 0.172 "GA(R)->PB" 1 1313594496
3.582 0.172 "GA(R)->PB" 1 1313594496
3.582 0.172 "GA(R)->PB" 1 1313594496
3.578 0.172 "GA(R)->PB" 1 1313594496
3.579 0.172 "GA(R)->PB" 1 1313594496
3.579 0.172 "GA(R)->PB" 1 1313594496
3.579 0.172 "GA(R)->PB" 1 1313594496
3.579 0.172 "GA(R)->PB" 1 1313594496
3.579 0.172 "GA(R)->PB" 1 1313594496
3.579 0.172 "GA(R)->PB" 1 1313594496
3.580 0.172 "GA(R)->PB" 1 1313594496
3.580 0.172 "GA(R)->PB" 1 1313594496
3.580 0.172 "GA(R)->PB" 1 1313594496
3.580 0.172 "GA(R)->PB" 1 1313594496
3.579 0.172 "GA(R)->PB" 1 1313594496
3.579 0.172 "GA(R)->PB" 1 1313594496
3.580 0.172 "GA(R)->PB" 1 1313594496
3.580 0.172 "GA(R)->PB" 1 1313594496
3.580 0.172 "GA(R)->PB" 1 1313594496
3.580 0.172 "GA(R)->PB" 1 1313594496
3.579 0.172 "GA(R)->PB" 1 1313594496
3.580 0.172 "GA(R)->PB" 1 1313594496
3.580 0.172 "GA(R)->PB" 1 1313594496
3.580 0.172 "GA(R)->PB" 1 1313594496
3.580 0.172 "GA(R)->PB" 1 1313594496
3.580 0.172 "GA(R)->PB" 1 1313594496
3.579 0.172 "GA(R)->PB" 1 1313594496
3.580 0.172 "GA(R)->PB" 1 1313594496
3.579 0.172 "GA(R)->PB" 1 1313594496
3.580 0.172 "GA(R)->PB" 1 1313594496
3.580 0.172 "GA(R)->PB" 1 1313594496
3.580 0.172 "GA(R)->PB" 1 1313594496
3.578 0.172 "GA(R)->PB" 1 1313594496
3.579 0.172 "GA(R)->PB" 1 1313594496
3.580 0.172 "GA(R)->PB" 1 1313594496
3.580 0.172 "GA(R)->PB" 1 1313594496
3.580 0.172 "GA(R)->PB" 1 1313594496
3.580 0.172 "GA(R)->PB" 1 1313594496
3.580 0.172 "GA(R)->PB" 1 1313594496
3.580 0.172 "GA(R)->PB" 1 1313594496
3.580 0.172 "GA(R)->PB" 1 1313594496
3.581 0.172 "GA(R)->PB" 1 1313594496
3.578 0.172 "GA(R)->PB" 1 1313594496
3.578 0.172 "GA(R)->PB" 1 1313594496
3.579 0.172 "GA(R)->PB" 1 1313594496
3.586 0.172 "GA(R)->PB" 1 1313594496
3.587 0.172 "GA(R)->PB" 1 1313594496
3.587 0.172 "GA(R)->PB" 1 1313594496
3.587 0.172 "GA(R)->PB" 1 1313594496
3.587 0.172 "GA(R)->PB" 1 1313594496
3.579 0.172 "GA(R)->PB" 1 1313594496
3.579 0.172 "GA(R)->PB" 1 1313594496
3.580 0.172 "GA(R)->PB" 1 1313594496
3.580 0.172 "GA(R)->PB" 1 1313594496
3.580 0.172 "GA(R)->PB" 1 1313594496
3.580 0.172 "GA(R)->PB" 1 1313594496
3.580 0.172 "GA(R)->PB" 1 1313594496
3.580 0.172 "GA(R)->PB" 1 1313594496
3.580 0.172 "GA(R)->PB" 1 1313594496
3.580 0.172 "GA(R)->PB" 1 1313594496
3.580 0.172 "GA(R)->PB" 1 1313594496
3.580 0.172 "GA(R)->PB" 1 1313594496
3.580 0.172 "GA(R)->PB" 1 1313594496
3.580 0.172 "GA(R)->PB" 1 1313594496
3.580 0.172 "GA(R)->PB" 1 1313594496
3.580 0.172 "GA(R)->PB" 1 1313594496
3.580 0.172 "GA(R)->PB" 1 1313594496
3.580 0.172 "GA(R)->PB" 1 1313594496
3.580 0.172 "GA(R)->PB" 1 1313594496
3.579 0.172 "GA(R)->PB" 1 1313594496
3.579 0.172 "GA(R)->PB" 1 1313594496
3.580 0.172 "GA(R)->PB" 1 1313594496
3.580 0.172 "GA(R)->PB" 1 1313594496
3.580 0.172 "GA(R)->PB" 1 1313594496
3.580 0.172 "GA(R)->PB" 1 1313594496
3.580 0.172 "GA(R)->PB" 1 1313594496
3.580 0.172 "GA(R)->PB" 1 1313594496
3.580 0.172 "GA(R)->PB" 1 1313594496
3.581 0.172 "GA(R)->PB" 1 1313594496
3.582 0.172 "GA(R)->PB" 1 1313594496
3.582 0.172 "GA(R)->PB" 1 1313594496
3.582 0.172 "GA(R)->PB" 1 1313594496
3.583 0.172 "GA(R)->PB" 1 1313594496
3.582 0.172 "GA(R)->PB" 1 1313594496
3.583 0.172 "GA(R)->PB" 1 1313594496
3.583 0.172 "GA(R)->PB" 1 1313594496
3.583 0.172 "GA(R)->PB" 1 1313594496
3.583 0.172 "GA(R)->PB" 1 1313594496
3.566 0.172 "GA(R)->PB" 1 5812983734
3.567 0.172 "GA(R)->PB" 1 5812983734
3.567 0.172 "GA(R)->PB" 1 5812983734
3.567 0.172 "GA(R)->PB" 1 5812983734
3.567 0.172 "GA(R)->PB" 1 5812983734
3.568 0.172 "GA(R)->PB" 1 5812983734
3.579 0.172 "GA(R)->PB" 1 5812983734
3.579 0.172 "GA(R)->PB" 1 5812983734
3.579 0.172 "GA(R)->PB" 1 5812983734
3.579 0.172 "GA(R)->PB" 1 5812983734
3.570 0.172 "GA(R)->PB" 1 5812983734
3.571 0.172 "GA(R)->PB" 1 5812983734
3.573 0.172 "GA(R)->PB" 1 5812983734
3.573 0.172 "GA(R)->PB" 1 5812983734
3.573 0.172 "GA(R)->PB" 1 5812983734
3.573 0.172 "GA(R)->PB" 1 5812983734
3.573 0.172 "GA(R)->PB" 1 5812983734
3.574 0.172 "GA(R)->PB" 1 5812983734
3.574 0.172 "GA(R)->PB" 1 5812983734
3.574 0.172 "GA(R)->PB" 1 5812983734
3.574 0.172 "GA(R)->PB" 1 5812983734
3.574 0.172 "GA(R)->PB" 1 5812983734
3.574 0.172 "GA(R)->PB" 1 5812983734
3.572 0.172 "GA(R)->PB" 1 5812983734
3.572 0.172 "GA(R)->PB" 1 5812983734
3.572 0.172 "GA(R)->PB" 1 5812983734
3.573 0.172 "GA(R)->PB" 1 5812983734
3.573 0.172 "GA(R)->PB" 1 5812983734
3.573 0.172 "GA(R)->PB" 1 5812983734
3.573 0.172 "GA(R)->PB" 1 5812983734
3.573 0.172 "GA(R)->PB" 1 5812983734
3.573 0.172 "GA(R)->PB" 1 5812983734
3.573 0.172 "GA(R)->PB" 1 5812983734
3.574 0.172 "GA(R)->PB" 1 5812983734
3.576 0.172 "GA(R)->PB" 1 5812983734
3.577 0.172 "GA(R)->PB" 1 5812983734
3.577 0.172 "GA(R)->PB" 1 5812983734
3.579 0.172 "GA(R)->PB" 1 5812983734
3.580 0.172 "GA(R)->PB" 1 5812983734
3.580 0.172 "GA(R)->PB" 1 5812983734
3.580 0.172 "GA(R)->PB" 1 5812983734
3.580 0.172 "GA(R)->PB" 1 5812983734
3.581 0.172 "GA(R)->PB" 1 5812983734
3.581 0.172 "GA(R)->PB" 1 5812983734
3.581 0.172 "GA(R)->PB" 1 5812983734
3.581 0.172 "GA(R)->PB" 1 5812983734
3.581 0.172 "GA(R)->PB" 1 5812983734
3.581 0.172 "GA(R)->PB" 1 5812983734
3.581 0.172 "GA(R)->PB" 1 5812983734
3.581 0.172 "GA(R)->PB" 1 5812983734
3.580 0.172 "GA(R)->PB" 1 5812983734
3.580 0.172 "GA(R)->PB" 1 5812983734
3.581 0.172 "GA(R)->PB" 1 5812983734
3.581 0.172 "GA(R)->PB" 1 5812983734
3.581 0.172 "GA(R)->PB" 1 5812983734
3.582 0.172 "GA(R)->PB" 1 5812983734
3.577 0.172 "GA(R)->PB" 1 5812983734
3.578 0.172 "GA(R)->PB" 1 5812983734
3.578 0.172 "GA(R)->PB" 1 5812983734
3.579 0.172 "GA(R)->PB" 1 5812983734
3.579 0.172 "GA(R)->PB" 1 5812983734
3.579 0.172 "GA(R)->PB" 1 5812983734
3.579 0.172 "GA(R)->PB" 1 5812983734
3.579 0.172 "GA(R)->PB" 1 5812983734
3.579 0.172 "GA(R)->PB" 1 5812983734
3.579 0.172 "GA(R)->PB" 1 5812983734
3.579 0.172 "GA(R)->PB" 1 5812983734
3.579 0.172 "GA(R)->PB" 1 5812983734
3.579 0.172 "GA(R)->PB" 1 5812983734
3.579 0.172 "GA(R)->PB" 1 5812983734
3.579 0.172 "GA(R)->PB" 1 5812983734
3.579 0.172 "GA(R)->PB" 1 5812983734
3.579 0.172 "GA(R)->PB" 1 5812983734
3.579 0.172 "GA(R)->PB" 1 5812983734
3.579 0.172 "GA(R)->PB" 1 5812983734
3.579 0.172 "GA(R)->PB" 1 5812983734
3.579 0.172 "GA(R)->PB" 1 5812983734
3.579 0.172 "GA(R)->PB" 1 5812983734
3.579 0.172 "GA(R)->PB" 1 5812983734
3.579 0.172 "GA(R)->PB" 1 5812983734
3.579 0.172 "GA(R)->PB" 1 5812983734
3.579 0.172 "GA(R)->PB" 1 5812983734
3.579 0.172 "GA(R)->PB" 1 5812983734
3.579 0.172 "GA(R)->PB" 1 5812983734
3.579 0.172 "GA(R)->PB" 1 5812983734
3.578 0.172 "GA(R)->PB" 1 5812983734
3.579 0.172 "GA(R)->PB" 1 5812983734
3.579 0.172 "GA(R)->PB" 1 5812983734
3.579 0.172 "GA(R)->PB" 1 5812983734
3.580 0.172 "GA(R)->PB" 1 5812983734
3.580 0.172 "GA(R)->PB" 1 5812983734
3.580 0.172 "GA(R)->PB" 1 5812983734
3.580 0.172 "GA(R)->PB" 1 5812983734
3.580 0.172 "GA(R)->PB" 1 5812983734
3.580 0.172 "GA(R)->PB" 1 5812983734
3.578 0.172 "GA(R)->PB" 1 5812983734
3.578 0.172 "GA(R)->PB" 1 5812983734
3.579 0.172 "GA(R)->PB" 1 5812983734
3.586 0.172 "GA(R)->PB" 1 5812983734
3.586 0.172 "GA(R)->PB" 1 5812983734
3.586 0.172 "GA(R)->PB" 1 5812983734
3.586 0.172 "GA(R)->PB" 1 5812983734
3.586 0.172 "GA(R)->PB" 1 5812983734
3.578 0.172 "GA(R)->PB" 1 5812983734
3.579 0.172 "GA(R)->PB" 1 5812983734
3.579 0.172 "GA(R)->PB" 1 5812983734
3.579 0.172 "GA(R)->PB" 1 5812983734
3.579 0.172 "GA(R)->PB" 1 5812983734
3.579 0.172 "GA(R)->PB" 1 5812983734
3.579 0.172 "GA(R)->PB" 1 5812983734
3.579 0.172 "GA(R)->PB" 1 5812983734
3.579 0.172 "GA(R)->PB" 1 5812983734
3.579 0.172 "GA(R)->PB" 1 5812983734
3.579 0.172 "GA(R)->PB" 1 5812983734
3.579 0.172 "GA(R)->PB" 1 5812983734
3.580 0.172 "GA(R)->PB" 1 5812983734
3.580 0.172 "GA(R)->PB" 1 5812983734
3.580 0.172 "GA(R)->PB" 1 5812983734
3.580 0.172 "GA(R)->PB" 1 5812983734
3.580 0.172 "GA(R)->PB" 1 5812983734
3.580 0.172 "GA(R)->PB" 1 5812983734
3.580 0.172 "GA(R)->PB" 1 5812983734
3.578 0.172 "GA(R)->PB" 1 5812983734
3.579 0.172 "GA(R)->PB" 1 5812983734
3.579 0.172 "GA(R)->PB" 1 5812983734
3.579 0.172 "GA(R)->PB" 1 5812983734
3.579 0.172 "GA(R)->PB" 1 5812983734
3.579 0.172 "GA(R)->PB" 1 5812983734
3.579 0.172 "GA(R)->PB" 1 5812983734
3.579 0.172 "GA(R)->PB" 1 5812983734
3.579 0.172 "GA(R)->PB" 1 5812983734
3.581 0.172 "GA(R)->PB" 1 5812983734
3.581 0.172 "GA(R)->PB" 1 5812983734
3.582 0.172 "GA(R)->PB" 1 5812983734
3.582 0.172 "GA(R)->PB" 1 5812983734
3.583 0.172 "GA(R)->PB" 1 5812983734
3.582 0.172 "GA(R)->PB" 1 5812983734
3.582 0.172 "GA(R)->PB" 1 5812983734
3.582 0.172 "GA(R)->PB" 1 5812983734
3.582 0.172 "GA(R)->PB" 1 5812983734
3.582 0.172 "GA(R)->PB" 1 5812983734
3.557 0.172 "GA(R)->PB" 1 858587718
3.558 0.172 "GA(R)->PB" 1 858587718
3.558 0.172 "GA(R)->PB" 1 858587718
3.559 0.172 "GA(R)->PB" 1 858587718
3.559 0.172 "GA(R)->PB" 1 858587718
3.559 0.172 "GA(R)->PB" 1 858587718
3.570 0.172 "GA(R)->PB" 1 858587718
3.570 0.172 "GA(R)->PB" 1 858587718
3.570 0.172 "GA(R)->PB" 1 858587718
3.570 0.172 "GA(R)->PB" 1 858587718
3.562 0.172 "GA(R)->PB" 1 858587718
3.562 0.172 "GA(R)->PB" 1 858587718
3.564 0.172 "GA(R)->PB" 1 858587718
3.564 0.172 "GA(R)->PB" 1 858587718
3.564 0.172 "GA(R)->PB" 1 858587718
3.564 0.172 "GA(R)->PB" 1 858587718
3.565 0.172 "GA(R)->PB" 1 858587718
3.565 0.172 "GA(R)->PB" 1 858587718
3.565 0.172 "GA(R)->PB" 1 858587718
3.565 0.172 "GA(R)->PB" 1 858587718
3.565 0.172 "GA(R)->PB" 1 858587718
3.565 0.172 "GA(R)->PB" 1 858587718
3.565 0.172 "GA(R)->PB" 1 858587718
3.563 0.172 "GA(R)->PB" 1 858587718
3.563 0.172 "GA(R)->PB" 1 858587718
3.564 0.172 "GA(R)->PB" 1 858587718
3.564 0.172 "GA(R)->PB" 1 858587718
3.564 0.172 "GA(R)->PB" 1 858587718
3.564 0.172 "GA(R)->PB" 1 858587718
3.564 0.172 "GA(R)->PB" 1 858587718
3.564 0.172 "GA(R)->PB" 1 858587718
3.564 0.172 "GA(R)->PB" 1 858587718
3.564 0.172 "GA(R)->PB" 1 858587718
3.566 0.172 "GA(R)->PB" 1 858587718
3.568 0.172 "GA(R)->PB" 1 858587718
3.568 0.172 "GA(R)->PB" 1 858587718
3.568 0.172 "GA(R)->PB" 1 858587718
3.570 0.172 "GA(R)->PB" 1 858587718
3.571 0.172 "GA(R)->PB" 1 858587718
3.571 0.172 "GA(R)->PB" 1 858587718
3.571 0.172 "GA(R)->PB" 1 858587718
3.571 0.172 "GA(R)->PB" 1 858587718
3.572 0.172 "GA(R)->PB" 1 858587718
3.572 0.172 "GA(R)->PB" 1 858587718
3.572 0.172 "GA(R)->PB" 1 858587718
3.572 0.172 "GA(R)->PB" 1 858587718
3.572 0.172 "GA(R)->PB" 1 858587718
3.572 0.172 "GA(R)->PB" 1 858587718
3.572 0.172 "GA(R)->PB" 1 858587718
3.572 0.172 "GA(R)->PB" 1 858587718
3.571 0.172 "GA(R)->PB" 1 858587718
3.571 0.172 "GA(R)->PB" 1 858587718
3.572 0.172 "GA(R)->PB" 1 858587718
3.572 0.172 "GA(R)->PB" 1 858587718
3.572 0.172 "GA(R)->PB" 1 858587718
3.572 0.172 "GA(R)->PB" 1 858587718
3.569 0.172 "GA(R)->PB" 1 858587718
3.569 0.172 "GA(R)->PB" 1 858587718
3.570 0.172 "GA(R)->PB" 1 858587718
3.570 0.172 "GA(R)->PB" 1 858587718
3.570 0.172 "GA(R)->PB" 1 858587718
3.570 0.172 "GA(R)->PB" 1 858587718
3.570 0.172 "GA(R)->PB" 1 858587718
3.570 0.172 "GA(R)->PB" 1 858587718
3.570 0.172 "GA(R)->PB" 1 858587718
3.570 0.172 "GA(R)->PB" 1 858587718
3.570 0.172 "GA(R)->PB" 1 858587718
3.570 0.172 "GA(R)->PB" 1 858587718
3.570 0.172 "GA(R)->PB" 1 858587718
3.570 0.172 "GA(R)->PB" 1 858587718
3.570 0.172 "GA(R)->PB" 1 858587718
3.570 0.172 "GA(R)->PB" 1 858587718
3.570 0.172 "GA(R)->PB" 1 858587718
3.570 0.172 "GA(R)->PB" 1 858587718
3.570 0.172 "GA(R)->PB" 1 858587718
3.570 0.172 "GA(R)->PB" 1 858587718
3.570 0.172 "GA(R)->PB" 1 858587718
3.570 0.172 "GA(R)->PB" 1 858587718
3.570 0.172 "GA(R)->PB" 1 858587718
3.570 0.172 "GA(R)->PB" 1 858587718
3.570 0.172 "GA(R)->PB" 1 858587718
3.570 0.172 "GA(R)->PB" 1 858587718
3.570 0.172 "GA(R)->PB" 1 858587718
3.570 0.172 "GA(R)->PB" 1 858587718
3.570 0.172 "GA(R)->PB" 1 858587718
3.569 0.172 "GA(R)->PB" 1 858587718
3.570 0.172 "GA(R)->PB" 1 858587718
3.570 0.172 "GA(R)->PB" 1 858587718
3.570 0.172 "GA(R)->PB" 1 858587718
3.571 0.172 "GA(R)->PB" 1 858587718
3.571 0.172 "GA(R)->PB" 1 858587718
3.571 0.172 "GA(R)->PB" 1 858587718
3.571 0.172 "GA(R)->PB" 1 858587718
3.571 0.172 "GA(R)->PB" 1 858587718
3.571 0.172 "GA(R)->PB" 1 858587718
3.569 0.172 "GA(R)->PB" 1 858587718
3.569 0.172 "GA(R)->PB" 1 858587718
3.570 0.172 "GA(R)->PB" 1 858587718
3.576 0.172 "GA(R)->PB" 1 858587718
3.576 0.172 "GA(R)->PB" 1 858587718
3.576 0.172 "GA(R)->PB" 1 858587718
3.577 0.172 "GA(R)->PB" 1 858587718
3.577 0.172 "GA(R)->PB" 1 858587718
3.569 0.172 "GA(R)->PB" 1 858587718
3.570 0.172 "GA(R)->PB" 1 858587718
3.570 0.172 "GA(R)->PB" 1 858587718
3.570 0.172 "GA(R)->PB" 1 858587718
3.570 0.172 "GA(R)->PB" 1 858587718
3.570 0.172 "GA(R)->PB" 1 858587718
3.570 0.172 "GA(R)->PB" 1 858587718
3.570 0.172 "GA(R)->PB" 1 858587718
3.570 0.172 "GA(R)->PB" 1 858587718
3.570 0.172 "GA(R)->PB" 1 858587718
3.570 0.172 "GA(R)->PB" 1 858587718
3.570 0.172 "GA(R)->PB" 1 858587718
3.571 0.172 "GA(R)->PB" 1 858587718
3.571 0.172 "GA(R)->PB" 1 858587718
3.571 0.172 "GA(R)->PB" 1 858587718
3.571 0.172 "GA(R)->PB" 1 858587718
3.571 0.172 "GA(R)->PB" 1 858587718
3.571 0.172 "GA(R)->PB" 1 858587718
3.571 0.172 "GA(R)->PB" 1 858587718
3.570 0.172 "GA(R)->PB" 1 858587718
3.570 0.172 "GA(R)->PB" 1 858587718
3.570 0.172 "GA(R)->PB" 1 858587718
3.570 0.172 "GA(R)->PB" 1 858587718
3.570 0.172 "GA(R)->PB" 1 858587718
3.570 0.172 "GA(R)->PB" 1 858587718
3.570 0.172 "GA(R)->PB" 1 858587718
3.570 0.172 "GA(R)->PB" 1 858587718
3.570 0.172 "GA(R)->PB" 1 858587718
3.572 0.172 "GA(R)->PB" 1 858587718
3.572 0.172 "GA(R)->PB" 1 858587718
3.573 0.172 "GA(R)->PB" 1 858587718
3.573 0.172 "GA(R)->PB" 1 858587718
3.574 0.172 "GA(R)->PB" 1 858587718
3.573 0.172 "GA(R)->PB" 1 858587718
3.573 0.172 "GA(R)->PB" 1 858587718
3.573 0.172 "GA(R)->PB" 1 858587718
3.573 0.172 "GA(R)->PB" 1 858587718
3.573 0.172 "GA(R)->PB" 1 858587718
3.572 0.172 "GA(R)->PB" 1 1004017998
3.572 0.172 "GA(R)->PB" 1 1004017998
3.573 0.172 "GA(R)->PB" 1 1004017998
3.573 0.172 "GA(R)->PB" 1 1004017998
3.573 0.172 "GA(R)->PB" 1 1004017998
3.573 0.172 "GA(R)->PB" 1 1004017998
3.585 0.172 "GA(R)->PB" 1 1004017998
3.585 0.172 "GA(R)->PB" 1 1004017998
3.585 0.172 "GA(R)->PB" 1 1004017998
3.585 0.172 "GA(R)->PB" 1 1004017998
3.576 0.172 "GA(R)->PB" 1 1004017998
3.576 0.172 "GA(R)->PB" 1 1004017998
3.578 0.172 "GA(R)->PB" 1 1004017998
3.578 0.172 "GA(R)->PB" 1 1004017998
3.578 0.172 "GA(R)->PB" 1 1004017998
3.579 0.172 "GA(R)->PB" 1 1004017998
3.579 0.172 "GA(R)->PB" 1 1004017998
3.579 0.172 "GA(R)->PB" 1 1004017998
3.579 0.172 "GA(R)->PB" 1 1004017998
3.579 0.172 "GA(R)->PB" 1 1004017998
3.579 0.172 "GA(R)->PB" 1 1004017998
3.580 0.172 "GA(R)->PB" 1 1004017998
3.580 0.172 "GA(R)->PB" 1 1004017998
3.577 0.172 "GA(R)->PB" 1 1004017998
3.578 0.172 "GA(R)->PB" 1 1004017998
3.578 0.172 "GA(R)->PB" 1 1004017998
3.578 0.172 "GA(R)->PB" 1 1004017998
3.578 0.172 "GA(R)->PB" 1 1004017998
3.578 0.172 "GA(R)->PB" 1 1004017998
3.578 0.172 "GA(R)->PB" 1 1004017998
3.578 0.172 "GA(R)->PB" 1 1004017998
3.578 0.172 "GA(R)->PB" 1 1004017998
3.578 0.172 "GA(R)->PB" 1 1004017998
3.580 0.172 "GA(R)->PB" 1 1004017998
3.582 0.172 "GA(R)->PB" 1 1004017998
3.582 0.172 "GA(R)->PB" 1 1004017998
3.582 0.172 "GA(R)->PB" 1 1004017998
3.585 0.172 "GA(R)->PB" 1 1004017998
3.586 0.172 "GA(R)->PB" 1 1004017998
3.586 0.172 "GA(R)->PB" 1 1004017998
3.586 0.172 "GA(R)->PB" 1 1004017998
3.586 0.172 "GA(R)->PB" 1 1004017998
3.586 0.172 "GA(R)->PB" 1 1004017998
3.587 0.172 "GA(R)->PB" 1 1004017998
3.587 0.172 "GA(R)->PB" 1 1004017998
3.587 0.172 "GA(R)->PB" 1 1004017998
3.587 0.172 "GA(R)->PB" 1 1004017998
3.587 0.172 "GA(R)->PB" 1 1004017998
3.587 0.172 "GA(R)->PB" 1 1004017998
3.587 0.172 "GA(R)->PB" 1 1004017998
3.586 0.172 "GA(R)->PB" 1 1004017998
3.586 0.172 "GA(R)->PB" 1 1004017998
3.586 0.172 "GA(R)->PB" 1 1004017998
3.587 0.172 "GA(R)->PB" 1 1004017998
3.587 0.172 "GA(R)->PB" 1 1004017998
3.587 0.172 "GA(R)->PB" 1 1004017998
3.583 0.172 "GA(R)->PB" 1 1004017998
3.584 0.172 "GA(R)->PB" 1 1004017998
3.584 0.172 "GA(R)->PB" 1 1004017998
3.584 0.172 "GA(R)->PB" 1 1004017998
3.584 0.172 "GA(R)->PB" 1 1004017998
3.584 0.172 "GA(R)->PB" 1 1004017998
3.585 0.172 "GA(R)->PB" 1 1004017998
3.585 0.172 "GA(R)->PB" 1 1004017998
3.585 0.172 "GA(R)->PB" 1 1004017998
3.585 0.172 "GA(R)->PB" 1 1004017998
3.585 0.172 "GA(R)->PB" 1 1004017998
3.585 0.172 "GA(R)->PB" 1 1004017998
3.585 0.172 "GA(R)->PB" 1 1004017998
3.585 0.172 "GA(R)->PB" 1 1004017998
3.585 0.172 "GA(R)->PB" 1 1004017998
3.585 0.172 "GA(R)->PB" 1 1004017998
3.585 0.172 "GA(R)->PB" 1 1004017998
3.584 0.172 "GA(R)->PB" 1 1004017998
3.585 0.172 "GA(R)->PB" 1 1004017998
3.585 0.172 "GA(R)->PB" 1 1004017998
3.585 0.172 "GA(R)->PB" 1 1004017998
3.585 0.172 "GA(R)->PB" 1 1004017998
3.585 0.172 "GA(R)->PB" 1 1004017998
3.585 0.172 "GA(R)->PB" 1 1004017998
3.585 0.172 "GA(R)->PB" 1 1004017998
3.585 0.172 "GA(R)->PB" 1 1004017998
3.585 0.172 "GA(R)->PB" 1 1004017998
3.585 0.172 "GA(R)->PB" 1 1004017998
3.585 0.172 "GA(R)->PB" 1 1004017998
3.584 0.172 "GA(R)->PB" 1 1004017998
3.585 0.172 "GA(R)->PB" 1 1004017998
3.585 0.172 "GA(R)->PB" 1 1004017998
3.585 0.172 "GA(R)->PB" 1 1004017998
3.585 0.172 "GA(R)->PB" 1 1004017998
3.586 0.172 "GA(R)->PB" 1 1004017998
3.586 0.172 "GA(R)->PB" 1 1004017998
3.586 0.172 "GA(R)->PB" 1 1004017998
3.586 0.172 "GA(R)->PB" 1 1004017998
3.586 0.172 "GA(R)->PB" 1 1004017998
3.584 0.172 "GA(R)->PB" 1 1004017998
3.584 0.172 "GA(R)->PB" 1 1004017998
3.584 0.172 "GA(R)->PB" 1 1004017998
3.592 0.172 "GA(R)->PB" 1 1004017998
3.592 0.172 "GA(R)->PB" 1 1004017998
3.592 0.172 "GA(R)->PB" 1 1004017998
3.592 0.172 "GA(R)->PB" 1 1004017998
3.592 0.172 "GA(R)->PB" 1 1004017998
3.584 0.172 "GA(R)->PB" 1 1004017998
3.584 0.172 "GA(R)->PB" 1 1004017998
3.585 0.172 "GA(R)->PB" 1 1004017998
3.585 0.172 "GA(R)->PB" 1 1004017998
3.585 0.172 "GA(R)->PB" 1 1004017998
3.585 0.172 "GA(R)->PB" 1 1004017998
3.585 0.172 "GA(R)->PB" 1 1004017998
3.585 0.172 "GA(R)->PB" 1 1004017998
3.585 0.172 "GA(R)->PB" 1 1004017998
3.585 0.172 "GA(R)->PB" 1 1004017998
3.585 0.172 "GA(R)->PB" 1 1004017998
3.585 0.172 "GA(R)->PB" 1 1004017998
3.586 0.172 "GA(R)->PB" 1 1004017998
3.586 0.172 "GA(R)->PB" 1 1004017998
3.585 0.172 "GA(R)->PB" 1 1004017998
3.585 0.172 "GA(R)->PB" 1 1004017998
3.585 0.172 "GA(R)->PB" 1 1004017998
3.585 0.172 "GA(R)->PB" 1 1004017998
3.585 0.172 "GA(R)->PB" 1 1004017998
3.584 0.172 "GA(R)->PB" 1 1004017998
3.584 0.172 "GA(R)->PB" 1 1004017998
3.585 0.172 "GA(R)->PB" 1 1004017998
3.585 0.172 "GA(R)->PB" 1 1004017998
3.585 0.172 "GA(R)->PB" 1 1004017998
3.585 0.172 "GA(R)->PB" 1 1004017998
3.585 0.172 "GA(R)->PB" 1 1004017998
3.585 0.172 "GA(R)->PB" 1 1004017998
3.585 0.172 "GA(R)->PB" 1 1004017998
3.587 0.172 "GA(R)->PB" 1 1004017998
3.587 0.172 "GA(R)->PB" 1 1004017998
3.587 0.172 "GA(R)->PB" 1 1004017998
3.587 0.172 "GA(R)->PB" 1 1004017998
3.589 0.172 "GA(R)->PB" 1 1004017998
3.588 0.172 "GA(R)->PB" 1 1004017998
3.588 0.172 "GA(R)->PB" 1 1004017998
3.588 0.172 "GA(R)->PB" 1 1004017998
3.588 0.172 "GA(R)->PB" 1 1004017998
3.588 0.172 "GA(R)->PB" 1 1004017998
1.285 0.073 "GA(R)->PB" 1 1011447819
1.286 0.073 "GA(R)->PB" 1 1011447819
1.287 0.073 "GA(R)->PB" 1 1011447819
1.287 0.073 "GA(R)->PB" 1 1011447819
1.287 0.073 "GA(R)->PB" 1 1011447819
1.287 0.073 "GA(R)->PB" 1 1011447819
1.300 0.073 "GA(R)->PB" 1 1011447819
1.300 0.073 "GA(R)->PB" 1 1011447819
1.300 0.073 "GA(R)->PB" 1 1011447819
1.300 0.073 "GA(R)->PB" 1 1011447819
1.291 0.073 "GA(R)->PB" 1 1011447819
1.292 0.073 "GA(R)->PB" 1 1011447819
1.293 0.073 "GA(R)->PB" 1 1011447819
1.293 0.073 "GA(R)->PB" 1 1011447819
1.294 0.073 "GA(R)->PB" 1 1011447819
1.294 0.073 "GA(R)->PB" 1 1011447819
1.294 0.073 "GA(R)->PB" 1 1011447819
1.294 0.073 "GA(R)->PB" 1 1011447819
1.295 0.073 "GA(R)->PB" 1 1011447819
1.295 0.073 "GA(R)->PB" 1 1011447819
1.295 0.073 "GA(R)->PB" 1 1011447819
1.295 0.073 "GA(R)->PB" 1 1011447819
1.295 0.073 "GA(R)->PB" 1 1011447819
1.292 0.073 "GA(R)->PB" 1 1011447819
1.293 0.073 "GA(R)->PB" 1 1011447819
1.293 0.073 "GA(R)->PB" 1 1011447819
1.293 0.073 "GA(R)->PB" 1 1011447819
1.293 0.073 "GA(R)->PB" 1 1011447819
1.294 0.073 "GA(R)->PB" 1 1011447819
1.294 0.073 "GA(R)->PB" 1 1011447819
1.294 0.073 "GA(R)->PB" 1 1011447819
1.294 0.073 "GA(R)->PB" 1 1011447819
1.294 0.073 "GA(R)->PB" 1 1011447819
1.295 0.073 "GA(R)->PB" 1 1011447819
1.297 0.073 "GA(R)->PB" 1 1011447819
1.298 0.073 "GA(R)->PB" 1 1011447819
1.298 0.073 "GA(R)->PB" 1 1011447819
1.300 0.073 "GA(R)->PB" 1 1011447819
1.301 0.073 "GA(R)->PB" 1 1011447819
1.302 0.073 "GA(R)->PB" 1 1011447819
1.302 0.073 "GA(R)->PB" 1 1011447819
1.302 0.073 "GA(R)->PB" 1 1011447819
1.302 0.073 "GA(R)->PB" 1 1011447819
1.302 0.073 "GA(R)->PB" 1 1011447819
1.302 0.073 "GA(R)->PB" 1 1011447819
1.302 0.073 "GA(R)->PB" 1 1011447819
1.302 0.073 "GA(R)->PB" 1 1011447819
1.302 0.073 "GA(R)->PB" 1 1011447819
1.302 0.072 "GA(R)->PB" 1 1011447819
1.302 0.072 "GA(R)->PB" 1 1011447819
1.301 0.073 "GA(R)->PB" 1 1011447819
1.301 0.073 "GA(R)->PB" 1 1011447819
1.302 0.073 "GA(R)->PB" 1 1011447819
1.302 0.073 "GA(R)->PB" 1 1011447819
1.302 0.072 "GA(R)->PB" 1 1011447819
1.303 0.072 "GA(R)->PB" 1 1011447819
1.299 0.073 "GA(R)->PB" 1 1011447819
1.299 0.073 "GA(R)->PB" 1 1011447819
1.300 0.073 "GA(R)->PB" 1 1011447819
1.300 0.073 "GA(R)->PB" 1 1011447819
1.300 0.073 "GA(R)->PB" 1 1011447819
1.300 0.073 "GA(R)->PB" 1 1011447819
1.300 0.073 "GA(R)->PB" 1 1011447819
1.300 0.073 "GA(R)->PB" 1 1011447819
1.300 0.073 "GA(R)->PB" 1 1011447819
1.300 0.073 "GA(R)->PB" 1 1011447819
1.300 0.073 "GA(R)->PB" 1 1011447819
1.300 0.073 "GA(R)->PB" 1 1011447819
1.300 0.073 "GA(R)->PB" 1 1011447819
1.300 0.073 "GA(R)->PB" 1 1011447819
1.300 0.073 "GA(R)->PB" 1 1011447819
1.300 0.073 "GA(R)->PB" 1 1011447819
1.300 0.073 "GA(R)->PB" 1 1011447819
1.300 0.073 "GA(R)->PB" 1 1011447819
1.300 0.073 "GA(R)->PB" 1 1011447819
1.300 0.073 "GA(R)->PB" 1 1011447819
1.300 0.073 "GA(R)->PB" 1 1011447819
1.300 0.073 "GA(R)->PB" 1 1011447819
1.300 0.073 "GA(R)->PB" 1 1011447819
1.300 0.073 "GA(R)->PB" 1 1011447819
1.300 0.073 "GA(R)->PB" 1 1011447819
1.300 0.073 "GA(R)->PB" 1 1011447819
1.300 0.073 "GA(R)->PB" 1 1011447819
1.300 0.073 "GA(R)->PB" 1 1011447819
1.300 0.073 "GA(R)->PB" 1 1011447819
1.299 0.073 "GA(R)->PB" 1 1011447819
1.300 0.073 "GA(R)->PB" 1 1011447819
1.300 0.073 "GA(R)->PB" 1 1011447819
1.300 0.073 "GA(R)->PB" 1 1011447819
1.301 0.073 "GA(R)->PB" 1 1011447819
1.301 0.073 "GA(R)->PB" 1 1011447819
1.301 0.073 "GA(R)->PB" 1 1011447819
1.301 0.073 "GA(R)->PB" 1 1011447819
1.301 0.073 "GA(R)->PB" 1 1011447819
1.301 0.073 "GA(R)->PB" 1 1011447819
1.299 0.073 "GA(R)->PB" 1 1011447819
1.299 0.073 "GA(R)->PB" 1 1011447819
1.300 0.073 "GA(R)->PB" 1 1011447819
1.307 0.072 "GA(R)->PB" 1 1011447819
1.307 0.072 "GA(R)->PB" 1 1011447819
1.307 0.072 "GA(R)->PB" 1 1011447819
1.307 0.072 "GA(R)->PB" 1 1011447819
1.307 0.072 "GA(R)->PB" 1 1011447819
1.299 0.073 "GA(R)->PB" 1 1011447819
1.300 0.073 "GA(R)->PB" 1 1011447819
1.300 0.073 "GA(R)->PB" 1 1011447819
1.300 0.073 "GA(R)->PB" 1 1011447819
1.300 0.073 "GA(R)->PB" 1 1011447819
1.300 0.073 "GA(R)->PB" 1 1011447819
1.300 0.073 "GA(R)->PB" 1 1011447819
1.300 0.073 "GA(R)->PB" 1 1011447819
1.300 0.073 "GA(R)->PB" 1 1011447819
1.300 0.073 "GA(R)->PB" 1 1011447819
1.300 0.073 "GA(R)->PB" 1 1011447819
1.300 0.073 "GA(R)->PB" 1 1011447819
1.301 0.073 "GA(R)->PB" 1 1011447819
1.301 0.073 "GA(R)->PB" 1 1011447819
1.301 0.073 "GA(R)->PB" 1 1011447819
1.301 0.073 "GA(R)->PB" 1 1011447819
1.301 0.073 "GA(R)->PB" 1 1011447819
1.301 0.073 "GA(R)->PB" 1 1011447819
1.301 0.073 "GA(R)->PB" 1 1011447819
1.299 0.073 "GA(R)->PB" 1 1011447819
1.300 0.073 "GA(R)->PB" 1 1011447819
1.300 0.073 "GA(R)->PB" 1 1011447819
1.300 0.073 "GA(R)->PB" 1 1011447819
1.300 0.073 "GA(R)->PB" 1 1011447819
1.300 0.073 "GA(R)->PB" 1 1011447819
1.300 0.073 "GA(R)->PB" 1 1011447819
1.300 0.073 "GA(R)->PB" 1 1011447819
1.300 0.073 "GA(R)->PB" 1 1011447819
1.302 0.073 "GA(R)->PB" 1 1011447819
1.302 0.072 "GA(R)->PB" 1 1011447819
1.303 0.072 "GA(R)->PB" 1 1011447819
1.303 0.072 "GA(R)->PB" 1 1011447819
1.304 0.072 "GA(R)->PB" 1 1011447819
1.303 0.072 "GA(R)->PB" 1 1011447819
1.303 0.072 "GA(R)->PB" 1 1011447819
1.303 0.072 "GA(R)->PB" 1 1011447819
1.303 0.072 "GA(R)->PB" 1 1011447819
1.303 0.072 "GA(R)->PB" 1 1011447819
1.286 0.073 "GA(R)->PB" 1 880875861
1.286 0.073 "GA(R)->PB" 1 880875861
1.287 0.073 "GA(R)->PB" 1 880875861
1.287 0.073 "GA(R)->PB" 1 880875861
1.287 0.073 "GA(R)->PB" 1 880875861
1.287 0.073 "GA(R)->PB" 1 880875861
1.300 0.073 "GA(R)->PB" 1 880875861
1.300 0.073 "GA(R)->PB" 1 880875861
1.300 0.073 "GA(R)->PB" 1 880875861
1.300 0.073 "GA(R)->PB" 1 880875861
1.291 0.073 "GA(R)->PB" 1 880875861
1.292 0.073 "GA(R)->PB" 1 880875861
1.293 0.073 "GA(R)->PB" 1 880875861
1.294 0.073 "GA(R)->PB" 1 880875861
1.294 0.073 "GA(R)->PB" 1 880875861
1.294 0.073 "GA(R)->PB" 1 880875861
1.294 0.073 "GA(R)->PB" 1 880875861
1.295 0.073 "GA(R)->PB" 1 880875861
1.295 0.073 "GA(R)->PB" 1 880875861
1.295 0.073 "GA(R)->PB" 1 880875861
1.295 0.073 "GA(R)->PB" 1 880875861
1.295 0.073 "GA(R)->PB" 1 880875861
1.295 0.073 "GA(R)->PB" 1 880875861
1.293 0.073 "GA(R)->PB" 1 880875861
1.293 0.073 "GA(R)->PB" 1 880875861
1.293 0.073 "GA(R)->PB" 1 880875861
1.294 0.073 "GA(R)->PB" 1 880875861
1.294 0.073 "GA(R)->PB" 1 880875861
1.294 0.073 "GA(R)->PB" 1 880875861
1.294 0.073 "GA(R)->PB" 1 880875861
1.294 0.073 "GA(R)->PB" 1 880875861
1.294 0.073 "GA(R)->PB" 1 880875861
1.294 0.073 "GA(R)->PB" 1 880875861
1.295 0.073 "GA(R)->PB" 1 880875861
1.298 0.073 "GA(R)->PB" 1 880875861
1.298 0.073 "GA(R)->PB" 1 880875861
1.298 0.073 "GA(R)->PB" 1 880875861
1.300 0.073 "GA(R)->PB" 1 880875861
1.301 0.073 "GA(R)->PB" 1 880875861
1.302 0.073 "GA(R)->PB" 1 880875861
1.302 0.073 "GA(R)->PB" 1 880875861
1.302 0.073 "GA(R)->PB" 1 880875861
1.302 0.073 "GA(R)->PB" 1 880875861
1.302 0.072 "GA(R)->PB" 1 880875861
1.302 0.072 "GA(R)->PB" 1 880875861
1.302 0.072 "GA(R)->PB" 1 880875861
1.302 0.072 "GA(R)->PB" 1 880875861
1.302 0.072 "GA(R)->PB" 1 880875861
1.302 0.072 "GA(R)->PB" 1 880875861
1.302 0.072 "GA(R)->PB" 1 880875861
1.301 0.073 "GA(R)->PB" 1 880875861
1.301 0.073 "GA(R)->PB" 1 880875861
1.302 0.073 "GA(R)->PB" 1 880875861
1.302 0.072 "GA(R)->PB" 1 880875861
1.303 0.072 "GA(R)->PB" 1 880875861
1.303 0.072 "GA(R)->PB" 1 880875861
1.299 0.073 "GA(R)->PB" 1 880875861
1.299 0.073 "GA(R)->PB" 1 880875861
1.300 0.073 "GA(R)->PB" 1 880875861
1.300 0.073 "GA(R)->PB" 1 880875861
1.300 0.073 "GA(R)->PB" 1 880875861
1.300 0.073 "GA(R)->PB" 1 880875861
1.300 0.073 "GA(R)->PB" 1 880875861
1.300 0.073 "GA(R)->PB" 1 880875861
1.300 0.073 "GA(R)->PB" 1 880875861
1.300 0.073 "GA(R)->PB" 1 880875861
1.300 0.073 "GA(R)->PB" 1 880875861
1.300 0.073 "GA(R)->PB" 1 880875861
1.300 0.073 "GA(R)->PB" 1 880875861
1.300 0.073 "GA(R)->PB" 1 880875861
1.300 0.073 "GA(R)->PB" 1 880875861
1.300 0.073 "GA(R)->PB" 1 880875861
1.300 0.073 "GA(R)->PB" 1 880875861
1.300 0.073 "GA(R)->PB" 1 880875861
1.300 0.073 "GA(R)->PB" 1 880875861
1.300 0.073 "GA(R)->PB" 1 880875861
1.300 0.073 "GA(R)->PB" 1 880875861
1.300 0.073 "GA(R)->PB" 1 880875861
1.301 0.073 "GA(R)->PB" 1 880875861
1.300 0.073 "GA(R)->PB" 1 880875861
1.300 0.073 "GA(R)->PB" 1 880875861
1.300 0.073 "GA(R)->PB" 1 880875861
1.300 0.073 "GA(R)->PB" 1 880875861
1.300 0.073 "GA(R)->PB" 1 880875861
1.300 0.073 "GA(R)->PB" 1 880875861
1.299 0.073 "GA(R)->PB" 1 880875861
1.300 0.073 "GA(R)->PB" 1 880875861
1.300 0.073 "GA(R)->PB" 1 880875861
1.301 0.073 "GA(R)->PB" 1 880875861
1.301 0.073 "GA(R)->PB" 1 880875861
1.301 0.073 "GA(R)->PB" 1 880875861
1.301 0.073 "GA(R)->PB" 1 880875861
1.301 0.073 "GA(R)->PB" 1 880875861
1.301 0.073 "GA(R)->PB" 1 880875861
1.301 0.073 "GA(R)->PB" 1 880875861
1.299 0.073 "GA(R)->PB" 1 880875861
1.299 0.073 "GA(R)->PB" 1 880875861
1.300 0.073 "GA(R)->PB" 1 880875861
1.307 0.072 "GA(R)->PB" 1 880875861
1.307 0.072 "GA(R)->PB" 1 880875861
1.307 0.072 "GA(R)->PB" 1 880875861
1.307 0.072 "GA(R)->PB" 1 880875861
1.307 0.072 "GA(R)->PB" 1 880875861
1.299 0.073 "GA(R)->PB" 1 880875861
1.300 0.073 "GA(R)->PB" 1 880875861
1.300 0.073 "GA(R)->PB" 1 880875861
1.300 0.073 "GA(R)->PB" 1 880875861
1.300 0.073 "GA(R)->PB" 1 880875861
1.300 0.073 "GA(R)->PB" 1 880875861
1.300 0.073 "GA(R)->PB" 1 880875861
1.300 0.073 "GA(R)->PB" 1 880875861
1.301 0.073 "GA(R)->PB" 1 880875861
1.300 0.073 "GA(R)->PB" 1 880875861
1.300 0.073 "GA(R)->PB" 1 880875861
1.300 0.073 "GA(R)->PB" 1 880875861
1.301 0.073 "GA(R)->PB" 1 880875861
1.301 0.073 "GA(R)->PB" 1 880875861
1.301 0.073 "GA(R)->PB" 1 880875861
1.301 0.073 "GA(R)->PB" 1 880875861
1.301 0.073 "GA(R)->PB" 1 880875861
1.301 0.073 "GA(R)->PB" 1 880875861
1.301 0.073 "GA(R)->PB" 1 880875861
1.300 0.073 "GA(R)->PB" 1 880875861
1.300 0.073 "GA(R)->PB" 1 880875861
1.300 0.073 "GA(R)->PB" 1 880875861
1.300 0.073 "GA(R)->PB" 1 880875861
1.300 0.073 "GA(R)->PB" 1 880875861
1.301 0.073 "GA(R)->PB" 1 880875861
1.301 0.073 "GA(R)->PB" 1 880875861
1.301 0.073 "GA(R)->PB" 1 880875861
1.301 0.073 "GA(R)->PB" 1 880875861
1.302 0.072 "GA(R)->PB" 1 880875861
1.302 0.072 "GA(R)->PB" 1 880875861
1.303 0.072 "GA(R)->PB" 1 880875861
1.303 0.072 "GA(R)->PB" 1 880875861
1.304 0.072 "GA(R)->PB" 1 880875861
1.303 0.072 "GA(R)->PB" 1 880875861
1.303 0.072 "GA(R)->PB" 1 880875861
1.303 0.072 "GA(R)->PB" 1 880875861
1.303 0.072 "GA(R)->PB" 1 880875861
1.304 0.072 "GA(R)->PB" 1 880875861
1.311 0.072 "GA(R)->PB" 1 1324430237
1.312 0.072 "GA(R)->PB" 1 1324430237
1.312 0.072 "GA(R)->PB" 1 1324430237
1.312 0.072 "GA(R)->PB" 1 1324430237
1.312 0.072 "GA(R)->PB" 1 1324430237
1.313 0.072 "GA(R)->PB" 1 1324430237
1.325 0.072 "GA(R)->PB" 1 1324430237
1.325 0.072 "GA(R)->PB" 1 1324430237
1.325 0.072 "GA(R)->PB" 1 1324430237
1.325 0.072 "GA(R)->PB" 1 1324430237
1.316 0.072 "GA(R)->PB" 1 1324430237
1.317 0.072 "GA(R)->PB" 1 1324430237
1.319 0.072 "GA(R)->PB" 1 1324430237
1.319 0.072 "GA(R)->PB" 1 1324430237
1.319 0.072 "GA(R)->PB" 1 1324430237
1.319 0.072 "GA(R)->PB" 1 1324430237
1.320 0.072 "GA(R)->PB" 1 1324430237
1.320 0.072 "GA(R)->PB" 1 1324430237
1.320 0.072 "GA(R)->PB" 1 1324430237
1.320 0.072 "GA(R)->PB" 1 1324430237
1.320 0.072 "GA(R)->PB" 1 1324430237
1.320 0.072 "GA(R)->PB" 1 1324430237
1.320 0.072 "GA(R)->PB" 1 1324430237
1.318 0.072 "GA(R)->PB" 1 1324430237
1.318 0.072 "GA(R)->PB" 1 1324430237
1.319 0.072 "GA(R)->PB" 1 1324430237
1.319 0.072 "GA(R)->PB" 1 1324430237
1.319 0.072 "GA(R)->PB" 1 1324430237
1.319 0.072 "GA(R)->PB" 1 1324430237
1.319 0.072 "GA(R)->PB" 1 1324430237
1.319 0.072 "GA(R)->PB" 1 1324430237
1.319 0.072 "GA(R)->PB" 1 1324430237
1.319 0.072 "GA(R)->PB" 1 1324430237
1.321 0.072 "GA(R)->PB" 1 1324430237
1.323 0.072 "GA(R)->PB" 1 1324430237
1.323 0.072 "GA(R)->PB" 1 1324430237
1.323 0.072 "GA(R)->PB" 1 1324430237
1.325 0.072 "GA(R)->PB" 1 1324430237
1.326 0.071 "GA(R)->PB" 1 1324430237
1.327 0.071 "GA(R)->PB" 1 1324430237
1.327 0.071 "GA(R)->PB" 1 1324430237
1.327 0.071 "GA(R)->PB" 1 1324430237
1.327 0.071 "GA(R)->PB" 1 1324430237
1.327 0.071 "GA(R)->PB" 1 1324430237
1.327 0.071 "GA(R)->PB" 1 1324430237
1.327 0.071 "GA(R)->PB" 1 1324430237
1.327 0.071 "GA(R)->PB" 1 1324430237
1.327 0.071 "GA(R)->PB" 1 1324430237
1.327 0.071 "GA(R)->PB" 1 1324430237
1.327 0.071 "GA(R)->PB" 1 1324430237
1.326 0.072 "GA(R)->PB" 1 1324430237
1.326 0.071 "GA(R)->PB" 1 1324430237
1.327 0.071 "GA(R)->PB" 1 1324430237
1.327 0.071 "GA(R)->PB" 1 1324430237
1.328 0.071 "GA(R)->PB" 1 1324430237
1.328 0.071 "GA(R)->PB" 1 1324430237
1.324 0.072 "GA(R)->PB" 1 1324430237
1.324 0.072 "GA(R)->PB" 1 1324430237
1.325 0.072 "GA(R)->PB" 1 1324430237
1.325 0.072 "GA(R)->PB" 1 1324430237
1.325 0.072 "GA(R)->PB" 1 1324430237
1.325 0.072 "GA(R)->PB" 1 1324430237
1.325 0.072 "GA(R)->PB" 1 1324430237
1.325 0.072 "GA(R)->PB" 1 1324430237
1.325 0.072 "GA(R)->PB" 1 1324430237
1.325 0.072 "GA(R)->PB" 1 1324430237
1.325 0.072 "GA(R)->PB" 1 1324430237
1.325 0.072 "GA(R)->PB" 1 1324430237
1.325 0.072 "GA(R)->PB" 1 1324430237
1.325 0.072 "GA(R)->PB" 1 1324430237
1.325 0.072 "GA(R)->PB" 1 1324430237
1.325 0.072 "GA(R)->PB" 1 1324430237
1.325 0.072 "GA(R)->PB" 1 1324430237
1.325 0.072 "GA(R)->PB" 1 1324430237
1.325 0.072 "GA(R)->PB" 1 1324430237
1.325 0.072 "GA(R)->PB" 1 1324430237
1.325 0.072 "GA(R)->PB" 1 1324430237
1.325 0.072 "GA(R)->PB" 1 1324430237
1.326 0.072 "GA(R)->PB" 1 1324430237
1.325 0.072 "GA(R)->PB" 1 1324430237
1.326 0.072 "GA(R)->PB" 1 1324430237
1.325 0.072 "GA(R)->PB" 1 1324430237
1.325 0.072 "GA(R)->PB" 1 1324430237
1.325 0.072 "GA(R)->PB" 1 1324430237
1.325 0.072 "GA(R)->PB" 1 1324430237
1.324 0.072 "GA(R)->PB" 1 1324430237
1.325 0.072 "GA(R)->PB" 1 1324430237
1.325 0.072 "GA(R)->PB" 1 1324430237
1.326 0.072 "GA(R)->PB" 1 1324430237
1.326 0.072 "GA(R)->PB" 1 1324430237
1.326 0.072 "GA(R)->PB" 1 1324430237
1.326 0.072 "GA(R)->PB" 1 1324430237
1.326 0.072 "GA(R)->PB" 1 1324430237
1.326 0.072 "GA(R)->PB" 1 1324430237
1.326 0.072 "GA(R)->PB" 1 1324430237
1.324 0.072 "GA(R)->PB" 1 1324430237
1.324 0.072 "GA(R)->PB" 1 1324430237
1.325 0.072 "GA(R)->PB" 1 1324430237
1.332 0.071 "GA(R)->PB" 1 1324430237
1.332 0.071 "GA(R)->PB" 1 1324430237
1.332 0.071 "GA(R)->PB" 1 1324430237
1.332 0.071 "GA(R)->PB" 1 1324430237
1.332 0.071 "GA(R)->PB" 1 1324430237
1.325 0.072 "GA(R)->PB" 1 1324430237
1.325 0.072 "GA(R)->PB" 1 1324430237
1.325 0.072 "GA(R)->PB" 1 1324430237
1.325 0.072 "GA(R)->PB" 1 1324430237
1.326 0.072 "GA(R)->PB" 1 1324430237
1.326 0.072 "GA(R)->PB" 1 1324430237
1.326 0.072 "GA(R)->PB" 1 1324430237
1.326 0.072 "GA(R)->PB" 1 1324430237
1.326 0.072 "GA(R)->PB" 1 1324430237
1.325 0.072 "GA(R)->PB" 1 1324430237
1.326 0.072 "GA(R)->PB" 1 1324430237
1.326 0.072 "GA(R)->PB" 1 1324430237
1.326 0.072 "GA(R)->PB" 1 1324430237
1.326 0.072 "GA(R)->PB" 1 1324430237
1.326 0.072 "GA(R)->PB" 1 1324430237
1.326 0.072 "GA(R)->PB" 1 1324430237
1.326 0.072 "GA(R)->PB" 1 1324430237
1.326 0.072 "GA(R)->PB" 1 1324430237
1.326 0.072 "GA(R)->PB" 1 1324430237
1.325 0.072 "GA(R)->PB" 1 1324430237
1.325 0.072 "GA(R)->PB" 1 1324430237
1.325 0.072 "GA(R)->PB" 1 1324430237
1.325 0.072 "GA(R)->PB" 1 1324430237
1.325 0.072 "GA(R)->PB" 1 1324430237
1.326 0.072 "GA(R)->PB" 1 1324430237
1.326 0.072 "GA(R)->PB" 1 1324430237
1.326 0.072 "GA(R)->PB" 1 1324430237
1.326 0.072 "GA(R)->PB" 1 1324430237
1.327 0.071 "GA(R)->PB" 1 1324430237
1.327 0.071 "GA(R)->PB" 1 1324430237
1.328 0.071 "GA(R)->PB" 1 1324430237
1.328 0.071 "GA(R)->PB" 1 1324430237
1.329 0.071 "GA(R)->PB" 1 1324430237
1.328 0.071 "GA(R)->PB" 1 1324430237
1.328 0.071 "GA(R)->PB" 1 1324430237
1.328 0.071 "GA(R)->PB" 1 1324430237
1.328 0.071 "GA(R)->PB" 1 1324430237
1.329 0.071 "GA(R)->PB" 1 1324430237
1.307 0.072 "GA(R)->PB" 1 1313594496
1.308 0.072 "GA(R)->PB" 1 1313594496
1.308 0.072 "GA(R)->PB" 1 1313594496
1.308 0.072 "GA(R)->PB" 1 1313594496
1.308 0.072 "GA(R)->PB" 1 1313594496
1.308 0.072 "GA(R)->PB" 1 1313594496
1.321 0.072 "GA(R)->PB" 1 1313594496
1.321 0.072 "GA(R)->PB" 1 1313594496
1.321 0.072 "GA(R)->PB" 1 1313594496
1.321 0.072 "GA(R)->PB" 1 1313594496
1.312 0.072 "GA(R)->PB" 1 1313594496
1.313 0.072 "GA(R)->PB" 1 1313594496
1.315 0.072 "GA(R)->PB" 1 1313594496
1.315 0.072 "GA(R)->PB" 1 1313594496
1.315 0.072 "GA(R)->PB" 1 1313594496
1.315 0.072 "GA(R)->PB" 1 1313594496
1.315 0.072 "GA(R)->PB" 1 1313594496
1.316 0.072 "GA(R)->PB" 1 1313594496
1.316 0.072 "GA(R)->PB" 1 1313594496
1.316 0.072 "GA(R)->PB" 1 1313594496
1.316 0.072 "GA(R)->PB" 1 1313594496
1.316 0.072 "GA(R)->PB" 1 1313594496
1.316 0.072 "GA(R)->PB" 1 1313594496
1.314 0.072 "GA(R)->PB" 1 1313594496
1.314 0.072 "GA(R)->PB" 1 1313594496
1.314 0.072 "GA(R)->PB" 1 1313594496
1.315 0.072 "GA(R)->PB" 1 1313594496
1.315 0.072 "GA(R)->PB" 1 1313594496
1.315 0.072 "GA(R)->PB" 1 1313594496
1.315 0.072 "GA(R)->PB" 1 1313594496
1.315 0.072 "GA(R)->PB" 1 1313594496
1.315 0.072 "GA(R)->PB" 1 1313594496
1.315 0.072 "GA(R)->PB" 1 1313594496
1.316 0.072 "GA(R)->PB" 1 1313594496
1.319 0.072 "GA(R)->PB" 1 1313594496
1.319 0.072 "GA(R)->PB" 1 1313594496
1.319 0.072 "GA(R)->PB" 1 1313594496
1.321 0.072 "GA(R)->PB" 1 1313594496
1.322 0.072 "GA(R)->PB" 1 1313594496
1.323 0.072 "GA(R)->PB" 1 1313594496
1.323 0.072 "GA(R)->PB" 1 1313594496
1.323 0.072 "GA(R)->PB" 1 1313594496
1.323 0.072 "GA(R)->PB" 1 1313594496
1.323 0.072 "GA(R)->PB" 1 1313594496
1.323 0.072 "GA(R)->PB" 1 1313594496
1.323 0.072 "GA(R)->PB" 1 1313594496
1.323 0.072 "GA(R)->PB" 1 1313594496
1.323 0.072 "GA(R)->PB" 1 1313594496
1.323 0.072 "GA(R)->PB" 1 1313594496
1.323 0.072 "GA(R)->PB" 1 1313594496
1.322 0.072 "GA(R)->PB" 1 1313594496
1.322 0.072 "GA(R)->PB" 1 1313594496
1.323 0.072 "GA(R)->PB" 1 1313594496
1.323 0.072 "GA(R)->PB" 1 1313594496
1.323 0.072 "GA(R)->PB" 1 1313594496
1.324 0.072 "GA(R)->PB" 1 1313594496
1.320 0.072 "GA(R)->PB" 1 1313594496
1.320 0.072 "GA(R)->PB" 1 1313594496
1.321 0.072 "GA(R)->PB" 1 1313594496
1.321 0.072 "GA(R)->PB" 1 1313594496
1.321 0.072 "GA(R)->PB" 1 1313594496
1.321 0.072 "GA(R)->PB" 1 1313594496
1.321 0.072 "GA(R)->PB" 1 1313594496
1.321 0.072 "GA(R)->PB" 1 1313594496
1.321 0.072 "GA(R)->PB" 1 1313594496
1.321 0.072 "GA(R)->PB" 1 1313594496
1.321 0.072 "GA(R)->PB" 1 1313594496
1.321 0.072 "GA(R)->PB" 1 1313594496
1.321 0.072 "GA(R)->PB" 1 1313594496
1.321 0.072 "GA(R)->PB" 1 1313594496
1.321 0.072 "GA(R)->PB" 1 1313594496
1.321 0.072 "GA(R)->PB" 1 1313594496
1.321 0.072 "GA(R)->PB" 1 1313594496
1.321 0.072 "GA(R)->PB" 1 1313594496
1.321 0.072 "GA(R)->PB" 1 1313594496
1.321 0.072 "GA(R)->PB" 1 1313594496
1.321 0.072 "GA(R)->PB" 1 1313594496
1.321 0.072 "GA(R)->PB" 1 1313594496
1.322 0.072 "GA(R)->PB" 1 1313594496
1.321 0.072 "GA(R)->PB" 1 1313594496
1.321 0.072 "GA(R)->PB" 1 1313594496
1.321 0.072 "GA(R)->PB" 1 1313594496
1.321 0.072 "GA(R)->PB" 1 1313594496
1.321 0.072 "GA(R)->PB" 1 1313594496
1.321 0.072 "GA(R)->PB" 1 1313594496
1.320 0.072 "GA(R)->PB" 1 1313594496
1.321 0.072 "GA(R)->PB" 1 1313594496
1.321 0.072 "GA(R)->PB" 1 1313594496
1.321 0.072 "GA(R)->PB" 1 1313594496
1.322 0.072 "GA(R)->PB" 1 1313594496
1.322 0.072 "GA(R)->PB" 1 1313594496
1.322 0.072 "GA(R)->PB" 1 1313594496
1.322 0.072 "GA(R)->PB" 1 1313594496
1.322 0.072 "GA(R)->PB" 1 1313594496
1.322 0.072 "GA(R)->PB" 1 1313594496
1.320 0.072 "GA(R)->PB" 1 1313594496
1.320 0.072 "GA(R)->PB" 1 1313594496
1.321 0.072 "GA(R)->PB" 1 1313594496
1.328 0.071 "GA(R)->PB" 1 1313594496
1.328 0.071 "GA(R)->PB" 1 1313594496
1.328 0.071 "GA(R)->PB" 1 1313594496
1.328 0.071 "GA(R)->PB" 1 1313594496
1.328 0.071 "GA(R)->PB" 1 1313594496
1.320 0.072 "GA(R)->PB" 1 1313594496
1.321 0.072 "GA(R)->PB" 1 1313594496
1.321 0.072 "GA(R)->PB" 1 1313594496
1.321 0.072 "GA(R)->PB" 1 1313594496
1.321 0.072 "GA(R)->PB" 1 1313594496
1.321 0.072 "GA(R)->PB" 1 1313594496
1.321 0.072 "GA(R)->PB" 1 1313594496
1.321 0.072 "GA(R)->PB" 1 1313594496
1.321 0.072 "GA(R)->PB" 1 1313594496
1.321 0.072 "GA(R)->PB" 1 1313594496
1.321 0.072 "GA(R)->PB" 1 1313594496
1.321 0.072 "GA(R)->PB" 1 1313594496
1.322 0.072 "GA(R)->PB" 1 1313594496
1.322 0.072 "GA(R)->PB" 1 1313594496
1.322 0.072 "GA(R)->PB" 1 1313594496
1.322 0.072 "GA(R)->PB" 1 1313594496
1.322 0.072 "GA(R)->PB" 1 1313594496
1.322 0.072 "GA(R)->PB" 1 1313594496
1.322 0.072 "GA(R)->PB" 1 1313594496
1.321 0.072 "GA(R)->PB" 1 1313594496
1.321 0.072 "GA(R)->PB" 1 1313594496
1.321 0.072 "GA(R)->PB" 1 1313594496
1.321 0.072 "GA(R)->PB" 1 1313594496
1.321 0.072 "GA(R)->PB" 1 1313594496
1.321 0.072 "GA(R)->PB" 1 1313594496
1.321 0.072 "GA(R)->PB" 1 1313594496
1.321 0.072 "GA(R)->PB" 1 1313594496
1.321 0.072 "GA(R)->PB" 1 1313594496
1.323 0.072 "GA(R)->PB" 1 1313594496
1.323 0.072 "GA(R)->PB" 1 1313594496
1.324 0.072 "GA(R)->PB" 1 1313594496
1.324 0.072 "GA(R)->PB" 1 1313594496
1.325 0.072 "GA(R)->PB" 1 1313594496
1.324 0.072 "GA(R)->PB" 1 1313594496
1.324 0.072 "GA(R)->PB" 1 1313594496
1.324 0.072 "GA(R)->PB" 1 1313594496
1.324 0.072 "GA(R)->PB" 1 1313594496
1.324 0.072 "GA(R)->PB" 1 1313594496
1.287 0.073 "GA(R)->PB" 1 1313594496
1.287 0.073 "GA(R)->PB" 1 1313594496
1.288 0.073 "GA(R)->PB" 1 1313594496
1.288 0.073 "GA(R)->PB" 1 1313594496
1.288 0.073 "GA(R)->PB" 1 1313594496
1.288 0.073 "GA(R)->PB" 1 1313594496
1.301 0.072 "GA(R)->PB" 1 1313594496
1.301 0.072 "GA(R)->PB" 1 1313594496
1.301 0.072 "GA(R)->PB" 1 1313594496
1.301 0.072 "GA(R)->PB" 1 1313594496
1.292 0.073 "GA(R)->PB" 1 1313594496
1.293 0.073 "GA(R)->PB" 1 1313594496
1.295 0.073 "GA(R)->PB" 1 1313594496
1.295 0.073 "GA(R)->PB" 1 1313594496
1.295 0.073 "GA(R)->PB" 1 1313594496
1.295 0.073 "GA(R)->PB" 1 1313594496
1.295 0.073 "GA(R)->PB" 1 1313594496
1.296 0.073 "GA(R)->PB" 1 1313594496
1.296 0.073 "GA(R)->PB" 1 1313594496
1.296 0.073 "GA(R)->PB" 1 1313594496
1.296 0.073 "GA(R)->PB" 1 1313594496
1.296 0.073 "GA(R)->PB" 1 1313594496
1.296 0.073 "GA(R)->PB" 1 1313594496
1.294 0.073 "GA(R)->PB" 1 1313594496
1.294 0.073 "GA(R)->PB" 1 1313594496
1.294 0.073 "GA(R)->PB" 1 1313594496
1.295 0.073 "GA(R)->PB" 1 1313594496
1.295 0.073 "GA(R)->PB" 1 1313594496
1.295 0.073 "GA(R)->PB" 1 1313594496
1.295 0.073 "GA(R)->PB" 1 1313594496
1.295 0.073 "GA(R)->PB" 1 1313594496
1.295 0.073 "GA(R)->PB" 1 1313594496
1.295 0.073 "GA(R)->PB" 1 1313594496
1.296 0.073 "GA(R)->PB" 1 1313594496
1.299 0.073 "GA(R)->PB" 1 1313594496
1.299 0.073 "GA(R)->PB" 1 1313594496
1.299 0.073 "GA(R)->PB" 1 1313594496
1.301 0.072 "GA(R)->PB" 1 1313594496
1.302 0.072 "GA(R)->PB" 1 1313594496
1.303 0.072 "GA(R)->PB" 1 1313594496
1.303 0.072 "GA(R)->PB" 1 1313594496
1.303 0.072 "GA(R)->PB" 1 1313594496
1.303 0.072 "GA(R)->PB" 1 1313594496
1.303 0.072 "GA(R)->PB" 1 1313594496
1.303 0.072 "GA(R)->PB" 1 1313594496
1.303 0.072 "GA(R)->PB" 1 1313594496
1.303 0.072 "GA(R)->PB" 1 1313594496
1.303 0.072 "GA(R)->PB" 1 1313594496
1.303 0.072 "GA(R)->PB" 1 1313594496
1.303 0.072 "GA(R)->PB" 1 1313594496
1.302 0.072 "GA(R)->PB" 1 1313594496
1.302 0.072 "GA(R)->PB" 1 1313594496
1.303 0.072 "GA(R)->PB" 1 1313594496
1.303 0.072 "GA(R)->PB" 1 1313594496
1.304 0.072 "GA(R)->PB" 1 1313594496
1.304 0.072 "GA(R)->PB" 1 1313594496
1.300 0.072 "GA(R)->PB" 1 1313594496
1.300 0.072 "GA(R)->PB" 1 1313594496
1.301 0.072 "GA(R)->PB" 1 1313594496
1.301 0.072 "GA(R)->PB" 1 1313594496
1.301 0.072 "GA(R)->PB" 1 1313594496
1.301 0.072 "GA(R)->PB" 1 1313594496
1.301 0.072 "GA(R)->PB" 1 1313594496
1.301 0.072 "GA(R)->PB" 1 1313594496
1.301 0.072 "GA(R)->PB" 1 1313594496
1.301 0.072 "GA(R)->PB" 1 1313594496
1.301 0.072 "GA(R)->PB" 1 1313594496
1.301 0.072 "GA(R)->PB" 1 1313594496
1.301 0.072 "GA(R)->PB" 1 1313594496
1.301 0.072 "GA(R)->PB" 1 1313594496
1.301 0.072 "GA(R)->PB" 1 1313594496
1.301 0.072 "GA(R)->PB" 1 1313594496
1.301 0.072 "GA(R)->PB" 1 1313594496
1.301 0.072 "GA(R)->PB" 1 1313594496
1.301 0.072 "GA(R)->PB" 1 1313594496
1.301 0.072 "GA(R)->PB" 1 1313594496
1.301 0.072 "GA(R)->PB" 1 1313594496
1.301 0.072 "GA(R)->PB" 1 1313594496
1.302 0.072 "GA(R)->PB" 1 1313594496
1.301 0.072 "GA(R)->PB" 1 1313594496
1.302 0.072 "GA(R)->PB" 1 1313594496
1.301 0.072 "GA(R)->PB" 1 1313594496
1.301 0.072 "GA(R)->PB" 1 1313594496
1.301 0.072 "GA(R)->PB" 1 1313594496
1.301 0.072 "GA(R)->PB" 1 1313594496
1.300 0.072 "GA(R)->PB" 1 1313594496
1.301 0.072 "GA(R)->PB" 1 1313594496
1.301 0.072 "GA(R)->PB" 1 1313594496
1.302 0.072 "GA(R)->PB" 1 1313594496
1.302 0.072 "GA(R)->PB" 1 1313594496
1.302 0.072 "GA(R)->PB" 1 1313594496
1.302 0.072 "GA(R)->PB" 1 1313594496
1.302 0.072 "GA(R)->PB" 1 1313594496
1.302 0.072 "GA(R)->PB" 1 1313594496
1.302 0.072 "GA(R)->PB" 1 1313594496
1.300 0.072 "GA(R)->PB" 1 1313594496
1.300 0.072 "GA(R)->PB" 1 1313594496
1.301 0.072 "GA(R)->PB" 1 1313594496
1.308 0.072 "GA(R)->PB" 1 1313594496
1.308 0.072 "GA(R)->PB" 1 1313594496
1.308 0.072 "GA(R)->PB" 1 1313594496
1.308 0.072 "GA(R)->PB" 1 1313594496
1.308 0.072 "GA(R)->PB" 1 1313594496
1.301 0.072 "GA(R)->PB" 1 1313594496
1.301 0.072 "GA(R)->PB" 1 1313594496
1.301 0.072 "GA(R)->PB" 1 1313594496
1.302 0.072 "GA(R)->PB" 1 1313594496
1.302 0.072 "GA(R)->PB" 1 1313594496
1.302 0.072 "GA(R)->PB" 1 1313594496
1.302 0.072 "GA(R)->PB" 1 1313594496
1.302 0.072 "GA(R)->PB" 1 1313594496
1.302 0.072 "GA(R)->PB" 1 1313594496
1.302 0.072 "GA(R)->PB" 1 1313594496
1.302 0.072 "GA(R)->PB" 1 1313594496
1.302 0.072 "GA(R)->PB" 1 1313594496
1.302 0.072 "GA(R)->PB" 1 1313594496
1.302 0.072 "GA(R)->PB" 1 1313594496
1.302 0.072 "GA(R)->PB" 1 1313594496
1.302 0.072 "GA(R)->PB" 1 1313594496
1.302 0.072 "GA(R)->PB" 1 1313594496
1.302 0.072 "GA(R)->PB" 1 1313594496
1.302 0.072 "GA(R)->PB" 1 1313594496
1.301 0.072 "GA(R)->PB" 1 1313594496
1.301 0.072 "GA(R)->PB" 1 1313594496
1.301 0.072 "GA(R)->PB" 1 1313594496
1.301 0.072 "GA(R)->PB" 1 1313594496
1.302 0.072 "GA(R)->PB" 1 1313594496
1.302 0.072 "GA(R)->PB" 1 1313594496
1.302 0.072 "GA(R)->PB" 1 1313594496
1.302 0.072 "GA(R)->PB" 1 1313594496
1.302 0.072 "GA(R)->PB" 1 1313594496
1.303 0.072 "GA(R)->PB" 1 1313594496
1.304 0.072 "GA(R)->PB" 1 1313594496
1.304 0.072 "GA(R)->PB" 1 1313594496
1.304 0.072 "GA(R)->PB" 1 1313594496
1.305 0.072 "GA(R)->PB" 1 1313594496
1.304 0.072 "GA(R)->PB" 1 1313594496
1.304 0.072 "GA(R)->PB" 1 1313594496
1.304 0.072 "GA(R)->PB" 1 1313594496
1.304 0.072 "GA(R)->PB" 1 1313594496
1.305 0.072 "GA(R)->PB" 1 1313594496
1.304 0.072 "GA(R)->PB" 1 5812983734
1.305 0.072 "GA(R)->PB" 1 5812983734
1.305 0.072 "GA(R)->PB" 1 5812983734
1.306 0.072 "GA(R)->PB" 1 5812983734
1.306 0.072 "GA(R)->PB" 1 5812983734
1.306 0.072 "GA(R)->PB" 1 5812983734
1.318 0.072 "GA(R)->PB" 1 5812983734
1.318 0.072 "GA(R)->PB" 1 5812983734
1.318 0.072 "GA(R)->PB" 1 5812983734
1.318 0.072 "GA(R)->PB" 1 5812983734
1.310 0.072 "GA(R)->PB" 1 5812983734
1.310 0.072 "GA(R)->PB" 1 5812983734
1.312 0.072 "GA(R)->PB" 1 5812983734
1.312 0.072 "GA(R)->PB" 1 5812983734
1.312 0.072 "GA(R)->PB" 1 5812983734
1.313 0.072 "GA(R)->PB" 1 5812983734
1.313 0.072 "GA(R)->PB" 1 5812983734
1.313 0.072 "GA(R)->PB" 1 5812983734
1.313 0.072 "GA(R)->PB" 1 5812983734
1.313 0.072 "GA(R)->PB" 1 5812983734
1.314 0.072 "GA(R)->PB" 1 5812983734
1.314 0.072 "GA(R)->PB" 1 5812983734
1.314 0.072 "GA(R)->PB" 1 5812983734
1.311 0.072 "GA(R)->PB" 1 5812983734
1.312 0.072 "GA(R)->PB" 1 5812983734
1.312 0.072 "GA(R)->PB" 1 5812983734
1.312 0.072 "GA(R)->PB" 1 5812983734
1.312 0.072 "GA(R)->PB" 1 5812983734
1.312 0.072 "GA(R)->PB" 1 5812983734
1.312 0.072 "GA(R)->PB" 1 5812983734
1.312 0.072 "GA(R)->PB" 1 5812983734
1.312 0.072 "GA(R)->PB" 1 5812983734
1.312 0.072 "GA(R)->PB" 1 5812983734
1.314 0.072 "GA(R)->PB" 1 5812983734
1.316 0.072 "GA(R)->PB" 1 5812983734
1.316 0.072 "GA(R)->PB" 1 5812983734
1.316 0.072 "GA(R)->PB" 1 5812983734
1.319 0.072 "GA(R)->PB" 1 5812983734
1.320 0.072 "GA(R)->PB" 1 5812983734
1.320 0.072 "GA(R)->PB" 1 5812983734
1.320 0.072 "GA(R)->PB" 1 5812983734
1.320 0.072 "GA(R)->PB" 1 5812983734
1.320 0.072 "GA(R)->PB" 1 5812983734
1.320 0.072 "GA(R)->PB" 1 5812983734
1.321 0.072 "GA(R)->PB" 1 5812983734
1.321 0.072 "GA(R)->PB" 1 5812983734
1.321 0.072 "GA(R)->PB" 1 5812983734
1.321 0.072 "GA(R)->PB" 1 5812983734
1.321 0.072 "GA(R)->PB" 1 5812983734
1.321 0.072 "GA(R)->PB" 1 5812983734
1.319 0.072 "GA(R)->PB" 1 5812983734
1.320 0.072 "GA(R)->PB" 1 5812983734
1.320 0.072 "GA(R)->PB" 1 5812983734
1.320 0.072 "GA(R)->PB" 1 5812983734
1.321 0.072 "GA(R)->PB" 1 5812983734
1.321 0.072 "GA(R)->PB" 1 5812983734
1.317 0.072 "GA(R)->PB" 1 5812983734
1.318 0.072 "GA(R)->PB" 1 5812983734
1.318 0.072 "GA(R)->PB" 1 5812983734
1.318 0.072 "GA(R)->PB" 1 5812983734
1.318 0.072 "GA(R)->PB" 1 5812983734
1.318 0.072 "GA(R)->PB" 1 5812983734
1.319 0.072 "GA(R)->PB" 1 5812983734
1.319 0.072 "GA(R)->PB" 1 5812983734
1.319 0.072 "GA(R)->PB" 1 5812983734
1.319 0.072 "GA(R)->PB" 1 5812983734
1.319 0.072 "GA(R)->PB" 1 5812983734
1.318 0.072 "GA(R)->PB" 1 5812983734
1.318 0.072 "GA(R)->PB" 1 5812983734
1.319 0.072 "GA(R)->PB" 1 5812983734
1.319 0.072 "GA(R)->PB" 1 5812983734
1.319 0.072 "GA(R)->PB" 1 5812983734
1.319 0.072 "GA(R)->PB" 1 5812983734
1.318 0.072 "GA(R)->PB" 1 5812983734
1.319 0.072 "GA(R)->PB" 1 5812983734
1.319 0.072 "GA(R)->PB" 1 5812983734
1.319 0.072 "GA(R)->PB" 1 5812983734
1.319 0.072 "GA(R)->PB" 1 5812983734
1.319 0.072 "GA(R)->PB" 1 5812983734
1.318 0.072 "GA(R)->PB" 1 5812983734
1.319 0.072 "GA(R)->PB" 1 5812983734
1.319 0.072 "GA(R)->PB" 1 5812983734
1.319 0.072 "GA(R)->PB" 1 5812983734
1.319 0.072 "GA(R)->PB" 1 5812983734
1.319 0.072 "GA(R)->PB" 1 5812983734
1.317 0.072 "GA(R)->PB" 1 5812983734
1.318 0.072 "GA(R)->PB" 1 5812983734
1.319 0.072 "GA(R)->PB" 1 5812983734
1.319 0.072 "GA(R)->PB" 1 5812983734
1.319 0.072 "GA(R)->PB" 1 5812983734
1.319 0.072 "GA(R)->PB" 1 5812983734
1.320 0.072 "GA(R)->PB" 1 5812983734
1.320 0.072 "GA(R)->PB" 1 5812983734
1.320 0.072 "GA(R)->PB" 1 5812983734
1.320 0.072 "GA(R)->PB" 1 5812983734
1.318 0.072 "GA(R)->PB" 1 5812983734
1.318 0.072 "GA(R)->PB" 1 5812983734
1.318 0.072 "GA(R)->PB" 1 5812983734
1.325 0.072 "GA(R)->PB" 1 5812983734
1.325 0.072 "GA(R)->PB" 1 5812983734
1.325 0.072 "GA(R)->PB" 1 5812983734
1.325 0.072 "GA(R)->PB" 1 5812983734
1.326 0.072 "GA(R)->PB" 1 5812983734
1.318 0.072 "GA(R)->PB" 1 5812983734
1.318 0.072 "GA(R)->PB" 1 5812983734
1.319 0.072 "GA(R)->PB" 1 5812983734
1.319 0.072 "GA(R)->PB" 1 5812983734
1.319 0.072 "GA(R)->PB" 1 5812983734
1.319 0.072 "GA(R)->PB" 1 5812983734
1.319 0.072 "GA(R)->PB" 1 5812983734
1.319 0.072 "GA(R)->PB" 1 5812983734
1.319 0.072 "GA(R)->PB" 1 5812983734
1.319 0.072 "GA(R)->PB" 1 5812983734
1.319 0.072 "GA(R)->PB" 1 5812983734
1.319 0.072 "GA(R)->PB" 1 5812983734
1.319 0.072 "GA(R)->PB" 1 5812983734
1.319 0.072 "GA(R)->PB" 1 5812983734
1.319 0.072 "GA(R)->PB" 1 5812983734
1.319 0.072 "GA(R)->PB" 1 5812983734
1.319 0.072 "GA(R)->PB" 1 5812983734
1.319 0.072 "GA(R)->PB" 1 5812983734
1.319 0.072 "GA(R)->PB" 1 5812983734
1.318 0.072 "GA(R)->PB" 1 5812983734
1.318 0.072 "GA(R)->PB" 1 5812983734
1.319 0.072 "GA(R)->PB" 1 5812983734
1.319 0.072 "GA(R)->PB" 1 5812983734
1.319 0.072 "GA(R)->PB" 1 5812983734
1.319 0.072 "GA(R)->PB" 1 5812983734
1.319 0.072 "GA(R)->PB" 1 5812983734
1.319 0.072 "GA(R)->PB" 1 5812983734
1.319 0.072 "GA(R)->PB" 1 5812983734
1.320 0.072 "GA(R)->PB" 1 5812983734
1.321 0.072 "GA(R)->PB" 1 5812983734
1.321 0.072 "GA(R)->PB" 1 5812983734
1.321 0.072 "GA(R)->PB" 1 5812983734
1.322 0.072 "GA(R)->PB" 1 5812983734
1.321 0.072 "GA(R)->PB" 1 5812983734
1.321 0.072 "GA(R)->PB" 1 5812983734
1.322 0.072 "GA(R)->PB" 1 5812983734
1.322 0.072 "GA(R)->PB" 1 5812983734
1.322 0.072 "GA(R)->PB" 1 5812983734
1.305 0.072 "GA(R)->PB" 1 1313594496
1.306 0.072 "GA(R)->PB" 1 1313594496
1.306 0.072 "GA(R)->PB" 1 1313594496
1.306 0.072 "GA(R)->PB" 1 1313594496
1.306 0.072 "GA(R)->PB" 1 1313594496
1.307 0.072 "GA(R)->PB" 1 1313594496
1.319 0.072 "GA(R)->PB" 1 1313594496
1.319 0.072 "GA(R)->PB" 1 1313594496
1.319 0.072 "GA(R)->PB" 1 1313594496
1.319 0.072 "GA(R)->PB" 1 1313594496
1.310 0.072 "GA(R)->PB" 1 1313594496
1.311 0.072 "GA(R)->PB" 1 1313594496
1.313 0.072 "GA(R)->PB" 1 1313594496
1.313 0.072 "GA(R)->PB" 1 1313594496
1.313 0.072 "GA(R)->PB" 1 1313594496
1.314 0.072 "GA(R)->PB" 1 1313594496
1.314 0.072 "GA(R)->PB" 1 1313594496
1.314 0.072 "GA(R)->PB" 1 1313594496
1.314 0.072 "GA(R)->PB" 1 1313594496
1.314 0.072 "GA(R)->PB" 1 1313594496
1.314 0.072 "GA(R)->PB" 1 1313594496
1.314 0.072 "GA(R)->PB" 1 1313594496
1.315 0.072 "GA(R)->PB" 1 1313594496
1.312 0.072 "GA(R)->PB" 1 1313594496
1.312 0.072 "GA(R)->PB" 1 1313594496
1.313 0.072 "GA(R)->PB" 1 1313594496
1.313 0.072 "GA(R)->PB" 1 1313594496
1.313 0.072 "GA(R)->PB" 1 1313594496
1.313 0.072 "GA(R)->PB" 1 1313594496
1.313 0.072 "GA(R)->PB" 1 1313594496
1.313 0.072 "GA(R)->PB" 1 1313594496
1.313 0.072 "GA(R)->PB" 1 1313594496
1.313 0.072 "GA(R)->PB" 1 1313594496
1.315 0.072 "GA(R)->PB" 1 1313594496
1.317 0.072 "GA(R)->PB" 1 1313594496
1.317 0.072 "GA(R)->PB" 1 1313594496
1.317 0.072 "GA(R)->PB" 1 1313594496
1.319 0.072 "GA(R)->PB" 1 1313594496
1.320 0.072 "GA(R)->PB" 1 1313594496
1.321 0.072 "GA(R)->PB" 1 1313594496
1.321 0.072 "GA(R)->PB" 1 1313594496
1.321 0.072 "GA(R)->PB" 1 1313594496
1.321 0.072 "GA(R)->PB" 1 1313594496
1.321 0.072 "GA(R)->PB" 1 1313594496
1.321 0.072 "GA(R)->PB" 1 1313594496
1.321 0.072 "GA(R)->PB" 1 1313594496
1.321 0.072 "GA(R)->PB" 1 1313594496
1.321 0.072 "GA(R)->PB" 1 1313594496
1.321 0.072 "GA(R)->PB" 1 1313594496
1.322 0.072 "GA(R)->PB" 1 1313594496
1.320 0.072 "GA(R)->PB" 1 1313594496
1.321 0.072 "GA(R)->PB" 1 1313594496
1.321 0.072 "GA(R)->PB" 1 1313594496
1.321 0.072 "GA(R)->PB" 1 1313594496
1.322 0.072 "GA(R)->PB" 1 1313594496
1.322 0.072 "GA(R)->PB" 1 1313594496
1.318 0.072 "GA(R)->PB" 1 1313594496
1.319 0.072 "GA(R)->PB" 1 1313594496
1.319 0.072 "GA(R)->PB" 1 1313594496
1.319 0.072 "GA(R)->PB" 1 1313594496
1.319 0.072 "GA(R)->PB" 1 1313594496
1.319 0.072 "GA(R)->PB" 1 1313594496
1.319 0.072 "GA(R)->PB" 1 1313594496
1.319 0.072 "GA(R)->PB" 1 1313594496
1.319 0.072 "GA(R)->PB" 1 1313594496
1.319 0.072 "GA(R)->PB" 1 1313594496
1.319 0.072 "GA(R)->PB" 1 1313594496
1.319 0.072 "GA(R)->PB" 1 1313594496
1.319 0.072 "GA(R)->PB" 1 1313594496
1.319 0.072 "GA(R)->PB" 1 1313594496
1.319 0.072 "GA(R)->PB" 1 1313594496
1.319 0.072 "GA(R)->PB" 1 1313594496
1.319 0.072 "GA(R)->PB" 1 1313594496
1.319 0.072 "GA(R)->PB" 1 1313594496
1.320 0.072 "GA(R)->PB" 1 1313594496
1.320 0.072 "GA(R)->PB" 1 1313594496
1.320 0.072 "GA(R)->PB" 1 1313594496
1.320 0.072 "GA(R)->PB" 1 1313594496
1.320 0.072 "GA(R)->PB" 1 1313594496
1.319 0.072 "GA(R)->PB" 1 1313594496
1.320 0.072 "GA(R)->PB" 1 1313594496
1.319 0.072 "GA(R)->PB" 1 1313594496
1.319 0.072 "GA(R)->PB" 1 1313594496
1.319 0.072 "GA(R)->PB" 1 1313594496
1.319 0.072 "GA(R)->PB" 1 1313594496
1.318 0.072 "GA(R)->PB" 1 1313594496
1.319 0.072 "GA(R)->PB" 1 1313594496
1.320 0.072 "GA(R)->PB" 1 1313594496
1.320 0.072 "GA(R)->PB" 1 1313594496
1.320 0.072 "GA(R)->PB" 1 1313594496
1.320 0.072 "GA(R)->PB" 1 1313594496
1.320 0.072 "GA(R)->PB" 1 1313594496
1.320 0.072 "GA(R)->PB" 1 1313594496
1.320 0.072 "GA(R)->PB" 1 1313594496
1.320 0.072 "GA(R)->PB" 1 1313594496
1.318 0.072 "GA(R)->PB" 1 1313594496
1.318 0.072 "GA(R)->PB" 1 1313594496
1.319 0.072 "GA(R)->PB" 1 1313594496
1.326 0.072 "GA(R)->PB" 1 1313594496
1.326 0.072 "GA(R)->PB" 1 1313594496
1.326 0.072 "GA(R)->PB" 1 1313594496
1.326 0.072 "GA(R)->PB" 1 1313594496
1.326 0.072 "GA(R)->PB" 1 1313594496
1.319 0.072 "GA(R)->PB" 1 1313594496
1.319 0.072 "GA(R)->PB" 1 1313594496
1.320 0.072 "GA(R)->PB" 1 1313594496
1.320 0.072 "GA(R)->PB" 1 1313594496
1.320 0.072 "GA(R)->PB" 1 1313594496
1.320 0.072 "GA(R)->PB" 1 1313594496
1.320 0.072 "GA(R)->PB" 1 1313594496
1.320 0.072 "GA(R)->PB" 1 1313594496
1.320 0.072 "GA(R)->PB" 1 1313594496
1.320 0.072 "GA(R)->PB" 1 1313594496
1.320 0.072 "GA(R)->PB" 1 1313594496
1.320 0.072 "GA(R)->PB" 1 1313594496
1.320 0.072 "GA(R)->PB" 1 1313594496
1.320 0.072 "GA(R)->PB" 1 1313594496
1.320 0.072 "GA(R)->PB" 1 1313594496
1.320 0.072 "GA(R)->PB" 1 1313594496
1.320 0.072 "GA(R)->PB" 1 1313594496
1.320 0.072 "GA(R)->PB" 1 1313594496
1.320 0.072 "GA(R)->PB" 1 1313594496
1.319 0.072 "GA(R)->PB" 1 1313594496
1.319 0.072 "GA(R)->PB" 1 1313594496
1.319 0.072 "GA(R)->PB" 1 1313594496
1.319 0.072 "GA(R)->PB" 1 1313594496
1.320 0.072 "GA(R)->PB" 1 1313594496
1.320 0.072 "GA(R)->PB" 1 1313594496
1.320 0.072 "GA(R)->PB" 1 1313594496
1.320 0.072 "GA(R)->PB" 1 1313594496
1.320 0.072 "GA(R)->PB" 1 1313594496
1.321 0.072 "GA(R)->PB" 1 1313594496
1.322 0.072 "GA(R)->PB" 1 1313594496
1.322 0.072 "GA(R)->PB" 1 1313594496
1.322 0.072 "GA(R)->PB" 1 1313594496
1.323 0.072 "GA(R)->PB" 1 1313594496
1.322 0.072 "GA(R)->PB" 1 1313594496
1.322 0.072 "GA(R)->PB" 1 1313594496
1.322 0.072 "GA(R)->PB" 1 1313594496
1.323 0.072 "GA(R)->PB" 1 1313594496
1.323 0.072 "GA(R)->PB" 1 1313594496
1.305 0.072 "GA(R)->PB" 1 5812983734
1.305 0.072 "GA(R)->PB" 1 5812983734
1.306 0.072 "GA(R)->PB" 1 5812983734
1.306 0.072 "GA(R)->PB" 1 5812983734
1.306 0.072 "GA(R)->PB" 1 5812983734
1.306 0.072 "GA(R)->PB" 1 5812983734
1.318 0.072 "GA(R)->PB" 1 5812983734
1.318 0.072 "GA(R)->PB" 1 5812983734
1.318 0.072 "GA(R)->PB" 1 5812983734
1.319 0.072 "GA(R)->PB" 1 5812983734
1.310 0.072 "GA(R)->PB" 1 5812983734
1.311 0.072 "GA(R)->PB" 1 5812983734
1.312 0.072 "GA(R)->PB" 1 5812983734
1.312 0.072 "GA(R)->PB" 1 5812983734
1.313 0.072 "GA(R)->PB" 1 5812983734
1.313 0.072 "GA(R)->PB" 1 5812983734
1.313 0.072 "GA(R)->PB" 1 5812983734
1.313 0.072 "GA(R)->PB" 1 5812983734
1.313 0.072 "GA(R)->PB" 1 5812983734
1.314 0.072 "GA(R)->PB" 1 5812983734
1.314 0.072 "GA(R)->PB" 1 5812983734
1.314 0.072 "GA(R)->PB" 1 5812983734
1.314 0.072 "GA(R)->PB" 1 5812983734
1.311 0.072 "GA(R)->PB" 1 5812983734
1.312 0.072 "GA(R)->PB" 1 5812983734
1.312 0.072 "GA(R)->PB" 1 5812983734
1.312 0.072 "GA(R)->PB" 1 5812983734
1.312 0.072 "GA(R)->PB" 1 5812983734
1.313 0.072 "GA(R)->PB" 1 5812983734
1.312 0.072 "GA(R)->PB" 1 5812983734
1.312 0.072 "GA(R)->PB" 1 5812983734
1.312 0.072 "GA(R)->PB" 1 5812983734
1.313 0.072 "GA(R)->PB" 1 5812983734
1.314 0.072 "GA(R)->PB" 1 5812983734
1.316 0.072 "GA(R)->PB" 1 5812983734
1.317 0.072 "GA(R)->PB" 1 5812983734
1.317 0.072 "GA(R)->PB" 1 5812983734
1.319 0.072 "GA(R)->PB" 1 5812983734
1.320 0.072 "GA(R)->PB" 1 5812983734
1.320 0.072 "GA(R)->PB" 1 5812983734
1.320 0.072 "GA(R)->PB" 1 5812983734
1.320 0.072 "GA(R)->PB" 1 5812983734
1.320 0.072 "GA(R)->PB" 1 5812983734
1.321 0.072 "GA(R)->PB" 1 5812983734
1.321 0.072 "GA(R)->PB" 1 5812983734
1.321 0.072 "GA(R)->PB" 1 5812983734
1.321 0.072 "GA(R)->PB" 1 5812983734
1.321 0.072 "GA(R)->PB" 1 5812983734
1.321 0.072 "GA(R)->PB" 1 5812983734
1.321 0.072 "GA(R)->PB" 1 5812983734
1.320 0.072 "GA(R)->PB" 1 5812983734
1.320 0.072 "GA(R)->PB" 1 5812983734
1.320 0.072 "GA(R)->PB" 1 5812983734
1.321 0.072 "GA(R)->PB" 1 5812983734
1.321 0.072 "GA(R)->PB" 1 5812983734
1.321 0.072 "GA(R)->PB" 1 5812983734
1.317 0.072 "GA(R)->PB" 1 5812983734
1.318 0.072 "GA(R)->PB" 1 5812983734
1.318 0.072 "GA(R)->PB" 1 5812983734
1.318 0.072 "GA(R)->PB" 1 5812983734
1.318 0.072 "GA(R)->PB" 1 5812983734
1.319 0.072 "GA(R)->PB" 1 5812983734
1.319 0.072 "GA(R)->PB" 1 5812983734
1.319 0.072 "GA(R)->PB" 1 5812983734
1.319 0.072 "GA(R)->PB" 1 5812983734
1.319 0.072 "GA(R)->PB" 1 5812983734
1.319 0.072 "GA(R)->PB" 1 5812983734
1.319 0.072 "GA(R)->PB" 1 5812983734
1.319 0.072 "GA(R)->PB" 1 5812983734
1.319 0.072 "GA(R)->PB" 1 5812983734
1.319 0.072 "GA(R)->PB" 1 5812983734
1.319 0.072 "GA(R)->PB" 1 5812983734
1.319 0.072 "GA(R)->PB" 1 5812983734
1.319 0.072 "GA(R)->PB" 1 5812983734
1.319 0.072 "GA(R)->PB" 1 5812983734
1.319 0.072 "GA(R)->PB" 1 5812983734
1.319 0.072 "GA(R)->PB" 1 5812983734
1.319 0.072 "GA(R)->PB" 1 5812983734
1.319 0.072 "GA(R)->PB" 1 5812983734
1.319 0.072 "GA(R)->PB" 1 5812983734
1.319 0.072 "GA(R)->PB" 1 5812983734
1.319 0.072 "GA(R)->PB" 1 5812983734
1.319 0.072 "GA(R)->PB" 1 5812983734
1.319 0.072 "GA(R)->PB" 1 5812983734
1.319 0.072 "GA(R)->PB" 1 5812983734
1.318 0.072 "GA(R)->PB" 1 5812983734
1.319 0.072 "GA(R)->PB" 1 5812983734
1.319 0.072 "GA(R)->PB" 1 5812983734
1.319 0.072 "GA(R)->PB" 1 5812983734
1.319 0.072 "GA(R)->PB" 1 5812983734
1.320 0.072 "GA(R)->PB" 1 5812983734
1.320 0.072 "GA(R)->PB" 1 5812983734
1.320 0.072 "GA(R)->PB" 1 5812983734
1.320 0.072 "GA(R)->PB" 1 5812983734
1.320 0.072 "GA(R)->PB" 1 5812983734
1.318 0.072 "GA(R)->PB" 1 5812983734
1.318 0.072 "GA(R)->PB" 1 5812983734
1.319 0.072 "GA(R)->PB" 1 5812983734
1.325 0.072 "GA(R)->PB" 1 5812983734
1.325 0.072 "GA(R)->PB" 1 5812983734
1.326 0.072 "GA(R)->PB" 1 5812983734
1.326 0.072 "GA(R)->PB" 1 5812983734
1.326 0.072 "GA(R)->PB" 1 5812983734
1.318 0.072 "GA(R)->PB" 1 5812983734
1.318 0.072 "GA(R)->PB" 1 5812983734
1.319 0.072 "GA(R)->PB" 1 5812983734
1.319 0.072 "GA(R)->PB" 1 5812983734
1.319 0.072 "GA(R)->PB" 1 5812983734
1.319 0.072 "GA(R)->PB" 1 5812983734
1.319 0.072 "GA(R)->PB" 1 5812983734
1.319 0.072 "GA(R)->PB" 1 5812983734
1.319 0.072 "GA(R)->PB" 1 5812983734
1.319 0.072 "GA(R)->PB" 1 5812983734
1.319 0.072 "GA(R)->PB" 1 5812983734
1.319 0.072 "GA(R)->PB" 1 5812983734
1.320 0.072 "GA(R)->PB" 1 5812983734
1.320 0.072 "GA(R)->PB" 1 5812983734
1.319 0.072 "GA(R)->PB" 1 5812983734
1.319 0.072 "GA(R)->PB" 1 5812983734
1.319 0.072 "GA(R)->PB" 1 5812983734
1.319 0.072 "GA(R)->PB" 1 5812983734
1.320 0.072 "GA(R)->PB" 1 5812983734
1.318 0.072 "GA(R)->PB" 1 5812983734
1.319 0.072 "GA(R)->PB" 1 5812983734
1.319 0.072 "GA(R)->PB" 1 5812983734
1.319 0.072 "GA(R)->PB" 1 5812983734
1.319 0.072 "GA(R)->PB" 1 5812983734
1.319 0.072 "GA(R)->PB" 1 5812983734
1.319 0.072 "GA(R)->PB" 1 5812983734
1.319 0.072 "GA(R)->PB" 1 5812983734
1.319 0.072 "GA(R)->PB" 1 5812983734
1.321 0.072 "GA(R)->PB" 1 5812983734
1.321 0.072 "GA(R)->PB" 1 5812983734
1.321 0.072 "GA(R)->PB" 1 5812983734
1.321 0.072 "GA(R)->PB" 1 5812983734
1.322 0.072 "GA(R)->PB" 1 5812983734
1.322 0.072 "GA(R)->PB" 1 5812983734
1.322 0.072 "GA(R)->PB" 1 5812983734
1.322 0.072 "GA(R)->PB" 1 5812983734
1.322 0.072 "GA(R)->PB" 1 5812983734
1.322 0.072 "GA(R)->PB" 1 5812983734
1.295 0.073 "GA(R)->PB" 1 858587718
1.296 0.073 "GA(R)->PB" 1 858587718
1.296 0.073 "GA(R)->PB" 1 858587718
1.296 0.073 "GA(R)->PB" 1 858587718
1.296 0.073 "GA(R)->PB" 1 858587718
1.296 0.073 "GA(R)->PB" 1 858587718
1.309 0.072 "GA(R)->PB" 1 858587718
1.309 0.072 "GA(R)->PB" 1 858587718
1.309 0.072 "GA(R)->PB" 1 858587718
1.309 0.072 "GA(R)->PB" 1 858587718
1.300 0.072 "GA(R)->PB" 1 858587718
1.301 0.072 "GA(R)->PB" 1 858587718
1.303 0.072 "GA(R)->PB" 1 858587718
1.303 0.072 "GA(R)->PB" 1 858587718
1.303 0.072 "GA(R)->PB" 1 858587718
1.304 0.072 "GA(R)->PB" 1 858587718
1.304 0.072 "GA(R)->PB" 1 858587718
1.304 0.072 "GA(R)->PB" 1 858587718
1.304 0.072 "GA(R)->PB" 1 858587718
1.304 0.072 "GA(R)->PB" 1 858587718
1.304 0.072 "GA(R)->PB" 1 858587718
1.304 0.072 "GA(R)->PB" 1 858587718
1.305 0.072 "GA(R)->PB" 1 858587718
1.302 0.072 "GA(R)->PB" 1 858587718
1.302 0.072 "GA(R)->PB" 1 858587718
1.303 0.072 "GA(R)->PB" 1 858587718
1.303 0.072 "GA(R)->PB" 1 858587718
1.303 0.072 "GA(R)->PB" 1 858587718
1.303 0.072 "GA(R)->PB" 1 858587718
1.303 0.072 "GA(R)->PB" 1 858587718
1.303 0.072 "GA(R)->PB" 1 858587718
1.303 0.072 "GA(R)->PB" 1 858587718
1.303 0.072 "GA(R)->PB" 1 858587718
1.305 0.072 "GA(R)->PB" 1 858587718
1.307 0.072 "GA(R)->PB" 1 858587718
1.307 0.072 "GA(R)->PB" 1 858587718
1.307 0.072 "GA(R)->PB" 1 858587718
1.309 0.072 "GA(R)->PB" 1 858587718
1.311 0.072 "GA(R)->PB" 1 858587718
1.311 0.072 "GA(R)->PB" 1 858587718
1.311 0.072 "GA(R)->PB" 1 858587718
1.311 0.072 "GA(R)->PB" 1 858587718
1.311 0.072 "GA(R)->PB" 1 858587718
1.311 0.072 "GA(R)->PB" 1 858587718
1.312 0.072 "GA(R)->PB" 1 858587718
1.312 0.072 "GA(R)->PB" 1 858587718
1.312 0.072 "GA(R)->PB" 1 858587718
1.312 0.072 "GA(R)->PB" 1 858587718
1.312 0.072 "GA(R)->PB" 1 858587718
1.312 0.072 "GA(R)->PB" 1 858587718
1.310 0.072 "GA(R)->PB" 1 858587718
1.311 0.072 "GA(R)->PB" 1 858587718
1.311 0.072 "GA(R)->PB" 1 858587718
1.311 0.072 "GA(R)->PB" 1 858587718
1.312 0.072 "GA(R)->PB" 1 858587718
1.312 0.072 "GA(R)->PB" 1 858587718
1.308 0.072 "GA(R)->PB" 1 858587718
1.309 0.072 "GA(R)->PB" 1 858587718
1.309 0.072 "GA(R)->PB" 1 858587718
1.309 0.072 "GA(R)->PB" 1 858587718
1.309 0.072 "GA(R)->PB" 1 858587718
1.309 0.072 "GA(R)->PB" 1 858587718
1.309 0.072 "GA(R)->PB" 1 858587718
1.309 0.072 "GA(R)->PB" 1 858587718
1.310 0.072 "GA(R)->PB" 1 858587718
1.310 0.072 "GA(R)->PB" 1 858587718
1.310 0.072 "GA(R)->PB" 1 858587718
1.309 0.072 "GA(R)->PB" 1 858587718
1.309 0.072 "GA(R)->PB" 1 858587718
1.309 0.072 "GA(R)->PB" 1 858587718
1.309 0.072 "GA(R)->PB" 1 858587718
1.310 0.072 "GA(R)->PB" 1 858587718
1.310 0.072 "GA(R)->PB" 1 858587718
1.309 0.072 "GA(R)->PB" 1 858587718
1.310 0.072 "GA(R)->PB" 1 858587718
1.310 0.072 "GA(R)->PB" 1 858587718
1.310 0.072 "GA(R)->PB" 1 858587718
1.310 0.072 "GA(R)->PB" 1 858587718
1.310 0.072 "GA(R)->PB" 1 858587718
1.309 0.072 "GA(R)->PB" 1 858587718
1.310 0.072 "GA(R)->PB" 1 858587718
1.309 0.072 "GA(R)->PB" 1 858587718
1.309 0.072 "GA(R)->PB" 1 858587718
1.310 0.072 "GA(R)->PB" 1 858587718
1.310 0.072 "GA(R)->PB" 1 858587718
1.308 0.072 "GA(R)->PB" 1 858587718
1.309 0.072 "GA(R)->PB" 1 858587718
1.310 0.072 "GA(R)->PB" 1 858587718
1.310 0.072 "GA(R)->PB" 1 858587718
1.310 0.072 "GA(R)->PB" 1 858587718
1.310 0.072 "GA(R)->PB" 1 858587718
1.310 0.072 "GA(R)->PB" 1 858587718
1.310 0.072 "GA(R)->PB" 1 858587718
1.310 0.072 "GA(R)->PB" 1 858587718
1.311 0.072 "GA(R)->PB" 1 858587718
1.308 0.072 "GA(R)->PB" 1 858587718
1.308 0.072 "GA(R)->PB" 1 858587718
1.309 0.072 "GA(R)->PB" 1 858587718
1.316 0.072 "GA(R)->PB" 1 858587718
1.316 0.072 "GA(R)->PB" 1 858587718
1.316 0.072 "GA(R)->PB" 1 858587718
1.316 0.072 "GA(R)->PB" 1 858587718
1.317 0.072 "GA(R)->PB" 1 858587718
1.309 0.072 "GA(R)->PB" 1 858587718
1.309 0.072 "GA(R)->PB" 1 858587718
1.310 0.072 "GA(R)->PB" 1 858587718
1.310 0.072 "GA(R)->PB" 1 858587718
1.310 0.072 "GA(R)->PB" 1 858587718
1.310 0.072 "GA(R)->PB" 1 858587718
1.310 0.072 "GA(R)->PB" 1 858587718
1.310 0.072 "GA(R)->PB" 1 858587718
1.310 0.072 "GA(R)->PB" 1 858587718
1.310 0.072 "GA(R)->PB" 1 858587718
1.310 0.072 "GA(R)->PB" 1 858587718
1.310 0.072 "GA(R)->PB" 1 858587718
1.310 0.072 "GA(R)->PB" 1 858587718
1.310 0.072 "GA(R)->PB" 1 858587718
1.310 0.072 "GA(R)->PB" 1 858587718
1.310 0.072 "GA(R)->PB" 1 858587718
1.310 0.072 "GA(R)->PB" 1 858587718
1.310 0.072 "GA(R)->PB" 1 858587718
1.310 0.072 "GA(R)->PB" 1 858587718
1.309 0.072 "GA(R)->PB" 1 858587718
1.309 0.072 "GA(R)->PB" 1 858587718
1.309 0.072 "GA(R)->PB" 1 858587718
1.309 0.072 "GA(R)->PB" 1 858587718
1.310 0.072 "GA(R)->PB" 1 858587718
1.310 0.072 "GA(R)->PB" 1 858587718
1.310 0.072 "GA(R)->PB" 1 858587718
1.310 0.072 "GA(R)->PB" 1 858587718
1.310 0.072 "GA(R)->PB" 1 858587718
1.311 0.072 "GA(R)->PB" 1 858587718
1.312 0.072 "GA(R)->PB" 1 858587718
1.312 0.072 "GA(R)->PB" 1 858587718
1.312 0.072 "GA(R)->PB" 1 858587718
1.313 0.072 "GA(R)->PB" 1 858587718
1.312 0.072 "GA(R)->PB" 1 858587718
1.312 0.072 "GA(R)->PB" 1 858587718
1.313 0.072 "GA(R)->PB" 1 858587718
1.313 0.072 "GA(R)->PB" 1 858587718
1.313 0.072 "GA(R)->PB" 1 858587718
1.310 0.072 "GA(R)->PB" 1 1004017998
1.311 0.072 "GA(R)->PB" 1 1004017998
1.311 0.072 "GA(R)->PB" 1 1004017998
1.311 0.072 "GA(R)->PB" 1 1004017998
1.312 0.072 "GA(R)->PB" 1 1004017998
1.312 0.072 "GA(R)->PB" 1 1004017998
1.324 0.072 "GA(R)->PB" 1 1004017998
1.324 0.072 "GA(R)->PB" 1 1004017998
1.324 0.072 "GA(R)->PB" 1 1004017998
1.324 0.072 "GA(R)->PB" 1 1004017998
1.316 0.072 "GA(R)->PB" 1 1004017998
1.316 0.072 "GA(R)->PB" 1 1004017998
1.318 0.072 "GA(R)->PB" 1 1004017998
1.318 0.072 "GA(R)->PB" 1 1004017998
1.318 0.072 "GA(R)->PB" 1 1004017998
1.319 0.072 "GA(R)->PB" 1 1004017998
1.319 0.072 "GA(R)->PB" 1 1004017998
1.319 0.072 "GA(R)->PB" 1 1004017998
1.319 0.072 "GA(R)->PB" 1 1004017998
1.319 0.072 "GA(R)->PB" 1 1004017998
1.319 0.072 "GA(R)->PB" 1 1004017998
1.319 0.072 "GA(R)->PB" 1 1004017998
1.320 0.072 "GA(R)->PB" 1 1004017998
1.317 0.072 "GA(R)->PB" 1 1004017998
1.317 0.072 "GA(R)->PB" 1 1004017998
1.318 0.072 "GA(R)->PB" 1 1004017998
1.318 0.072 "GA(R)->PB" 1 1004017998
1.318 0.072 "GA(R)->PB" 1 1004017998
1.318 0.072 "GA(R)->PB" 1 1004017998
1.318 0.072 "GA(R)->PB" 1 1004017998
1.318 0.072 "GA(R)->PB" 1 1004017998
1.318 0.072 "GA(R)->PB" 1 1004017998
1.318 0.072 "GA(R)->PB" 1 1004017998
1.320 0.072 "GA(R)->PB" 1 1004017998
1.322 0.072 "GA(R)->PB" 1 1004017998
1.322 0.072 "GA(R)->PB" 1 1004017998
1.322 0.072 "GA(R)->PB" 1 1004017998
1.324 0.072 "GA(R)->PB" 1 1004017998
1.325 0.072 "GA(R)->PB" 1 1004017998
1.326 0.072 "GA(R)->PB" 1 1004017998
1.326 0.072 "GA(R)->PB" 1 1004017998
1.326 0.072 "GA(R)->PB" 1 1004017998
1.326 0.072 "GA(R)->PB" 1 1004017998
1.326 0.072 "GA(R)->PB" 1 1004017998
1.326 0.072 "GA(R)->PB" 1 1004017998
1.326 0.072 "GA(R)->PB" 1 1004017998
1.326 0.072 "GA(R)->PB" 1 1004017998
1.326 0.072 "GA(R)->PB" 1 1004017998
1.326 0.072 "GA(R)->PB" 1 1004017998
1.327 0.072 "GA(R)->PB" 1 1004017998
1.325 0.072 "GA(R)->PB" 1 1004017998
1.326 0.072 "GA(R)->PB" 1 1004017998
1.326 0.072 "GA(R)->PB" 1 1004017998
1.326 0.072 "GA(R)->PB" 1 1004017998
1.327 0.072 "GA(R)->PB" 1 1004017998
1.327 0.072 "GA(R)->PB" 1 1004017998
1.323 0.072 "GA(R)->PB" 1 1004017998
1.324 0.072 "GA(R)->PB" 1 1004017998
1.324 0.072 "GA(R)->PB" 1 1004017998
1.324 0.072 "GA(R)->PB" 1 1004017998
1.324 0.072 "GA(R)->PB" 1 1004017998
1.324 0.072 "GA(R)->PB" 1 1004017998
1.324 0.072 "GA(R)->PB" 1 1004017998
1.324 0.072 "GA(R)->PB" 1 1004017998
1.324 0.072 "GA(R)->PB" 1 1004017998
1.324 0.072 "GA(R)->PB" 1 1004017998
1.324 0.072 "GA(R)->PB" 1 1004017998
1.324 0.072 "GA(R)->PB" 1 1004017998
1.324 0.072 "GA(R)->PB" 1 1004017998
1.324 0.072 "GA(R)->PB" 1 1004017998
1.324 0.072 "GA(R)->PB" 1 1004017998
1.324 0.072 "GA(R)->PB" 1 1004017998
1.325 0.072 "GA(R)->PB" 1 1004017998
1.324 0.072 "GA(R)->PB" 1 1004017998
1.325 0.072 "GA(R)->PB" 1 1004017998
1.325 0.072 "GA(R)->PB" 1 1004017998
1.325 0.072 "GA(R)->PB" 1 1004017998
1.325 0.072 "GA(R)->PB" 1 1004017998
1.325 0.072 "GA(R)->PB" 1 1004017998
1.324 0.072 "GA(R)->PB" 1 1004017998
1.325 0.072 "GA(R)->PB" 1 1004017998
1.324 0.072 "GA(R)->PB" 1 1004017998
1.324 0.072 "GA(R)->PB" 1 1004017998
1.324 0.072 "GA(R)->PB" 1 1004017998
1.324 0.072 "GA(R)->PB" 1 1004017998
1.323 0.072 "GA(R)->PB" 1 1004017998
1.324 0.072 "GA(R)->PB" 1 1004017998
1.325 0.072 "GA(R)->PB" 1 1004017998
1.325 0.072 "GA(R)->PB" 1 1004017998
1.325 0.072 "GA(R)->PB" 1 1004017998
1.325 0.072 "GA(R)->PB" 1 1004017998
1.325 0.072 "GA(R)->PB" 1 1004017998
1.325 0.072 "GA(R)->PB" 1 1004017998
1.325 0.072 "GA(R)->PB" 1 1004017998
1.325 0.072 "GA(R)->PB" 1 1004017998
1.323 0.072 "GA(R)->PB" 1 1004017998
1.323 0.072 "GA(R)->PB" 1 1004017998
1.324 0.072 "GA(R)->PB" 1 1004017998
1.331 0.071 "GA(R)->PB" 1 1004017998
1.331 0.071 "GA(R)->PB" 1 1004017998
1.331 0.071 "GA(R)->PB" 1 1004017998
1.331 0.071 "GA(R)->PB" 1 1004017998
1.331 0.071 "GA(R)->PB" 1 1004017998
1.324 0.072 "GA(R)->PB" 1 1004017998
1.324 0.072 "GA(R)->PB" 1 1004017998
1.325 0.072 "GA(R)->PB" 1 1004017998
1.325 0.072 "GA(R)->PB" 1 1004017998
1.325 0.072 "GA(R)->PB" 1 1004017998
1.325 0.072 "GA(R)->PB" 1 1004017998
1.325 0.072 "GA(R)->PB" 1 1004017998
1.325 0.072 "GA(R)->PB" 1 1004017998
1.325 0.072 "GA(R)->PB" 1 1004017998
1.325 0.072 "GA(R)->PB" 1 1004017998
1.325 0.072 "GA(R)->PB" 1 1004017998
1.325 0.072 "GA(R)->PB" 1 1004017998
1.325 0.072 "GA(R)->PB" 1 1004017998
1.325 0.072 "GA(R)->PB" 1 1004017998
1.325 0.072 "GA(R)->PB" 1 1004017998
1.325 0.072 "GA(R)->PB" 1 1004017998
1.325 0.072 "GA(R)->PB" 1 1004017998
1.325 0.072 "GA(R)->PB" 1 1004017998
1.325 0.072 "GA(R)->PB" 1 1004017998
1.324 0.072 "GA(R)->PB" 1 1004017998
1.324 0.072 "GA(R)->PB" 1 1004017998
1.324 0.072 "GA(R)->PB" 1 1004017998
1.324 0.072 "GA(R)->PB" 1 1004017998
1.325 0.072 "GA(R)->PB" 1 1004017998
1.325 0.072 "GA(R)->PB" 1 1004017998
1.325 0.072 "GA(R)->PB" 1 1004017998
1.325 0.072 "GA(R)->PB" 1 1004017998
1.325 0.072 "GA(R)->PB" 1 1004017998
1.326 0.072 "GA(R)->PB" 1 1004017998
1.327 0.072 "GA(R)->PB" 1 1004017998
1.327 0.072 "GA(R)->PB" 1 1004017998
1.327 0.072 "GA(R)->PB" 1 1004017998
1.328 0.071 "GA(R)->PB" 1 1004017998
1.327 0.072 "GA(R)->PB" 1 1004017998
1.327 0.072 "GA(R)->PB" 1 1004017998
1.327 0.072 "GA(R)->PB" 1 1004017998
1.327 0.072 "GA(R)->PB" 1 1004017998
1.328 0.071 "GA(R)->PB" 1 1004017998
2.365 0.135 "GA(R)->PB" 1 1011447819
2.366 0.135 "GA(R)->PB" 1 1011447819
2.366 0.135 "GA(R)->PB" 1 1011447819
2.366 0.135 "GA(R)->PB" 1 1011447819
2.366 0.135 "GA(R)->PB" 1 1011447819
2.366 0.135 "GA(R)->PB" 1 1011447819
2.378 0.135 "GA(R)->PB" 1 1011447819
2.378 0.135 "GA(R)->PB" 1 1011447819
2.378 0.135 "GA(R)->PB" 1 1011447819
2.378 0.135 "GA(R)->PB" 1 1011447819
2.369 0.135 "GA(R)->PB" 1 1011447819
2.370 0.135 "GA(R)->PB" 1 1011447819
2.372 0.135 "GA(R)->PB" 1 1011447819
2.372 0.135 "GA(R)->PB" 1 1011447819
2.372 0.135 "GA(R)->PB" 1 1011447819
2.372 0.135 "GA(R)->PB" 1 1011447819
2.372 0.135 "GA(R)->PB" 1 1011447819
2.373 0.135 "GA(R)->PB" 1 1011447819
2.373 0.135 "GA(R)->PB" 1 1011447819
2.373 0.135 "GA(R)->PB" 1 1011447819
2.373 0.135 "GA(R)->PB" 1 1011447819
2.373 0.135 "GA(R)->PB" 1 1011447819
2.373 0.135 "GA(R)->PB" 1 1011447819
2.371 0.135 "GA(R)->PB" 1 1011447819
2.371 0.135 "GA(R)->PB" 1 1011447819
2.371 0.135 "GA(R)->PB" 1 1011447819
2.372 0.135 "GA(R)->PB" 1 1011447819
2.372 0.135 "GA(R)->PB" 1 1011447819
2.372 0.135 "GA(R)->PB" 1 1011447819
2.372 0.135 "GA(R)->PB" 1 1011447819
2.372 0.135 "GA(R)->PB" 1 1011447819
2.372 0.135 "GA(R)->PB" 1 1011447819
2.372 0.135 "GA(R)->PB" 1 1011447819
2.373 0.135 "GA(R)->PB" 1 1011447819
2.375 0.135 "GA(R)->PB" 1 1011447819
2.376 0.135 "GA(R)->PB" 1 1011447819
2.376 0.135 "GA(R)->PB" 1 1011447819
2.378 0.135 "GA(R)->PB" 1 1011447819
2.379 0.135 "GA(R)->PB" 1 1011447819
2.379 0.135 "GA(R)->PB" 1 1011447819
2.379 0.135 "GA(R)->PB" 1 1011447819
2.379 0.135 "GA(R)->PB" 1 1011447819
2.379 0.135 "GA(R)->PB" 1 1011447819
2.380 0.135 "GA(R)->PB" 1 1011447819
2.380 0.135 "GA(R)->PB" 1 1011447819
2.380 0.135 "GA(R)->PB" 1 1011447819
2.380 0.135 "GA(R)->PB" 1 1011447819
2.380 0.135 "GA(R)->PB" 1 1011447819
2.380 0.135 "GA(R)->PB" 1 1011447819
2.380 0.135 "GA(R)->PB" 1 1011447819
2.379 0.135 "GA(R)->PB" 1 1011447819
2.379 0.135 "GA(R)->PB" 1 1011447819
2.379 0.135 "GA(R)->PB" 1 1011447819
2.380 0.135 "GA(R)->PB" 1 1011447819
2.380 0.135 "GA(R)->PB" 1 1011447819
2.380 0.135 "GA(R)->PB" 1 1011447819
2.376 0.135 "GA(R)->PB" 1 1011447819
2.377 0.135 "GA(R)->PB" 1 1011447819
2.377 0.135 "GA(R)->PB" 1 1011447819
2.377 0.135 "GA(R)->PB" 1 1011447819
2.378 0.135 "GA(R)->PB" 1 1011447819
2.378 0.135 "GA(R)->PB" 1 1011447819
2.378 0.135 "GA(R)->PB" 1 1011447819
2.378 0.135 "GA(R)->PB" 1 1011447819
2.378 0.135 "GA(R)->PB" 1 1011447819
2.378 0.135 "GA(R)->PB" 1 1011447819
2.378 0.135 "GA(R)->PB" 1 1011447819
2.378 0.135 "GA(R)->PB" 1 1011447819
2.378 0.135 "GA(R)->PB" 1 1011447819
2.378 0.135 "GA(R)->PB" 1 1011447819
2.378 0.135 "GA(R)->PB" 1 1011447819
2.378 0.135 "GA(R)->PB" 1 1011447819
2.378 0.135 "GA(R)->PB" 1 1011447819
2.378 0.135 "GA(R)->PB" 1 1011447819
2.378 0.135 "GA(R)->PB" 1 1011447819
2.378 0.135 "GA(R)->PB" 1 1011447819
2.378 0.135 "GA(R)->PB" 1 1011447819
2.378 0.135 "GA(R)->PB" 1 1011447819
2.378 0.135 "GA(R)->PB" 1 1011447819
2.378 0.135 "GA(R)->PB" 1 1011447819
2.378 0.135 "GA(R)->PB" 1 1011447819
2.378 0.135 "GA(R)->PB" 1 1011447819
2.378 0.135 "GA(R)->PB" 1 1011447819
2.378 0.135 "GA(R)->PB" 1 1011447819
2.378 0.135 "GA(R)->PB" 1 1011447819
2.377 0.135 "GA(R)->PB" 1 1011447819
2.378 0.135 "GA(R)->PB" 1 1011447819
2.378 0.135 "GA(R)->PB" 1 1011447819
2.378 0.135 "GA(R)->PB" 1 1011447819
2.378 0.135 "GA(R)->PB" 1 1011447819
2.379 0.135 "GA(R)->PB" 1 1011447819
2.379 0.135 "GA(R)->PB" 1 1011447819
2.379 0.135 "GA(R)->PB" 1 1011447819
2.379 0.135 "GA(R)->PB" 1 1011447819
2.379 0.135 "GA(R)->PB" 1 1011447819
2.377 0.135 "GA(R)->PB" 1 1011447819
2.377 0.135 "GA(R)->PB" 1 1011447819
2.378 0.135 "GA(R)->PB" 1 1011447819
2.385 0.135 "GA(R)->PB" 1 1011447819
2.385 0.135 "GA(R)->PB" 1 1011447819
2.385 0.135 "GA(R)->PB" 1 1011447819
2.385 0.135 "GA(R)->PB" 1 1011447819
2.385 0.135 "GA(R)->PB" 1 1011447819
2.377 0.135 "GA(R)->PB" 1 1011447819
2.377 0.135 "GA(R)->PB" 1 1011447819
2.378 0.135 "GA(R)->PB" 1 1011447819
2.378 0.135 "GA(R)->PB" 1 1011447819
2.378 0.135 "GA(R)->PB" 1 1011447819
2.378 0.135 "GA(R)->PB" 1 1011447819
2.378 0.135 "GA(R)->PB" 1 1011447819
2.378 0.135 "GA(R)->PB" 1 1011447819
2.378 0.135 "GA(R)->PB" 1 1011447819
2.378 0.135 "GA(R)->PB" 1 1011447819
2.378 0.135 "GA(R)->PB" 1 1011447819
2.378 0.135 "GA(R)->PB" 1 1011447819
2.379 0.135 "GA(R)->PB" 1 1011447819
2.379 0.135 "GA(R)->PB" 1 1011447819
2.378 0.135 "GA(R)->PB" 1 1011447819
2.378 0.135 "GA(R)->PB" 1 1011447819
2.378 0.135 "GA(R)->PB" 1 1011447819
2.378 0.135 "GA(R)->PB" 1 1011447819
2.379 0.135 "GA(R)->PB" 1 1011447819
2.377 0.135 "GA(R)->PB" 1 1011447819
2.378 0.135 "GA(R)->PB" 1 1011447819
2.378 0.135 "GA(R)->PB" 1 1011447819
2.378 0.135 "GA(R)->PB" 1 1011447819
2.378 0.135 "GA(R)->PB" 1 1011447819
2.378 0.135 "GA(R)->PB" 1 1011447819
2.378 0.135 "GA(R)->PB" 1 1011447819
2.378 0.135 "GA(R)->PB" 1 1011447819
2.378 0.135 "GA(R)->PB" 1 1011447819
2.380 0.135 "GA(R)->PB" 1 1011447819
2.380 0.135 "GA(R)->PB" 1 1011447819
2.380 0.135 "GA(R)->PB" 1 1011447819
2.381 0.135 "GA(R)->PB" 1 1011447819
2.382 0.135 "GA(R)->PB" 1 1011447819
2.381 0.135 "GA(R)->PB" 1 1011447819
2.381 0.135 "GA(R)->PB" 1 1011447819
2.381 0.135 "GA(R)->PB" 1 1011447819
2.381 0.135 "GA(R)->PB" 1 1011447819
2.381 0.135 "GA(R)->PB" 1 1011447819
2.365 0.135 "GA(R)->PB" 1 880875861
2.366 0.135 "GA(R)->PB" 1 880875861
2.366 0.135 "GA(R)->PB" 1 880875861
2.366 0.135 "GA(R)->PB" 1 880875861
2.366 0.135 "GA(R)->PB" 1 880875861
2.366 0.135 "GA(R)->PB" 1 880875861
2.378 0.135 "GA(R)->PB" 1 880875861
2.378 0.135 "GA(R)->PB" 1 880875861
2.378 0.135 "GA(R)->PB" 1 880875861
2.378 0.135 "GA(R)->PB" 1 880875861
2.370 0.135 "GA(R)->PB" 1 880875861
2.370 0.135 "GA(R)->PB" 1 880875861
2.372 0.135 "GA(R)->PB" 1 880875861
2.372 0.135 "GA(R)->PB" 1 880875861
2.372 0.135 "GA(R)->PB" 1 880875861
2.372 0.135 "GA(R)->PB" 1 880875861
2.373 0.135 "GA(R)->PB" 1 880875861
2.373 0.135 "GA(R)->PB" 1 880875861
2.373 0.135 "GA(R)->PB" 1 880875861
2.373 0.135 "GA(R)->PB" 1 880875861
2.373 0.135 "GA(R)->PB" 1 880875861
2.373 0.135 "GA(R)->PB" 1 880875861
2.373 0.135 "GA(R)->PB" 1 880875861
2.371 0.135 "GA(R)->PB" 1 880875861
2.371 0.135 "GA(R)->PB" 1 880875861
2.372 0.135 "GA(R)->PB" 1 880875861
2.372 0.135 "GA(R)->PB" 1 880875861
2.372 0.135 "GA(R)->PB" 1 880875861
2.372 0.135 "GA(R)->PB" 1 880875861
2.372 0.135 "GA(R)->PB" 1 880875861
2.372 0.135 "GA(R)->PB" 1 880875861
2.372 0.135 "GA(R)->PB" 1 880875861
2.372 0.135 "GA(R)->PB" 1 880875861
2.374 0.135 "GA(R)->PB" 1 880875861
2.376 0.135 "GA(R)->PB" 1 880875861
2.376 0.135 "GA(R)->PB" 1 880875861
2.376 0.135 "GA(R)->PB" 1 880875861
2.378 0.135 "GA(R)->PB" 1 880875861
2.379 0.135 "GA(R)->PB" 1 880875861
2.380 0.135 "GA(R)->PB" 1 880875861
2.380 0.135 "GA(R)->PB" 1 880875861
2.380 0.135 "GA(R)->PB" 1 880875861
2.380 0.135 "GA(R)->PB" 1 880875861
2.380 0.135 "GA(R)->PB" 1 880875861
2.380 0.135 "GA(R)->PB" 1 880875861
2.380 0.135 "GA(R)->PB" 1 880875861
2.380 0.135 "GA(R)->PB" 1 880875861
2.380 0.135 "GA(R)->PB" 1 880875861
2.380 0.135 "GA(R)->PB" 1 880875861
2.380 0.135 "GA(R)->PB" 1 880875861
2.379 0.135 "GA(R)->PB" 1 880875861
2.379 0.135 "GA(R)->PB" 1 880875861
2.380 0.135 "GA(R)->PB" 1 880875861
2.380 0.135 "GA(R)->PB" 1 880875861
2.380 0.135 "GA(R)->PB" 1 880875861
2.381 0.135 "GA(R)->PB" 1 880875861
2.377 0.135 "GA(R)->PB" 1 880875861
2.377 0.135 "GA(R)->PB" 1 880875861
2.378 0.135 "GA(R)->PB" 1 880875861
2.378 0.135 "GA(R)->PB" 1 880875861
2.378 0.135 "GA(R)->PB" 1 880875861
2.378 0.135 "GA(R)->PB" 1 880875861
2.378 0.135 "GA(R)->PB" 1 880875861
2.378 0.135 "GA(R)->PB" 1 880875861
2.378 0.135 "GA(R)->PB" 1 880875861
2.378 0.135 "GA(R)->PB" 1 880875861
2.378 0.135 "GA(R)->PB" 1 880875861
2.378 0.135 "GA(R)->PB" 1 880875861
2.378 0.135 "GA(R)->PB" 1 880875861
2.378 0.135 "GA(R)->PB" 1 880875861
2.378 0.135 "GA(R)->PB" 1 880875861
2.378 0.135 "GA(R)->PB" 1 880875861
2.378 0.135 "GA(R)->PB" 1 880875861
2.378 0.135 "GA(R)->PB" 1 880875861
2.378 0.135 "GA(R)->PB" 1 880875861
2.378 0.135 "GA(R)->PB" 1 880875861
2.378 0.135 "GA(R)->PB" 1 880875861
2.378 0.135 "GA(R)->PB" 1 880875861
2.378 0.135 "GA(R)->PB" 1 880875861
2.378 0.135 "GA(R)->PB" 1 880875861
2.378 0.135 "GA(R)->PB" 1 880875861
2.378 0.135 "GA(R)->PB" 1 880875861
2.378 0.135 "GA(R)->PB" 1 880875861
2.378 0.135 "GA(R)->PB" 1 880875861
2.378 0.135 "GA(R)->PB" 1 880875861
2.377 0.135 "GA(R)->PB" 1 880875861
2.378 0.135 "GA(R)->PB" 1 880875861
2.378 0.135 "GA(R)->PB" 1 880875861
2.378 0.135 "GA(R)->PB" 1 880875861
2.379 0.135 "GA(R)->PB" 1 880875861
2.379 0.135 "GA(R)->PB" 1 880875861
2.379 0.135 "GA(R)->PB" 1 880875861
2.379 0.135 "GA(R)->PB" 1 880875861
2.379 0.135 "GA(R)->PB" 1 880875861
2.379 0.135 "GA(R)->PB" 1 880875861
2.377 0.135 "GA(R)->PB" 1 880875861
2.377 0.135 "GA(R)->PB" 1 880875861
2.378 0.135 "GA(R)->PB" 1 880875861
2.385 0.135 "GA(R)->PB" 1 880875861
2.385 0.135 "GA(R)->PB" 1 880875861
2.385 0.135 "GA(R)->PB" 1 880875861
2.385 0.135 "GA(R)->PB" 1 880875861
2.385 0.135 "GA(R)->PB" 1 880875861
2.377 0.135 "GA(R)->PB" 1 880875861
2.378 0.135 "GA(R)->PB" 1 880875861
2.378 0.135 "GA(R)->PB" 1 880875861
2.378 0.135 "GA(R)->PB" 1 880875861
2.378 0.135 "GA(R)->PB" 1 880875861
2.378 0.135 "GA(R)->PB" 1 880875861
2.378 0.135 "GA(R)->PB" 1 880875861
2.378 0.135 "GA(R)->PB" 1 880875861
2.378 0.135 "GA(R)->PB" 1 880875861
2.378 0.135 "GA(R)->PB" 1 880875861
2.378 0.135 "GA(R)->PB" 1 880875861
2.378 0.135 "GA(R)->PB" 1 880875861
2.379 0.135 "GA(R)->PB" 1 880875861
2.379 0.135 "GA(R)->PB" 1 880875861
2.379 0.135 "GA(R)->PB" 1 880875861
2.379 0.135 "GA(R)->PB" 1 880875861
2.379 0.135 "GA(R)->PB" 1 880875861
2.379 0.135 "GA(R)->PB" 1 880875861
2.379 0.135 "GA(R)->PB" 1 880875861
2.378 0.135 "GA(R)->PB" 1 880875861
2.378 0.135 "GA(R)->PB" 1 880875861
2.378 0.135 "GA(R)->PB" 1 880875861
2.378 0.135 "GA(R)->PB" 1 880875861
2.378 0.135 "GA(R)->PB" 1 880875861
2.378 0.135 "GA(R)->PB" 1 880875861
2.378 0.135 "GA(R)->PB" 1 880875861
2.378 0.135 "GA(R)->PB" 1 880875861
2.378 0.135 "GA(R)->PB" 1 880875861
2.380 0.135 "GA(R)->PB" 1 880875861
2.380 0.135 "GA(R)->PB" 1 880875861
2.381 0.135 "GA(R)->PB" 1 880875861
2.381 0.135 "GA(R)->PB" 1 880875861
2.382 0.135 "GA(R)->PB" 1 880875861
2.381 0.135 "GA(R)->PB" 1 880875861
2.381 0.135 "GA(R)->PB" 1 880875861
2.381 0.135 "GA(R)->PB" 1 880875861
2.381 0.135 "GA(R)->PB" 1 880875861
2.381 0.135 "GA(R)->PB" 1 880875861
2.390 0.134 "GA(R)->PB" 1 1324430237
2.390 0.134 "GA(R)->PB" 1 1324430237
2.391 0.134 "GA(R)->PB" 1 1324430237
2.391 0.134 "GA(R)->PB" 1 1324430237
2.391 0.134 "GA(R)->PB" 1 1324430237
2.391 0.134 "GA(R)->PB" 1 1324430237
2.404 0.134 "GA(R)->PB" 1 1324430237
2.404 0.134 "GA(R)->PB" 1 1324430237
2.404 0.134 "GA(R)->PB" 1 1324430237
2.404 0.134 "GA(R)->PB" 1 1324430237
2.395 0.134 "GA(R)->PB" 1 1324430237
2.395 0.134 "GA(R)->PB" 1 1324430237
2.397 0.134 "GA(R)->PB" 1 1324430237
2.397 0.134 "GA(R)->PB" 1 1324430237
2.397 0.134 "GA(R)->PB" 1 1324430237
2.398 0.134 "GA(R)->PB" 1 1324430237
2.398 0.134 "GA(R)->PB" 1 1324430237
2.398 0.134 "GA(R)->PB" 1 1324430237
2.398 0.134 "GA(R)->PB" 1 1324430237
2.398 0.134 "GA(R)->PB" 1 1324430237
2.398 0.134 "GA(R)->PB" 1 1324430237
2.399 0.134 "GA(R)->PB" 1 1324430237
2.399 0.134 "GA(R)->PB" 1 1324430237
2.396 0.134 "GA(R)->PB" 1 1324430237
2.397 0.134 "GA(R)->PB" 1 1324430237
2.397 0.134 "GA(R)->PB" 1 1324430237
2.397 0.134 "GA(R)->PB" 1 1324430237
2.397 0.134 "GA(R)->PB" 1 1324430237
2.397 0.134 "GA(R)->PB" 1 1324430237
2.397 0.134 "GA(R)->PB" 1 1324430237
2.397 0.134 "GA(R)->PB" 1 1324430237
2.397 0.134 "GA(R)->PB" 1 1324430237
2.397 0.134 "GA(R)->PB" 1 1324430237
2.399 0.134 "GA(R)->PB" 1 1324430237
2.401 0.134 "GA(R)->PB" 1 1324430237
2.401 0.134 "GA(R)->PB" 1 1324430237
2.401 0.134 "GA(R)->PB" 1 1324430237
2.404 0.134 "GA(R)->PB" 1 1324430237
2.405 0.134 "GA(R)->PB" 1 1324430237
2.405 0.134 "GA(R)->PB" 1 1324430237
2.405 0.134 "GA(R)->PB" 1 1324430237
2.405 0.134 "GA(R)->PB" 1 1324430237
2.405 0.134 "GA(R)->PB" 1 1324430237
2.405 0.134 "GA(R)->PB" 1 1324430237
2.406 0.134 "GA(R)->PB" 1 1324430237
2.406 0.134 "GA(R)->PB" 1 1324430237
2.406 0.134 "GA(R)->PB" 1 1324430237
2.406 0.134 "GA(R)->PB" 1 1324430237
2.406 0.134 "GA(R)->PB" 1 1324430237
2.406 0.134 "GA(R)->PB" 1 1324430237
2.404 0.134 "GA(R)->PB" 1 1324430237
2.405 0.134 "GA(R)->PB" 1 1324430237
2.405 0.134 "GA(R)->PB" 1 1324430237
2.405 0.134 "GA(R)->PB" 1 1324430237
2.406 0.134 "GA(R)->PB" 1 1324430237
2.406 0.134 "GA(R)->PB" 1 1324430237
2.402 0.134 "GA(R)->PB" 1 1324430237
2.403 0.134 "GA(R)->PB" 1 1324430237
2.403 0.134 "GA(R)->PB" 1 1324430237
2.403 0.134 "GA(R)->PB" 1 1324430237
2.403 0.134 "GA(R)->PB" 1 1324430237
2.403 0.134 "GA(R)->PB" 1 1324430237
2.404 0.134 "GA(R)->PB" 1 1324430237
2.404 0.134 "GA(R)->PB" 1 1324430237
2.404 0.134 "GA(R)->PB" 1 1324430237
2.404 0.134 "GA(R)->PB" 1 1324430237
2.404 0.134 "GA(R)->PB" 1 1324430237
2.404 0.134 "GA(R)->PB" 1 1324430237
2.404 0.134 "GA(R)->PB" 1 1324430237
2.404 0.134 "GA(R)->PB" 1 1324430237
2.404 0.134 "GA(R)->PB" 1 1324430237
2.404 0.134 "GA(R)->PB" 1 1324430237
2.404 0.134 "GA(R)->PB" 1 1324430237
2.403 0.134 "GA(R)->PB" 1 1324430237
2.404 0.134 "GA(R)->PB" 1 1324430237
2.404 0.134 "GA(R)->PB" 1 1324430237
2.404 0.134 "GA(R)->PB" 1 1324430237
2.404 0.134 "GA(R)->PB" 1 1324430237
2.404 0.134 "GA(R)->PB" 1 1324430237
2.404 0.134 "GA(R)->PB" 1 1324430237
2.404 0.134 "GA(R)->PB" 1 1324430237
2.404 0.134 "GA(R)->PB" 1 1324430237
2.404 0.134 "GA(R)->PB" 1 1324430237
2.404 0.134 "GA(R)->PB" 1 1324430237
2.404 0.134 "GA(R)->PB" 1 1324430237
2.402 0.134 "GA(R)->PB" 1 1324430237
2.403 0.134 "GA(R)->PB" 1 1324430237
2.404 0.134 "GA(R)->PB" 1 1324430237
2.404 0.134 "GA(R)->PB" 1 1324430237
2.404 0.134 "GA(R)->PB" 1 1324430237
2.404 0.134 "GA(R)->PB" 1 1324430237
2.405 0.134 "GA(R)->PB" 1 1324430237
2.405 0.134 "GA(R)->PB" 1 1324430237
2.405 0.134 "GA(R)->PB" 1 1324430237
2.405 0.134 "GA(R)->PB" 1 1324430237
2.403 0.134 "GA(R)->PB" 1 1324430237
2.403 0.134 "GA(R)->PB" 1 1324430237
2.403 0.134 "GA(R)->PB" 1 1324430237
2.410 0.134 "GA(R)->PB" 1 1324430237
2.410 0.134 "GA(R)->PB" 1 1324430237
2.410 0.134 "GA(R)->PB" 1 1324430237
2.411 0.134 "GA(R)->PB" 1 1324430237
2.411 0.134 "GA(R)->PB" 1 1324430237
2.403 0.134 "GA(R)->PB" 1 1324430237
2.403 0.134 "GA(R)->PB" 1 1324430237
2.404 0.134 "GA(R)->PB" 1 1324430237
2.404 0.134 "GA(R)->PB" 1 1324430237
2.404 0.134 "GA(R)->PB" 1 1324430237
2.404 0.134 "GA(R)->PB" 1 1324430237
2.404 0.134 "GA(R)->PB" 1 1324430237
2.404 0.134 "GA(R)->PB" 1 1324430237
2.404 0.134 "GA(R)->PB" 1 1324430237
2.404 0.134 "GA(R)->PB" 1 1324430237
2.404 0.134 "GA(R)->PB" 1 1324430237
2.404 0.134 "GA(R)->PB" 1 1324430237
2.404 0.134 "GA(R)->PB" 1 1324430237
2.405 0.134 "GA(R)->PB" 1 1324430237
2.404 0.134 "GA(R)->PB" 1 1324430237
2.404 0.134 "GA(R)->PB" 1 1324430237
2.404 0.134 "GA(R)->PB" 1 1324430237
2.404 0.134 "GA(R)->PB" 1 1324430237
2.404 0.134 "GA(R)->PB" 1 1324430237
2.403 0.134 "GA(R)->PB" 1 1324430237
2.403 0.134 "GA(R)->PB" 1 1324430237
2.404 0.134 "GA(R)->PB" 1 1324430237
2.404 0.134 "GA(R)->PB" 1 1324430237
2.404 0.134 "GA(R)->PB" 1 1324430237
2.404 0.134 "GA(R)->PB" 1 1324430237
2.404 0.134 "GA(R)->PB" 1 1324430237
2.404 0.134 "GA(R)->PB" 1 1324430237
2.404 0.134 "GA(R)->PB" 1 1324430237
2.406 0.134 "GA(R)->PB" 1 1324430237
2.406 0.134 "GA(R)->PB" 1 1324430237
2.406 0.134 "GA(R)->PB" 1 1324430237
2.406 0.134 "GA(R)->PB" 1 1324430237
2.407 0.134 "GA(R)->PB" 1 1324430237
2.406 0.134 "GA(R)->PB" 1 1324430237
2.407 0.134 "GA(R)->PB" 1 1324430237
2.407 0.134 "GA(R)->PB" 1 1324430237
2.407 0.134 "GA(R)->PB" 1 1324430237
2.407 0.134 "GA(R)->PB" 1 1324430237
2.386 0.134 "GA(R)->PB" 1 1313594496
2.386 0.134 "GA(R)->PB" 1 1313594496
2.387 0.134 "GA(R)->PB" 1 1313594496
2.387 0.134 "GA(R)->PB" 1 1313594496
2.387 0.134 "GA(R)->PB" 1 1313594496
2.387 0.134 "GA(R)->PB" 1 1313594496
2.399 0.134 "GA(R)->PB" 1 1313594496
2.399 0.134 "GA(R)->PB" 1 1313594496
2.399 0.134 "GA(R)->PB" 1 1313594496
2.399 0.134 "GA(R)->PB" 1 1313594496
2.390 0.134 "GA(R)->PB" 1 1313594496
2.391 0.134 "GA(R)->PB" 1 1313594496
2.393 0.134 "GA(R)->PB" 1 1313594496
2.393 0.134 "GA(R)->PB" 1 1313594496
2.393 0.134 "GA(R)->PB" 1 1313594496
2.393 0.134 "GA(R)->PB" 1 1313594496
2.394 0.134 "GA(R)->PB" 1 1313594496
2.394 0.134 "GA(R)->PB" 1 1313594496
2.394 0.134 "GA(R)->PB" 1 1313594496
2.394 0.134 "GA(R)->PB" 1 1313594496
2.394 0.134 "GA(R)->PB" 1 1313594496
2.394 0.134 "GA(R)->PB" 1 1313594496
2.394 0.134 "GA(R)->PB" 1 1313594496
2.392 0.134 "GA(R)->PB" 1 1313594496
2.392 0.134 "GA(R)->PB" 1 1313594496
2.392 0.134 "GA(R)->PB" 1 1313594496
2.393 0.134 "GA(R)->PB" 1 1313594496
2.393 0.134 "GA(R)->PB" 1 1313594496
2.393 0.134 "GA(R)->PB" 1 1313594496
2.393 0.134 "GA(R)->PB" 1 1313594496
2.393 0.134 "GA(R)->PB" 1 1313594496
2.393 0.134 "GA(R)->PB" 1 1313594496
2.393 0.134 "GA(R)->PB" 1 1313594496
2.395 0.134 "GA(R)->PB" 1 1313594496
2.397 0.134 "GA(R)->PB" 1 1313594496
2.397 0.134 "GA(R)->PB" 1 1313594496
2.397 0.134 "GA(R)->PB" 1 1313594496
2.399 0.134 "GA(R)->PB" 1 1313594496
2.401 0.134 "GA(R)->PB" 1 1313594496
2.401 0.134 "GA(R)->PB" 1 1313594496
2.401 0.134 "GA(R)->PB" 1 1313594496
2.401 0.134 "GA(R)->PB" 1 1313594496
2.401 0.134 "GA(R)->PB" 1 1313594496
2.401 0.134 "GA(R)->PB" 1 1313594496
2.401 0.134 "GA(R)->PB" 1 1313594496
2.402 0.134 "GA(R)->PB" 1 1313594496
2.401 0.134 "GA(R)->PB" 1 1313594496
2.402 0.134 "GA(R)->PB" 1 1313594496
2.402 0.134 "GA(R)->PB" 1 1313594496
2.402 0.134 "GA(R)->PB" 1 1313594496
2.400 0.134 "GA(R)->PB" 1 1313594496
2.401 0.134 "GA(R)->PB" 1 1313594496
2.401 0.134 "GA(R)->PB" 1 1313594496
2.401 0.134 "GA(R)->PB" 1 1313594496
2.402 0.134 "GA(R)->PB" 1 1313594496
2.402 0.134 "GA(R)->PB" 1 1313594496
2.398 0.134 "GA(R)->PB" 1 1313594496
2.399 0.134 "GA(R)->PB" 1 1313594496
2.399 0.134 "GA(R)->PB" 1 1313594496
2.399 0.134 "GA(R)->PB" 1 1313594496
2.399 0.134 "GA(R)->PB" 1 1313594496
2.399 0.134 "GA(R)->PB" 1 1313594496
2.399 0.134 "GA(R)->PB" 1 1313594496
2.399 0.134 "GA(R)->PB" 1 1313594496
2.399 0.134 "GA(R)->PB" 1 1313594496
2.399 0.134 "GA(R)->PB" 1 1313594496
2.399 0.134 "GA(R)->PB" 1 1313594496
2.399 0.134 "GA(R)->PB" 1 1313594496
2.399 0.134 "GA(R)->PB" 1 1313594496
2.399 0.134 "GA(R)->PB" 1 1313594496
2.399 0.134 "GA(R)->PB" 1 1313594496
2.399 0.134 "GA(R)->PB" 1 1313594496
2.399 0.134 "GA(R)->PB" 1 1313594496
2.399 0.134 "GA(R)->PB" 1 1313594496
2.400 0.134 "GA(R)->PB" 1 1313594496
2.400 0.134 "GA(R)->PB" 1 1313594496
2.400 0.134 "GA(R)->PB" 1 1313594496
2.400 0.134 "GA(R)->PB" 1 1313594496
2.400 0.134 "GA(R)->PB" 1 1313594496
2.399 0.134 "GA(R)->PB" 1 1313594496
2.400 0.134 "GA(R)->PB" 1 1313594496
2.399 0.134 "GA(R)->PB" 1 1313594496
2.399 0.134 "GA(R)->PB" 1 1313594496
2.399 0.134 "GA(R)->PB" 1 1313594496
2.399 0.134 "GA(R)->PB" 1 1313594496
2.398 0.134 "GA(R)->PB" 1 1313594496
2.399 0.134 "GA(R)->PB" 1 1313594496
2.400 0.134 "GA(R)->PB" 1 1313594496
2.400 0.134 "GA(R)->PB" 1 1313594496
2.400 0.134 "GA(R)->PB" 1 1313594496
2.400 0.134 "GA(R)->PB" 1 1313594496
2.400 0.134 "GA(R)->PB" 1 1313594496
2.400 0.134 "GA(R)->PB" 1 1313594496
2.400 0.134 "GA(R)->PB" 1 1313594496
2.400 0.134 "GA(R)->PB" 1 1313594496
2.398 0.134 "GA(R)->PB" 1 1313594496
2.398 0.134 "GA(R)->PB" 1 1313594496
2.399 0.134 "GA(R)->PB" 1 1313594496
2.406 0.134 "GA(R)->PB" 1 1313594496
2.406 0.134 "GA(R)->PB" 1 1313594496
2.406 0.134 "GA(R)->PB" 1 1313594496
2.406 0.134 "GA(R)->PB" 1 1313594496
2.407 0.134 "GA(R)->PB" 1 1313594496
2.399 0.134 "GA(R)->PB" 1 1313594496
2.399 0.134 "GA(R)->PB" 1 1313594496
2.400 0.134 "GA(R)->PB" 1 1313594496
2.400 0.134 "GA(R)->PB" 1 1313594496
2.400 0.134 "GA(R)->PB" 1 1313594496
2.400 0.134 "GA(R)->PB" 1 1313594496
2.400 0.134 "GA(R)->PB" 1 1313594496
2.400 0.134 "GA(R)->PB" 1 1313594496
2.400 0.134 "GA(R)->PB" 1 1313594496
2.400 0.134 "GA(R)->PB" 1 1313594496
2.400 0.134 "GA(R)->PB" 1 1313594496
2.400 0.134 "GA(R)->PB" 1 1313594496
2.400 0.134 "GA(R)->PB" 1 1313594496
2.400 0.134 "GA(R)->PB" 1 1313594496
2.400 0.134 "GA(R)->PB" 1 1313594496
2.400 0.134 "GA(R)->PB" 1 1313594496
2.400 0.134 "GA(R)->PB" 1 1313594496
2.400 0.134 "GA(R)->PB" 1 1313594496
2.400 0.134 "GA(R)->PB" 1 1313594496
2.399 0.134 "GA(R)->PB" 1 1313594496
2.399 0.134 "GA(R)->PB" 1 1313594496
2.399 0.134 "GA(R)->PB" 1 1313594496
2.399 0.134 "GA(R)->PB" 1 1313594496
2.400 0.134 "GA(R)->PB" 1 1313594496
2.400 0.134 "GA(R)->PB" 1 1313594496
2.400 0.134 "GA(R)->PB" 1 1313594496
2.400 0.134 "GA(R)->PB" 1 1313594496
2.400 0.134 "GA(R)->PB" 1 1313594496
2.401 0.134 "GA(R)->PB" 1 1313594496
2.402 0.134 "GA(R)->PB" 1 1313594496
2.402 0.134 "GA(R)->PB" 1 1313594496
2.402 0.134 "GA(R)->PB" 1 1313594496
2.403 0.134 "GA(R)->PB" 1 1313594496
2.402 0.134 "GA(R)->PB" 1 1313594496
2.402 0.134 "GA(R)->PB" 1 1313594496
2.402 0.134 "GA(R)->PB" 1 1313594496
2.403 0.134 "GA(R)->PB" 1 1313594496
2.403 0.134 "GA(R)->PB" 1 1313594496
2.366 0.135 "GA(R)->PB" 1 1313594496
2.367 0.135 "GA(R)->PB" 1 1313594496
2.367 0.135 "GA(R)->PB" 1 1313594496
2.367 0.135 "GA(R)->PB" 1 1313594496
2.367 0.135 "GA(R)->PB" 1 1313594496
2.368 0.135 "GA(R)->PB" 1 1313594496
2.379 0.135 "GA(R)->PB" 1 1313594496
2.379 0.135 "GA(R)->PB" 1 1313594496
2.379 0.135 "GA(R)->PB" 1 1313594496
2.379 0.135 "GA(R)->PB" 1 1313594496
2.371 0.135 "GA(R)->PB" 1 1313594496
2.371 0.135 "GA(R)->PB" 1 1313594496
2.373 0.135 "GA(R)->PB" 1 1313594496
2.373 0.135 "GA(R)->PB" 1 1313594496
2.373 0.135 "GA(R)->PB" 1 1313594496
2.373 0.135 "GA(R)->PB" 1 1313594496
2.374 0.135 "GA(R)->PB" 1 1313594496
2.374 0.135 "GA(R)->PB" 1 1313594496
2.374 0.135 "GA(R)->PB" 1 1313594496
2.374 0.135 "GA(R)->PB" 1 1313594496
2.374 0.135 "GA(R)->PB" 1 1313594496
2.374 0.135 "GA(R)->PB" 1 1313594496
2.374 0.135 "GA(R)->PB" 1 1313594496
2.372 0.135 "GA(R)->PB" 1 1313594496
2.372 0.135 "GA(R)->PB" 1 1313594496
2.373 0.135 "GA(R)->PB" 1 1313594496
2.373 0.135 "GA(R)->PB" 1 1313594496
2.373 0.135 "GA(R)->PB" 1 1313594496
2.373 0.135 "GA(R)->PB" 1 1313594496
2.373 0.135 "GA(R)->PB" 1 1313594496
2.373 0.135 "GA(R)->PB" 1 1313594496
2.373 0.135 "GA(R)->PB" 1 1313594496
2.373 0.135 "GA(R)->PB" 1 1313594496
2.375 0.135 "GA(R)->PB" 1 1313594496
2.377 0.135 "GA(R)->PB" 1 1313594496
2.377 0.135 "GA(R)->PB" 1 1313594496
2.377 0.135 "GA(R)->PB" 1 1313594496
2.379 0.135 "GA(R)->PB" 1 1313594496
2.380 0.135 "GA(R)->PB" 1 1313594496
2.381 0.135 "GA(R)->PB" 1 1313594496
2.381 0.135 "GA(R)->PB" 1 1313594496
2.381 0.135 "GA(R)->PB" 1 1313594496
2.381 0.135 "GA(R)->PB" 1 1313594496
2.381 0.135 "GA(R)->PB" 1 1313594496
2.381 0.135 "GA(R)->PB" 1 1313594496
2.381 0.135 "GA(R)->PB" 1 1313594496
2.381 0.135 "GA(R)->PB" 1 1313594496
2.381 0.135 "GA(R)->PB" 1 1313594496
2.381 0.135 "GA(R)->PB" 1 1313594496
2.381 0.135 "GA(R)->PB" 1 1313594496
2.380 0.135 "GA(R)->PB" 1 1313594496
2.380 0.135 "GA(R)->PB" 1 1313594496
2.381 0.135 "GA(R)->PB" 1 1313594496
2.381 0.135 "GA(R)->PB" 1 1313594496
2.382 0.135 "GA(R)->PB" 1 1313594496
2.382 0.135 "GA(R)->PB" 1 1313594496
2.378 0.135 "GA(R)->PB" 1 1313594496
2.378 0.135 "GA(R)->PB" 1 1313594496
2.379 0.135 "GA(R)->PB" 1 1313594496
2.379 0.135 "GA(R)->PB" 1 1313594496
2.379 0.135 "GA(R)->PB" 1 1313594496
2.379 0.135 "GA(R)->PB" 1 1313594496
2.379 0.135 "GA(R)->PB" 1 1313594496
2.379 0.135 "GA(R)->PB" 1 1313594496
2.379 0.135 "GA(R)->PB" 1 1313594496
2.379 0.135 "GA(R)->PB" 1 1313594496
2.379 0.135 "GA(R)->PB" 1 1313594496
2.379 0.135 "GA(R)->PB" 1 1313594496
2.379 0.135 "GA(R)->PB" 1 1313594496
2.379 0.135 "GA(R)->PB" 1 1313594496
2.379 0.135 "GA(R)->PB" 1 1313594496
2.379 0.135 "GA(R)->PB" 1 1313594496
2.379 0.135 "GA(R)->PB" 1 1313594496
2.379 0.135 "GA(R)->PB" 1 1313594496
2.379 0.135 "GA(R)->PB" 1 1313594496
2.379 0.135 "GA(R)->PB" 1 1313594496
2.379 0.135 "GA(R)->PB" 1 1313594496
2.379 0.135 "GA(R)->PB" 1 1313594496
2.380 0.135 "GA(R)->PB" 1 1313594496
2.379 0.135 "GA(R)->PB" 1 1313594496
2.379 0.135 "GA(R)->PB" 1 1313594496
2.379 0.135 "GA(R)->PB" 1 1313594496
2.379 0.135 "GA(R)->PB" 1 1313594496
2.379 0.135 "GA(R)->PB" 1 1313594496
2.379 0.135 "GA(R)->PB" 1 1313594496
2.378 0.135 "GA(R)->PB" 1 1313594496
2.379 0.135 "GA(R)->PB" 1 1313594496
2.379 0.135 "GA(R)->PB" 1 1313594496
2.379 0.135 "GA(R)->PB" 1 1313594496
2.380 0.135 "GA(R)->PB" 1 1313594496
2.380 0.135 "GA(R)->PB" 1 1313594496
2.380 0.135 "GA(R)->PB" 1 1313594496
2.380 0.135 "GA(R)->PB" 1 1313594496
2.380 0.135 "GA(R)->PB" 1 1313594496
2.380 0.135 "GA(R)->PB" 1 1313594496
2.378 0.135 "GA(R)->PB" 1 1313594496
2.378 0.135 "GA(R)->PB" 1 1313594496
2.379 0.135 "GA(R)->PB" 1 1313594496
2.386 0.135 "GA(R)->PB" 1 1313594496
2.386 0.135 "GA(R)->PB" 1 1313594496
2.386 0.135 "GA(R)->PB" 1 1313594496
2.386 0.135 "GA(R)->PB" 1 1313594496
2.386 0.135 "GA(R)->PB" 1 1313594496
2.378 0.135 "GA(R)->PB" 1 1313594496
2.379 0.135 "GA(R)->PB" 1 1313594496
2.379 0.135 "GA(R)->PB" 1 1313594496
2.379 0.135 "GA(R)->PB" 1 1313594496
2.379 0.135 "GA(R)->PB" 1 1313594496
2.379 0.135 "GA(R)->PB" 1 1313594496
2.379 0.135 "GA(R)->PB" 1 1313594496
2.379 0.135 "GA(R)->PB" 1 1313594496
2.379 0.135 "GA(R)->PB" 1 1313594496
2.379 0.135 "GA(R)->PB" 1 1313594496
2.379 0.135 "GA(R)->PB" 1 1313594496
2.379 0.135 "GA(R)->PB" 1 1313594496
2.380 0.135 "GA(R)->PB" 1 1313594496
2.380 0.135 "GA(R)->PB" 1 1313594496
2.380 0.135 "GA(R)->PB" 1 1313594496
2.380 0.135 "GA(R)->PB" 1 1313594496
2.380 0.135 "GA(R)->PB" 1 1313594496
2.380 0.135 "GA(R)->PB" 1 1313594496
2.380 0.135 "GA(R)->PB" 1 1313594496
2.379 0.135 "GA(R)->PB" 1 1313594496
2.379 0.135 "GA(R)->PB" 1 1313594496
2.379 0.135 "GA(R)->PB" 1 1313594496
2.379 0.135 "GA(R)->PB" 1 1313594496
2.379 0.135 "GA(R)->PB" 1 1313594496
2.379 0.135 "GA(R)->PB" 1 1313594496
2.379 0.135 "GA(R)->PB" 1 1313594496
2.379 0.135 "GA(R)->PB" 1 1313594496
2.380 0.135 "GA(R)->PB" 1 1313594496
2.381 0.135 "GA(R)->PB" 1 1313594496
2.381 0.135 "GA(R)->PB" 1 1313594496
2.382 0.135 "GA(R)->PB" 1 1313594496
2.382 0.135 "GA(R)->PB" 1 1313594496
2.383 0.135 "GA(R)->PB" 1 1313594496
2.382 0.135 "GA(R)->PB" 1 1313594496
2.382 0.135 "GA(R)->PB" 1 1313594496
2.382 0.135 "GA(R)->PB" 1 1313594496
2.382 0.135 "GA(R)->PB" 1 1313594496
2.383 0.135 "GA(R)->PB" 1 1313594496
2.383 0.135 "GA(R)->PB" 1 5812983734
2.383 0.135 "GA(R)->PB" 1 5812983734
2.384 0.135 "GA(R)->PB" 1 5812983734
2.384 0.135 "GA(R)->PB" 1 5812983734
2.384 0.135 "GA(R)->PB" 1 5812983734
2.384 0.135 "GA(R)->PB" 1 5812983734
2.397 0.134 "GA(R)->PB" 1 5812983734
2.397 0.134 "GA(R)->PB" 1 5812983734
2.397 0.134 "GA(R)->PB" 1 5812983734
2.397 0.134 "GA(R)->PB" 1 5812983734
2.388 0.135 "GA(R)->PB" 1 5812983734
2.389 0.135 "GA(R)->PB" 1 5812983734
2.390 0.134 "GA(R)->PB" 1 5812983734
2.390 0.134 "GA(R)->PB" 1 5812983734
2.390 0.134 "GA(R)->PB" 1 5812983734
2.391 0.134 "GA(R)->PB" 1 5812983734
2.391 0.134 "GA(R)->PB" 1 5812983734
2.391 0.134 "GA(R)->PB" 1 5812983734
2.391 0.134 "GA(R)->PB" 1 5812983734
2.391 0.134 "GA(R)->PB" 1 5812983734
2.392 0.134 "GA(R)->PB" 1 5812983734
2.392 0.134 "GA(R)->PB" 1 5812983734
2.392 0.134 "GA(R)->PB" 1 5812983734
2.389 0.135 "GA(R)->PB" 1 5812983734
2.390 0.134 "GA(R)->PB" 1 5812983734
2.390 0.134 "GA(R)->PB" 1 5812983734
2.390 0.134 "GA(R)->PB" 1 5812983734
2.390 0.134 "GA(R)->PB" 1 5812983734
2.390 0.134 "GA(R)->PB" 1 5812983734
2.390 0.134 "GA(R)->PB" 1 5812983734
2.390 0.134 "GA(R)->PB" 1 5812983734
2.390 0.134 "GA(R)->PB" 1 5812983734
2.391 0.134 "GA(R)->PB" 1 5812983734
2.392 0.134 "GA(R)->PB" 1 5812983734
2.394 0.134 "GA(R)->PB" 1 5812983734
2.395 0.134 "GA(R)->PB" 1 5812983734
2.395 0.134 "GA(R)->PB" 1 5812983734
2.397 0.134 "GA(R)->PB" 1 5812983734
2.398 0.134 "GA(R)->PB" 1 5812983734
2.398 0.134 "GA(R)->PB" 1 5812983734
2.398 0.134 "GA(R)->PB" 1 5812983734
2.398 0.134 "GA(R)->PB" 1 5812983734
2.398 0.134 "GA(R)->PB" 1 5812983734
2.399 0.134 "GA(R)->PB" 1 5812983734
2.399 0.134 "GA(R)->PB" 1 5812983734
2.399 0.134 "GA(R)->PB" 1 5812983734
2.399 0.134 "GA(R)->PB" 1 5812983734
2.399 0.134 "GA(R)->PB" 1 5812983734
2.399 0.134 "GA(R)->PB" 1 5812983734
2.399 0.134 "GA(R)->PB" 1 5812983734
2.398 0.134 "GA(R)->PB" 1 5812983734
2.398 0.134 "GA(R)->PB" 1 5812983734
2.398 0.134 "GA(R)->PB" 1 5812983734
2.399 0.134 "GA(R)->PB" 1 5812983734
2.399 0.134 "GA(R)->PB" 1 5812983734
2.399 0.134 "GA(R)->PB" 1 5812983734
2.395 0.134 "GA(R)->PB" 1 5812983734
2.396 0.134 "GA(R)->PB" 1 5812983734
2.396 0.134 "GA(R)->PB" 1 5812983734
2.396 0.134 "GA(R)->PB" 1 5812983734
2.397 0.134 "GA(R)->PB" 1 5812983734
2.397 0.134 "GA(R)->PB" 1 5812983734
2.397 0.134 "GA(R)->PB" 1 5812983734
2.397 0.134 "GA(R)->PB" 1 5812983734
2.397 0.134 "GA(R)->PB" 1 5812983734
2.397 0.134 "GA(R)->PB" 1 5812983734
2.397 0.134 "GA(R)->PB" 1 5812983734
2.397 0.134 "GA(R)->PB" 1 5812983734
2.397 0.134 "GA(R)->PB" 1 5812983734
2.397 0.134 "GA(R)->PB" 1 5812983734
2.397 0.134 "GA(R)->PB" 1 5812983734
2.397 0.134 "GA(R)->PB" 1 5812983734
2.397 0.134 "GA(R)->PB" 1 5812983734
2.397 0.134 "GA(R)->PB" 1 5812983734
2.397 0.134 "GA(R)->PB" 1 5812983734
2.397 0.134 "GA(R)->PB" 1 5812983734
2.397 0.134 "GA(R)->PB" 1 5812983734
2.397 0.134 "GA(R)->PB" 1 5812983734
2.397 0.134 "GA(R)->PB" 1 5812983734
2.397 0.134 "GA(R)->PB" 1 5812983734
2.397 0.134 "GA(R)->PB" 1 5812983734
2.397 0.134 "GA(R)->PB" 1 5812983734
2.397 0.134 "GA(R)->PB" 1 5812983734
2.397 0.134 "GA(R)->PB" 1 5812983734
2.397 0.134 "GA(R)->PB" 1 5812983734
2.396 0.134 "GA(R)->PB" 1 5812983734
2.397 0.134 "GA(R)->PB" 1 5812983734
2.397 0.134 "GA(R)->PB" 1 5812983734
2.397 0.134 "GA(R)->PB" 1 5812983734
2.397 0.134 "GA(R)->PB" 1 5812983734
2.398 0.134 "GA(R)->PB" 1 5812983734
2.398 0.134 "GA(R)->PB" 1 5812983734
2.398 0.134 "GA(R)->PB" 1 5812983734
2.398 0.134 "GA(R)->PB" 1 5812983734
2.398 0.134 "GA(R)->PB" 1 5812983734
2.396 0.134 "GA(R)->PB" 1 5812983734
2.396 0.134 "GA(R)->PB" 1 5812983734
2.397 0.134 "GA(R)->PB" 1 5812983734
2.404 0.134 "GA(R)->PB" 1 5812983734
2.404 0.134 "GA(R)->PB" 1 5812983734
2.404 0.134 "GA(R)->PB" 1 5812983734
2.404 0.134 "GA(R)->PB" 1 5812983734
2.404 0.134 "GA(R)->PB" 1 5812983734
2.396 0.134 "GA(R)->PB" 1 5812983734
2.396 0.134 "GA(R)->PB" 1 5812983734
2.397 0.134 "GA(R)->PB" 1 5812983734
2.397 0.134 "GA(R)->PB" 1 5812983734
2.397 0.134 "GA(R)->PB" 1 5812983734
2.397 0.134 "GA(R)->PB" 1 5812983734
2.397 0.134 "GA(R)->PB" 1 5812983734
2.397 0.134 "GA(R)->PB" 1 5812983734
2.397 0.134 "GA(R)->PB" 1 5812983734
2.397 0.134 "GA(R)->PB" 1 5812983734
2.397 0.134 "GA(R)->PB" 1 5812983734
2.397 0.134 "GA(R)->PB" 1 5812983734
2.398 0.134 "GA(R)->PB" 1 5812983734
2.398 0.134 "GA(R)->PB" 1 5812983734
2.397 0.134 "GA(R)->PB" 1 5812983734
2.397 0.134 "GA(R)->PB" 1 5812983734
2.397 0.134 "GA(R)->PB" 1 5812983734
2.397 0.134 "GA(R)->PB" 1 5812983734
2.398 0.134 "GA(R)->PB" 1 5812983734
2.396 0.134 "GA(R)->PB" 1 5812983734
2.397 0.134 "GA(R)->PB" 1 5812983734
2.397 0.134 "GA(R)->PB" 1 5812983734
2.397 0.134 "GA(R)->PB" 1 5812983734
2.397 0.134 "GA(R)->PB" 1 5812983734
2.397 0.134 "GA(R)->PB" 1 5812983734
2.397 0.134 "GA(R)->PB" 1 5812983734
2.397 0.134 "GA(R)->PB" 1 5812983734
2.397 0.134 "GA(R)->PB" 1 5812983734
2.399 0.134 "GA(R)->PB" 1 5812983734
2.399 0.134 "GA(R)->PB" 1 5812983734
2.399 0.134 "GA(R)->PB" 1 5812983734
2.400 0.134 "GA(R)->PB" 1 5812983734
2.401 0.134 "GA(R)->PB" 1 5812983734
2.400 0.134 "GA(R)->PB" 1 5812983734
2.400 0.134 "GA(R)->PB" 1 5812983734
2.400 0.134 "GA(R)->PB" 1 5812983734
2.400 0.134 "GA(R)->PB" 1 5812983734
2.400 0.134 "GA(R)->PB" 1 5812983734
2.384 0.135 "GA(R)->PB" 1 1313594496
2.384 0.134 "GA(R)->PB" 1 1313594496
2.385 0.134 "GA(R)->PB" 1 1313594496
2.385 0.134 "GA(R)->PB" 1 1313594496
2.385 0.134 "GA(R)->PB" 1 1313594496
2.385 0.134 "GA(R)->PB" 1 1313594496
2.398 0.134 "GA(R)->PB" 1 1313594496
2.398 0.134 "GA(R)->PB" 1 1313594496
2.398 0.134 "GA(R)->PB" 1 1313594496
2.398 0.134 "GA(R)->PB" 1 1313594496
2.389 0.134 "GA(R)->PB" 1 1313594496
2.389 0.134 "GA(R)->PB" 1 1313594496
2.391 0.134 "GA(R)->PB" 1 1313594496
2.391 0.134 "GA(R)->PB" 1 1313594496
2.391 0.134 "GA(R)->PB" 1 1313594496
2.392 0.134 "GA(R)->PB" 1 1313594496
2.392 0.134 "GA(R)->PB" 1 1313594496
2.392 0.134 "GA(R)->PB" 1 1313594496
2.392 0.134 "GA(R)->PB" 1 1313594496
2.392 0.134 "GA(R)->PB" 1 1313594496
2.392 0.134 "GA(R)->PB" 1 1313594496
2.393 0.134 "GA(R)->PB" 1 1313594496
2.393 0.134 "GA(R)->PB" 1 1313594496
2.390 0.134 "GA(R)->PB" 1 1313594496
2.390 0.134 "GA(R)->PB" 1 1313594496
2.391 0.134 "GA(R)->PB" 1 1313594496
2.391 0.134 "GA(R)->PB" 1 1313594496
2.391 0.134 "GA(R)->PB" 1 1313594496
2.391 0.134 "GA(R)->PB" 1 1313594496
2.391 0.134 "GA(R)->PB" 1 1313594496
2.391 0.134 "GA(R)->PB" 1 1313594496
2.391 0.134 "GA(R)->PB" 1 1313594496
2.391 0.134 "GA(R)->PB" 1 1313594496
2.393 0.134 "GA(R)->PB" 1 1313594496
2.395 0.134 "GA(R)->PB" 1 1313594496
2.395 0.134 "GA(R)->PB" 1 1313594496
2.395 0.134 "GA(R)->PB" 1 1313594496
2.398 0.134 "GA(R)->PB" 1 1313594496
2.399 0.134 "GA(R)->PB" 1 1313594496
2.399 0.134 "GA(R)->PB" 1 1313594496
2.399 0.134 "GA(R)->PB" 1 1313594496
2.399 0.134 "GA(R)->PB" 1 1313594496
2.399 0.134 "GA(R)->PB" 1 1313594496
2.399 0.134 "GA(R)->PB" 1 1313594496
2.400 0.134 "GA(R)->PB" 1 1313594496
2.400 0.134 "GA(R)->PB" 1 1313594496
2.400 0.134 "GA(R)->PB" 1 1313594496
2.400 0.134 "GA(R)->PB" 1 1313594496
2.400 0.134 "GA(R)->PB" 1 1313594496
2.400 0.134 "GA(R)->PB" 1 1313594496
2.398 0.134 "GA(R)->PB" 1 1313594496
2.399 0.134 "GA(R)->PB" 1 1313594496
2.399 0.134 "GA(R)->PB" 1 1313594496
2.400 0.134 "GA(R)->PB" 1 1313594496
2.400 0.134 "GA(R)->PB" 1 1313594496
2.400 0.134 "GA(R)->PB" 1 1313594496
2.396 0.134 "GA(R)->PB" 1 1313594496
2.397 0.134 "GA(R)->PB" 1 1313594496
2.397 0.134 "GA(R)->PB" 1 1313594496
2.397 0.134 "GA(R)->PB" 1 1313594496
2.397 0.134 "GA(R)->PB" 1 1313594496
2.397 0.134 "GA(R)->PB" 1 1313594496
2.398 0.134 "GA(R)->PB" 1 1313594496
2.398 0.134 "GA(R)->PB" 1 1313594496
2.398 0.134 "GA(R)->PB" 1 1313594496
2.398 0.134 "GA(R)->PB" 1 1313594496
2.398 0.134 "GA(R)->PB" 1 1313594496
2.398 0.134 "GA(R)->PB" 1 1313594496
2.398 0.134 "GA(R)->PB" 1 1313594496
2.398 0.134 "GA(R)->PB" 1 1313594496
2.398 0.134 "GA(R)->PB" 1 1313594496
2.398 0.134 "GA(R)->PB" 1 1313594496
2.398 0.134 "GA(R)->PB" 1 1313594496
2.397 0.134 "GA(R)->PB" 1 1313594496
2.398 0.134 "GA(R)->PB" 1 1313594496
2.398 0.134 "GA(R)->PB" 1 1313594496
2.398 0.134 "GA(R)->PB" 1 1313594496
2.398 0.134 "GA(R)->PB" 1 1313594496
2.398 0.134 "GA(R)->PB" 1 1313594496
2.398 0.134 "GA(R)->PB" 1 1313594496
2.398 0.134 "GA(R)->PB" 1 1313594496
2.398 0.134 "GA(R)->PB" 1 1313594496
2.398 0.134 "GA(R)->PB" 1 1313594496
2.398 0.134 "GA(R)->PB" 1 1313594496
2.398 0.134 "GA(R)->PB" 1 1313594496
2.396 0.134 "GA(R)->PB" 1 1313594496
2.397 0.134 "GA(R)->PB" 1 1313594496
2.398 0.134 "GA(R)->PB" 1 1313594496
2.398 0.134 "GA(R)->PB" 1 1313594496
2.398 0.134 "GA(R)->PB" 1 1313594496
2.398 0.134 "GA(R)->PB" 1 1313594496
2.399 0.134 "GA(R)->PB" 1 1313594496
2.399 0.134 "GA(R)->PB" 1 1313594496
2.399 0.134 "GA(R)->PB" 1 1313594496
2.399 0.134 "GA(R)->PB" 1 1313594496
2.397 0.134 "GA(R)->PB" 1 1313594496
2.397 0.134 "GA(R)->PB" 1 1313594496
2.397 0.134 "GA(R)->PB" 1 1313594496
2.404 0.134 "GA(R)->PB" 1 1313594496
2.404 0.134 "GA(R)->PB" 1 1313594496
2.405 0.134 "GA(R)->PB" 1 1313594496
2.405 0.134 "GA(R)->PB" 1 1313594496
2.405 0.134 "GA(R)->PB" 1 1313594496
2.397 0.134 "GA(R)->PB" 1 1313594496
2.397 0.134 "GA(R)->PB" 1 1313594496
2.398 0.134 "GA(R)->PB" 1 1313594496
2.398 0.134 "GA(R)->PB" 1 1313594496
2.398 0.134 "GA(R)->PB" 1 1313594496
2.398 0.134 "GA(R)->PB" 1 1313594496
2.398 0.134 "GA(R)->PB" 1 1313594496
2.398 0.134 "GA(R)->PB" 1 1313594496
2.398 0.134 "GA(R)->PB" 1 1313594496
2.398 0.134 "GA(R)->PB" 1 1313594496
2.398 0.134 "GA(R)->PB" 1 1313594496
2.398 0.134 "GA(R)->PB" 1 1313594496
2.399 0.134 "GA(R)->PB" 1 1313594496
2.399 0.134 "GA(R)->PB" 1 1313594496
2.398 0.134 "GA(R)->PB" 1 1313594496
2.398 0.134 "GA(R)->PB" 1 1313594496
2.398 0.134 "GA(R)->PB" 1 1313594496
2.398 0.134 "GA(R)->PB" 1 1313594496
2.398 0.134 "GA(R)->PB" 1 1313594496
2.397 0.134 "GA(R)->PB" 1 1313594496
2.397 0.134 "GA(R)->PB" 1 1313594496
2.398 0.134 "GA(R)->PB" 1 1313594496
2.398 0.134 "GA(R)->PB" 1 1313594496
2.398 0.134 "GA(R)->PB" 1 1313594496
2.398 0.134 "GA(R)->PB" 1 1313594496
2.398 0.134 "GA(R)->PB" 1 1313594496
2.398 0.134 "GA(R)->PB" 1 1313594496
2.398 0.134 "GA(R)->PB" 1 1313594496
2.400 0.134 "GA(R)->PB" 1 1313594496
2.400 0.134 "GA(R)->PB" 1 1313594496
2.400 0.134 "GA(R)->PB" 1 1313594496
2.400 0.134 "GA(R)->PB" 1 1313594496
2.401 0.134 "GA(R)->PB" 1 1313594496
2.401 0.134 "GA(R)->PB" 1 1313594496
2.401 0.134 "GA(R)->PB" 1 1313594496
2.401 0.134 "GA(R)->PB" 1 1313594496
2.401 0.134 "GA(R)->PB" 1 1313594496
2.401 0.134 "GA(R)->PB" 1 1313594496
2.383 0.134 "GA(R)->PB" 1 5812983734
2.384 0.134 "GA(R)->PB" 1 5812983734
2.384 0.134 "GA(R)->PB" 1 5812983734
2.384 0.134 "GA(R)->PB" 1 5812983734
2.384 0.134 "GA(R)->PB" 1 5812983734
2.385 0.134 "GA(R)->PB" 1 5812983734
2.397 0.134 "GA(R)->PB" 1 5812983734
2.397 0.134 "GA(R)->PB" 1 5812983734
2.397 0.134 "GA(R)->PB" 1 5812983734
2.397 0.134 "GA(R)->PB" 1 5812983734
2.388 0.134 "GA(R)->PB" 1 5812983734
2.389 0.134 "GA(R)->PB" 1 5812983734
2.390 0.134 "GA(R)->PB" 1 5812983734
2.390 0.134 "GA(R)->PB" 1 5812983734
2.391 0.134 "GA(R)->PB" 1 5812983734
2.391 0.134 "GA(R)->PB" 1 5812983734
2.391 0.134 "GA(R)->PB" 1 5812983734
2.391 0.134 "GA(R)->PB" 1 5812983734
2.392 0.134 "GA(R)->PB" 1 5812983734
2.392 0.134 "GA(R)->PB" 1 5812983734
2.392 0.134 "GA(R)->PB" 1 5812983734
2.392 0.134 "GA(R)->PB" 1 5812983734
2.392 0.134 "GA(R)->PB" 1 5812983734
2.389 0.134 "GA(R)->PB" 1 5812983734
2.390 0.134 "GA(R)->PB" 1 5812983734
2.390 0.134 "GA(R)->PB" 1 5812983734
2.390 0.134 "GA(R)->PB" 1 5812983734
2.390 0.134 "GA(R)->PB" 1 5812983734
2.391 0.134 "GA(R)->PB" 1 5812983734
2.391 0.134 "GA(R)->PB" 1 5812983734
2.391 0.134 "GA(R)->PB" 1 5812983734
2.391 0.134 "GA(R)->PB" 1 5812983734
2.391 0.134 "GA(R)->PB" 1 5812983734
2.392 0.134 "GA(R)->PB" 1 5812983734
2.394 0.134 "GA(R)->PB" 1 5812983734
2.395 0.134 "GA(R)->PB" 1 5812983734
2.395 0.134 "GA(R)->PB" 1 5812983734
2.397 0.134 "GA(R)->PB" 1 5812983734
2.398 0.134 "GA(R)->PB" 1 5812983734
2.399 0.134 "GA(R)->PB" 1 5812983734
2.399 0.134 "GA(R)->PB" 1 5812983734
2.399 0.134 "GA(R)->PB" 1 5812983734
2.399 0.134 "GA(R)->PB" 1 5812983734
2.399 0.134 "GA(R)->PB" 1 5812983734
2.399 0.134 "GA(R)->PB" 1 5812983734
2.399 0.134 "GA(R)->PB" 1 5812983734
2.399 0.134 "GA(R)->PB" 1 5812983734
2.399 0.134 "GA(R)->PB" 1 5812983734
2.399 0.134 "GA(R)->PB" 1 5812983734
2.399 0.134 "GA(R)->PB" 1 5812983734
2.398 0.134 "GA(R)->PB" 1 5812983734
2.398 0.134 "GA(R)->PB" 1 5812983734
2.399 0.134 "GA(R)->PB" 1 5812983734
2.399 0.134 "GA(R)->PB" 1 5812983734
2.399 0.134 "GA(R)->PB" 1 5812983734
2.400 0.134 "GA(R)->PB" 1 5812983734
2.396 0.134 "GA(R)->PB" 1 5812983734
2.396 0.134 "GA(R)->PB" 1 5812983734
2.397 0.134 "GA(R)->PB" 1 5812983734
2.397 0.134 "GA(R)->PB" 1 5812983734
2.397 0.134 "GA(R)->PB" 1 5812983734
2.397 0.134 "GA(R)->PB" 1 5812983734
2.397 0.134 "GA(R)->PB" 1 5812983734
2.397 0.134 "GA(R)->PB" 1 5812983734
2.397 0.134 "GA(R)->PB" 1 5812983734
2.397 0.134 "GA(R)->PB" 1 5812983734
2.397 0.134 "GA(R)->PB" 1 5812983734
2.397 0.134 "GA(R)->PB" 1 5812983734
2.397 0.134 "GA(R)->PB" 1 5812983734
2.397 0.134 "GA(R)->PB" 1 5812983734
2.397 0.134 "GA(R)->PB" 1 5812983734
2.397 0.134 "GA(R)->PB" 1 5812983734
2.397 0.134 "GA(R)->PB" 1 5812983734
2.397 0.134 "GA(R)->PB" 1 5812983734
2.397 0.134 "GA(R)->PB" 1 5812983734
2.397 0.134 "GA(R)->PB" 1 5812983734
2.397 0.134 "GA(R)->PB" 1 5812983734
2.397 0.134 "GA(R)->PB" 1 5812983734
2.397 0.134 "GA(R)->PB" 1 5812983734
2.397 0.134 "GA(R)->PB" 1 5812983734
2.397 0.134 "GA(R)->PB" 1 5812983734
2.397 0.134 "GA(R)->PB" 1 5812983734
2.397 0.134 "GA(R)->PB" 1 5812983734
2.397 0.134 "GA(R)->PB" 1 5812983734
2.397 0.134 "GA(R)->PB" 1 5812983734
2.396 0.134 "GA(R)->PB" 1 5812983734
2.397 0.134 "GA(R)->PB" 1 5812983734
2.397 0.134 "GA(R)->PB" 1 5812983734
2.397 0.134 "GA(R)->PB" 1 5812983734
2.398 0.134 "GA(R)->PB" 1 5812983734
2.398 0.134 "GA(R)->PB" 1 5812983734
2.398 0.134 "GA(R)->PB" 1 5812983734
2.398 0.134 "GA(R)->PB" 1 5812983734
2.398 0.134 "GA(R)->PB" 1 5812983734
2.398 0.134 "GA(R)->PB" 1 5812983734
2.396 0.134 "GA(R)->PB" 1 5812983734
2.396 0.134 "GA(R)->PB" 1 5812983734
2.397 0.134 "GA(R)->PB" 1 5812983734
2.404 0.134 "GA(R)->PB" 1 5812983734
2.404 0.134 "GA(R)->PB" 1 5812983734
2.404 0.134 "GA(R)->PB" 1 5812983734
2.404 0.134 "GA(R)->PB" 1 5812983734
2.404 0.134 "GA(R)->PB" 1 5812983734
2.396 0.134 "GA(R)->PB" 1 5812983734
2.397 0.134 "GA(R)->PB" 1 5812983734
2.397 0.134 "GA(R)->PB" 1 5812983734
2.397 0.134 "GA(R)->PB" 1 5812983734
2.397 0.134 "GA(R)->PB" 1 5812983734
2.397 0.134 "GA(R)->PB" 1 5812983734
2.397 0.134 "GA(R)->PB" 1 5812983734
2.397 0.134 "GA(R)->PB" 1 5812983734
2.397 0.134 "GA(R)->PB" 1 5812983734
2.397 0.134 "GA(R)->PB" 1 5812983734
2.397 0.134 "GA(R)->PB" 1 5812983734
2.397 0.134 "GA(R)->PB" 1 5812983734
2.398 0.134 "GA(R)->PB" 1 5812983734
2.398 0.134 "GA(R)->PB" 1 5812983734
2.398 0.134 "GA(R)->PB" 1 5812983734
2.398 0.134 "GA(R)->PB" 1 5812983734
2.398 0.134 "GA(R)->PB" 1 5812983734
2.398 0.134 "GA(R)->PB" 1 5812983734
2.398 0.134 "GA(R)->PB" 1 5812983734
2.397 0.134 "GA(R)->PB" 1 5812983734
2.397 0.134 "GA(R)->PB" 1 5812983734
2.397 0.134 "GA(R)->PB" 1 5812983734
2.397 0.134 "GA(R)->PB" 1 5812983734
2.397 0.134 "GA(R)->PB" 1 5812983734
2.397 0.134 "GA(R)->PB" 1 5812983734
2.397 0.134 "GA(R)->PB" 1 5812983734
2.397 0.134 "GA(R)->PB" 1 5812983734
2.397 0.134 "GA(R)->PB" 1 5812983734
2.399 0.134 "GA(R)->PB" 1 5812983734
2.399 0.134 "GA(R)->PB" 1 5812983734
2.400 0.134 "GA(R)->PB" 1 5812983734
2.400 0.134 "GA(R)->PB" 1 5812983734
2.401 0.134 "GA(R)->PB" 1 5812983734
2.400 0.134 "GA(R)->PB" 1 5812983734
2.400 0.134 "GA(R)->PB" 1 5812983734
2.400 0.134 "GA(R)->PB" 1 5812983734
2.400 0.134 "GA(R)->PB" 1 5812983734
2.400 0.134 "GA(R)->PB" 1 5812983734
2.374 0.135 "GA(R)->PB" 1 858587718
2.374 0.135 "GA(R)->PB" 1 858587718
2.375 0.135 "GA(R)->PB" 1 858587718
2.375 0.135 "GA(R)->PB" 1 858587718
2.375 0.135 "GA(R)->PB" 1 858587718
2.375 0.135 "GA(R)->PB" 1 858587718
2.387 0.135 "GA(R)->PB" 1 858587718
2.387 0.135 "GA(R)->PB" 1 858587718
2.387 0.135 "GA(R)->PB" 1 858587718
2.388 0.135 "GA(R)->PB" 1 858587718
2.378 0.135 "GA(R)->PB" 1 858587718
2.379 0.135 "GA(R)->PB" 1 858587718
2.381 0.135 "GA(R)->PB" 1 858587718
2.381 0.135 "GA(R)->PB" 1 858587718
2.381 0.135 "GA(R)->PB" 1 858587718
2.381 0.135 "GA(R)->PB" 1 858587718
2.382 0.135 "GA(R)->PB" 1 858587718
2.382 0.135 "GA(R)->PB" 1 858587718
2.382 0.135 "GA(R)->PB" 1 858587718
2.382 0.135 "GA(R)->PB" 1 858587718
2.382 0.135 "GA(R)->PB" 1 858587718
2.382 0.135 "GA(R)->PB" 1 858587718
2.382 0.135 "GA(R)->PB" 1 858587718
2.380 0.135 "GA(R)->PB" 1 858587718
2.380 0.135 "GA(R)->PB" 1 858587718
2.381 0.135 "GA(R)->PB" 1 858587718
2.381 0.135 "GA(R)->PB" 1 858587718
2.381 0.135 "GA(R)->PB" 1 858587718
2.381 0.135 "GA(R)->PB" 1 858587718
2.381 0.135 "GA(R)->PB" 1 858587718
2.381 0.135 "GA(R)->PB" 1 858587718
2.381 0.135 "GA(R)->PB" 1 858587718
2.381 0.135 "GA(R)->PB" 1 858587718
2.383 0.135 "GA(R)->PB" 1 858587718
2.385 0.135 "GA(R)->PB" 1 858587718
2.385 0.135 "GA(R)->PB" 1 858587718
2.385 0.135 "GA(R)->PB" 1 858587718
2.388 0.135 "GA(R)->PB" 1 858587718
2.389 0.135 "GA(R)->PB" 1 858587718
2.389 0.135 "GA(R)->PB" 1 858587718
2.389 0.135 "GA(R)->PB" 1 858587718
2.389 0.135 "GA(R)->PB" 1 858587718
2.389 0.135 "GA(R)->PB" 1 858587718
2.389 0.135 "GA(R)->PB" 1 858587718
2.390 0.135 "GA(R)->PB" 1 858587718
2.390 0.135 "GA(R)->PB" 1 858587718
2.390 0.135 "GA(R)->PB" 1 858587718
2.390 0.135 "GA(R)->PB" 1 858587718
2.390 0.135 "GA(R)->PB" 1 858587718
2.390 0.135 "GA(R)->PB" 1 858587718
2.388 0.135 "GA(R)->PB" 1 858587718
2.389 0.135 "GA(R)->PB" 1 858587718
2.389 0.135 "GA(R)->PB" 1 858587718
2.389 0.135 "GA(R)->PB" 1 858587718
2.390 0.134 "GA(R)->PB" 1 858587718
2.390 0.134 "GA(R)->PB" 1 858587718
2.386 0.135 "GA(R)->PB" 1 858587718
2.387 0.135 "GA(R)->PB" 1 858587718
2.387 0.135 "GA(R)->PB" 1 858587718
2.387 0.135 "GA(R)->PB" 1 858587718
2.387 0.135 "GA(R)->PB" 1 858587718
2.387 0.135 "GA(R)->PB" 1 858587718
2.387 0.135 "GA(R)->PB" 1 858587718
2.387 0.135 "GA(R)->PB" 1 858587718
2.388 0.135 "GA(R)->PB" 1 858587718
2.388 0.135 "GA(R)->PB" 1 858587718
2.388 0.135 "GA(R)->PB" 1 858587718
2.387 0.135 "GA(R)->PB" 1 858587718
2.387 0.135 "GA(R)->PB" 1 858587718
2.387 0.135 "GA(R)->PB" 1 858587718
2.388 0.135 "GA(R)->PB" 1 858587718
2.388 0.135 "GA(R)->PB" 1 858587718
2.388 0.135 "GA(R)->PB" 1 858587718
2.387 0.135 "GA(R)->PB" 1 858587718
2.388 0.135 "GA(R)->PB" 1 858587718
2.388 0.135 "GA(R)->PB" 1 858587718
2.388 0.135 "GA(R)->PB" 1 858587718
2.388 0.135 "GA(R)->PB" 1 858587718
2.388 0.135 "GA(R)->PB" 1 858587718
2.387 0.135 "GA(R)->PB" 1 858587718
2.388 0.135 "GA(R)->PB" 1 858587718
2.387 0.135 "GA(R)->PB" 1 858587718
2.387 0.135 "GA(R)->PB" 1 858587718
2.388 0.135 "GA(R)->PB" 1 858587718
2.388 0.135 "GA(R)->PB" 1 858587718
2.386 0.135 "GA(R)->PB" 1 858587718
2.387 0.135 "GA(R)->PB" 1 858587718
2.388 0.135 "GA(R)->PB" 1 858587718
2.388 0.135 "GA(R)->PB" 1 858587718
2.388 0.135 "GA(R)->PB" 1 858587718
2.388 0.135 "GA(R)->PB" 1 858587718
2.388 0.135 "GA(R)->PB" 1 858587718
2.388 0.135 "GA(R)->PB" 1 858587718
2.388 0.135 "GA(R)->PB" 1 858587718
2.389 0.135 "GA(R)->PB" 1 858587718
2.386 0.135 "GA(R)->PB" 1 858587718
2.386 0.135 "GA(R)->PB" 1 858587718
2.387 0.135 "GA(R)->PB" 1 858587718
2.394 0.134 "GA(R)->PB" 1 858587718
2.394 0.134 "GA(R)->PB" 1 858587718
2.394 0.134 "GA(R)->PB" 1 858587718
2.395 0.134 "GA(R)->PB" 1 858587718
2.395 0.134 "GA(R)->PB" 1 858587718
2.387 0.135 "GA(R)->PB" 1 858587718
2.387 0.135 "GA(R)->PB" 1 858587718
2.388 0.135 "GA(R)->PB" 1 858587718
2.388 0.135 "GA(R)->PB" 1 858587718
2.388 0.135 "GA(R)->PB" 1 858587718
2.388 0.135 "GA(R)->PB" 1 858587718
2.388 0.135 "GA(R)->PB" 1 858587718
2.388 0.135 "GA(R)->PB" 1 858587718
2.388 0.135 "GA(R)->PB" 1 858587718
2.388 0.135 "GA(R)->PB" 1 858587718
2.388 0.135 "GA(R)->PB" 1 858587718
2.388 0.135 "GA(R)->PB" 1 858587718
2.388 0.135 "GA(R)->PB" 1 858587718
2.388 0.135 "GA(R)->PB" 1 858587718
2.388 0.135 "GA(R)->PB" 1 858587718
2.388 0.135 "GA(R)->PB" 1 858587718
2.388 0.135 "GA(R)->PB" 1 858587718
2.388 0.135 "GA(R)->PB" 1 858587718
2.388 0.135 "GA(R)->PB" 1 858587718
2.387 0.135 "GA(R)->PB" 1 858587718
2.387 0.135 "GA(R)->PB" 1 858587718
2.387 0.135 "GA(R)->PB" 1 858587718
2.387 0.135 "GA(R)->PB" 1 858587718
2.388 0.135 "GA(R)->PB" 1 858587718
2.388 0.135 "GA(R)->PB" 1 858587718
2.388 0.135 "GA(R)->PB" 1 858587718
2.388 0.135 "GA(R)->PB" 1 858587718
2.388 0.135 "GA(R)->PB" 1 858587718
2.389 0.135 "GA(R)->PB" 1 858587718
2.390 0.134 "GA(R)->PB" 1 858587718
2.390 0.134 "GA(R)->PB" 1 858587718
2.390 0.134 "GA(R)->PB" 1 858587718
2.391 0.134 "GA(R)->PB" 1 858587718
2.390 0.134 "GA(R)->PB" 1 858587718
2.390 0.134 "GA(R)->PB" 1 858587718
2.391 0.134 "GA(R)->PB" 1 858587718
2.391 0.134 "GA(R)->PB" 1 858587718
2.391 0.134 "GA(R)->PB" 1 858587718
2.389 0.134 "GA(R)->PB" 1 1004017998
2.390 0.134 "GA(R)->PB" 1 1004017998
2.390 0.134 "GA(R)->PB" 1 1004017998
2.390 0.134 "GA(R)->PB" 1 1004017998
2.390 0.134 "GA(R)->PB" 1 1004017998
2.390 0.134 "GA(R)->PB" 1 1004017998
2.403 0.134 "GA(R)->PB" 1 1004017998
2.403 0.134 "GA(R)->PB" 1 1004017998
2.403 0.134 "GA(R)->PB" 1 1004017998
2.403 0.134 "GA(R)->PB" 1 1004017998
2.394 0.134 "GA(R)->PB" 1 1004017998
2.395 0.134 "GA(R)->PB" 1 1004017998
2.396 0.134 "GA(R)->PB" 1 1004017998
2.396 0.134 "GA(R)->PB" 1 1004017998
2.396 0.134 "GA(R)->PB" 1 1004017998
2.397 0.134 "GA(R)->PB" 1 1004017998
2.397 0.134 "GA(R)->PB" 1 1004017998
2.397 0.134 "GA(R)->PB" 1 1004017998
2.397 0.134 "GA(R)->PB" 1 1004017998
2.397 0.134 "GA(R)->PB" 1 1004017998
2.398 0.134 "GA(R)->PB" 1 1004017998
2.398 0.134 "GA(R)->PB" 1 1004017998
2.398 0.134 "GA(R)->PB" 1 1004017998
2.395 0.134 "GA(R)->PB" 1 1004017998
2.396 0.134 "GA(R)->PB" 1 1004017998
2.396 0.134 "GA(R)->PB" 1 1004017998
2.396 0.134 "GA(R)->PB" 1 1004017998
2.396 0.134 "GA(R)->PB" 1 1004017998
2.396 0.134 "GA(R)->PB" 1 1004017998
2.396 0.134 "GA(R)->PB" 1 1004017998
2.396 0.134 "GA(R)->PB" 1 1004017998
2.396 0.134 "GA(R)->PB" 1 1004017998
2.396 0.134 "GA(R)->PB" 1 1004017998
2.398 0.134 "GA(R)->PB" 1 1004017998
2.400 0.134 "GA(R)->PB" 1 1004017998
2.401 0.134 "GA(R)->PB" 1 1004017998
2.401 0.134 "GA(R)->PB" 1 1004017998
2.403 0.134 "GA(R)->PB" 1 1004017998
2.404 0.134 "GA(R)->PB" 1 1004017998
2.404 0.134 "GA(R)->PB" 1 1004017998
2.404 0.134 "GA(R)->PB" 1 1004017998
2.404 0.134 "GA(R)->PB" 1 1004017998
2.404 0.134 "GA(R)->PB" 1 1004017998
2.405 0.134 "GA(R)->PB" 1 1004017998
2.405 0.134 "GA(R)->PB" 1 1004017998
2.405 0.134 "GA(R)->PB" 1 1004017998
2.405 0.134 "GA(R)->PB" 1 1004017998
2.405 0.134 "GA(R)->PB" 1 1004017998
2.405 0.134 "GA(R)->PB" 1 1004017998
2.405 0.134 "GA(R)->PB" 1 1004017998
2.404 0.134 "GA(R)->PB" 1 1004017998
2.404 0.134 "GA(R)->PB" 1 1004017998
2.404 0.134 "GA(R)->PB" 1 1004017998
2.405 0.134 "GA(R)->PB" 1 1004017998
2.405 0.134 "GA(R)->PB" 1 1004017998
2.405 0.134 "GA(R)->PB" 1 1004017998
2.401 0.134 "GA(R)->PB" 1 1004017998
2.402 0.134 "GA(R)->PB" 1 1004017998
2.402 0.134 "GA(R)->PB" 1 1004017998
2.402 0.134 "GA(R)->PB" 1 1004017998
2.402 0.134 "GA(R)->PB" 1 1004017998
2.402 0.134 "GA(R)->PB" 1 1004017998
2.403 0.134 "GA(R)->PB" 1 1004017998
2.403 0.134 "GA(R)->PB" 1 1004017998
2.403 0.134 "GA(R)->PB" 1 1004017998
2.403 0.134 "GA(R)->PB" 1 1004017998
2.403 0.134 "GA(R)->PB" 1 1004017998
2.403 0.134 "GA(R)->PB" 1 1004017998
2.403 0.134 "GA(R)->PB" 1 1004017998
2.403 0.134 "GA(R)->PB" 1 1004017998
2.403 0.134 "GA(R)->PB" 1 1004017998
2.403 0.134 "GA(R)->PB" 1 1004017998
2.403 0.134 "GA(R)->PB" 1 1004017998
2.402 0.134 "GA(R)->PB" 1 1004017998
2.403 0.134 "GA(R)->PB" 1 1004017998
2.403 0.134 "GA(R)->PB" 1 1004017998
2.403 0.134 "GA(R)->PB" 1 1004017998
2.403 0.134 "GA(R)->PB" 1 1004017998
2.403 0.134 "GA(R)->PB" 1 1004017998
2.403 0.134 "GA(R)->PB" 1 1004017998
2.403 0.134 "GA(R)->PB" 1 1004017998
2.403 0.134 "GA(R)->PB" 1 1004017998
2.403 0.134 "GA(R)->PB" 1 1004017998
2.403 0.134 "GA(R)->PB" 1 1004017998
2.403 0.134 "GA(R)->PB" 1 1004017998
2.402 0.134 "GA(R)->PB" 1 1004017998
2.403 0.134 "GA(R)->PB" 1 1004017998
2.403 0.134 "GA(R)->PB" 1 1004017998
2.403 0.134 "GA(R)->PB" 1 1004017998
2.403 0.134 "GA(R)->PB" 1 1004017998
2.404 0.134 "GA(R)->PB" 1 1004017998
2.404 0.134 "GA(R)->PB" 1 1004017998
2.404 0.134 "GA(R)->PB" 1 1004017998
2.404 0.134 "GA(R)->PB" 1 1004017998
2.404 0.134 "GA(R)->PB" 1 1004017998
2.402 0.134 "GA(R)->PB" 1 1004017998
2.402 0.134 "GA(R)->PB" 1 1004017998
2.402 0.134 "GA(R)->PB" 1 1004017998
2.410 0.134 "GA(R)->PB" 1 1004017998
2.410 0.134 "GA(R)->PB" 1 1004017998
2.410 0.134 "GA(R)->PB" 1 1004017998
2.410 0.134 "GA(R)->PB" 1 1004017998
2.410 0.134 "GA(R)->PB" 1 1004017998
2.402 0.134 "GA(R)->PB" 1 1004017998
2.402 0.134 "GA(R)->PB" 1 1004017998
2.403 0.134 "GA(R)->PB" 1 1004017998
2.403 0.134 "GA(R)->PB" 1 1004017998
2.403 0.134 "GA(R)->PB" 1 1004017998
2.403 0.134 "GA(R)->PB" 1 1004017998
2.403 0.134 "GA(R)->PB" 1 1004017998
2.403 0.134 "GA(R)->PB" 1 1004017998
2.403 0.134 "GA(R)->PB" 1 1004017998
2.403 0.134 "GA(R)->PB" 1 1004017998
2.403 0.134 "GA(R)->PB" 1 1004017998
2.403 0.134 "GA(R)->PB" 1 1004017998
2.404 0.134 "GA(R)->PB" 1 1004017998
2.404 0.134 "GA(R)->PB" 1 1004017998
2.403 0.134 "GA(R)->PB" 1 1004017998
2.403 0.134 "GA(R)->PB" 1 1004017998
2.403 0.134 "GA(R)->PB" 1 1004017998
2.403 0.134 "GA(R)->PB" 1 1004017998
2.404 0.134 "GA(R)->PB" 1 1004017998
2.402 0.134 "GA(R)->PB" 1 1004017998
2.403 0.134 "GA(R)->PB" 1 1004017998
2.403 0.134 "GA(R)->PB" 1 1004017998
2.403 0.134 "GA(R)->PB" 1 1004017998
2.403 0.134 "GA(R)->PB" 1 1004017998
2.403 0.134 "GA(R)->PB" 1 1004017998
2.403 0.134 "GA(R)->PB" 1 1004017998
2.403 0.134 "GA(R)->PB" 1 1004017998
2.403 0.134 "GA(R)->PB" 1 1004017998
2.405 0.134 "GA(R)->PB" 1 1004017998
2.405 0.134 "GA(R)->PB" 1 1004017998
2.405 0.134 "GA(R)->PB" 1 1004017998
2.405 0.134 "GA(R)->PB" 1 1004017998
2.406 0.134 "GA(R)->PB" 1 1004017998
2.406 0.134 "GA(R)->PB" 1 1004017998
2.406 0.134 "GA(R)->PB" 1 1004017998
2.406 0.134 "GA(R)->PB" 1 1004017998
2.406 0.134 "GA(R)->PB" 1 1004017998
2.406 0.134 "GA(R)->PB" 1 1004017998
5.361 0.158 "GA(R)->PB" 1 1011447819
5.363 0.158 "GA(R)->PB" 1 1011447819
5.364 0.158 "GA(R)->PB" 1 1011447819
5.365 0.158 "GA(R)->PB" 1 1011447819
5.365 0.158 "GA(R)->PB" 1 1011447819
5.365 0.158 "GA(R)->PB" 1 1011447819
5.400 0.158 "GA(R)->PB" 1 1011447819
5.400 0.158 "GA(R)->PB" 1 1011447819
5.400 0.158 "GA(R)->PB" 1 1011447819
5.400 0.158 "GA(R)->PB" 1 1011447819
5.372 0.158 "GA(R)->PB" 1 1011447819
5.374 0.158 "GA(R)->PB" 1 1011447819
5.379 0.158 "GA(R)->PB" 1 1011447819
5.379 0.158 "GA(R)->PB" 1 1011447819
5.380 0.158 "GA(R)->PB" 1 1011447819
5.381 0.158 "GA(R)->PB" 1 1011447819
5.381 0.158 "GA(R)->PB" 1 1011447819
5.382 0.158 "GA(R)->PB" 1 1011447819
5.382 0.158 "GA(R)->PB" 1 1011447819
5.383 0.158 "GA(R)->PB" 1 1011447819
5.383 0.158 "GA(R)->PB" 1 1011447819
5.384 0.158 "GA(R)->PB" 1 1011447819
5.384 0.158 "GA(R)->PB" 1 1011447819
5.377 0.158 "GA(R)->PB" 1 1011447819
5.378 0.158 "GA(R)->PB" 1 1011447819
5.378 0.158 "GA(R)->PB" 1 1011447819
5.379 0.158 "GA(R)->PB" 1 1011447819
5.379 0.158 "GA(R)->PB" 1 1011447819
5.380 0.158 "GA(R)->PB" 1 1011447819
5.380 0.158 "GA(R)->PB" 1 1011447819
5.380 0.158 "GA(R)->PB" 1 1011447819
5.380 0.158 "GA(R)->PB" 1 1011447819
5.380 0.158 "GA(R)->PB" 1 1011447819
5.384 0.158 "GA(R)->PB" 1 1011447819
5.391 0.158 "GA(R)->PB" 1 1011447819
5.392 0.158 "GA(R)->PB" 1 1011447819
5.392 0.158 "GA(R)->PB" 1 1011447819
5.399 0.158 "GA(R)->PB" 1 1011447819
5.402 0.158 "GA(R)->PB" 1 1011447819
5.404 0.158 "GA(R)->PB" 1 1011447819
5.403 0.158 "GA(R)->PB" 1 1011447819
5.404 0.158 "GA(R)->PB" 1 1011447819
5.404 0.158 "GA(R)->PB" 1 1011447819
5.404 0.158 "GA(R)->PB" 1 1011447819
5.405 0.158 "GA(R)->PB" 1 1011447819
5.405 0.158 "GA(R)->PB" 1 1011447819
5.405 0.158 "GA(R)->PB" 1 1011447819
5.405 0.158 "GA(R)->PB" 1 1011447819
5.405 0.158 "GA(R)->PB" 1 1011447819
5.405 0.158 "GA(R)->PB" 1 1011447819
5.401 0.158 "GA(R)->PB" 1 1011447819
5.402 0.158 "GA(R)->PB" 1 1011447819
5.404 0.158 "GA(R)->PB" 1 1011447819
5.404 0.158 "GA(R)->PB" 1 1011447819
5.406 0.158 "GA(R)->PB" 1 1011447819
5.407 0.158 "GA(R)->PB" 1 1011447819
5.395 0.158 "GA(R)->PB" 1 1011447819
5.396 0.158 "GA(R)->PB" 1 1011447819
5.398 0.158 "GA(R)->PB" 1 1011447819
5.398 0.158 "GA(R)->PB" 1 1011447819
5.398 0.158 "GA(R)->PB" 1 1011447819
5.398 0.158 "GA(R)->PB" 1 1011447819
5.399 0.158 "GA(R)->PB" 1 1011447819
5.399 0.158 "GA(R)->PB" 1 1011447819
5.399 0.158 "GA(R)->PB" 1 1011447819
5.399 0.158 "GA(R)->PB" 1 1011447819
5.399 0.158 "GA(R)->PB" 1 1011447819
5.399 0.158 "GA(R)->PB" 1 1011447819
5.399 0.158 "GA(R)->PB" 1 1011447819
5.399 0.158 "GA(R)->PB" 1 1011447819
5.399 0.158 "GA(R)->PB" 1 1011447819
5.399 0.158 "GA(R)->PB" 1 1011447819
5.399 0.158 "GA(R)->PB" 1 1011447819
5.398 0.158 "GA(R)->PB" 1 1011447819
5.399 0.158 "GA(R)->PB" 1 1011447819
5.399 0.158 "GA(R)->PB" 1 1011447819
5.399 0.158 "GA(R)->PB" 1 1011447819
5.399 0.158 "GA(R)->PB" 1 1011447819
5.400 0.158 "GA(R)->PB" 1 1011447819
5.399 0.158 "GA(R)->PB" 1 1011447819
5.400 0.158 "GA(R)->PB" 1 1011447819
5.399 0.158 "GA(R)->PB" 1 1011447819
5.399 0.158 "GA(R)->PB" 1 1011447819
5.399 0.158 "GA(R)->PB" 1 1011447819
5.399 0.158 "GA(R)->PB" 1 1011447819
5.395 0.158 "GA(R)->PB" 1 1011447819
5.398 0.158 "GA(R)->PB" 1 1011447819
5.399 0.158 "GA(R)->PB" 1 1011447819
5.400 0.158 "GA(R)->PB" 1 1011447819
5.401 0.158 "GA(R)->PB" 1 1011447819
5.401 0.158 "GA(R)->PB" 1 1011447819
5.402 0.158 "GA(R)->PB" 1 1011447819
5.402 0.158 "GA(R)->PB" 1 1011447819
5.402 0.158 "GA(R)->PB" 1 1011447819
5.402 0.158 "GA(R)->PB" 1 1011447819
5.396 0.158 "GA(R)->PB" 1 1011447819
5.396 0.158 "GA(R)->PB" 1 1011447819
5.398 0.158 "GA(R)->PB" 1 1011447819
5.419 0.158 "GA(R)->PB" 1 1011447819
5.419 0.158 "GA(R)->PB" 1 1011447819
5.419 0.158 "GA(R)->PB" 1 1011447819
5.420 0.158 "GA(R)->PB" 1 1011447819
5.420 0.158 "GA(R)->PB" 1 1011447819
5.397 0.158 "GA(R)->PB" 1 1011447819
5.398 0.158 "GA(R)->PB" 1 1011447819
5.399 0.158 "GA(R)->PB" 1 1011447819
5.400 0.158 "GA(R)->PB" 1 1011447819
5.400 0.158 "GA(R)->PB" 1 1011447819
5.400 0.158 "GA(R)->PB" 1 1011447819
5.400 0.158 "GA(R)->PB" 1 1011447819
5.400 0.158 "GA(R)->PB" 1 1011447819
5.400 0.158 "GA(R)->PB" 1 1011447819
5.400 0.158 "GA(R)->PB" 1 1011447819
5.400 0.158 "GA(R)->PB" 1 1011447819
5.400 0.158 "GA(R)->PB" 1 1011447819
5.402 0.158 "GA(R)->PB" 1 1011447819
5.402 0.158 "GA(R)->PB" 1 1011447819
5.401 0.158 "GA(R)->PB" 1 1011447819
5.401 0.158 "GA(R)->PB" 1 1011447819
5.401 0.158 "GA(R)->PB" 1 1011447819
5.401 0.158 "GA(R)->PB" 1 1011447819
5.401 0.158 "GA(R)->PB" 1 1011447819
5.397 0.158 "GA(R)->PB" 1 1011447819
5.398 0.158 "GA(R)->PB" 1 1011447819
5.399 0.158 "GA(R)->PB" 1 1011447819
5.399 0.158 "GA(R)->PB" 1 1011447819
5.400 0.158 "GA(R)->PB" 1 1011447819
5.400 0.158 "GA(R)->PB" 1 1011447819
5.400 0.158 "GA(R)->PB" 1 1011447819
5.400 0.158 "GA(R)->PB" 1 1011447819
5.400 0.158 "GA(R)->PB" 1 1011447819
5.405 0.158 "GA(R)->PB" 1 1011447819
5.406 0.158 "GA(R)->PB" 1 1011447819
5.407 0.158 "GA(R)->PB" 1 1011447819
5.407 0.158 "GA(R)->PB" 1 1011447819
5.410 0.158 "GA(R)->PB" 1 1011447819
5.407 0.158 "GA(R)->PB" 1 1011447819
5.408 0.158 "GA(R)->PB" 1 1011447819
5.408 0.158 "GA(R)->PB" 1 1011447819
5.408 0.158 "GA(R)->PB" 1 1011447819
5.409 0.158 "GA(R)->PB" 1 1011447819
5.362 0.158 "GA(R)->PB" 1 880875861
5.363 0.158 "GA(R)->PB" 1 880875861
5.365 0.158 "GA(R)->PB" 1 880875861
5.365 0.158 "GA(R)->PB" 1 880875861
5.365 0.158 "GA(R)->PB" 1 880875861
5.366 0.158 "GA(R)->PB" 1 880875861
5.400 0.158 "GA(R)->PB" 1 880875861
5.400 0.158 "GA(R)->PB" 1 880875861
5.401 0.158 "GA(R)->PB" 1 880875861
5.401 0.158 "GA(R)->PB" 1 880875861
5.373 0.158 "GA(R)->PB" 1 880875861
5.375 0.158 "GA(R)->PB" 1 880875861
5.379 0.158 "GA(R)->PB" 1 880875861
5.380 0.158 "GA(R)->PB" 1 880875861
5.381 0.158 "GA(R)->PB" 1 880875861
5.381 0.158 "GA(R)->PB" 1 880875861
5.382 0.158 "GA(R)->PB" 1 880875861
5.382 0.158 "GA(R)->PB" 1 880875861
5.383 0.158 "GA(R)->PB" 1 880875861
5.384 0.158 "GA(R)->PB" 1 880875861
5.384 0.158 "GA(R)->PB" 1 880875861
5.384 0.158 "GA(R)->PB" 1 880875861
5.384 0.158 "GA(R)->PB" 1 880875861
5.377 0.158 "GA(R)->PB" 1 880875861
5.378 0.158 "GA(R)->PB" 1 880875861
5.379 0.158 "GA(R)->PB" 1 880875861
5.380 0.158 "GA(R)->PB" 1 880875861
5.380 0.158 "GA(R)->PB" 1 880875861
5.380 0.158 "GA(R)->PB" 1 880875861
5.380 0.158 "GA(R)->PB" 1 880875861
5.380 0.158 "GA(R)->PB" 1 880875861
5.380 0.158 "GA(R)->PB" 1 880875861
5.381 0.158 "GA(R)->PB" 1 880875861
5.385 0.158 "GA(R)->PB" 1 880875861
5.392 0.158 "GA(R)->PB" 1 880875861
5.393 0.158 "GA(R)->PB" 1 880875861
5.393 0.158 "GA(R)->PB" 1 880875861
5.400 0.158 "GA(R)->PB" 1 880875861
5.403 0.158 "GA(R)->PB" 1 880875861
5.404 0.158 "GA(R)->PB" 1 880875861
5.404 0.158 "GA(R)->PB" 1 880875861
5.404 0.158 "GA(R)->PB" 1 880875861
5.404 0.158 "GA(R)->PB" 1 880875861
5.405 0.158 "GA(R)->PB" 1 880875861
5.406 0.158 "GA(R)->PB" 1 880875861
5.406 0.158 "GA(R)->PB" 1 880875861
5.406 0.158 "GA(R)->PB" 1 880875861
5.406 0.158 "GA(R)->PB" 1 880875861
5.406 0.158 "GA(R)->PB" 1 880875861
5.406 0.158 "GA(R)->PB" 1 880875861
5.402 0.158 "GA(R)->PB" 1 880875861
5.403 0.158 "GA(R)->PB" 1 880875861
5.404 0.158 "GA(R)->PB" 1 880875861
5.405 0.158 "GA(R)->PB" 1 880875861
5.407 0.158 "GA(R)->PB" 1 880875861
5.407 0.158 "GA(R)->PB" 1 880875861
5.395 0.158 "GA(R)->PB" 1 880875861
5.397 0.158 "GA(R)->PB" 1 880875861
5.398 0.158 "GA(R)->PB" 1 880875861
5.398 0.158 "GA(R)->PB" 1 880875861
5.399 0.158 "GA(R)->PB" 1 880875861
5.399 0.158 "GA(R)->PB" 1 880875861
5.399 0.158 "GA(R)->PB" 1 880875861
5.399 0.158 "GA(R)->PB" 1 880875861
5.400 0.158 "GA(R)->PB" 1 880875861
5.400 0.158 "GA(R)->PB" 1 880875861
5.400 0.158 "GA(R)->PB" 1 880875861
5.399 0.158 "GA(R)->PB" 1 880875861
5.399 0.158 "GA(R)->PB" 1 880875861
5.399 0.158 "GA(R)->PB" 1 880875861
5.399 0.158 "GA(R)->PB" 1 880875861
5.400 0.158 "GA(R)->PB" 1 880875861
5.400 0.158 "GA(R)->PB" 1 880875861
5.399 0.158 "GA(R)->PB" 1 880875861
5.400 0.158 "GA(R)->PB" 1 880875861
5.400 0.158 "GA(R)->PB" 1 880875861
5.400 0.158 "GA(R)->PB" 1 880875861
5.400 0.158 "GA(R)->PB" 1 880875861
5.401 0.158 "GA(R)->PB" 1 880875861
5.399 0.158 "GA(R)->PB" 1 880875861
5.400 0.158 "GA(R)->PB" 1 880875861
5.399 0.158 "GA(R)->PB" 1 880875861
5.399 0.158 "GA(R)->PB" 1 880875861
5.400 0.158 "GA(R)->PB" 1 880875861
5.400 0.158 "GA(R)->PB" 1 880875861
5.396 0.158 "GA(R)->PB" 1 880875861
5.399 0.158 "GA(R)->PB" 1 880875861
5.400 0.158 "GA(R)->PB" 1 880875861
5.400 0.158 "GA(R)->PB" 1 880875861
5.401 0.158 "GA(R)->PB" 1 880875861
5.402 0.158 "GA(R)->PB" 1 880875861
5.402 0.158 "GA(R)->PB" 1 880875861
5.402 0.158 "GA(R)->PB" 1 880875861
5.402 0.158 "GA(R)->PB" 1 880875861
5.403 0.158 "GA(R)->PB" 1 880875861
5.396 0.158 "GA(R)->PB" 1 880875861
5.396 0.158 "GA(R)->PB" 1 880875861
5.399 0.158 "GA(R)->PB" 1 880875861
5.420 0.158 "GA(R)->PB" 1 880875861
5.420 0.158 "GA(R)->PB" 1 880875861
5.420 0.158 "GA(R)->PB" 1 880875861
5.420 0.158 "GA(R)->PB" 1 880875861
5.421 0.158 "GA(R)->PB" 1 880875861
5.397 0.158 "GA(R)->PB" 1 880875861
5.399 0.158 "GA(R)->PB" 1 880875861
5.400 0.158 "GA(R)->PB" 1 880875861
5.400 0.158 "GA(R)->PB" 1 880875861
5.400 0.158 "GA(R)->PB" 1 880875861
5.400 0.158 "GA(R)->PB" 1 880875861
5.400 0.158 "GA(R)->PB" 1 880875861
5.400 0.158 "GA(R)->PB" 1 880875861
5.400 0.158 "GA(R)->PB" 1 880875861
5.400 0.158 "GA(R)->PB" 1 880875861
5.400 0.158 "GA(R)->PB" 1 880875861
5.400 0.158 "GA(R)->PB" 1 880875861
5.402 0.158 "GA(R)->PB" 1 880875861
5.402 0.158 "GA(R)->PB" 1 880875861
5.401 0.158 "GA(R)->PB" 1 880875861
5.401 0.158 "GA(R)->PB" 1 880875861
5.401 0.158 "GA(R)->PB" 1 880875861
5.401 0.158 "GA(R)->PB" 1 880875861
5.402 0.158 "GA(R)->PB" 1 880875861
5.398 0.158 "GA(R)->PB" 1 880875861
5.399 0.158 "GA(R)->PB" 1 880875861
5.399 0.158 "GA(R)->PB" 1 880875861
5.399 0.158 "GA(R)->PB" 1 880875861
5.400 0.158 "GA(R)->PB" 1 880875861
5.400 0.158 "GA(R)->PB" 1 880875861
5.400 0.158 "GA(R)->PB" 1 880875861
5.401 0.158 "GA(R)->PB" 1 880875861
5.401 0.158 "GA(R)->PB" 1 880875861
5.405 0.158 "GA(R)->PB" 1 880875861
5.406 0.158 "GA(R)->PB" 1 880875861
5.407 0.158 "GA(R)->PB" 1 880875861
5.408 0.158 "GA(R)->PB" 1 880875861
5.411 0.158 "GA(R)->PB" 1 880875861
5.408 0.158 "GA(R)->PB" 1 880875861
5.408 0.158 "GA(R)->PB" 1 880875861
5.409 0.158 "GA(R)->PB" 1 880875861
5.409 0.158 "GA(R)->PB" 1 880875861
5.410 0.158 "GA(R)->PB" 1 880875861
5.434 0.157 "GA(R)->PB" 1 1324430237
5.436 0.157 "GA(R)->PB" 1 1324430237
5.438 0.157 "GA(R)->PB" 1 1324430237
5.438 0.157 "GA(R)->PB" 1 1324430237
5.438 0.157 "GA(R)->PB" 1 1324430237
5.438 0.157 "GA(R)->PB" 1 1324430237
5.472 0.157 "GA(R)->PB" 1 1324430237
5.472 0.157 "GA(R)->PB" 1 1324430237
5.473 0.157 "GA(R)->PB" 1 1324430237
5.473 0.157 "GA(R)->PB" 1 1324430237
5.446 0.157 "GA(R)->PB" 1 1324430237
5.448 0.157 "GA(R)->PB" 1 1324430237
5.452 0.157 "GA(R)->PB" 1 1324430237
5.453 0.157 "GA(R)->PB" 1 1324430237
5.454 0.157 "GA(R)->PB" 1 1324430237
5.454 0.157 "GA(R)->PB" 1 1324430237
5.455 0.157 "GA(R)->PB" 1 1324430237
5.455 0.157 "GA(R)->PB" 1 1324430237
5.456 0.157 "GA(R)->PB" 1 1324430237
5.456 0.157 "GA(R)->PB" 1 1324430237
5.457 0.157 "GA(R)->PB" 1 1324430237
5.457 0.157 "GA(R)->PB" 1 1324430237
5.457 0.157 "GA(R)->PB" 1 1324430237
5.450 0.157 "GA(R)->PB" 1 1324430237
5.451 0.157 "GA(R)->PB" 1 1324430237
5.452 0.157 "GA(R)->PB" 1 1324430237
5.453 0.157 "GA(R)->PB" 1 1324430237
5.453 0.157 "GA(R)->PB" 1 1324430237
5.453 0.157 "GA(R)->PB" 1 1324430237
5.453 0.157 "GA(R)->PB" 1 1324430237
5.453 0.157 "GA(R)->PB" 1 1324430237
5.453 0.157 "GA(R)->PB" 1 1324430237
5.454 0.157 "GA(R)->PB" 1 1324430237
5.458 0.157 "GA(R)->PB" 1 1324430237
5.464 0.157 "GA(R)->PB" 1 1324430237
5.465 0.157 "GA(R)->PB" 1 1324430237
5.465 0.157 "GA(R)->PB" 1 1324430237
5.472 0.157 "GA(R)->PB" 1 1324430237
5.475 0.157 "GA(R)->PB" 1 1324430237
5.476 0.157 "GA(R)->PB" 1 1324430237
5.476 0.157 "GA(R)->PB" 1 1324430237
5.476 0.157 "GA(R)->PB" 1 1324430237
5.476 0.157 "GA(R)->PB" 1 1324430237
5.477 0.157 "GA(R)->PB" 1 1324430237
5.477 0.157 "GA(R)->PB" 1 1324430237
5.478 0.157 "GA(R)->PB" 1 1324430237
5.477 0.157 "GA(R)->PB" 1 1324430237
5.478 0.157 "GA(R)->PB" 1 1324430237
5.478 0.157 "GA(R)->PB" 1 1324430237
5.478 0.157 "GA(R)->PB" 1 1324430237
5.474 0.157 "GA(R)->PB" 1 1324430237
5.475 0.157 "GA(R)->PB" 1 1324430237
5.476 0.157 "GA(R)->PB" 1 1324430237
5.477 0.157 "GA(R)->PB" 1 1324430237
5.478 0.157 "GA(R)->PB" 1 1324430237
5.479 0.157 "GA(R)->PB" 1 1324430237
5.468 0.157 "GA(R)->PB" 1 1324430237
5.469 0.157 "GA(R)->PB" 1 1324430237
5.470 0.157 "GA(R)->PB" 1 1324430237
5.471 0.157 "GA(R)->PB" 1 1324430237
5.471 0.157 "GA(R)->PB" 1 1324430237
5.471 0.157 "GA(R)->PB" 1 1324430237
5.471 0.157 "GA(R)->PB" 1 1324430237
5.472 0.157 "GA(R)->PB" 1 1324430237
5.472 0.157 "GA(R)->PB" 1 1324430237
5.472 0.157 "GA(R)->PB" 1 1324430237
5.472 0.157 "GA(R)->PB" 1 1324430237
5.471 0.157 "GA(R)->PB" 1 1324430237
5.471 0.157 "GA(R)->PB" 1 1324430237
5.471 0.157 "GA(R)->PB" 1 1324430237
5.472 0.157 "GA(R)->PB" 1 1324430237
5.472 0.157 "GA(R)->PB" 1 1324430237
5.472 0.157 "GA(R)->PB" 1 1324430237
5.471 0.157 "GA(R)->PB" 1 1324430237
5.472 0.157 "GA(R)->PB" 1 1324430237
5.472 0.157 "GA(R)->PB" 1 1324430237
5.472 0.157 "GA(R)->PB" 1 1324430237
5.472 0.157 "GA(R)->PB" 1 1324430237
5.473 0.157 "GA(R)->PB" 1 1324430237
5.471 0.157 "GA(R)->PB" 1 1324430237
5.472 0.157 "GA(R)->PB" 1 1324430237
5.471 0.157 "GA(R)->PB" 1 1324430237
5.472 0.157 "GA(R)->PB" 1 1324430237
5.472 0.157 "GA(R)->PB" 1 1324430237
5.472 0.157 "GA(R)->PB" 1 1324430237
5.468 0.157 "GA(R)->PB" 1 1324430237
5.471 0.157 "GA(R)->PB" 1 1324430237
5.472 0.157 "GA(R)->PB" 1 1324430237
5.473 0.157 "GA(R)->PB" 1 1324430237
5.473 0.157 "GA(R)->PB" 1 1324430237
5.474 0.157 "GA(R)->PB" 1 1324430237
5.474 0.157 "GA(R)->PB" 1 1324430237
5.474 0.157 "GA(R)->PB" 1 1324430237
5.474 0.157 "GA(R)->PB" 1 1324430237
5.475 0.157 "GA(R)->PB" 1 1324430237
5.468 0.157 "GA(R)->PB" 1 1324430237
5.468 0.157 "GA(R)->PB" 1 1324430237
5.471 0.157 "GA(R)->PB" 1 1324430237
5.492 0.157 "GA(R)->PB" 1 1324430237
5.492 0.157 "GA(R)->PB" 1 1324430237
5.492 0.157 "GA(R)->PB" 1 1324430237
5.492 0.157 "GA(R)->PB" 1 1324430237
5.493 0.157 "GA(R)->PB" 1 1324430237
5.470 0.157 "GA(R)->PB" 1 1324430237
5.471 0.157 "GA(R)->PB" 1 1324430237
5.472 0.157 "GA(R)->PB" 1 1324430237
5.472 0.157 "GA(R)->PB" 1 1324430237
5.472 0.157 "GA(R)->PB" 1 1324430237
5.472 0.157 "GA(R)->PB" 1 1324430237
5.472 0.157 "GA(R)->PB" 1 1324430237
5.472 0.157 "GA(R)->PB" 1 1324430237
5.472 0.157 "GA(R)->PB" 1 1324430237
5.472 0.157 "GA(R)->PB" 1 1324430237
5.472 0.157 "GA(R)->PB" 1 1324430237
5.472 0.157 "GA(R)->PB" 1 1324430237
5.474 0.157 "GA(R)->PB" 1 1324430237
5.474 0.157 "GA(R)->PB" 1 1324430237
5.473 0.157 "GA(R)->PB" 1 1324430237
5.473 0.157 "GA(R)->PB" 1 1324430237
5.473 0.157 "GA(R)->PB" 1 1324430237
5.473 0.157 "GA(R)->PB" 1 1324430237
5.474 0.157 "GA(R)->PB" 1 1324430237
5.470 0.157 "GA(R)->PB" 1 1324430237
5.471 0.157 "GA(R)->PB" 1 1324430237
5.472 0.157 "GA(R)->PB" 1 1324430237
5.472 0.157 "GA(R)->PB" 1 1324430237
5.472 0.157 "GA(R)->PB" 1 1324430237
5.472 0.157 "GA(R)->PB" 1 1324430237
5.473 0.157 "GA(R)->PB" 1 1324430237
5.473 0.157 "GA(R)->PB" 1 1324430237
5.473 0.157 "GA(R)->PB" 1 1324430237
5.477 0.157 "GA(R)->PB" 1 1324430237
5.478 0.157 "GA(R)->PB" 1 1324430237
5.479 0.157 "GA(R)->PB" 1 1324430237
5.479 0.157 "GA(R)->PB" 1 1324430237
5.482 0.157 "GA(R)->PB" 1 1324430237
5.480 0.157 "GA(R)->PB" 1 1324430237
5.480 0.157 "GA(R)->PB" 1 1324430237
5.480 0.157 "GA(R)->PB" 1 1324430237
5.481 0.157 "GA(R)->PB" 1 1324430237
5.481 0.157 "GA(R)->PB" 1 1324430237
5.423 0.157 "GA(R)->PB" 1 1313594496
5.424 0.157 "GA(R)->PB" 1 1313594496
5.426 0.157 "GA(R)->PB" 1 1313594496
5.426 0.157 "GA(R)->PB" 1 1313594496
5.426 0.157 "GA(R)->PB" 1 1313594496
5.427 0.157 "GA(R)->PB" 1 1313594496
5.461 0.157 "GA(R)->PB" 1 1313594496
5.461 0.157 "GA(R)->PB" 1 1313594496
5.461 0.157 "GA(R)->PB" 1 1313594496
5.461 0.157 "GA(R)->PB" 1 1313594496
5.434 0.157 "GA(R)->PB" 1 1313594496
5.436 0.157 "GA(R)->PB" 1 1313594496
5.440 0.157 "GA(R)->PB" 1 1313594496
5.441 0.157 "GA(R)->PB" 1 1313594496
5.442 0.157 "GA(R)->PB" 1 1313594496
5.443 0.157 "GA(R)->PB" 1 1313594496
5.443 0.157 "GA(R)->PB" 1 1313594496
5.444 0.157 "GA(R)->PB" 1 1313594496
5.444 0.157 "GA(R)->PB" 1 1313594496
5.445 0.157 "GA(R)->PB" 1 1313594496
5.445 0.157 "GA(R)->PB" 1 1313594496
5.445 0.157 "GA(R)->PB" 1 1313594496
5.446 0.157 "GA(R)->PB" 1 1313594496
5.438 0.157 "GA(R)->PB" 1 1313594496
5.439 0.157 "GA(R)->PB" 1 1313594496
5.440 0.157 "GA(R)->PB" 1 1313594496
5.441 0.157 "GA(R)->PB" 1 1313594496
5.441 0.157 "GA(R)->PB" 1 1313594496
5.442 0.157 "GA(R)->PB" 1 1313594496
5.441 0.157 "GA(R)->PB" 1 1313594496
5.441 0.157 "GA(R)->PB" 1 1313594496
5.441 0.157 "GA(R)->PB" 1 1313594496
5.442 0.157 "GA(R)->PB" 1 1313594496
5.446 0.157 "GA(R)->PB" 1 1313594496
5.452 0.157 "GA(R)->PB" 1 1313594496
5.454 0.157 "GA(R)->PB" 1 1313594496
5.454 0.157 "GA(R)->PB" 1 1313594496
5.460 0.157 "GA(R)->PB" 1 1313594496
5.463 0.157 "GA(R)->PB" 1 1313594496
5.464 0.157 "GA(R)->PB" 1 1313594496
5.464 0.157 "GA(R)->PB" 1 1313594496
5.464 0.157 "GA(R)->PB" 1 1313594496
5.465 0.157 "GA(R)->PB" 1 1313594496
5.465 0.157 "GA(R)->PB" 1 1313594496
5.466 0.157 "GA(R)->PB" 1 1313594496
5.466 0.157 "GA(R)->PB" 1 1313594496
5.466 0.157 "GA(R)->PB" 1 1313594496
5.466 0.157 "GA(R)->PB" 1 1313594496
5.466 0.157 "GA(R)->PB" 1 1313594496
5.466 0.157 "GA(R)->PB" 1 1313594496
5.462 0.157 "GA(R)->PB" 1 1313594496
5.463 0.157 "GA(R)->PB" 1 1313594496
5.465 0.157 "GA(R)->PB" 1 1313594496
5.465 0.157 "GA(R)->PB" 1 1313594496
5.467 0.157 "GA(R)->PB" 1 1313594496
5.467 0.157 "GA(R)->PB" 1 1313594496
5.456 0.157 "GA(R)->PB" 1 1313594496
5.457 0.157 "GA(R)->PB" 1 1313594496
5.459 0.157 "GA(R)->PB" 1 1313594496
5.459 0.157 "GA(R)->PB" 1 1313594496
5.459 0.157 "GA(R)->PB" 1 1313594496
5.459 0.157 "GA(R)->PB" 1 1313594496
5.460 0.157 "GA(R)->PB" 1 1313594496
5.460 0.157 "GA(R)->PB" 1 1313594496
5.460 0.157 "GA(R)->PB" 1 1313594496
5.460 0.157 "GA(R)->PB" 1 1313594496
5.460 0.157 "GA(R)->PB" 1 1313594496
5.460 0.157 "GA(R)->PB" 1 1313594496
5.460 0.157 "GA(R)->PB" 1 1313594496
5.460 0.157 "GA(R)->PB" 1 1313594496
5.460 0.157 "GA(R)->PB" 1 1313594496
5.460 0.157 "GA(R)->PB" 1 1313594496
5.460 0.157 "GA(R)->PB" 1 1313594496
5.459 0.157 "GA(R)->PB" 1 1313594496
5.460 0.157 "GA(R)->PB" 1 1313594496
5.460 0.157 "GA(R)->PB" 1 1313594496
5.460 0.157 "GA(R)->PB" 1 1313594496
5.460 0.157 "GA(R)->PB" 1 1313594496
5.461 0.157 "GA(R)->PB" 1 1313594496
5.460 0.157 "GA(R)->PB" 1 1313594496
5.461 0.157 "GA(R)->PB" 1 1313594496
5.460 0.157 "GA(R)->PB" 1 1313594496
5.460 0.157 "GA(R)->PB" 1 1313594496
5.460 0.157 "GA(R)->PB" 1 1313594496
5.460 0.157 "GA(R)->PB" 1 1313594496
5.457 0.157 "GA(R)->PB" 1 1313594496
5.460 0.157 "GA(R)->PB" 1 1313594496
5.460 0.157 "GA(R)->PB" 1 1313594496
5.461 0.157 "GA(R)->PB" 1 1313594496
5.462 0.157 "GA(R)->PB" 1 1313594496
5.462 0.157 "GA(R)->PB" 1 1313594496
5.463 0.157 "GA(R)->PB" 1 1313594496
5.463 0.157 "GA(R)->PB" 1 1313594496
5.463 0.157 "GA(R)->PB" 1 1313594496
5.463 0.157 "GA(R)->PB" 1 1313594496
5.457 0.157 "GA(R)->PB" 1 1313594496
5.457 0.157 "GA(R)->PB" 1 1313594496
5.459 0.157 "GA(R)->PB" 1 1313594496
5.480 0.157 "GA(R)->PB" 1 1313594496
5.480 0.157 "GA(R)->PB" 1 1313594496
5.480 0.157 "GA(R)->PB" 1 1313594496
5.480 0.157 "GA(R)->PB" 1 1313594496
5.481 0.157 "GA(R)->PB" 1 1313594496
5.458 0.157 "GA(R)->PB" 1 1313594496
5.459 0.157 "GA(R)->PB" 1 1313594496
5.460 0.157 "GA(R)->PB" 1 1313594496
5.461 0.157 "GA(R)->PB" 1 1313594496
5.461 0.157 "GA(R)->PB" 1 1313594496
5.461 0.157 "GA(R)->PB" 1 1313594496
5.461 0.157 "GA(R)->PB" 1 1313594496
5.461 0.157 "GA(R)->PB" 1 1313594496
5.461 0.157 "GA(R)->PB" 1 1313594496
5.461 0.157 "GA(R)->PB" 1 1313594496
5.461 0.157 "GA(R)->PB" 1 1313594496
5.461 0.157 "GA(R)->PB" 1 1313594496
5.462 0.157 "GA(R)->PB" 1 1313594496
5.463 0.157 "GA(R)->PB" 1 1313594496
5.462 0.157 "GA(R)->PB" 1 1313594496
5.462 0.157 "GA(R)->PB" 1 1313594496
5.462 0.157 "GA(R)->PB" 1 1313594496
5.462 0.157 "GA(R)->PB" 1 1313594496
5.462 0.157 "GA(R)->PB" 1 1313594496
5.459 0.157 "GA(R)->PB" 1 1313594496
5.459 0.157 "GA(R)->PB" 1 1313594496
5.460 0.157 "GA(R)->PB" 1 1313594496
5.460 0.157 "GA(R)->PB" 1 1313594496
5.461 0.157 "GA(R)->PB" 1 1313594496
5.461 0.157 "GA(R)->PB" 1 1313594496
5.461 0.157 "GA(R)->PB" 1 1313594496
5.461 0.157 "GA(R)->PB" 1 1313594496
5.461 0.157 "GA(R)->PB" 1 1313594496
5.465 0.157 "GA(R)->PB" 1 1313594496
5.467 0.157 "GA(R)->PB" 1 1313594496
5.468 0.157 "GA(R)->PB" 1 1313594496
5.468 0.157 "GA(R)->PB" 1 1313594496
5.471 0.157 "GA(R)->PB" 1 1313594496
5.468 0.157 "GA(R)->PB" 1 1313594496
5.468 0.157 "GA(R)->PB" 1 1313594496
5.469 0.157 "GA(R)->PB" 1 1313594496
5.469 0.157 "GA(R)->PB" 1 1313594496
5.470 0.157 "GA(R)->PB" 1 1313594496
5.365 0.158 "GA(R)->PB" 1 1313594496
5.367 0.157 "GA(R)->PB" 1 1313594496
5.368 0.157 "GA(R)->PB" 1 1313594496
5.369 0.157 "GA(R)->PB" 1 1313594496
5.369 0.157 "GA(R)->PB" 1 1313594496
5.369 0.157 "GA(R)->PB" 1 1313594496
5.404 0.157 "GA(R)->PB" 1 1313594496
5.404 0.157 "GA(R)->PB" 1 1313594496
5.404 0.157 "GA(R)->PB" 1 1313594496
5.404 0.157 "GA(R)->PB" 1 1313594496
5.376 0.157 "GA(R)->PB" 1 1313594496
5.378 0.157 "GA(R)->PB" 1 1313594496
5.383 0.157 "GA(R)->PB" 1 1313594496
5.384 0.157 "GA(R)->PB" 1 1313594496
5.384 0.157 "GA(R)->PB" 1 1313594496
5.385 0.157 "GA(R)->PB" 1 1313594496
5.385 0.157 "GA(R)->PB" 1 1313594496
5.386 0.157 "GA(R)->PB" 1 1313594496
5.387 0.157 "GA(R)->PB" 1 1313594496
5.387 0.157 "GA(R)->PB" 1 1313594496
5.387 0.157 "GA(R)->PB" 1 1313594496
5.388 0.157 "GA(R)->PB" 1 1313594496
5.388 0.157 "GA(R)->PB" 1 1313594496
5.381 0.157 "GA(R)->PB" 1 1313594496
5.382 0.157 "GA(R)->PB" 1 1313594496
5.382 0.157 "GA(R)->PB" 1 1313594496
5.383 0.157 "GA(R)->PB" 1 1313594496
5.383 0.157 "GA(R)->PB" 1 1313594496
5.384 0.157 "GA(R)->PB" 1 1313594496
5.384 0.157 "GA(R)->PB" 1 1313594496
5.384 0.157 "GA(R)->PB" 1 1313594496
5.384 0.157 "GA(R)->PB" 1 1313594496
5.384 0.157 "GA(R)->PB" 1 1313594496
5.389 0.157 "GA(R)->PB" 1 1313594496
5.395 0.157 "GA(R)->PB" 1 1313594496
5.396 0.157 "GA(R)->PB" 1 1313594496
5.396 0.157 "GA(R)->PB" 1 1313594496
5.403 0.157 "GA(R)->PB" 1 1313594496
5.406 0.157 "GA(R)->PB" 1 1313594496
5.408 0.157 "GA(R)->PB" 1 1313594496
5.408 0.157 "GA(R)->PB" 1 1313594496
5.408 0.157 "GA(R)->PB" 1 1313594496
5.408 0.157 "GA(R)->PB" 1 1313594496
5.408 0.157 "GA(R)->PB" 1 1313594496
5.409 0.157 "GA(R)->PB" 1 1313594496
5.409 0.157 "GA(R)->PB" 1 1313594496
5.409 0.157 "GA(R)->PB" 1 1313594496
5.409 0.157 "GA(R)->PB" 1 1313594496
5.409 0.157 "GA(R)->PB" 1 1313594496
5.409 0.157 "GA(R)->PB" 1 1313594496
5.405 0.157 "GA(R)->PB" 1 1313594496
5.406 0.157 "GA(R)->PB" 1 1313594496
5.408 0.157 "GA(R)->PB" 1 1313594496
5.409 0.157 "GA(R)->PB" 1 1313594496
5.410 0.157 "GA(R)->PB" 1 1313594496
5.411 0.157 "GA(R)->PB" 1 1313594496
5.399 0.157 "GA(R)->PB" 1 1313594496
5.400 0.157 "GA(R)->PB" 1 1313594496
5.402 0.157 "GA(R)->PB" 1 1313594496
5.402 0.157 "GA(R)->PB" 1 1313594496
5.402 0.157 "GA(R)->PB" 1 1313594496
5.402 0.157 "GA(R)->PB" 1 1313594496
5.403 0.157 "GA(R)->PB" 1 1313594496
5.403 0.157 "GA(R)->PB" 1 1313594496
5.403 0.157 "GA(R)->PB" 1 1313594496
5.403 0.157 "GA(R)->PB" 1 1313594496
5.403 0.157 "GA(R)->PB" 1 1313594496
5.403 0.157 "GA(R)->PB" 1 1313594496
5.403 0.157 "GA(R)->PB" 1 1313594496
5.403 0.157 "GA(R)->PB" 1 1313594496
5.403 0.157 "GA(R)->PB" 1 1313594496
5.403 0.157 "GA(R)->PB" 1 1313594496
5.403 0.157 "GA(R)->PB" 1 1313594496
5.402 0.157 "GA(R)->PB" 1 1313594496
5.403 0.157 "GA(R)->PB" 1 1313594496
5.403 0.157 "GA(R)->PB" 1 1313594496
5.403 0.157 "GA(R)->PB" 1 1313594496
5.403 0.157 "GA(R)->PB" 1 1313594496
5.404 0.157 "GA(R)->PB" 1 1313594496
5.403 0.157 "GA(R)->PB" 1 1313594496
5.404 0.157 "GA(R)->PB" 1 1313594496
5.403 0.157 "GA(R)->PB" 1 1313594496
5.403 0.157 "GA(R)->PB" 1 1313594496
5.403 0.157 "GA(R)->PB" 1 1313594496
5.403 0.157 "GA(R)->PB" 1 1313594496
5.400 0.157 "GA(R)->PB" 1 1313594496
5.403 0.157 "GA(R)->PB" 1 1313594496
5.403 0.157 "GA(R)->PB" 1 1313594496
5.404 0.157 "GA(R)->PB" 1 1313594496
5.405 0.157 "GA(R)->PB" 1 1313594496
5.405 0.157 "GA(R)->PB" 1 1313594496
5.406 0.157 "GA(R)->PB" 1 1313594496
5.406 0.157 "GA(R)->PB" 1 1313594496
5.406 0.157 "GA(R)->PB" 1 1313594496
5.406 0.157 "GA(R)->PB" 1 1313594496
5.400 0.157 "GA(R)->PB" 1 1313594496
5.400 0.157 "GA(R)->PB" 1 1313594496
5.402 0.157 "GA(R)->PB" 1 1313594496
5.423 0.157 "GA(R)->PB" 1 1313594496
5.423 0.157 "GA(R)->PB" 1 1313594496
5.423 0.157 "GA(R)->PB" 1 1313594496
5.424 0.157 "GA(R)->PB" 1 1313594496
5.424 0.157 "GA(R)->PB" 1 1313594496
5.401 0.157 "GA(R)->PB" 1 1313594496
5.402 0.157 "GA(R)->PB" 1 1313594496
5.403 0.157 "GA(R)->PB" 1 1313594496
5.404 0.157 "GA(R)->PB" 1 1313594496
5.404 0.157 "GA(R)->PB" 1 1313594496
5.404 0.157 "GA(R)->PB" 1 1313594496
5.404 0.157 "GA(R)->PB" 1 1313594496
5.404 0.157 "GA(R)->PB" 1 1313594496
5.404 0.157 "GA(R)->PB" 1 1313594496
5.404 0.157 "GA(R)->PB" 1 1313594496
5.404 0.157 "GA(R)->PB" 1 1313594496
5.404 0.157 "GA(R)->PB" 1 1313594496
5.406 0.157 "GA(R)->PB" 1 1313594496
5.406 0.157 "GA(R)->PB" 1 1313594496
5.405 0.157 "GA(R)->PB" 1 1313594496
5.405 0.157 "GA(R)->PB" 1 1313594496
5.405 0.157 "GA(R)->PB" 1 1313594496
5.405 0.157 "GA(R)->PB" 1 1313594496
5.405 0.157 "GA(R)->PB" 1 1313594496
5.402 0.157 "GA(R)->PB" 1 1313594496
5.402 0.157 "GA(R)->PB" 1 1313594496
5.403 0.157 "GA(R)->PB" 1 1313594496
5.403 0.157 "GA(R)->PB" 1 1313594496
5.404 0.157 "GA(R)->PB" 1 1313594496
5.404 0.157 "GA(R)->PB" 1 1313594496
5.404 0.157 "GA(R)->PB" 1 1313594496
5.404 0.157 "GA(R)->PB" 1 1313594496
5.404 0.157 "GA(R)->PB" 1 1313594496
5.409 0.157 "GA(R)->PB" 1 1313594496
5.410 0.157 "GA(R)->PB" 1 1313594496
5.411 0.157 "GA(R)->PB" 1 1313594496
5.411 0.157 "GA(R)->PB" 1 1313594496
5.414 0.157 "GA(R)->PB" 1 1313594496
5.412 0.157 "GA(R)->PB" 1 1313594496
5.412 0.157 "GA(R)->PB" 1 1313594496
5.412 0.157 "GA(R)->PB" 1 1313594496
5.412 0.157 "GA(R)->PB" 1 1313594496
5.413 0.157 "GA(R)->PB" 1 1313594496
5.415 0.157 "GA(R)->PB" 1 5812983734
5.417 0.157 "GA(R)->PB" 1 5812983734
5.418 0.157 "GA(R)->PB" 1 5812983734
5.419 0.157 "GA(R)->PB" 1 5812983734
5.419 0.157 "GA(R)->PB" 1 5812983734
5.419 0.157 "GA(R)->PB" 1 5812983734
5.453 0.157 "GA(R)->PB" 1 5812983734
5.454 0.157 "GA(R)->PB" 1 5812983734
5.454 0.157 "GA(R)->PB" 1 5812983734
5.454 0.157 "GA(R)->PB" 1 5812983734
5.426 0.157 "GA(R)->PB" 1 5812983734
5.429 0.157 "GA(R)->PB" 1 5812983734
5.433 0.157 "GA(R)->PB" 1 5812983734
5.434 0.157 "GA(R)->PB" 1 5812983734
5.434 0.157 "GA(R)->PB" 1 5812983734
5.435 0.157 "GA(R)->PB" 1 5812983734
5.436 0.157 "GA(R)->PB" 1 5812983734
5.436 0.157 "GA(R)->PB" 1 5812983734
5.437 0.157 "GA(R)->PB" 1 5812983734
5.437 0.157 "GA(R)->PB" 1 5812983734
5.438 0.157 "GA(R)->PB" 1 5812983734
5.438 0.157 "GA(R)->PB" 1 5812983734
5.438 0.157 "GA(R)->PB" 1 5812983734
5.431 0.157 "GA(R)->PB" 1 5812983734
5.432 0.157 "GA(R)->PB" 1 5812983734
5.433 0.157 "GA(R)->PB" 1 5812983734
5.434 0.157 "GA(R)->PB" 1 5812983734
5.434 0.157 "GA(R)->PB" 1 5812983734
5.434 0.157 "GA(R)->PB" 1 5812983734
5.434 0.157 "GA(R)->PB" 1 5812983734
5.434 0.157 "GA(R)->PB" 1 5812983734
5.434 0.157 "GA(R)->PB" 1 5812983734
5.435 0.157 "GA(R)->PB" 1 5812983734
5.439 0.157 "GA(R)->PB" 1 5812983734
5.445 0.157 "GA(R)->PB" 1 5812983734
5.446 0.157 "GA(R)->PB" 1 5812983734
5.446 0.157 "GA(R)->PB" 1 5812983734
5.453 0.157 "GA(R)->PB" 1 5812983734
5.456 0.157 "GA(R)->PB" 1 5812983734
5.457 0.157 "GA(R)->PB" 1 5812983734
5.457 0.157 "GA(R)->PB" 1 5812983734
5.457 0.157 "GA(R)->PB" 1 5812983734
5.457 0.157 "GA(R)->PB" 1 5812983734
5.458 0.157 "GA(R)->PB" 1 5812983734
5.459 0.157 "GA(R)->PB" 1 5812983734
5.459 0.157 "GA(R)->PB" 1 5812983734
5.459 0.157 "GA(R)->PB" 1 5812983734
5.459 0.157 "GA(R)->PB" 1 5812983734
5.459 0.157 "GA(R)->PB" 1 5812983734
5.459 0.157 "GA(R)->PB" 1 5812983734
5.455 0.157 "GA(R)->PB" 1 5812983734
5.456 0.157 "GA(R)->PB" 1 5812983734
5.457 0.157 "GA(R)->PB" 1 5812983734
5.458 0.157 "GA(R)->PB" 1 5812983734
5.459 0.157 "GA(R)->PB" 1 5812983734
5.460 0.157 "GA(R)->PB" 1 5812983734
5.449 0.157 "GA(R)->PB" 1 5812983734
5.450 0.157 "GA(R)->PB" 1 5812983734
5.451 0.157 "GA(R)->PB" 1 5812983734
5.452 0.157 "GA(R)->PB" 1 5812983734
5.452 0.157 "GA(R)->PB" 1 5812983734
5.452 0.157 "GA(R)->PB" 1 5812983734
5.452 0.157 "GA(R)->PB" 1 5812983734
5.453 0.157 "GA(R)->PB" 1 5812983734
5.453 0.157 "GA(R)->PB" 1 5812983734
5.453 0.157 "GA(R)->PB" 1 5812983734
5.453 0.157 "GA(R)->PB" 1 5812983734
5.452 0.157 "GA(R)->PB" 1 5812983734
5.452 0.157 "GA(R)->PB" 1 5812983734
5.453 0.157 "GA(R)->PB" 1 5812983734
5.453 0.157 "GA(R)->PB" 1 5812983734
5.453 0.157 "GA(R)->PB" 1 5812983734
5.453 0.157 "GA(R)->PB" 1 5812983734
5.452 0.157 "GA(R)->PB" 1 5812983734
5.453 0.157 "GA(R)->PB" 1 5812983734
5.453 0.157 "GA(R)->PB" 1 5812983734
5.453 0.157 "GA(R)->PB" 1 5812983734
5.453 0.157 "GA(R)->PB" 1 5812983734
5.454 0.157 "GA(R)->PB" 1 5812983734
5.452 0.157 "GA(R)->PB" 1 5812983734
5.453 0.157 "GA(R)->PB" 1 5812983734
5.452 0.157 "GA(R)->PB" 1 5812983734
5.453 0.157 "GA(R)->PB" 1 5812983734
5.453 0.157 "GA(R)->PB" 1 5812983734
5.453 0.157 "GA(R)->PB" 1 5812983734
5.449 0.157 "GA(R)->PB" 1 5812983734
5.452 0.157 "GA(R)->PB" 1 5812983734
5.453 0.157 "GA(R)->PB" 1 5812983734
5.454 0.157 "GA(R)->PB" 1 5812983734
5.454 0.157 "GA(R)->PB" 1 5812983734
5.455 0.157 "GA(R)->PB" 1 5812983734
5.455 0.157 "GA(R)->PB" 1 5812983734
5.455 0.157 "GA(R)->PB" 1 5812983734
5.455 0.157 "GA(R)->PB" 1 5812983734
5.456 0.157 "GA(R)->PB" 1 5812983734
5.449 0.157 "GA(R)->PB" 1 5812983734
5.449 0.157 "GA(R)->PB" 1 5812983734
5.452 0.157 "GA(R)->PB" 1 5812983734
5.472 0.157 "GA(R)->PB" 1 5812983734
5.472 0.157 "GA(R)->PB" 1 5812983734
5.472 0.157 "GA(R)->PB" 1 5812983734
5.473 0.157 "GA(R)->PB" 1 5812983734
5.473 0.157 "GA(R)->PB" 1 5812983734
5.451 0.157 "GA(R)->PB" 1 5812983734
5.452 0.157 "GA(R)->PB" 1 5812983734
5.453 0.157 "GA(R)->PB" 1 5812983734
5.453 0.157 "GA(R)->PB" 1 5812983734
5.453 0.157 "GA(R)->PB" 1 5812983734
5.453 0.157 "GA(R)->PB" 1 5812983734
5.453 0.157 "GA(R)->PB" 1 5812983734
5.453 0.157 "GA(R)->PB" 1 5812983734
5.454 0.157 "GA(R)->PB" 1 5812983734
5.453 0.157 "GA(R)->PB" 1 5812983734
5.453 0.157 "GA(R)->PB" 1 5812983734
5.453 0.157 "GA(R)->PB" 1 5812983734
5.455 0.157 "GA(R)->PB" 1 5812983734
5.455 0.157 "GA(R)->PB" 1 5812983734
5.454 0.157 "GA(R)->PB" 1 5812983734
5.455 0.157 "GA(R)->PB" 1 5812983734
5.455 0.157 "GA(R)->PB" 1 5812983734
5.455 0.157 "GA(R)->PB" 1 5812983734
5.455 0.157 "GA(R)->PB" 1 5812983734
5.451 0.157 "GA(R)->PB" 1 5812983734
5.452 0.157 "GA(R)->PB" 1 5812983734
5.453 0.157 "GA(R)->PB" 1 5812983734
5.453 0.157 "GA(R)->PB" 1 5812983734
5.453 0.157 "GA(R)->PB" 1 5812983734
5.454 0.157 "GA(R)->PB" 1 5812983734
5.454 0.157 "GA(R)->PB" 1 5812983734
5.454 0.157 "GA(R)->PB" 1 5812983734
5.454 0.157 "GA(R)->PB" 1 5812983734
5.458 0.157 "GA(R)->PB" 1 5812983734
5.459 0.157 "GA(R)->PB" 1 5812983734
5.460 0.157 "GA(R)->PB" 1 5812983734
5.460 0.157 "GA(R)->PB" 1 5812983734
5.463 0.157 "GA(R)->PB" 1 5812983734
5.461 0.157 "GA(R)->PB" 1 5812983734
5.461 0.157 "GA(R)->PB" 1 5812983734
5.461 0.157 "GA(R)->PB" 1 5812983734
5.462 0.157 "GA(R)->PB" 1 5812983734
5.462 0.157 "GA(R)->PB" 1 5812983734
5.418 0.157 "GA(R)->PB" 1 1313594496
5.419 0.157 "GA(R)->PB" 1 1313594496
5.421 0.157 "GA(R)->PB" 1 1313594496
5.421 0.157 "GA(R)->PB" 1 1313594496
5.421 0.157 "GA(R)->PB" 1 1313594496
5.422 0.157 "GA(R)->PB" 1 1313594496
5.456 0.157 "GA(R)->PB" 1 1313594496
5.456 0.157 "GA(R)->PB" 1 1313594496
5.456 0.157 "GA(R)->PB" 1 1313594496
5.456 0.157 "GA(R)->PB" 1 1313594496
5.429 0.157 "GA(R)->PB" 1 1313594496
5.431 0.157 "GA(R)->PB" 1 1313594496
5.435 0.157 "GA(R)->PB" 1 1313594496
5.436 0.157 "GA(R)->PB" 1 1313594496
5.437 0.157 "GA(R)->PB" 1 1313594496
5.438 0.157 "GA(R)->PB" 1 1313594496
5.438 0.157 "GA(R)->PB" 1 1313594496
5.439 0.157 "GA(R)->PB" 1 1313594496
5.439 0.157 "GA(R)->PB" 1 1313594496
5.440 0.157 "GA(R)->PB" 1 1313594496
5.440 0.157 "GA(R)->PB" 1 1313594496
5.440 0.157 "GA(R)->PB" 1 1313594496
5.441 0.157 "GA(R)->PB" 1 1313594496
5.433 0.157 "GA(R)->PB" 1 1313594496
5.434 0.157 "GA(R)->PB" 1 1313594496
5.435 0.157 "GA(R)->PB" 1 1313594496
5.436 0.157 "GA(R)->PB" 1 1313594496
5.436 0.157 "GA(R)->PB" 1 1313594496
5.437 0.157 "GA(R)->PB" 1 1313594496
5.436 0.157 "GA(R)->PB" 1 1313594496
5.436 0.157 "GA(R)->PB" 1 1313594496
5.436 0.157 "GA(R)->PB" 1 1313594496
5.437 0.157 "GA(R)->PB" 1 1313594496
5.441 0.157 "GA(R)->PB" 1 1313594496
5.447 0.157 "GA(R)->PB" 1 1313594496
5.449 0.157 "GA(R)->PB" 1 1313594496
5.449 0.157 "GA(R)->PB" 1 1313594496
5.455 0.157 "GA(R)->PB" 1 1313594496
5.458 0.157 "GA(R)->PB" 1 1313594496
5.459 0.157 "GA(R)->PB" 1 1313594496
5.459 0.157 "GA(R)->PB" 1 1313594496
5.459 0.157 "GA(R)->PB" 1 1313594496
5.460 0.157 "GA(R)->PB" 1 1313594496
5.460 0.157 "GA(R)->PB" 1 1313594496
5.461 0.157 "GA(R)->PB" 1 1313594496
5.461 0.157 "GA(R)->PB" 1 1313594496
5.461 0.157 "GA(R)->PB" 1 1313594496
5.461 0.157 "GA(R)->PB" 1 1313594496
5.461 0.157 "GA(R)->PB" 1 1313594496
5.461 0.157 "GA(R)->PB" 1 1313594496
5.457 0.157 "GA(R)->PB" 1 1313594496
5.458 0.157 "GA(R)->PB" 1 1313594496
5.460 0.157 "GA(R)->PB" 1 1313594496
5.460 0.157 "GA(R)->PB" 1 1313594496
5.462 0.157 "GA(R)->PB" 1 1313594496
5.463 0.157 "GA(R)->PB" 1 1313594496
5.451 0.157 "GA(R)->PB" 1 1313594496
5.453 0.157 "GA(R)->PB" 1 1313594496
5.454 0.157 "GA(R)->PB" 1 1313594496
5.454 0.157 "GA(R)->PB" 1 1313594496
5.454 0.157 "GA(R)->PB" 1 1313594496
5.454 0.157 "GA(R)->PB" 1 1313594496
5.455 0.157 "GA(R)->PB" 1 1313594496
5.455 0.157 "GA(R)->PB" 1 1313594496
5.455 0.157 "GA(R)->PB" 1 1313594496
5.455 0.157 "GA(R)->PB" 1 1313594496
5.455 0.157 "GA(R)->PB" 1 1313594496
5.455 0.157 "GA(R)->PB" 1 1313594496
5.455 0.157 "GA(R)->PB" 1 1313594496
5.455 0.157 "GA(R)->PB" 1 1313594496
5.455 0.157 "GA(R)->PB" 1 1313594496
5.455 0.157 "GA(R)->PB" 1 1313594496
5.455 0.157 "GA(R)->PB" 1 1313594496
5.454 0.157 "GA(R)->PB" 1 1313594496
5.455 0.157 "GA(R)->PB" 1 1313594496
5.455 0.157 "GA(R)->PB" 1 1313594496
5.455 0.157 "GA(R)->PB" 1 1313594496
5.455 0.157 "GA(R)->PB" 1 1313594496
5.456 0.157 "GA(R)->PB" 1 1313594496
5.455 0.157 "GA(R)->PB" 1 1313594496
5.456 0.157 "GA(R)->PB" 1 1313594496
5.455 0.157 "GA(R)->PB" 1 1313594496
5.455 0.157 "GA(R)->PB" 1 1313594496
5.455 0.157 "GA(R)->PB" 1 1313594496
5.455 0.157 "GA(R)->PB" 1 1313594496
5.452 0.157 "GA(R)->PB" 1 1313594496
5.455 0.157 "GA(R)->PB" 1 1313594496
5.455 0.157 "GA(R)->PB" 1 1313594496
5.456 0.157 "GA(R)->PB" 1 1313594496
5.457 0.157 "GA(R)->PB" 1 1313594496
5.457 0.157 "GA(R)->PB" 1 1313594496
5.458 0.157 "GA(R)->PB" 1 1313594496
5.458 0.157 "GA(R)->PB" 1 1313594496
5.458 0.157 "GA(R)->PB" 1 1313594496
5.458 0.157 "GA(R)->PB" 1 1313594496
5.452 0.157 "GA(R)->PB" 1 1313594496
5.452 0.157 "GA(R)->PB" 1 1313594496
5.454 0.157 "GA(R)->PB" 1 1313594496
5.475 0.157 "GA(R)->PB" 1 1313594496
5.475 0.157 "GA(R)->PB" 1 1313594496
5.475 0.157 "GA(R)->PB" 1 1313594496
5.475 0.157 "GA(R)->PB" 1 1313594496
5.476 0.157 "GA(R)->PB" 1 1313594496
5.453 0.157 "GA(R)->PB" 1 1313594496
5.454 0.157 "GA(R)->PB" 1 1313594496
5.455 0.157 "GA(R)->PB" 1 1313594496
5.456 0.157 "GA(R)->PB" 1 1313594496
5.456 0.157 "GA(R)->PB" 1 1313594496
5.456 0.157 "GA(R)->PB" 1 1313594496
5.456 0.157 "GA(R)->PB" 1 1313594496
5.456 0.157 "GA(R)->PB" 1 1313594496
5.456 0.157 "GA(R)->PB" 1 1313594496
5.456 0.157 "GA(R)->PB" 1 1313594496
5.456 0.157 "GA(R)->PB" 1 1313594496
5.456 0.157 "GA(R)->PB" 1 1313594496
5.458 0.157 "GA(R)->PB" 1 1313594496
5.458 0.157 "GA(R)->PB" 1 1313594496
5.457 0.157 "GA(R)->PB" 1 1313594496
5.457 0.157 "GA(R)->PB" 1 1313594496
5.457 0.157 "GA(R)->PB" 1 1313594496
5.457 0.157 "GA(R)->PB" 1 1313594496
5.457 0.157 "GA(R)->PB" 1 1313594496
5.454 0.157 "GA(R)->PB" 1 1313594496
5.454 0.157 "GA(R)->PB" 1 1313594496
5.455 0.157 "GA(R)->PB" 1 1313594496
5.455 0.157 "GA(R)->PB" 1 1313594496
5.456 0.157 "GA(R)->PB" 1 1313594496
5.456 0.157 "GA(R)->PB" 1 1313594496
5.456 0.157 "GA(R)->PB" 1 1313594496
5.456 0.157 "GA(R)->PB" 1 1313594496
5.456 0.157 "GA(R)->PB" 1 1313594496
5.461 0.157 "GA(R)->PB" 1 1313594496
5.462 0.157 "GA(R)->PB" 1 1313594496
5.463 0.157 "GA(R)->PB" 1 1313594496
5.463 0.157 "GA(R)->PB" 1 1313594496
5.466 0.157 "GA(R)->PB" 1 1313594496
5.463 0.157 "GA(R)->PB" 1 1313594496
5.463 0.157 "GA(R)->PB" 1 1313594496
5.464 0.157 "GA(R)->PB" 1 1313594496
5.464 0.157 "GA(R)->PB" 1 1313594496
5.465 0.157 "GA(R)->PB" 1 1313594496
5.416 0.157 "GA(R)->PB" 1 5812983734
5.418 0.157 "GA(R)->PB" 1 5812983734
5.419 0.157 "GA(R)->PB" 1 5812983734
5.419 0.157 "GA(R)->PB" 1 5812983734
5.420 0.157 "GA(R)->PB" 1 5812983734
5.420 0.157 "GA(R)->PB" 1 5812983734
5.454 0.157 "GA(R)->PB" 1 5812983734
5.454 0.157 "GA(R)->PB" 1 5812983734
5.454 0.157 "GA(R)->PB" 1 5812983734
5.455 0.157 "GA(R)->PB" 1 5812983734
5.427 0.157 "GA(R)->PB" 1 5812983734
5.429 0.157 "GA(R)->PB" 1 5812983734
5.434 0.157 "GA(R)->PB" 1 5812983734
5.435 0.157 "GA(R)->PB" 1 5812983734
5.435 0.157 "GA(R)->PB" 1 5812983734
5.436 0.157 "GA(R)->PB" 1 5812983734
5.436 0.157 "GA(R)->PB" 1 5812983734
5.437 0.157 "GA(R)->PB" 1 5812983734
5.438 0.157 "GA(R)->PB" 1 5812983734
5.438 0.157 "GA(R)->PB" 1 5812983734
5.438 0.157 "GA(R)->PB" 1 5812983734
5.439 0.157 "GA(R)->PB" 1 5812983734
5.439 0.157 "GA(R)->PB" 1 5812983734
5.432 0.157 "GA(R)->PB" 1 5812983734
5.433 0.157 "GA(R)->PB" 1 5812983734
5.433 0.157 "GA(R)->PB" 1 5812983734
5.434 0.157 "GA(R)->PB" 1 5812983734
5.435 0.157 "GA(R)->PB" 1 5812983734
5.435 0.157 "GA(R)->PB" 1 5812983734
5.435 0.157 "GA(R)->PB" 1 5812983734
5.435 0.157 "GA(R)->PB" 1 5812983734
5.435 0.157 "GA(R)->PB" 1 5812983734
5.435 0.157 "GA(R)->PB" 1 5812983734
5.439 0.157 "GA(R)->PB" 1 5812983734
5.446 0.157 "GA(R)->PB" 1 5812983734
5.447 0.157 "GA(R)->PB" 1 5812983734
5.447 0.157 "GA(R)->PB" 1 5812983734
5.453 0.157 "GA(R)->PB" 1 5812983734
5.457 0.157 "GA(R)->PB" 1 5812983734
5.458 0.157 "GA(R)->PB" 1 5812983734
5.458 0.157 "GA(R)->PB" 1 5812983734
5.458 0.157 "GA(R)->PB" 1 5812983734
5.458 0.157 "GA(R)->PB" 1 5812983734
5.459 0.157 "GA(R)->PB" 1 5812983734
5.459 0.157 "GA(R)->PB" 1 5812983734
5.459 0.157 "GA(R)->PB" 1 5812983734
5.459 0.157 "GA(R)->PB" 1 5812983734
5.459 0.157 "GA(R)->PB" 1 5812983734
5.460 0.157 "GA(R)->PB" 1 5812983734
5.460 0.157 "GA(R)->PB" 1 5812983734
5.456 0.157 "GA(R)->PB" 1 5812983734
5.457 0.157 "GA(R)->PB" 1 5812983734
5.458 0.157 "GA(R)->PB" 1 5812983734
5.459 0.157 "GA(R)->PB" 1 5812983734
5.460 0.157 "GA(R)->PB" 1 5812983734
5.461 0.157 "GA(R)->PB" 1 5812983734
5.449 0.157 "GA(R)->PB" 1 5812983734
5.451 0.157 "GA(R)->PB" 1 5812983734
5.452 0.157 "GA(R)->PB" 1 5812983734
5.452 0.157 "GA(R)->PB" 1 5812983734
5.453 0.157 "GA(R)->PB" 1 5812983734
5.453 0.157 "GA(R)->PB" 1 5812983734
5.453 0.157 "GA(R)->PB" 1 5812983734
5.453 0.157 "GA(R)->PB" 1 5812983734
5.454 0.157 "GA(R)->PB" 1 5812983734
5.454 0.157 "GA(R)->PB" 1 5812983734
5.453 0.157 "GA(R)->PB" 1 5812983734
5.453 0.157 "GA(R)->PB" 1 5812983734
5.453 0.157 "GA(R)->PB" 1 5812983734
5.453 0.157 "GA(R)->PB" 1 5812983734
5.453 0.157 "GA(R)->PB" 1 5812983734
5.454 0.157 "GA(R)->PB" 1 5812983734
5.454 0.157 "GA(R)->PB" 1 5812983734
5.453 0.157 "GA(R)->PB" 1 5812983734
5.454 0.157 "GA(R)->PB" 1 5812983734
5.454 0.157 "GA(R)->PB" 1 5812983734
5.454 0.157 "GA(R)->PB" 1 5812983734
5.454 0.157 "GA(R)->PB" 1 5812983734
5.455 0.157 "GA(R)->PB" 1 5812983734
5.453 0.157 "GA(R)->PB" 1 5812983734
5.454 0.157 "GA(R)->PB" 1 5812983734
5.453 0.157 "GA(R)->PB" 1 5812983734
5.453 0.157 "GA(R)->PB" 1 5812983734
5.454 0.157 "GA(R)->PB" 1 5812983734
5.454 0.157 "GA(R)->PB" 1 5812983734
5.450 0.157 "GA(R)->PB" 1 5812983734
5.453 0.157 "GA(R)->PB" 1 5812983734
5.454 0.157 "GA(R)->PB" 1 5812983734
5.454 0.157 "GA(R)->PB" 1 5812983734
5.455 0.157 "GA(R)->PB" 1 5812983734
5.456 0.157 "GA(R)->PB" 1 5812983734
5.456 0.157 "GA(R)->PB" 1 5812983734
5.456 0.157 "GA(R)->PB" 1 5812983734
5.456 0.157 "GA(R)->PB" 1 5812983734
5.456 0.157 "GA(R)->PB" 1 5812983734
5.450 0.157 "GA(R)->PB" 1 5812983734
5.450 0.157 "GA(R)->PB" 1 5812983734
5.453 0.157 "GA(R)->PB" 1 5812983734
5.473 0.157 "GA(R)->PB" 1 5812983734
5.473 0.157 "GA(R)->PB" 1 5812983734
5.473 0.157 "GA(R)->PB" 1 5812983734
5.473 0.157 "GA(R)->PB" 1 5812983734
5.474 0.157 "GA(R)->PB" 1 5812983734
5.451 0.157 "GA(R)->PB" 1 5812983734
5.452 0.157 "GA(R)->PB" 1 5812983734
5.454 0.157 "GA(R)->PB" 1 5812983734
5.454 0.157 "GA(R)->PB" 1 5812983734
5.454 0.157 "GA(R)->PB" 1 5812983734
5.454 0.157 "GA(R)->PB" 1 5812983734
5.454 0.157 "GA(R)->PB" 1 5812983734
5.454 0.157 "GA(R)->PB" 1 5812983734
5.454 0.157 "GA(R)->PB" 1 5812983734
5.454 0.157 "GA(R)->PB" 1 5812983734
5.454 0.157 "GA(R)->PB" 1 5812983734
5.454 0.157 "GA(R)->PB" 1 5812983734
5.456 0.157 "GA(R)->PB" 1 5812983734
5.456 0.157 "GA(R)->PB" 1 5812983734
5.455 0.157 "GA(R)->PB" 1 5812983734
5.455 0.157 "GA(R)->PB" 1 5812983734
5.455 0.157 "GA(R)->PB" 1 5812983734
5.455 0.157 "GA(R)->PB" 1 5812983734
5.456 0.157 "GA(R)->PB" 1 5812983734
5.452 0.157 "GA(R)->PB" 1 5812983734
5.453 0.157 "GA(R)->PB" 1 5812983734
5.453 0.157 "GA(R)->PB" 1 5812983734
5.453 0.157 "GA(R)->PB" 1 5812983734
5.454 0.157 "GA(R)->PB" 1 5812983734
5.454 0.157 "GA(R)->PB" 1 5812983734
5.454 0.157 "GA(R)->PB" 1 5812983734
5.454 0.157 "GA(R)->PB" 1 5812983734
5.455 0.157 "GA(R)->PB" 1 5812983734
5.459 0.157 "GA(R)->PB" 1 5812983734
5.460 0.157 "GA(R)->PB" 1 5812983734
5.461 0.157 "GA(R)->PB" 1 5812983734
5.461 0.157 "GA(R)->PB" 1 5812983734
5.464 0.157 "GA(R)->PB" 1 5812983734
5.462 0.157 "GA(R)->PB" 1 5812983734
5.462 0.157 "GA(R)->PB" 1 5812983734
5.462 0.157 "GA(R)->PB" 1 5812983734
5.463 0.157 "GA(R)->PB" 1 5812983734
5.463 0.157 "GA(R)->PB" 1 5812983734
5.389 0.158 "GA(R)->PB" 1 858587718
5.390 0.158 "GA(R)->PB" 1 858587718
5.392 0.158 "GA(R)->PB" 1 858587718
5.392 0.158 "GA(R)->PB" 1 858587718
5.392 0.158 "GA(R)->PB" 1 858587718
5.393 0.158 "GA(R)->PB" 1 858587718
5.428 0.157 "GA(R)->PB" 1 858587718
5.428 0.157 "GA(R)->PB" 1 858587718
5.428 0.157 "GA(R)->PB" 1 858587718
5.428 0.157 "GA(R)->PB" 1 858587718
5.400 0.157 "GA(R)->PB" 1 858587718
5.402 0.157 "GA(R)->PB" 1 858587718
5.407 0.157 "GA(R)->PB" 1 858587718
5.408 0.157 "GA(R)->PB" 1 858587718
5.408 0.157 "GA(R)->PB" 1 858587718
5.409 0.157 "GA(R)->PB" 1 858587718
5.409 0.157 "GA(R)->PB" 1 858587718
5.410 0.157 "GA(R)->PB" 1 858587718
5.411 0.157 "GA(R)->PB" 1 858587718
5.411 0.157 "GA(R)->PB" 1 858587718
5.411 0.157 "GA(R)->PB" 1 858587718
5.412 0.157 "GA(R)->PB" 1 858587718
5.412 0.157 "GA(R)->PB" 1 858587718
5.405 0.157 "GA(R)->PB" 1 858587718
5.406 0.157 "GA(R)->PB" 1 858587718
5.406 0.157 "GA(R)->PB" 1 858587718
5.407 0.157 "GA(R)->PB" 1 858587718
5.408 0.157 "GA(R)->PB" 1 858587718
5.408 0.157 "GA(R)->PB" 1 858587718
5.408 0.157 "GA(R)->PB" 1 858587718
5.408 0.157 "GA(R)->PB" 1 858587718
5.408 0.157 "GA(R)->PB" 1 858587718
5.408 0.157 "GA(R)->PB" 1 858587718
5.413 0.157 "GA(R)->PB" 1 858587718
5.419 0.157 "GA(R)->PB" 1 858587718
5.420 0.157 "GA(R)->PB" 1 858587718
5.420 0.157 "GA(R)->PB" 1 858587718
5.427 0.157 "GA(R)->PB" 1 858587718
5.430 0.157 "GA(R)->PB" 1 858587718
5.431 0.157 "GA(R)->PB" 1 858587718
5.431 0.157 "GA(R)->PB" 1 858587718
5.431 0.157 "GA(R)->PB" 1 858587718
5.431 0.157 "GA(R)->PB" 1 858587718
5.432 0.157 "GA(R)->PB" 1 858587718
5.433 0.157 "GA(R)->PB" 1 858587718
5.433 0.157 "GA(R)->PB" 1 858587718
5.433 0.157 "GA(R)->PB" 1 858587718
5.433 0.157 "GA(R)->PB" 1 858587718
5.433 0.157 "GA(R)->PB" 1 858587718
5.433 0.157 "GA(R)->PB" 1 858587718
5.429 0.157 "GA(R)->PB" 1 858587718
5.430 0.157 "GA(R)->PB" 1 858587718
5.432 0.157 "GA(R)->PB" 1 858587718
5.432 0.157 "GA(R)->PB" 1 858587718
5.434 0.157 "GA(R)->PB" 1 858587718
5.434 0.157 "GA(R)->PB" 1 858587718
5.423 0.157 "GA(R)->PB" 1 858587718
5.424 0.157 "GA(R)->PB" 1 858587718
5.425 0.157 "GA(R)->PB" 1 858587718
5.426 0.157 "GA(R)->PB" 1 858587718
5.426 0.157 "GA(R)->PB" 1 858587718
5.426 0.157 "GA(R)->PB" 1 858587718
5.427 0.157 "GA(R)->PB" 1 858587718
5.427 0.157 "GA(R)->PB" 1 858587718
5.427 0.157 "GA(R)->PB" 1 858587718
5.427 0.157 "GA(R)->PB" 1 858587718
5.427 0.157 "GA(R)->PB" 1 858587718
5.426 0.157 "GA(R)->PB" 1 858587718
5.426 0.157 "GA(R)->PB" 1 858587718
5.427 0.157 "GA(R)->PB" 1 858587718
5.427 0.157 "GA(R)->PB" 1 858587718
5.427 0.157 "GA(R)->PB" 1 858587718
5.427 0.157 "GA(R)->PB" 1 858587718
5.426 0.157 "GA(R)->PB" 1 858587718
5.427 0.157 "GA(R)->PB" 1 858587718
5.427 0.157 "GA(R)->PB" 1 858587718
5.427 0.157 "GA(R)->PB" 1 858587718
5.427 0.157 "GA(R)->PB" 1 858587718
5.428 0.157 "GA(R)->PB" 1 858587718
5.426 0.157 "GA(R)->PB" 1 858587718
5.428 0.157 "GA(R)->PB" 1 858587718
5.427 0.157 "GA(R)->PB" 1 858587718
5.427 0.157 "GA(R)->PB" 1 858587718
5.427 0.157 "GA(R)->PB" 1 858587718
5.427 0.157 "GA(R)->PB" 1 858587718
5.423 0.157 "GA(R)->PB" 1 858587718
5.426 0.157 "GA(R)->PB" 1 858587718
5.427 0.157 "GA(R)->PB" 1 858587718
5.428 0.157 "GA(R)->PB" 1 858587718
5.429 0.157 "GA(R)->PB" 1 858587718
5.429 0.157 "GA(R)->PB" 1 858587718
5.429 0.157 "GA(R)->PB" 1 858587718
5.430 0.157 "GA(R)->PB" 1 858587718
5.430 0.157 "GA(R)->PB" 1 858587718
5.430 0.157 "GA(R)->PB" 1 858587718
5.424 0.157 "GA(R)->PB" 1 858587718
5.424 0.157 "GA(R)->PB" 1 858587718
5.426 0.157 "GA(R)->PB" 1 858587718
5.447 0.157 "GA(R)->PB" 1 858587718
5.447 0.157 "GA(R)->PB" 1 858587718
5.447 0.157 "GA(R)->PB" 1 858587718
5.447 0.157 "GA(R)->PB" 1 858587718
5.448 0.157 "GA(R)->PB" 1 858587718
5.425 0.157 "GA(R)->PB" 1 858587718
5.426 0.157 "GA(R)->PB" 1 858587718
5.427 0.157 "GA(R)->PB" 1 858587718
5.427 0.157 "GA(R)->PB" 1 858587718
5.428 0.157 "GA(R)->PB" 1 858587718
5.428 0.157 "GA(R)->PB" 1 858587718
5.428 0.157 "GA(R)->PB" 1 858587718
5.428 0.157 "GA(R)->PB" 1 858587718
5.428 0.157 "GA(R)->PB" 1 858587718
5.427 0.157 "GA(R)->PB" 1 858587718
5.428 0.157 "GA(R)->PB" 1 858587718
5.428 0.157 "GA(R)->PB" 1 858587718
5.429 0.157 "GA(R)->PB" 1 858587718
5.429 0.157 "GA(R)->PB" 1 858587718
5.429 0.157 "GA(R)->PB" 1 858587718
5.429 0.157 "GA(R)->PB" 1 858587718
5.429 0.157 "GA(R)->PB" 1 858587718
5.429 0.157 "GA(R)->PB" 1 858587718
5.429 0.157 "GA(R)->PB" 1 858587718
5.425 0.157 "GA(R)->PB" 1 858587718
5.426 0.157 "GA(R)->PB" 1 858587718
5.427 0.157 "GA(R)->PB" 1 858587718
5.427 0.157 "GA(R)->PB" 1 858587718
5.427 0.157 "GA(R)->PB" 1 858587718
5.428 0.157 "GA(R)->PB" 1 858587718
5.428 0.157 "GA(R)->PB" 1 858587718
5.428 0.157 "GA(R)->PB" 1 858587718
5.428 0.157 "GA(R)->PB" 1 858587718
5.432 0.157 "GA(R)->PB" 1 858587718
5.433 0.157 "GA(R)->PB" 1 858587718
5.435 0.157 "GA(R)->PB" 1 858587718
5.435 0.157 "GA(R)->PB" 1 858587718
5.438 0.157 "GA(R)->PB" 1 858587718
5.435 0.157 "GA(R)->PB" 1 858587718
5.435 0.157 "GA(R)->PB" 1 858587718
5.436 0.157 "GA(R)->PB" 1 858587718
5.436 0.157 "GA(R)->PB" 1 858587718
5.437 0.157 "GA(R)->PB" 1 858587718
5.432 0.157 "GA(R)->PB" 1 1004017998
5.434 0.157 "GA(R)->PB" 1 1004017998
5.435 0.157 "GA(R)->PB" 1 1004017998
5.435 0.157 "GA(R)->PB" 1 1004017998
5.436 0.157 "GA(R)->PB" 1 1004017998
5.436 0.157 "GA(R)->PB" 1 1004017998
5.470 0.157 "GA(R)->PB" 1 1004017998
5.470 0.157 "GA(R)->PB" 1 1004017998
5.470 0.157 "GA(R)->PB" 1 1004017998
5.470 0.157 "GA(R)->PB" 1 1004017998
5.443 0.157 "GA(R)->PB" 1 1004017998
5.445 0.157 "GA(R)->PB" 1 1004017998
5.450 0.157 "GA(R)->PB" 1 1004017998
5.450 0.157 "GA(R)->PB" 1 1004017998
5.451 0.157 "GA(R)->PB" 1 1004017998
5.452 0.157 "GA(R)->PB" 1 1004017998
5.452 0.157 "GA(R)->PB" 1 1004017998
5.453 0.157 "GA(R)->PB" 1 1004017998
5.453 0.157 "GA(R)->PB" 1 1004017998
5.454 0.157 "GA(R)->PB" 1 1004017998
5.454 0.157 "GA(R)->PB" 1 1004017998
5.454 0.157 "GA(R)->PB" 1 1004017998
5.455 0.157 "GA(R)->PB" 1 1004017998
5.448 0.157 "GA(R)->PB" 1 1004017998
5.449 0.157 "GA(R)->PB" 1 1004017998
5.449 0.157 "GA(R)->PB" 1 1004017998
5.450 0.157 "GA(R)->PB" 1 1004017998
5.450 0.157 "GA(R)->PB" 1 1004017998
5.451 0.157 "GA(R)->PB" 1 1004017998
5.451 0.157 "GA(R)->PB" 1 1004017998
5.451 0.157 "GA(R)->PB" 1 1004017998
5.451 0.157 "GA(R)->PB" 1 1004017998
5.451 0.157 "GA(R)->PB" 1 1004017998
5.455 0.157 "GA(R)->PB" 1 1004017998
5.461 0.157 "GA(R)->PB" 1 1004017998
5.463 0.157 "GA(R)->PB" 1 1004017998
5.463 0.157 "GA(R)->PB" 1 1004017998
5.469 0.157 "GA(R)->PB" 1 1004017998
5.472 0.157 "GA(R)->PB" 1 1004017998
5.473 0.157 "GA(R)->PB" 1 1004017998
5.473 0.157 "GA(R)->PB" 1 1004017998
5.473 0.157 "GA(R)->PB" 1 1004017998
5.474 0.157 "GA(R)->PB" 1 1004017998
5.474 0.157 "GA(R)->PB" 1 1004017998
5.475 0.157 "GA(R)->PB" 1 1004017998
5.475 0.157 "GA(R)->PB" 1 1004017998
5.475 0.157 "GA(R)->PB" 1 1004017998
5.475 0.157 "GA(R)->PB" 1 1004017998
5.475 0.157 "GA(R)->PB" 1 1004017998
5.475 0.157 "GA(R)->PB" 1 1004017998
5.471 0.157 "GA(R)->PB" 1 1004017998
5.472 0.157 "GA(R)->PB" 1 1004017998
5.474 0.157 "GA(R)->PB" 1 1004017998
5.474 0.157 "GA(R)->PB" 1 1004017998
5.476 0.157 "GA(R)->PB" 1 1004017998
5.476 0.157 "GA(R)->PB" 1 1004017998
5.465 0.157 "GA(R)->PB" 1 1004017998
5.467 0.157 "GA(R)->PB" 1 1004017998
5.468 0.157 "GA(R)->PB" 1 1004017998
5.468 0.157 "GA(R)->PB" 1 1004017998
5.468 0.157 "GA(R)->PB" 1 1004017998
5.468 0.157 "GA(R)->PB" 1 1004017998
5.469 0.157 "GA(R)->PB" 1 1004017998
5.469 0.157 "GA(R)->PB" 1 1004017998
5.469 0.157 "GA(R)->PB" 1 1004017998
5.469 0.157 "GA(R)->PB" 1 1004017998
5.469 0.157 "GA(R)->PB" 1 1004017998
5.469 0.157 "GA(R)->PB" 1 1004017998
5.469 0.157 "GA(R)->PB" 1 1004017998
5.469 0.157 "GA(R)->PB" 1 1004017998
5.469 0.157 "GA(R)->PB" 1 1004017998
5.469 0.157 "GA(R)->PB" 1 1004017998
5.469 0.157 "GA(R)->PB" 1 1004017998
5.468 0.157 "GA(R)->PB" 1 1004017998
5.469 0.157 "GA(R)->PB" 1 1004017998
5.469 0.157 "GA(R)->PB" 1 1004017998
5.469 0.157 "GA(R)->PB" 1 1004017998
5.469 0.157 "GA(R)->PB" 1 1004017998
5.470 0.157 "GA(R)->PB" 1 1004017998
5.469 0.157 "GA(R)->PB" 1 1004017998
5.470 0.157 "GA(R)->PB" 1 1004017998
5.469 0.157 "GA(R)->PB" 1 1004017998
5.469 0.157 "GA(R)->PB" 1 1004017998
5.469 0.157 "GA(R)->PB" 1 1004017998
5.469 0.157 "GA(R)->PB" 1 1004017998
5.466 0.157 "GA(R)->PB" 1 1004017998
5.469 0.157 "GA(R)->PB" 1 1004017998
5.469 0.157 "GA(R)->PB" 1 1004017998
5.470 0.157 "GA(R)->PB" 1 1004017998
5.471 0.157 "GA(R)->PB" 1 1004017998
5.471 0.157 "GA(R)->PB" 1 1004017998
5.472 0.157 "GA(R)->PB" 1 1004017998
5.472 0.157 "GA(R)->PB" 1 1004017998
5.472 0.157 "GA(R)->PB" 1 1004017998
5.472 0.157 "GA(R)->PB" 1 1004017998
5.466 0.157 "GA(R)->PB" 1 1004017998
5.466 0.157 "GA(R)->PB" 1 1004017998
5.468 0.157 "GA(R)->PB" 1 1004017998
5.489 0.157 "GA(R)->PB" 1 1004017998
5.489 0.157 "GA(R)->PB" 1 1004017998
5.489 0.157 "GA(R)->PB" 1 1004017998
5.490 0.157 "GA(R)->PB" 1 1004017998
5.490 0.157 "GA(R)->PB" 1 1004017998
5.467 0.157 "GA(R)->PB" 1 1004017998
5.468 0.157 "GA(R)->PB" 1 1004017998
5.469 0.157 "GA(R)->PB" 1 1004017998
5.470 0.157 "GA(R)->PB" 1 1004017998
5.470 0.157 "GA(R)->PB" 1 1004017998
5.470 0.157 "GA(R)->PB" 1 1004017998
5.470 0.157 "GA(R)->PB" 1 1004017998
5.470 0.157 "GA(R)->PB" 1 1004017998
5.470 0.157 "GA(R)->PB" 1 1004017998
5.470 0.157 "GA(R)->PB" 1 1004017998
5.470 0.157 "GA(R)->PB" 1 1004017998
5.470 0.157 "GA(R)->PB" 1 1004017998
5.472 0.157 "GA(R)->PB" 1 1004017998
5.472 0.157 "GA(R)->PB" 1 1004017998
5.471 0.157 "GA(R)->PB" 1 1004017998
5.471 0.157 "GA(R)->PB" 1 1004017998
5.471 0.157 "GA(R)->PB" 1 1004017998
5.471 0.157 "GA(R)->PB" 1 1004017998
5.471 0.157 "GA(R)->PB" 1 1004017998
5.468 0.157 "GA(R)->PB" 1 1004017998
5.468 0.157 "GA(R)->PB" 1 1004017998
5.469 0.157 "GA(R)->PB" 1 1004017998
5.469 0.157 "GA(R)->PB" 1 1004017998
5.470 0.157 "GA(R)->PB" 1 1004017998
5.470 0.157 "GA(R)->PB" 1 1004017998
5.470 0.157 "GA(R)->PB" 1 1004017998
5.470 0.157 "GA(R)->PB" 1 1004017998
5.470 0.157 "GA(R)->PB" 1 1004017998
5.474 0.157 "GA(R)->PB" 1 1004017998
5.476 0.157 "GA(R)->PB" 1 1004017998
5.477 0.157 "GA(R)->PB" 1 1004017998
5.477 0.157 "GA(R)->PB" 1 1004017998
5.480 0.157 "GA(R)->PB" 1 1004017998
5.477 0.157 "GA(R)->PB" 1 1004017998
5.477 0.157 "GA(R)->PB" 1 1004017998
5.478 0.157 "GA(R)->PB" 1 1004017998
5.478 0.157 "GA(R)->PB" 1 1004017998
5.479 0.157 "GA(R)->PB" 1 1004017998
1.888 0.045 "GA(R)->PB" 1 1011447819
1.890 0.045 "GA(R)->PB" 1 1011447819
1.891 0.045 "GA(R)->PB" 1 1011447819
1.892 0.044 "GA(R)->PB" 1 1011447819
1.892 0.044 "GA(R)->PB" 1 1011447819
1.892 0.044 "GA(R)->PB" 1 1011447819
1.931 0.044 "GA(R)->PB" 1 1011447819
1.931 0.044 "GA(R)->PB" 1 1011447819
1.931 0.044 "GA(R)->PB" 1 1011447819
1.931 0.044 "GA(R)->PB" 1 1011447819
1.906 0.044 "GA(R)->PB" 1 1011447819
1.909 0.044 "GA(R)->PB" 1 1011447819
1.913 0.044 "GA(R)->PB" 1 1011447819
1.914 0.044 "GA(R)->PB" 1 1011447819
1.915 0.044 "GA(R)->PB" 1 1011447819
1.915 0.044 "GA(R)->PB" 1 1011447819
1.916 0.044 "GA(R)->PB" 1 1011447819
1.917 0.044 "GA(R)->PB" 1 1011447819
1.917 0.044 "GA(R)->PB" 1 1011447819
1.918 0.044 "GA(R)->PB" 1 1011447819
1.918 0.044 "GA(R)->PB" 1 1011447819
1.918 0.044 "GA(R)->PB" 1 1011447819
1.918 0.044 "GA(R)->PB" 1 1011447819
1.911 0.044 "GA(R)->PB" 1 1011447819
1.912 0.044 "GA(R)->PB" 1 1011447819
1.913 0.044 "GA(R)->PB" 1 1011447819
1.914 0.044 "GA(R)->PB" 1 1011447819
1.914 0.044 "GA(R)->PB" 1 1011447819
1.914 0.044 "GA(R)->PB" 1 1011447819
1.914 0.044 "GA(R)->PB" 1 1011447819
1.914 0.044 "GA(R)->PB" 1 1011447819
1.914 0.044 "GA(R)->PB" 1 1011447819
1.915 0.044 "GA(R)->PB" 1 1011447819
1.919 0.044 "GA(R)->PB" 1 1011447819
1.925 0.044 "GA(R)->PB" 1 1011447819
1.926 0.044 "GA(R)->PB" 1 1011447819
1.926 0.044 "GA(R)->PB" 1 1011447819
1.933 0.044 "GA(R)->PB" 1 1011447819
1.936 0.044 "GA(R)->PB" 1 1011447819
1.937 0.044 "GA(R)->PB" 1 1011447819
1.937 0.044 "GA(R)->PB" 1 1011447819
1.937 0.044 "GA(R)->PB" 1 1011447819
1.938 0.044 "GA(R)->PB" 1 1011447819
1.938 0.044 "GA(R)->PB" 1 1011447819
1.939 0.044 "GA(R)->PB" 1 1011447819
1.939 0.044 "GA(R)->PB" 1 1011447819
1.939 0.044 "GA(R)->PB" 1 1011447819
1.939 0.044 "GA(R)->PB" 1 1011447819
1.939 0.044 "GA(R)->PB" 1 1011447819
1.939 0.044 "GA(R)->PB" 1 1011447819
1.935 0.044 "GA(R)->PB" 1 1011447819
1.936 0.044 "GA(R)->PB" 1 1011447819
1.938 0.044 "GA(R)->PB" 1 1011447819
1.938 0.044 "GA(R)->PB" 1 1011447819
1.940 0.043 "GA(R)->PB" 1 1011447819
1.940 0.043 "GA(R)->PB" 1 1011447819
1.929 0.044 "GA(R)->PB" 1 1011447819
1.930 0.044 "GA(R)->PB" 1 1011447819
1.932 0.044 "GA(R)->PB" 1 1011447819
1.932 0.044 "GA(R)->PB" 1 1011447819
1.932 0.044 "GA(R)->PB" 1 1011447819
1.932 0.044 "GA(R)->PB" 1 1011447819
1.933 0.044 "GA(R)->PB" 1 1011447819
1.933 0.044 "GA(R)->PB" 1 1011447819
1.933 0.044 "GA(R)->PB" 1 1011447819
1.933 0.044 "GA(R)->PB" 1 1011447819
1.933 0.044 "GA(R)->PB" 1 1011447819
1.932 0.044 "GA(R)->PB" 1 1011447819
1.933 0.044 "GA(R)->PB" 1 1011447819
1.933 0.044 "GA(R)->PB" 1 1011447819
1.933 0.044 "GA(R)->PB" 1 1011447819
1.933 0.044 "GA(R)->PB" 1 1011447819
1.933 0.044 "GA(R)->PB" 1 1011447819
1.932 0.044 "GA(R)->PB" 1 1011447819
1.933 0.044 "GA(R)->PB" 1 1011447819
1.933 0.044 "GA(R)->PB" 1 1011447819
1.933 0.044 "GA(R)->PB" 1 1011447819
1.933 0.044 "GA(R)->PB" 1 1011447819
1.934 0.044 "GA(R)->PB" 1 1011447819
1.933 0.044 "GA(R)->PB" 1 1011447819
1.934 0.044 "GA(R)->PB" 1 1011447819
1.933 0.044 "GA(R)->PB" 1 1011447819
1.933 0.044 "GA(R)->PB" 1 1011447819
1.933 0.044 "GA(R)->PB" 1 1011447819
1.933 0.044 "GA(R)->PB" 1 1011447819
1.929 0.044 "GA(R)->PB" 1 1011447819
1.932 0.044 "GA(R)->PB" 1 1011447819
1.933 0.044 "GA(R)->PB" 1 1011447819
1.934 0.044 "GA(R)->PB" 1 1011447819
1.935 0.044 "GA(R)->PB" 1 1011447819
1.935 0.044 "GA(R)->PB" 1 1011447819
1.936 0.044 "GA(R)->PB" 1 1011447819
1.936 0.044 "GA(R)->PB" 1 1011447819
1.936 0.044 "GA(R)->PB" 1 1011447819
1.936 0.044 "GA(R)->PB" 1 1011447819
1.930 0.044 "GA(R)->PB" 1 1011447819
1.930 0.044 "GA(R)->PB" 1 1011447819
1.932 0.044 "GA(R)->PB" 1 1011447819
1.952 0.043 "GA(R)->PB" 1 1011447819
1.953 0.043 "GA(R)->PB" 1 1011447819
1.953 0.043 "GA(R)->PB" 1 1011447819
1.953 0.043 "GA(R)->PB" 1 1011447819
1.953 0.043 "GA(R)->PB" 1 1011447819
1.931 0.044 "GA(R)->PB" 1 1011447819
1.932 0.044 "GA(R)->PB" 1 1011447819
1.933 0.044 "GA(R)->PB" 1 1011447819
1.934 0.044 "GA(R)->PB" 1 1011447819
1.934 0.044 "GA(R)->PB" 1 1011447819
1.934 0.044 "GA(R)->PB" 1 1011447819
1.934 0.044 "GA(R)->PB" 1 1011447819
1.934 0.044 "GA(R)->PB" 1 1011447819
1.934 0.044 "GA(R)->PB" 1 1011447819
1.934 0.044 "GA(R)->PB" 1 1011447819
1.934 0.044 "GA(R)->PB" 1 1011447819
1.934 0.044 "GA(R)->PB" 1 1011447819
1.935 0.044 "GA(R)->PB" 1 1011447819
1.935 0.044 "GA(R)->PB" 1 1011447819
1.935 0.044 "GA(R)->PB" 1 1011447819
1.935 0.044 "GA(R)->PB" 1 1011447819
1.935 0.044 "GA(R)->PB" 1 1011447819
1.935 0.044 "GA(R)->PB" 1 1011447819
1.935 0.044 "GA(R)->PB" 1 1011447819
1.931 0.044 "GA(R)->PB" 1 1011447819
1.932 0.044 "GA(R)->PB" 1 1011447819
1.933 0.044 "GA(R)->PB" 1 1011447819
1.933 0.044 "GA(R)->PB" 1 1011447819
1.933 0.044 "GA(R)->PB" 1 1011447819
1.934 0.044 "GA(R)->PB" 1 1011447819
1.934 0.044 "GA(R)->PB" 1 1011447819
1.934 0.044 "GA(R)->PB" 1 1011447819
1.934 0.044 "GA(R)->PB" 1 1011447819
1.938 0.044 "GA(R)->PB" 1 1011447819
1.939 0.044 "GA(R)->PB" 1 1011447819
1.941 0.043 "GA(R)->PB" 1 1011447819
1.941 0.043 "GA(R)->PB" 1 1011447819
1.944 0.043 "GA(R)->PB" 1 1011447819
1.941 0.043 "GA(R)->PB" 1 1011447819
1.941 0.043 "GA(R)->PB" 1 1011447819
1.942 0.043 "GA(R)->PB" 1 1011447819
1.942 0.043 "GA(R)->PB" 1 1011447819
1.943 0.043 "GA(R)->PB" 1 1011447819
1.889 0.045 "GA(R)->PB" 1 880875861
1.890 0.045 "GA(R)->PB" 1 880875861
1.892 0.044 "GA(R)->PB" 1 880875861
1.892 0.044 "GA(R)->PB" 1 880875861
1.892 0.044 "GA(R)->PB" 1 880875861
1.893 0.044 "GA(R)->PB" 1 880875861
1.931 0.044 "GA(R)->PB" 1 880875861
1.931 0.044 "GA(R)->PB" 1 880875861
1.931 0.044 "GA(R)->PB" 1 880875861
1.931 0.044 "GA(R)->PB" 1 880875861
1.907 0.044 "GA(R)->PB" 1 880875861
1.909 0.044 "GA(R)->PB" 1 880875861
1.914 0.044 "GA(R)->PB" 1 880875861
1.915 0.044 "GA(R)->PB" 1 880875861
1.915 0.044 "GA(R)->PB" 1 880875861
1.916 0.044 "GA(R)->PB" 1 880875861
1.916 0.044 "GA(R)->PB" 1 880875861
1.917 0.044 "GA(R)->PB" 1 880875861
1.918 0.044 "GA(R)->PB" 1 880875861
1.918 0.044 "GA(R)->PB" 1 880875861
1.918 0.044 "GA(R)->PB" 1 880875861
1.919 0.044 "GA(R)->PB" 1 880875861
1.919 0.044 "GA(R)->PB" 1 880875861
1.912 0.044 "GA(R)->PB" 1 880875861
1.913 0.044 "GA(R)->PB" 1 880875861
1.913 0.044 "GA(R)->PB" 1 880875861
1.914 0.044 "GA(R)->PB" 1 880875861
1.915 0.044 "GA(R)->PB" 1 880875861
1.915 0.044 "GA(R)->PB" 1 880875861
1.915 0.044 "GA(R)->PB" 1 880875861
1.915 0.044 "GA(R)->PB" 1 880875861
1.915 0.044 "GA(R)->PB" 1 880875861
1.915 0.044 "GA(R)->PB" 1 880875861
1.919 0.044 "GA(R)->PB" 1 880875861
1.926 0.044 "GA(R)->PB" 1 880875861
1.927 0.044 "GA(R)->PB" 1 880875861
1.927 0.044 "GA(R)->PB" 1 880875861
1.933 0.044 "GA(R)->PB" 1 880875861
1.937 0.044 "GA(R)->PB" 1 880875861
1.938 0.044 "GA(R)->PB" 1 880875861
1.938 0.044 "GA(R)->PB" 1 880875861
1.938 0.044 "GA(R)->PB" 1 880875861
1.938 0.044 "GA(R)->PB" 1 880875861
1.939 0.044 "GA(R)->PB" 1 880875861
1.939 0.043 "GA(R)->PB" 1 880875861
1.940 0.043 "GA(R)->PB" 1 880875861
1.939 0.043 "GA(R)->PB" 1 880875861
1.939 0.043 "GA(R)->PB" 1 880875861
1.940 0.043 "GA(R)->PB" 1 880875861
1.940 0.043 "GA(R)->PB" 1 880875861
1.936 0.044 "GA(R)->PB" 1 880875861
1.937 0.044 "GA(R)->PB" 1 880875861
1.938 0.044 "GA(R)->PB" 1 880875861
1.939 0.044 "GA(R)->PB" 1 880875861
1.940 0.043 "GA(R)->PB" 1 880875861
1.941 0.043 "GA(R)->PB" 1 880875861
1.929 0.044 "GA(R)->PB" 1 880875861
1.931 0.044 "GA(R)->PB" 1 880875861
1.932 0.044 "GA(R)->PB" 1 880875861
1.932 0.044 "GA(R)->PB" 1 880875861
1.933 0.044 "GA(R)->PB" 1 880875861
1.933 0.044 "GA(R)->PB" 1 880875861
1.933 0.044 "GA(R)->PB" 1 880875861
1.933 0.044 "GA(R)->PB" 1 880875861
1.934 0.044 "GA(R)->PB" 1 880875861
1.934 0.044 "GA(R)->PB" 1 880875861
1.933 0.044 "GA(R)->PB" 1 880875861
1.933 0.044 "GA(R)->PB" 1 880875861
1.933 0.044 "GA(R)->PB" 1 880875861
1.933 0.044 "GA(R)->PB" 1 880875861
1.933 0.044 "GA(R)->PB" 1 880875861
1.934 0.044 "GA(R)->PB" 1 880875861
1.934 0.044 "GA(R)->PB" 1 880875861
1.933 0.044 "GA(R)->PB" 1 880875861
1.934 0.044 "GA(R)->PB" 1 880875861
1.934 0.044 "GA(R)->PB" 1 880875861
1.934 0.044 "GA(R)->PB" 1 880875861
1.934 0.044 "GA(R)->PB" 1 880875861
1.935 0.044 "GA(R)->PB" 1 880875861
1.933 0.044 "GA(R)->PB" 1 880875861
1.934 0.044 "GA(R)->PB" 1 880875861
1.933 0.044 "GA(R)->PB" 1 880875861
1.933 0.044 "GA(R)->PB" 1 880875861
1.934 0.044 "GA(R)->PB" 1 880875861
1.934 0.044 "GA(R)->PB" 1 880875861
1.930 0.044 "GA(R)->PB" 1 880875861
1.933 0.044 "GA(R)->PB" 1 880875861
1.934 0.044 "GA(R)->PB" 1 880875861
1.934 0.044 "GA(R)->PB" 1 880875861
1.935 0.044 "GA(R)->PB" 1 880875861
1.936 0.044 "GA(R)->PB" 1 880875861
1.936 0.044 "GA(R)->PB" 1 880875861
1.936 0.044 "GA(R)->PB" 1 880875861
1.936 0.044 "GA(R)->PB" 1 880875861
1.937 0.044 "GA(R)->PB" 1 880875861
1.930 0.044 "GA(R)->PB" 1 880875861
1.930 0.044 "GA(R)->PB" 1 880875861
1.933 0.044 "GA(R)->PB" 1 880875861
1.953 0.043 "GA(R)->PB" 1 880875861
1.953 0.043 "GA(R)->PB" 1 880875861
1.953 0.043 "GA(R)->PB" 1 880875861
1.953 0.043 "GA(R)->PB" 1 880875861
1.954 0.043 "GA(R)->PB" 1 880875861
1.931 0.044 "GA(R)->PB" 1 880875861
1.932 0.044 "GA(R)->PB" 1 880875861
1.934 0.044 "GA(R)->PB" 1 880875861
1.934 0.044 "GA(R)->PB" 1 880875861
1.934 0.044 "GA(R)->PB" 1 880875861
1.934 0.044 "GA(R)->PB" 1 880875861
1.934 0.044 "GA(R)->PB" 1 880875861
1.934 0.044 "GA(R)->PB" 1 880875861
1.934 0.044 "GA(R)->PB" 1 880875861
1.934 0.044 "GA(R)->PB" 1 880875861
1.934 0.044 "GA(R)->PB" 1 880875861
1.934 0.044 "GA(R)->PB" 1 880875861
1.936 0.044 "GA(R)->PB" 1 880875861
1.936 0.044 "GA(R)->PB" 1 880875861
1.935 0.044 "GA(R)->PB" 1 880875861
1.935 0.044 "GA(R)->PB" 1 880875861
1.935 0.044 "GA(R)->PB" 1 880875861
1.935 0.044 "GA(R)->PB" 1 880875861
1.936 0.044 "GA(R)->PB" 1 880875861
1.932 0.044 "GA(R)->PB" 1 880875861
1.933 0.044 "GA(R)->PB" 1 880875861
1.933 0.044 "GA(R)->PB" 1 880875861
1.933 0.044 "GA(R)->PB" 1 880875861
1.934 0.044 "GA(R)->PB" 1 880875861
1.934 0.044 "GA(R)->PB" 1 880875861
1.934 0.044 "GA(R)->PB" 1 880875861
1.934 0.044 "GA(R)->PB" 1 880875861
1.935 0.044 "GA(R)->PB" 1 880875861
1.939 0.043 "GA(R)->PB" 1 880875861
1.940 0.043 "GA(R)->PB" 1 880875861
1.941 0.043 "GA(R)->PB" 1 880875861
1.941 0.043 "GA(R)->PB" 1 880875861
1.944 0.043 "GA(R)->PB" 1 880875861
1.942 0.043 "GA(R)->PB" 1 880875861
1.942 0.043 "GA(R)->PB" 1 880875861
1.942 0.043 "GA(R)->PB" 1 880875861
1.943 0.043 "GA(R)->PB" 1 880875861
1.943 0.043 "GA(R)->PB" 1 880875861
1.961 0.043 "GA(R)->PB" 1 1324430237
1.963 0.043 "GA(R)->PB" 1 1324430237
1.964 0.043 "GA(R)->PB" 1 1324430237
1.965 0.043 "GA(R)->PB" 1 1324430237
1.965 0.043 "GA(R)->PB" 1 1324430237
1.965 0.043 "GA(R)->PB" 1 1324430237
2.004 0.042 "GA(R)->PB" 1 1324430237
2.004 0.042 "GA(R)->PB" 1 1324430237
2.004 0.042 "GA(R)->PB" 1 1324430237
2.004 0.042 "GA(R)->PB" 1 1324430237
1.979 0.042 "GA(R)->PB" 1 1324430237
1.981 0.042 "GA(R)->PB" 1 1324430237
1.986 0.042 "GA(R)->PB" 1 1324430237
1.987 0.042 "GA(R)->PB" 1 1324430237
1.987 0.042 "GA(R)->PB" 1 1324430237
1.988 0.042 "GA(R)->PB" 1 1324430237
1.988 0.042 "GA(R)->PB" 1 1324430237
1.989 0.042 "GA(R)->PB" 1 1324430237
1.990 0.042 "GA(R)->PB" 1 1324430237
1.990 0.042 "GA(R)->PB" 1 1324430237
1.991 0.042 "GA(R)->PB" 1 1324430237
1.991 0.042 "GA(R)->PB" 1 1324430237
1.991 0.042 "GA(R)->PB" 1 1324430237
1.984 0.042 "GA(R)->PB" 1 1324430237
1.985 0.042 "GA(R)->PB" 1 1324430237
1.985 0.042 "GA(R)->PB" 1 1324430237
1.986 0.042 "GA(R)->PB" 1 1324430237
1.987 0.042 "GA(R)->PB" 1 1324430237
1.987 0.042 "GA(R)->PB" 1 1324430237
1.987 0.042 "GA(R)->PB" 1 1324430237
1.987 0.042 "GA(R)->PB" 1 1324430237
1.987 0.042 "GA(R)->PB" 1 1324430237
1.987 0.042 "GA(R)->PB" 1 1324430237
1.992 0.042 "GA(R)->PB" 1 1324430237
1.998 0.042 "GA(R)->PB" 1 1324430237
1.999 0.042 "GA(R)->PB" 1 1324430237
1.999 0.042 "GA(R)->PB" 1 1324430237
2.006 0.042 "GA(R)->PB" 1 1324430237
2.009 0.042 "GA(R)->PB" 1 1324430237
2.010 0.042 "GA(R)->PB" 1 1324430237
2.010 0.042 "GA(R)->PB" 1 1324430237
2.010 0.042 "GA(R)->PB" 1 1324430237
2.011 0.042 "GA(R)->PB" 1 1324430237
2.011 0.042 "GA(R)->PB" 1 1324430237
2.012 0.042 "GA(R)->PB" 1 1324430237
2.012 0.042 "GA(R)->PB" 1 1324430237
2.012 0.042 "GA(R)->PB" 1 1324430237
2.012 0.042 "GA(R)->PB" 1 1324430237
2.012 0.042 "GA(R)->PB" 1 1324430237
2.012 0.042 "GA(R)->PB" 1 1324430237
2.008 0.042 "GA(R)->PB" 1 1324430237
2.009 0.042 "GA(R)->PB" 1 1324430237
2.011 0.042 "GA(R)->PB" 1 1324430237
2.011 0.042 "GA(R)->PB" 1 1324430237
2.013 0.042 "GA(R)->PB" 1 1324430237
2.014 0.042 "GA(R)->PB" 1 1324430237
2.002 0.042 "GA(R)->PB" 1 1324430237
2.003 0.042 "GA(R)->PB" 1 1324430237
2.005 0.042 "GA(R)->PB" 1 1324430237
2.005 0.042 "GA(R)->PB" 1 1324430237
2.005 0.042 "GA(R)->PB" 1 1324430237
2.005 0.042 "GA(R)->PB" 1 1324430237
2.006 0.042 "GA(R)->PB" 1 1324430237
2.006 0.042 "GA(R)->PB" 1 1324430237
2.006 0.042 "GA(R)->PB" 1 1324430237
2.006 0.042 "GA(R)->PB" 1 1324430237
2.006 0.042 "GA(R)->PB" 1 1324430237
2.006 0.042 "GA(R)->PB" 1 1324430237
2.006 0.042 "GA(R)->PB" 1 1324430237
2.006 0.042 "GA(R)->PB" 1 1324430237
2.006 0.042 "GA(R)->PB" 1 1324430237
2.006 0.042 "GA(R)->PB" 1 1324430237
2.006 0.042 "GA(R)->PB" 1 1324430237
2.005 0.042 "GA(R)->PB" 1 1324430237
2.006 0.042 "GA(R)->PB" 1 1324430237
2.006 0.042 "GA(R)->PB" 1 1324430237
2.006 0.042 "GA(R)->PB" 1 1324430237
2.006 0.042 "GA(R)->PB" 1 1324430237
2.007 0.042 "GA(R)->PB" 1 1324430237
2.006 0.042 "GA(R)->PB" 1 1324430237
2.007 0.042 "GA(R)->PB" 1 1324430237
2.006 0.042 "GA(R)->PB" 1 1324430237
2.006 0.042 "GA(R)->PB" 1 1324430237
2.006 0.042 "GA(R)->PB" 1 1324430237
2.006 0.042 "GA(R)->PB" 1 1324430237
2.002 0.042 "GA(R)->PB" 1 1324430237
2.005 0.042 "GA(R)->PB" 1 1324430237
2.006 0.042 "GA(R)->PB" 1 1324430237
2.007 0.042 "GA(R)->PB" 1 1324430237
2.008 0.042 "GA(R)->PB" 1 1324430237
2.008 0.042 "GA(R)->PB" 1 1324430237
2.009 0.042 "GA(R)->PB" 1 1324430237
2.009 0.042 "GA(R)->PB" 1 1324430237
2.009 0.042 "GA(R)->PB" 1 1324430237
2.009 0.042 "GA(R)->PB" 1 1324430237
2.003 0.042 "GA(R)->PB" 1 1324430237
2.003 0.042 "GA(R)->PB" 1 1324430237
2.005 0.042 "GA(R)->PB" 1 1324430237
2.026 0.041 "GA(R)->PB" 1 1324430237
2.026 0.041 "GA(R)->PB" 1 1324430237
2.026 0.041 "GA(R)->PB" 1 1324430237
2.026 0.041 "GA(R)->PB" 1 1324430237
2.027 0.041 "GA(R)->PB" 1 1324430237
2.004 0.042 "GA(R)->PB" 1 1324430237
2.005 0.042 "GA(R)->PB" 1 1324430237
2.006 0.042 "GA(R)->PB" 1 1324430237
2.007 0.042 "GA(R)->PB" 1 1324430237
2.007 0.042 "GA(R)->PB" 1 1324430237
2.007 0.042 "GA(R)->PB" 1 1324430237
2.007 0.042 "GA(R)->PB" 1 1324430237
2.007 0.042 "GA(R)->PB" 1 1324430237
2.007 0.042 "GA(R)->PB" 1 1324430237
2.007 0.042 "GA(R)->PB" 1 1324430237
2.007 0.042 "GA(R)->PB" 1 1324430237
2.007 0.042 "GA(R)->PB" 1 1324430237
2.008 0.042 "GA(R)->PB" 1 1324430237
2.009 0.042 "GA(R)->PB" 1 1324430237
2.008 0.042 "GA(R)->PB" 1 1324430237
2.008 0.042 "GA(R)->PB" 1 1324430237
2.008 0.042 "GA(R)->PB" 1 1324430237
2.008 0.042 "GA(R)->PB" 1 1324430237
2.008 0.042 "GA(R)->PB" 1 1324430237
2.004 0.042 "GA(R)->PB" 1 1324430237
2.005 0.042 "GA(R)->PB" 1 1324430237
2.006 0.042 "GA(R)->PB" 1 1324430237
2.006 0.042 "GA(R)->PB" 1 1324430237
2.006 0.042 "GA(R)->PB" 1 1324430237
2.007 0.042 "GA(R)->PB" 1 1324430237
2.007 0.042 "GA(R)->PB" 1 1324430237
2.007 0.042 "GA(R)->PB" 1 1324430237
2.007 0.042 "GA(R)->PB" 1 1324430237
2.012 0.042 "GA(R)->PB" 1 1324430237
2.013 0.042 "GA(R)->PB" 1 1324430237
2.014 0.042 "GA(R)->PB" 1 1324430237
2.014 0.042 "GA(R)->PB" 1 1324430237
2.017 0.042 "GA(R)->PB" 1 1324430237
2.014 0.042 "GA(R)->PB" 1 1324430237
2.015 0.042 "GA(R)->PB" 1 1324430237
2.015 0.042 "GA(R)->PB" 1 1324430237
2.015 0.042 "GA(R)->PB" 1 1324430237
2.016 0.042 "GA(R)->PB" 1 1324430237
1.950 0.043 "GA(R)->PB" 1 1313594496
1.951 0.043 "GA(R)->PB" 1 1313594496
1.953 0.043 "GA(R)->PB" 1 1313594496
1.953 0.043 "GA(R)->PB" 1 1313594496
1.953 0.043 "GA(R)->PB" 1 1313594496
1.953 0.043 "GA(R)->PB" 1 1313594496
1.991 0.042 "GA(R)->PB" 1 1313594496
1.991 0.042 "GA(R)->PB" 1 1313594496
1.991 0.042 "GA(R)->PB" 1 1313594496
1.991 0.042 "GA(R)->PB" 1 1313594496
1.967 0.043 "GA(R)->PB" 1 1313594496
1.969 0.043 "GA(R)->PB" 1 1313594496
1.974 0.043 "GA(R)->PB" 1 1313594496
1.974 0.042 "GA(R)->PB" 1 1313594496
1.975 0.042 "GA(R)->PB" 1 1313594496
1.976 0.042 "GA(R)->PB" 1 1313594496
1.976 0.042 "GA(R)->PB" 1 1313594496
1.977 0.042 "GA(R)->PB" 1 1313594496
1.977 0.042 "GA(R)->PB" 1 1313594496
1.978 0.042 "GA(R)->PB" 1 1313594496
1.978 0.042 "GA(R)->PB" 1 1313594496
1.978 0.042 "GA(R)->PB" 1 1313594496
1.978 0.042 "GA(R)->PB" 1 1313594496
1.972 0.043 "GA(R)->PB" 1 1313594496
1.972 0.043 "GA(R)->PB" 1 1313594496
1.973 0.043 "GA(R)->PB" 1 1313594496
1.974 0.042 "GA(R)->PB" 1 1313594496
1.974 0.042 "GA(R)->PB" 1 1313594496
1.975 0.042 "GA(R)->PB" 1 1313594496
1.974 0.042 "GA(R)->PB" 1 1313594496
1.974 0.042 "GA(R)->PB" 1 1313594496
1.974 0.042 "GA(R)->PB" 1 1313594496
1.975 0.042 "GA(R)->PB" 1 1313594496
1.979 0.042 "GA(R)->PB" 1 1313594496
1.985 0.042 "GA(R)->PB" 1 1313594496
1.987 0.042 "GA(R)->PB" 1 1313594496
1.987 0.042 "GA(R)->PB" 1 1313594496
1.993 0.042 "GA(R)->PB" 1 1313594496
1.997 0.042 "GA(R)->PB" 1 1313594496
1.998 0.042 "GA(R)->PB" 1 1313594496
1.998 0.042 "GA(R)->PB" 1 1313594496
1.998 0.042 "GA(R)->PB" 1 1313594496
1.998 0.042 "GA(R)->PB" 1 1313594496
1.999 0.042 "GA(R)->PB" 1 1313594496
2.000 0.042 "GA(R)->PB" 1 1313594496
2.000 0.042 "GA(R)->PB" 1 1313594496
2.000 0.042 "GA(R)->PB" 1 1313594496
2.000 0.042 "GA(R)->PB" 1 1313594496
2.000 0.042 "GA(R)->PB" 1 1313594496
2.000 0.042 "GA(R)->PB" 1 1313594496
1.996 0.042 "GA(R)->PB" 1 1313594496
1.997 0.042 "GA(R)->PB" 1 1313594496
1.998 0.042 "GA(R)->PB" 1 1313594496
1.999 0.042 "GA(R)->PB" 1 1313594496
2.001 0.042 "GA(R)->PB" 1 1313594496
2.001 0.042 "GA(R)->PB" 1 1313594496
1.989 0.042 "GA(R)->PB" 1 1313594496
1.991 0.042 "GA(R)->PB" 1 1313594496
1.992 0.042 "GA(R)->PB" 1 1313594496
1.992 0.042 "GA(R)->PB" 1 1313594496
1.993 0.042 "GA(R)->PB" 1 1313594496
1.993 0.042 "GA(R)->PB" 1 1313594496
1.993 0.042 "GA(R)->PB" 1 1313594496
1.993 0.042 "GA(R)->PB" 1 1313594496
1.994 0.042 "GA(R)->PB" 1 1313594496
1.994 0.042 "GA(R)->PB" 1 1313594496
1.993 0.042 "GA(R)->PB" 1 1313594496
1.993 0.042 "GA(R)->PB" 1 1313594496
1.993 0.042 "GA(R)->PB" 1 1313594496
1.993 0.042 "GA(R)->PB" 1 1313594496
1.993 0.042 "GA(R)->PB" 1 1313594496
1.994 0.042 "GA(R)->PB" 1 1313594496
1.994 0.042 "GA(R)->PB" 1 1313594496
1.993 0.042 "GA(R)->PB" 1 1313594496
1.994 0.042 "GA(R)->PB" 1 1313594496
1.994 0.042 "GA(R)->PB" 1 1313594496
1.994 0.042 "GA(R)->PB" 1 1313594496
1.994 0.042 "GA(R)->PB" 1 1313594496
1.995 0.042 "GA(R)->PB" 1 1313594496
1.993 0.042 "GA(R)->PB" 1 1313594496
1.994 0.042 "GA(R)->PB" 1 1313594496
1.993 0.042 "GA(R)->PB" 1 1313594496
1.993 0.042 "GA(R)->PB" 1 1313594496
1.994 0.042 "GA(R)->PB" 1 1313594496
1.994 0.042 "GA(R)->PB" 1 1313594496
1.990 0.042 "GA(R)->PB" 1 1313594496
1.993 0.042 "GA(R)->PB" 1 1313594496
1.994 0.042 "GA(R)->PB" 1 1313594496
1.994 0.042 "GA(R)->PB" 1 1313594496
1.995 0.042 "GA(R)->PB" 1 1313594496
1.996 0.042 "GA(R)->PB" 1 1313594496
1.996 0.042 "GA(R)->PB" 1 1313594496
1.996 0.042 "GA(R)->PB" 1 1313594496
1.996 0.042 "GA(R)->PB" 1 1313594496
1.997 0.042 "GA(R)->PB" 1 1313594496
1.990 0.042 "GA(R)->PB" 1 1313594496
1.990 0.042 "GA(R)->PB" 1 1313594496
1.993 0.042 "GA(R)->PB" 1 1313594496
2.014 0.042 "GA(R)->PB" 1 1313594496
2.014 0.042 "GA(R)->PB" 1 1313594496
2.014 0.042 "GA(R)->PB" 1 1313594496
2.014 0.042 "GA(R)->PB" 1 1313594496
2.015 0.042 "GA(R)->PB" 1 1313594496
1.991 0.042 "GA(R)->PB" 1 1313594496
1.992 0.042 "GA(R)->PB" 1 1313594496
1.994 0.042 "GA(R)->PB" 1 1313594496
1.994 0.042 "GA(R)->PB" 1 1313594496
1.994 0.042 "GA(R)->PB" 1 1313594496
1.994 0.042 "GA(R)->PB" 1 1313594496
1.994 0.042 "GA(R)->PB" 1 1313594496
1.994 0.042 "GA(R)->PB" 1 1313594496
1.994 0.042 "GA(R)->PB" 1 1313594496
1.994 0.042 "GA(R)->PB" 1 1313594496
1.994 0.042 "GA(R)->PB" 1 1313594496
1.994 0.042 "GA(R)->PB" 1 1313594496
1.996 0.042 "GA(R)->PB" 1 1313594496
1.996 0.042 "GA(R)->PB" 1 1313594496
1.995 0.042 "GA(R)->PB" 1 1313594496
1.995 0.042 "GA(R)->PB" 1 1313594496
1.995 0.042 "GA(R)->PB" 1 1313594496
1.995 0.042 "GA(R)->PB" 1 1313594496
1.996 0.042 "GA(R)->PB" 1 1313594496
1.992 0.042 "GA(R)->PB" 1 1313594496
1.993 0.042 "GA(R)->PB" 1 1313594496
1.993 0.042 "GA(R)->PB" 1 1313594496
1.993 0.042 "GA(R)->PB" 1 1313594496
1.994 0.042 "GA(R)->PB" 1 1313594496
1.994 0.042 "GA(R)->PB" 1 1313594496
1.994 0.042 "GA(R)->PB" 1 1313594496
1.994 0.042 "GA(R)->PB" 1 1313594496
1.995 0.042 "GA(R)->PB" 1 1313594496
1.999 0.042 "GA(R)->PB" 1 1313594496
2.000 0.042 "GA(R)->PB" 1 1313594496
2.001 0.042 "GA(R)->PB" 1 1313594496
2.002 0.042 "GA(R)->PB" 1 1313594496
2.005 0.042 "GA(R)->PB" 1 1313594496
2.002 0.042 "GA(R)->PB" 1 1313594496
2.002 0.042 "GA(R)->PB" 1 1313594496
2.003 0.042 "GA(R)->PB" 1 1313594496
2.003 0.042 "GA(R)->PB" 1 1313594496
2.004 0.042 "GA(R)->PB" 1 1313594496
1.892 0.044 "GA(R)->PB" 1 1313594496
1.894 0.044 "GA(R)->PB" 1 1313594496
1.895 0.044 "GA(R)->PB" 1 1313594496
1.896 0.044 "GA(R)->PB" 1 1313594496
1.896 0.044 "GA(R)->PB" 1 1313594496
1.896 0.044 "GA(R)->PB" 1 1313594496
1.934 0.043 "GA(R)->PB" 1 1313594496
1.934 0.043 "GA(R)->PB" 1 1313594496
1.935 0.043 "GA(R)->PB" 1 1313594496
1.935 0.043 "GA(R)->PB" 1 1313594496
1.910 0.044 "GA(R)->PB" 1 1313594496
1.913 0.044 "GA(R)->PB" 1 1313594496
1.917 0.044 "GA(R)->PB" 1 1313594496
1.918 0.044 "GA(R)->PB" 1 1313594496
1.919 0.044 "GA(R)->PB" 1 1313594496
1.919 0.044 "GA(R)->PB" 1 1313594496
1.920 0.044 "GA(R)->PB" 1 1313594496
1.920 0.044 "GA(R)->PB" 1 1313594496
1.921 0.044 "GA(R)->PB" 1 1313594496
1.921 0.044 "GA(R)->PB" 1 1313594496
1.922 0.044 "GA(R)->PB" 1 1313594496
1.922 0.044 "GA(R)->PB" 1 1313594496
1.922 0.044 "GA(R)->PB" 1 1313594496
1.915 0.044 "GA(R)->PB" 1 1313594496
1.916 0.044 "GA(R)->PB" 1 1313594496
1.917 0.044 "GA(R)->PB" 1 1313594496
1.918 0.044 "GA(R)->PB" 1 1313594496
1.918 0.044 "GA(R)->PB" 1 1313594496
1.918 0.044 "GA(R)->PB" 1 1313594496
1.918 0.044 "GA(R)->PB" 1 1313594496
1.918 0.044 "GA(R)->PB" 1 1313594496
1.918 0.044 "GA(R)->PB" 1 1313594496
1.919 0.044 "GA(R)->PB" 1 1313594496
1.923 0.044 "GA(R)->PB" 1 1313594496
1.929 0.044 "GA(R)->PB" 1 1313594496
1.930 0.044 "GA(R)->PB" 1 1313594496
1.930 0.044 "GA(R)->PB" 1 1313594496
1.937 0.043 "GA(R)->PB" 1 1313594496
1.940 0.043 "GA(R)->PB" 1 1313594496
1.941 0.043 "GA(R)->PB" 1 1313594496
1.941 0.043 "GA(R)->PB" 1 1313594496
1.941 0.043 "GA(R)->PB" 1 1313594496
1.941 0.043 "GA(R)->PB" 1 1313594496
1.942 0.043 "GA(R)->PB" 1 1313594496
1.943 0.043 "GA(R)->PB" 1 1313594496
1.943 0.043 "GA(R)->PB" 1 1313594496
1.943 0.043 "GA(R)->PB" 1 1313594496
1.943 0.043 "GA(R)->PB" 1 1313594496
1.943 0.043 "GA(R)->PB" 1 1313594496
1.943 0.043 "GA(R)->PB" 1 1313594496
1.939 0.043 "GA(R)->PB" 1 1313594496
1.940 0.043 "GA(R)->PB" 1 1313594496
1.941 0.043 "GA(R)->PB" 1 1313594496
1.942 0.043 "GA(R)->PB" 1 1313594496
1.944 0.043 "GA(R)->PB" 1 1313594496
1.944 0.043 "GA(R)->PB" 1 1313594496
1.933 0.043 "GA(R)->PB" 1 1313594496
1.934 0.043 "GA(R)->PB" 1 1313594496
1.935 0.043 "GA(R)->PB" 1 1313594496
1.936 0.043 "GA(R)->PB" 1 1313594496
1.936 0.043 "GA(R)->PB" 1 1313594496
1.936 0.043 "GA(R)->PB" 1 1313594496
1.937 0.043 "GA(R)->PB" 1 1313594496
1.937 0.043 "GA(R)->PB" 1 1313594496
1.937 0.043 "GA(R)->PB" 1 1313594496
1.937 0.043 "GA(R)->PB" 1 1313594496
1.937 0.043 "GA(R)->PB" 1 1313594496
1.936 0.043 "GA(R)->PB" 1 1313594496
1.936 0.043 "GA(R)->PB" 1 1313594496
1.937 0.043 "GA(R)->PB" 1 1313594496
1.937 0.043 "GA(R)->PB" 1 1313594496
1.937 0.043 "GA(R)->PB" 1 1313594496
1.937 0.043 "GA(R)->PB" 1 1313594496
1.936 0.043 "GA(R)->PB" 1 1313594496
1.937 0.043 "GA(R)->PB" 1 1313594496
1.937 0.043 "GA(R)->PB" 1 1313594496
1.937 0.043 "GA(R)->PB" 1 1313594496
1.937 0.043 "GA(R)->PB" 1 1313594496
1.938 0.043 "GA(R)->PB" 1 1313594496
1.936 0.043 "GA(R)->PB" 1 1313594496
1.937 0.043 "GA(R)->PB" 1 1313594496
1.936 0.043 "GA(R)->PB" 1 1313594496
1.937 0.043 "GA(R)->PB" 1 1313594496
1.937 0.043 "GA(R)->PB" 1 1313594496
1.937 0.043 "GA(R)->PB" 1 1313594496
1.933 0.043 "GA(R)->PB" 1 1313594496
1.936 0.043 "GA(R)->PB" 1 1313594496
1.937 0.043 "GA(R)->PB" 1 1313594496
1.938 0.043 "GA(R)->PB" 1 1313594496
1.938 0.043 "GA(R)->PB" 1 1313594496
1.939 0.043 "GA(R)->PB" 1 1313594496
1.939 0.043 "GA(R)->PB" 1 1313594496
1.939 0.043 "GA(R)->PB" 1 1313594496
1.939 0.043 "GA(R)->PB" 1 1313594496
1.940 0.043 "GA(R)->PB" 1 1313594496
1.933 0.043 "GA(R)->PB" 1 1313594496
1.933 0.043 "GA(R)->PB" 1 1313594496
1.936 0.043 "GA(R)->PB" 1 1313594496
1.956 0.043 "GA(R)->PB" 1 1313594496
1.956 0.043 "GA(R)->PB" 1 1313594496
1.956 0.043 "GA(R)->PB" 1 1313594496
1.957 0.043 "GA(R)->PB" 1 1313594496
1.957 0.043 "GA(R)->PB" 1 1313594496
1.935 0.043 "GA(R)->PB" 1 1313594496
1.936 0.043 "GA(R)->PB" 1 1313594496
1.937 0.043 "GA(R)->PB" 1 1313594496
1.937 0.043 "GA(R)->PB" 1 1313594496
1.937 0.043 "GA(R)->PB" 1 1313594496
1.937 0.043 "GA(R)->PB" 1 1313594496
1.937 0.043 "GA(R)->PB" 1 1313594496
1.937 0.043 "GA(R)->PB" 1 1313594496
1.938 0.043 "GA(R)->PB" 1 1313594496
1.937 0.043 "GA(R)->PB" 1 1313594496
1.937 0.043 "GA(R)->PB" 1 1313594496
1.937 0.043 "GA(R)->PB" 1 1313594496
1.939 0.043 "GA(R)->PB" 1 1313594496
1.939 0.043 "GA(R)->PB" 1 1313594496
1.938 0.043 "GA(R)->PB" 1 1313594496
1.939 0.043 "GA(R)->PB" 1 1313594496
1.939 0.043 "GA(R)->PB" 1 1313594496
1.939 0.043 "GA(R)->PB" 1 1313594496
1.939 0.043 "GA(R)->PB" 1 1313594496
1.935 0.043 "GA(R)->PB" 1 1313594496
1.936 0.043 "GA(R)->PB" 1 1313594496
1.937 0.043 "GA(R)->PB" 1 1313594496
1.937 0.043 "GA(R)->PB" 1 1313594496
1.937 0.043 "GA(R)->PB" 1 1313594496
1.938 0.043 "GA(R)->PB" 1 1313594496
1.938 0.043 "GA(R)->PB" 1 1313594496
1.938 0.043 "GA(R)->PB" 1 1313594496
1.938 0.043 "GA(R)->PB" 1 1313594496
1.942 0.043 "GA(R)->PB" 1 1313594496
1.943 0.043 "GA(R)->PB" 1 1313594496
1.944 0.043 "GA(R)->PB" 1 1313594496
1.945 0.043 "GA(R)->PB" 1 1313594496
1.947 0.043 "GA(R)->PB" 1 1313594496
1.945 0.043 "GA(R)->PB" 1 1313594496
1.945 0.043 "GA(R)->PB" 1 1313594496
1.945 0.043 "GA(R)->PB" 1 1313594496
1.946 0.043 "GA(R)->PB" 1 1313594496
1.946 0.043 "GA(R)->PB" 1 1313594496
1.942 0.043 "GA(R)->PB" 1 5812983734
1.944 0.043 "GA(R)->PB" 1 5812983734
1.945 0.043 "GA(R)->PB" 1 5812983734
1.946 0.043 "GA(R)->PB" 1 5812983734
1.946 0.043 "GA(R)->PB" 1 5812983734
1.946 0.043 "GA(R)->PB" 1 5812983734
1.983 0.042 "GA(R)->PB" 1 5812983734
1.983 0.042 "GA(R)->PB" 1 5812983734
1.984 0.042 "GA(R)->PB" 1 5812983734
1.984 0.042 "GA(R)->PB" 1 5812983734
1.960 0.043 "GA(R)->PB" 1 5812983734
1.962 0.043 "GA(R)->PB" 1 5812983734
1.966 0.043 "GA(R)->PB" 1 5812983734
1.967 0.043 "GA(R)->PB" 1 5812983734
1.968 0.043 "GA(R)->PB" 1 5812983734
1.968 0.043 "GA(R)->PB" 1 5812983734
1.969 0.043 "GA(R)->PB" 1 5812983734
1.969 0.043 "GA(R)->PB" 1 5812983734
1.970 0.043 "GA(R)->PB" 1 5812983734
1.970 0.043 "GA(R)->PB" 1 5812983734
1.971 0.043 "GA(R)->PB" 1 5812983734
1.971 0.043 "GA(R)->PB" 1 5812983734
1.971 0.043 "GA(R)->PB" 1 5812983734
1.964 0.043 "GA(R)->PB" 1 5812983734
1.965 0.043 "GA(R)->PB" 1 5812983734
1.966 0.043 "GA(R)->PB" 1 5812983734
1.967 0.043 "GA(R)->PB" 1 5812983734
1.967 0.043 "GA(R)->PB" 1 5812983734
1.967 0.043 "GA(R)->PB" 1 5812983734
1.967 0.043 "GA(R)->PB" 1 5812983734
1.967 0.043 "GA(R)->PB" 1 5812983734
1.967 0.043 "GA(R)->PB" 1 5812983734
1.968 0.043 "GA(R)->PB" 1 5812983734
1.972 0.043 "GA(R)->PB" 1 5812983734
1.978 0.043 "GA(R)->PB" 1 5812983734
1.979 0.042 "GA(R)->PB" 1 5812983734
1.979 0.042 "GA(R)->PB" 1 5812983734
1.986 0.042 "GA(R)->PB" 1 5812983734
1.989 0.042 "GA(R)->PB" 1 5812983734
1.990 0.042 "GA(R)->PB" 1 5812983734
1.990 0.042 "GA(R)->PB" 1 5812983734
1.990 0.042 "GA(R)->PB" 1 5812983734
1.991 0.042 "GA(R)->PB" 1 5812983734
1.991 0.042 "GA(R)->PB" 1 5812983734
1.992 0.042 "GA(R)->PB" 1 5812983734
1.992 0.042 "GA(R)->PB" 1 5812983734
1.992 0.042 "GA(R)->PB" 1 5812983734
1.992 0.042 "GA(R)->PB" 1 5812983734
1.992 0.042 "GA(R)->PB" 1 5812983734
1.992 0.042 "GA(R)->PB" 1 5812983734
1.988 0.042 "GA(R)->PB" 1 5812983734
1.989 0.042 "GA(R)->PB" 1 5812983734
1.991 0.042 "GA(R)->PB" 1 5812983734
1.991 0.042 "GA(R)->PB" 1 5812983734
1.993 0.042 "GA(R)->PB" 1 5812983734
1.994 0.042 "GA(R)->PB" 1 5812983734
1.981 0.042 "GA(R)->PB" 1 5812983734
1.983 0.042 "GA(R)->PB" 1 5812983734
1.984 0.042 "GA(R)->PB" 1 5812983734
1.985 0.042 "GA(R)->PB" 1 5812983734
1.985 0.042 "GA(R)->PB" 1 5812983734
1.985 0.042 "GA(R)->PB" 1 5812983734
1.986 0.042 "GA(R)->PB" 1 5812983734
1.986 0.042 "GA(R)->PB" 1 5812983734
1.986 0.042 "GA(R)->PB" 1 5812983734
1.986 0.042 "GA(R)->PB" 1 5812983734
1.986 0.042 "GA(R)->PB" 1 5812983734
1.985 0.042 "GA(R)->PB" 1 5812983734
1.985 0.042 "GA(R)->PB" 1 5812983734
1.986 0.042 "GA(R)->PB" 1 5812983734
1.986 0.042 "GA(R)->PB" 1 5812983734
1.986 0.042 "GA(R)->PB" 1 5812983734
1.986 0.042 "GA(R)->PB" 1 5812983734
1.985 0.042 "GA(R)->PB" 1 5812983734
1.986 0.042 "GA(R)->PB" 1 5812983734
1.986 0.042 "GA(R)->PB" 1 5812983734
1.986 0.042 "GA(R)->PB" 1 5812983734
1.986 0.042 "GA(R)->PB" 1 5812983734
1.987 0.042 "GA(R)->PB" 1 5812983734
1.985 0.042 "GA(R)->PB" 1 5812983734
1.987 0.042 "GA(R)->PB" 1 5812983734
1.986 0.042 "GA(R)->PB" 1 5812983734
1.986 0.042 "GA(R)->PB" 1 5812983734
1.986 0.042 "GA(R)->PB" 1 5812983734
1.986 0.042 "GA(R)->PB" 1 5812983734
1.982 0.042 "GA(R)->PB" 1 5812983734
1.985 0.042 "GA(R)->PB" 1 5812983734
1.986 0.042 "GA(R)->PB" 1 5812983734
1.987 0.042 "GA(R)->PB" 1 5812983734
1.988 0.042 "GA(R)->PB" 1 5812983734
1.988 0.042 "GA(R)->PB" 1 5812983734
1.989 0.042 "GA(R)->PB" 1 5812983734
1.989 0.042 "GA(R)->PB" 1 5812983734
1.989 0.042 "GA(R)->PB" 1 5812983734
1.989 0.042 "GA(R)->PB" 1 5812983734
1.982 0.042 "GA(R)->PB" 1 5812983734
1.982 0.042 "GA(R)->PB" 1 5812983734
1.985 0.042 "GA(R)->PB" 1 5812983734
2.006 0.042 "GA(R)->PB" 1 5812983734
2.006 0.042 "GA(R)->PB" 1 5812983734
2.006 0.042 "GA(R)->PB" 1 5812983734
2.007 0.042 "GA(R)->PB" 1 5812983734
2.007 0.042 "GA(R)->PB" 1 5812983734
1.984 0.042 "GA(R)->PB" 1 5812983734
1.985 0.042 "GA(R)->PB" 1 5812983734
1.986 0.042 "GA(R)->PB" 1 5812983734
1.986 0.042 "GA(R)->PB" 1 5812983734
1.986 0.042 "GA(R)->PB" 1 5812983734
1.987 0.042 "GA(R)->PB" 1 5812983734
1.987 0.042 "GA(R)->PB" 1 5812983734
1.987 0.042 "GA(R)->PB" 1 5812983734
1.987 0.042 "GA(R)->PB" 1 5812983734
1.986 0.042 "GA(R)->PB" 1 5812983734
1.987 0.042 "GA(R)->PB" 1 5812983734
1.987 0.042 "GA(R)->PB" 1 5812983734
1.988 0.042 "GA(R)->PB" 1 5812983734
1.988 0.042 "GA(R)->PB" 1 5812983734
1.988 0.042 "GA(R)->PB" 1 5812983734
1.988 0.042 "GA(R)->PB" 1 5812983734
1.988 0.042 "GA(R)->PB" 1 5812983734
1.988 0.042 "GA(R)->PB" 1 5812983734
1.988 0.042 "GA(R)->PB" 1 5812983734
1.984 0.042 "GA(R)->PB" 1 5812983734
1.985 0.042 "GA(R)->PB" 1 5812983734
1.986 0.042 "GA(R)->PB" 1 5812983734
1.986 0.042 "GA(R)->PB" 1 5812983734
1.986 0.042 "GA(R)->PB" 1 5812983734
1.987 0.042 "GA(R)->PB" 1 5812983734
1.987 0.042 "GA(R)->PB" 1 5812983734
1.987 0.042 "GA(R)->PB" 1 5812983734
1.987 0.042 "GA(R)->PB" 1 5812983734
1.991 0.042 "GA(R)->PB" 1 5812983734
1.993 0.042 "GA(R)->PB" 1 5812983734
1.994 0.042 "GA(R)->PB" 1 5812983734
1.994 0.042 "GA(R)->PB" 1 5812983734
1.997 0.042 "GA(R)->PB" 1 5812983734
1.994 0.042 "GA(R)->PB" 1 5812983734
1.995 0.042 "GA(R)->PB" 1 5812983734
1.995 0.042 "GA(R)->PB" 1 5812983734
1.995 0.042 "GA(R)->PB" 1 5812983734
1.996 0.042 "GA(R)->PB" 1 5812983734
1.945 0.043 "GA(R)->PB" 1 1313594496
1.946 0.043 "GA(R)->PB" 1 1313594496
1.948 0.043 "GA(R)->PB" 1 1313594496
1.948 0.043 "GA(R)->PB" 1 1313594496
1.948 0.043 "GA(R)->PB" 1 1313594496
1.948 0.043 "GA(R)->PB" 1 1313594496
1.986 0.042 "GA(R)->PB" 1 1313594496
1.986 0.042 "GA(R)->PB" 1 1313594496
1.986 0.042 "GA(R)->PB" 1 1313594496
1.986 0.042 "GA(R)->PB" 1 1313594496
1.962 0.043 "GA(R)->PB" 1 1313594496
1.965 0.043 "GA(R)->PB" 1 1313594496
1.969 0.043 "GA(R)->PB" 1 1313594496
1.969 0.043 "GA(R)->PB" 1 1313594496
1.970 0.043 "GA(R)->PB" 1 1313594496
1.971 0.043 "GA(R)->PB" 1 1313594496
1.971 0.043 "GA(R)->PB" 1 1313594496
1.972 0.043 "GA(R)->PB" 1 1313594496
1.972 0.043 "GA(R)->PB" 1 1313594496
1.973 0.043 "GA(R)->PB" 1 1313594496
1.973 0.043 "GA(R)->PB" 1 1313594496
1.973 0.043 "GA(R)->PB" 1 1313594496
1.974 0.043 "GA(R)->PB" 1 1313594496
1.967 0.043 "GA(R)->PB" 1 1313594496
1.968 0.043 "GA(R)->PB" 1 1313594496
1.968 0.043 "GA(R)->PB" 1 1313594496
1.969 0.043 "GA(R)->PB" 1 1313594496
1.969 0.043 "GA(R)->PB" 1 1313594496
1.970 0.043 "GA(R)->PB" 1 1313594496
1.969 0.043 "GA(R)->PB" 1 1313594496
1.970 0.043 "GA(R)->PB" 1 1313594496
1.969 0.043 "GA(R)->PB" 1 1313594496
1.970 0.043 "GA(R)->PB" 1 1313594496
1.974 0.043 "GA(R)->PB" 1 1313594496
1.980 0.042 "GA(R)->PB" 1 1313594496
1.981 0.042 "GA(R)->PB" 1 1313594496
1.981 0.042 "GA(R)->PB" 1 1313594496
1.988 0.042 "GA(R)->PB" 1 1313594496
1.992 0.042 "GA(R)->PB" 1 1313594496
1.993 0.042 "GA(R)->PB" 1 1313594496
1.993 0.042 "GA(R)->PB" 1 1313594496
1.993 0.042 "GA(R)->PB" 1 1313594496
1.993 0.042 "GA(R)->PB" 1 1313594496
1.994 0.042 "GA(R)->PB" 1 1313594496
1.994 0.042 "GA(R)->PB" 1 1313594496
1.995 0.042 "GA(R)->PB" 1 1313594496
1.994 0.042 "GA(R)->PB" 1 1313594496
1.995 0.042 "GA(R)->PB" 1 1313594496
1.995 0.042 "GA(R)->PB" 1 1313594496
1.995 0.042 "GA(R)->PB" 1 1313594496
1.991 0.042 "GA(R)->PB" 1 1313594496
1.992 0.042 "GA(R)->PB" 1 1313594496
1.993 0.042 "GA(R)->PB" 1 1313594496
1.994 0.042 "GA(R)->PB" 1 1313594496
1.995 0.042 "GA(R)->PB" 1 1313594496
1.996 0.042 "GA(R)->PB" 1 1313594496
1.984 0.042 "GA(R)->PB" 1 1313594496
1.986 0.042 "GA(R)->PB" 1 1313594496
1.987 0.042 "GA(R)->PB" 1 1313594496
1.987 0.042 "GA(R)->PB" 1 1313594496
1.987 0.042 "GA(R)->PB" 1 1313594496
1.987 0.042 "GA(R)->PB" 1 1313594496
1.988 0.042 "GA(R)->PB" 1 1313594496
1.988 0.042 "GA(R)->PB" 1 1313594496
1.988 0.042 "GA(R)->PB" 1 1313594496
1.988 0.042 "GA(R)->PB" 1 1313594496
1.988 0.042 "GA(R)->PB" 1 1313594496
1.988 0.042 "GA(R)->PB" 1 1313594496
1.988 0.042 "GA(R)->PB" 1 1313594496
1.988 0.042 "GA(R)->PB" 1 1313594496
1.988 0.042 "GA(R)->PB" 1 1313594496
1.988 0.042 "GA(R)->PB" 1 1313594496
1.988 0.042 "GA(R)->PB" 1 1313594496
1.987 0.042 "GA(R)->PB" 1 1313594496
1.989 0.042 "GA(R)->PB" 1 1313594496
1.989 0.042 "GA(R)->PB" 1 1313594496
1.989 0.042 "GA(R)->PB" 1 1313594496
1.989 0.042 "GA(R)->PB" 1 1313594496
1.989 0.042 "GA(R)->PB" 1 1313594496
1.988 0.042 "GA(R)->PB" 1 1313594496
1.989 0.042 "GA(R)->PB" 1 1313594496
1.988 0.042 "GA(R)->PB" 1 1313594496
1.988 0.042 "GA(R)->PB" 1 1313594496
1.988 0.042 "GA(R)->PB" 1 1313594496
1.988 0.042 "GA(R)->PB" 1 1313594496
1.985 0.042 "GA(R)->PB" 1 1313594496
1.988 0.042 "GA(R)->PB" 1 1313594496
1.989 0.042 "GA(R)->PB" 1 1313594496
1.989 0.042 "GA(R)->PB" 1 1313594496
1.990 0.042 "GA(R)->PB" 1 1313594496
1.991 0.042 "GA(R)->PB" 1 1313594496
1.991 0.042 "GA(R)->PB" 1 1313594496
1.991 0.042 "GA(R)->PB" 1 1313594496
1.991 0.042 "GA(R)->PB" 1 1313594496
1.991 0.042 "GA(R)->PB" 1 1313594496
1.985 0.042 "GA(R)->PB" 1 1313594496
1.985 0.042 "GA(R)->PB" 1 1313594496
1.987 0.042 "GA(R)->PB" 1 1313594496
2.009 0.042 "GA(R)->PB" 1 1313594496
2.009 0.042 "GA(R)->PB" 1 1313594496
2.009 0.042 "GA(R)->PB" 1 1313594496
2.009 0.042 "GA(R)->PB" 1 1313594496
2.010 0.042 "GA(R)->PB" 1 1313594496
1.986 0.042 "GA(R)->PB" 1 1313594496
1.987 0.042 "GA(R)->PB" 1 1313594496
1.989 0.042 "GA(R)->PB" 1 1313594496
1.989 0.042 "GA(R)->PB" 1 1313594496
1.989 0.042 "GA(R)->PB" 1 1313594496
1.989 0.042 "GA(R)->PB" 1 1313594496
1.989 0.042 "GA(R)->PB" 1 1313594496
1.989 0.042 "GA(R)->PB" 1 1313594496
1.989 0.042 "GA(R)->PB" 1 1313594496
1.989 0.042 "GA(R)->PB" 1 1313594496
[truncated: 68,435 more chars]
